# Supplementary material for: Identification and characterization of a novel gene involved in glandular trichome development in Nepeta tenuifolia
Source: Front Plant Sci. 2022 Jul 29;13:936244. doi: 10.3389/fpls.2022.936244 (PMC9372485; doi:10.3389/fpls.2022.936244)
Supplement: Supplementary file 1 [file Table_1.XLSX]

## Sheet: Sheet1
Primer name	Sequence (5’ to 3’)
VIGS primer
PDS-VF	AGTGGTCTCTGTCCAGTCCTTAGTATGCACAAAAAGTCAA
PDS-VR	GGTCTCAGCAGACCACAAGTGGCCTACTCGAAAGCTACGT
pTRV2-F	ATTCACTGGGAGATGATACGCT
pTRV2-R	AGTCGGCCAAACGCCGATCTCA
pTRV1-F	ATTGAGGCGAAGTACGATGG
pTRV1-R	CCATCCACAATTATTTTCCGC
NtMIXTA1-VF	TTCTGTGAGTAAGGTTACCGAATTCATGGGCCGGTCTCCG
NtMIXTA1-VR	GGCCTCGAGACGCGTGAGCTCAAGGGCGTCGTTCTTGGG
QPCR primer
PDS-QF	GACATGTCCGTTACGTGTAAGGAATAT
PDS-QR	ATACTTCAAGATTTTCGCTTTGCTCTGAT
NtMIXTA1-QF	GATAACGGCAGCGGCGGATG
NtMIXTA1-QR	CGGCGAATCAGATGGCGATGC
LS-QF	ACGGATTCACTCGCAAAGGACAC
LS-QR	TTGGCACATCACCTCTGCTCACC
L3OH-QF	CCCATTACTCTAAGCACCATCAAAGC
L3OH-QF	ACCGCCGGATTCTTCATCAGTT
IPR-QF	ACCGCCGGATTCTTCATCAGTT
IPR-QR	AAAGCCGCCTCATCCGAAGCCAAAAA
IPD-QF	AGGCATTGAAGCTCAAGACAGGC
IPD-QR	CACCATCCACATCTACTCCACGAA
PR-QF	GAGGAAGTGAGCAACAAACAGA
PR-QF	GGATCGCACGACAAGTAGAGAT
Sch000016802-QF	ATGCAGGAGAGGGGCGG
Sch000016802-QR	CCAATAATTCTTGCTGTCTTCGAATTCTCC
Sch000000071-QF	TCAATGAACAGCAACAGCAACAGCAA
Sch000000071-QR	ACTGCATAAACTCTCTCTTTCATCTTCG
Subcellular localization primer
NtMIXTA1-subF	AGTGGTCTCTGTCCAGTCCTATGGGCCGGTCTCCG
NtMIXTA1-subR	GGTCTCAGCAGACCACAAGTAAATATCGGCGAATCAGATGGCGATGCA
Transformation primer
MIXTA1-1-NCF	agtggtctctgtccagtcctATGGGCCGGTCTCCG；
MIXTA1-1-NCR	ggtctcagcagaccacaagTCAAAATATCGGCGAATCAGATGGCG
