# Supplementary material for: Identification and characterization of a novel gene involved in glandular trichome development in Nepeta tenuifolia
Source: Front Plant Sci. 2022 Jul 29;13:936244. doi: 10.3389/fpls.2022.936244 (PMC9372485; doi:10.3389/fpls.2022.936244)
Supplement: Supplementary file 2 [file Table_2.XLSX]

## Sheet: GC data
			Limonene			Pulegone
peak area	time	internal standard	time	before correction	after correction	time	before correction	after correction
internal standard1	16.343	576.5
internal standard2	16.343	582.1
internal standard3	16.341	588.2
Avg		582.267
TRV2-1	16.343	552.7	11.357	374.9	394.955	20.222	6042.1	6365.32
TRV2-2	16.344	563.9	11.356	274.7	283.647	20.214	5547	5727.67
TRV2-3	16.345	565.5	11.359	376.5	387.663	20.229	6475.5	6667.49
Avg					355.422			6253.5
STEV					62.2655			479.788
TRV2-NtMIXTA1-1	16.343	564.9	11.357	179.6	185.121	20.163	2726.3	2810.11
TRV2-NtMIXTA1-2	16.343	567.8	11.352	119.8	122.852	20.158	2466.2	2529.03
TRV2-NtMIXTA1-3	16.336	545.5	11.345	111	118.481	20.153	2378.3	2538.6
Avg					142.152			2625.92
STEV					37.277			159.593
Standard	time
Limonene	11.384
Pulegone	20.15
	Limonene	SEM	Reduction of Limonene	Pulegone	Reduction of Pulegone
TRV2	355.422	62.2655	0	6253.5	0
TRV2-NtMXITA1	142.152	37.277	0.600048	2625.92	0.580088

## Sheet: all data
Platform	Q1 (Da)	Q3 (Da)	Quantitative ion	Qualitative ion	Molecular Weight (Da)	Formula	Ionization model	Compounds	Class I	Class II	CAS	Level	TRV2-1	TRV2-2	TRV2-3	TRV2-MIXTA-1	TRV2-MIXTA-2	TRV2-MIXTA-3	cpd_ID	kegg_map
UPLC-MS/MS	309.2	227.2	-	-	310.214	C18H30O4	[M-H]-	13(s)-hydroperoxy-(9z,11e,15z)-octadecatrienoic acid	Lipids	Free fatty acids	67597-26-6	1	42529	35682	36179	23140	31346	24853	C04785	ko00592,ko01100,ko01110
UPLC-MS/MS	138.02	108.02	-	-	139.027	C6H5NO3	[M-H]-	2-Nitrophenol	Phenolic acids	Phenolic acids	88-75-5	3	22829	20782	25922	19646	30814	27050	C01988	--
UPLC-MS/MS	146.05	102.06	-	-	147.053	C5H9NO4	[M-H]-	L-threo-3-Methylaspartate	Amino acids and derivatives	Amino acids and derivatives	6061-13-8	1	1159700	1165200	1262100	1266100	1380100	1257300	C03618	ko00630,ko00660,ko01100,ko01200
UPLC-MS/MS	199	78.96	-	-	200.009	C4H9O7P	[M-H]-	D-Erythrose-4-phosphate	Others	Saccharides and Alcohols	585-18-2	3	127490	139070	127280	67018	61319	53295	C00279	ko00030,ko00400,ko00710,ko00750,ko00998,ko01100,ko01110,ko01200,ko01230,ko01240
UPLC-MS/MS	284.1	152.06	-	-	283.092	C10H13N5O5	[M+H]+	Crotonoside; 2-Hydroxyadenosine	Nucleotides and derivatives	Nucleotides and derivatives	1818-71-9	2	1662300	1341000	1431600	927520	1005900	1000700	C08432	--
UPLC-MS/MS	299.26	253.26	-	-	300.266	C18H36O3	[M-H]-	2R-Hydroxyoctadecanoic Acid	Lipids	Free fatty acids	26633-48-7	3	2173.9	3193.6	2124.1	1844.1	2088	2679.5	C03042	--
UPLC-MS/MS	283.26	283.26	-	-	284.272	C18H36O2	[M-H]-	16-Methylheptadecanoic acid	Lipids	Free fatty acids	2724-58-5	3	4094000	3929300	5141800	4719900	4589500	4583400	C20356	--
UPLC-MS/MS	293.21	185.12	-	-	294.219	C18H30O3	[M-H]-	2R-hydroxy-9Z,12Z,15Z-octadecatrienoic acid	Lipids	Free fatty acids	-	2	30889	30090	23880	11856	13029	13694	C16342	ko00592
UPLC-MS/MS	291.2	235.17	-	-	292.204	C18H28O3	[M-H]-	12-Oxo-phytodienoic acid	Lipids	Free fatty acids	85551-10-6	3	801.25	1660.7	664.36	586.53	536.07	510.3	C01226	ko00592,ko01100,ko01110
UPLC-MS/MS	309.21	171.1	-	-	310.214	C18H30O4	[M-H]-	9-Hydroxy-12-oxo-10(E),15(Z)-octadecadienoic acid	Lipids	Free fatty acids	-	2	12398	11472	13229	5595.6	5230.2	7172.2	C21923	ko00592,ko01110
UPLC-MS/MS	191.02	111.01	-	-	192.027	C6H8O7	[M-H]-	Isocitric Acid	Organic acids	Organic acids	320-77-4	1	5452100	5956500	11214000	4634800	4373800	5107600	C00311	ko00020,ko00630,ko01100,ko01110,ko01200,ko01210,ko01230,ko01240
UPLC-MS/MS	173.11	131.08	-	-	174.1	C7H14N2O3	[M-H]-	N-α-Acetyl-L-ornithine	Amino acids and derivatives	Amino acids and derivatives	6205-08-9	3	47240	59767	47240	28969	39766	22078	C00437	ko00220,ko01100,ko01110,ko01210,ko01230
UPLC-MS/MS	258.04	78.96	-	-	259.046	C6H14NO8P	[M-H]-	D-Glucosamine 1-phosphate	Others	Saccharides and Alcohols	2152-75-2	3	174010	153470	129120	69283	65003	78322	C06156	ko00520,ko01100
UPLC-MS/MS	209.03	85.03	-	-	210.038	C6H10O8	[M-H]-	D-Saccharic acid	Others	Saccharides and Alcohols	87-73-0	2	62576	63355	62358	38091	54410	101480	C00818	ko00053,ko01100
UPLC-MS/MS	579.13	331.08	-	-	578.127	C26H26O15	[M+H]+	Tricin-7-O-(6''-O-malonyl)glucoside	Flavonoids	Flavones	-	2	319050	192650	403880	394990	342970	330810	--	--
UPLC-MS/MS	611.16	287.06	-	-	610.153	C27H30O16	[M+H]+	Luteolin-7,3'-di-O-glucoside	Flavonoids	Flavones	52187-80-1	3	73220	52402	77164	64236	58290	72595	--	--
UPLC-MS/MS	320.15	260.13	-	-	319.142	C17H21NO5	[M+H]+	Deacetylbowdensine	Alkaloids	Isoquinoline alkaloids	-	2	246330	205340	285640	104060	92967	98631	C12169	--
UPLC-MS/MS	315.11	153.02	-	-	316.116	C14H20O8	[M-H]-	Vanilloloside	Phenolic acids	Phenolic acids	74950-96-2	2	2287000	2149900	2253300	2426700	2197100	2251600	--	--
UPLC-MS/MS	188.04	144.05	-	-	189.043	C10H7NO3	[M-H]-	N-Acetylisatin	Alkaloids	Plumerane	574-17-4	1	258110	265360	281310	339720	181290	355230	C02172	ko00380
UPLC-MS/MS	169.05	65	-	-	168.042	C8H8O4	[M+H]+	2,6-Dimethoxy-1,4-benzoquinone	Quinones	Quinones	530-55-2	2	1396800	1327600	1203100	1261700	1340500	1423400	C10331	--
UPLC-MS/MS	182.08	136.08	-	-	181.074	C9H11NO3	[M+H]+	4-Hydroxy-5-(2-oxo-1-pyrrolidinyl)benzoic acid	Alkaloids	Pyrrole alkaloids	-	1	10131000	9054100	9334000	6450400	6837200	6837900	--	--
UPLC-MS/MS	487.34	469.32	-	-	488.35	C30H48O5	[M-H]-	Tormentic acid	Terpenoids	Triterpene	13850-16-3	3	47772	51103	52288	27749	28256	24258	--	--
UPLC-MS/MS	293.21	195.14	-	-	294.219	C18H30O3	[M-H]-	13S-Hydroxy-9Z,11E,15Z-octadecatrienoic acid	Lipids	Free fatty acids	87984-82-5	3	8799.1	7713.9	8448.5	4757.7	4952.6	5133.2	C16316	ko00592
UPLC-MS/MS	339.07	177.02	-	-	340.079	C15H16O9	[M-H]-	Cichoriin	Phenolic acids	Phenolic acids	531-58-8	2	10163	8484.4	6494.8	7187.9	13296	19915	C09206	--
UPLC-MS/MS	130.05	88.04	-	-	131.069	C4H9N3O2	[M-H]-	3-Guanidinopropionic acid	Organic acids	Organic acids	353-09-3	3	42791	40805	50412	67099	43518	44953	C03065	--
UPLC-MS/MS	209.03	85.03	-	-	210.038	C6H10O8	[M-H]-	D-Galactaric acid	Others	Saccharides and Alcohols	526-99-8	2	68399	62966	67031	39339	49626	60905	C00879	ko00053,ko01100
UPLC-MS/MS	261.04	78.96	-	-	262.045	C6H15O9P	[M-H]-	Sorbitol-6-phosphate	Others	Saccharides and Alcohols	20479-58-7	3	7542.7	9003.2	11826	7018.4	6004	6907.6	C01096	ko00051,ko01100
UPLC-MS/MS	345.06	313.03	-	-	344.053	C17H12O8	[M+H]+	3,3',4-O-Trimethylellagic acid	Tannins	Tannin	1617-49-8	3	22691	30100	21066	32940	33280	21151	C10836	--
UPLC-MS/MS	463.09	331.05	-	-	462.08	C21H18O12	[M+H]+	3,3'-O-Dimethylellagic Acid-4'-O-arabinoside	Tannins	Tannin	-	3	4801.2	7496.4	5502.1	10869	4127.6	7415.3	--	--
UPLC-MS/MS	515.27	497.29	-	-	516.272	C29H40O8	[M-H]-	Lucidenic acid E	Terpenoids	Triterpene	98665-17-9	2	6383.9	6435.6	7492.1	9273.7	8354.9	8345.2	--	--
UPLC-MS/MS	343.11	181.05	-	-	344.111	C15H20O9	[M-H]-	Syringaldehyde-4-O-glucoside	Phenolic acids	Phenolic acids	-	2	116990	114160	128840	73639	61050	69969	--	--
UPLC-MS/MS	455.35	455.35	-	-	456.36	C30H48O3	[M-H]-	Momordicoside I Aglycone	Terpenoids	Triterpene	81910-41-0	2	2375200	2744600	3026600	3172800	2787900	3029700	--	--
UPLC-MS/MS	771.5	609.45	-	-	770.482	C41H70O13	[M+H]+	Gynoside A	Terpenoids	Triterpene Saponin	157752-01-7	3	311660	332340	285520	242500	266230	251850	--	--
UPLC-MS/MS	787.5	625.45	-	-	786.477	C41H70O14	[M+H]+	3,12,23,25-tetrahydroxy-20S,24S-epoxydammarane-3-O-xylopyranosyl-glucopyranoside	Terpenoids	Triterpene Saponin	-	3	147700	142430	154080	108520	104950	113540	--	--
UPLC-MS/MS	455.35	437.34	-	-	454.345	C30H46O3	[M+H]+	Kanerodione	Terpenoids	Triterpene	-	2	15851	14932	12913	9	11449	13719	--	--
UPLC-MS/MS	473.36	455.35	-	-	472.355	C30H48O4	[M+H]+	Kaneric acid	Terpenoids	Triterpene	-	2	12046	9535.4	12856	9197	11259	8451.8	--	--
UPLC-MS/MS	329.1	296.07	-	-	328.094	C18H16O6	[M+H]+	5-Hydroxy-4',6,7-trimethoxyflavone (Salvigenin)	Flavonoids	Flavones	19103-54-9	2	1822700	1766800	1841400	1839700	2008700	2032400	--	--
UPLC-MS/MS	315.09	282.05	-	-	314.078	C17H14O6	[M+H]+	Pectolinarigenin	Flavonoids	Flavones	520-12-7	2	31310	26893	31055	43167	34884	35973	--	--
UPLC-MS/MS	593.19	285.08	-	-	592.179	C28H32O14	[M+H]+	Robinson-7-O-Neohesperidin	Flavonoids	Flavonols	-	2	356450	378640	346590	273110	250370	279350	--	--
UPLC-MS/MS	537.16	375.11	-	-	536.153	C25H28O13	[M+H]+	5,4'-Dihydroxy-3,6,7,3'-tetramethoxyflavone-4'-O-glucoside	Flavonoids	Flavones	23279-19-8	2	42756	26830	28032	73602	42904	63766	--	--
UPLC-MS/MS	268.11	136.06	-	-	267.097	C10H13N5O4	[M+H]+	Vidarabine	Others	Others	5536-17-4	1	11467000	10239000	10907000	6382700	8541700	12645000	--	--
UPLC-MS/MS	168.06	150.05	-	-	167.058	C8H9NO3	[M+H]+	Pyridoxal	Others	Vitamin	66-72-8	3	160260	145950	172980	193450	195790	199270	C00250	ko00750,ko01100,ko01240
UPLC-MS/MS	189.13	70.07	-	-	188.127	C7H16N4O2	[M+H]+	N-Monomethyl-L-arginine*	Amino acids and derivatives	Amino acids and derivatives	17035-90-4	2	442620	389610	367770	181750	174540	157650	C03884	--
UPLC-MS/MS	471.34	471.34	-	-	472.355	C30H48O4	[M-H]-	Gypensapogenin F	Terpenoids	Triterpene	-	2	10150000	10204000	9833600	5952200	5493500	5800500	--	--
UPLC-MS/MS	227.13	183.14	-	-	228.136	C12H20O4	[M-H]-	2-Dodecenedioic acid	Lipids	Free fatty acids	6402-36-4	1	7294.1	5180.9	5687.7	9	9	9	C16308	ko00592,ko01110
UPLC-MS/MS	159.07	97.06	-	-	160.074	C7H12O4	[M-H]-	Pimelic acid	Organic acids	Organic acids	111-16-0	3	28055	15342	22824	12211	10764	15942	C02656	ko00780,ko01100,ko01240
UPLC-MS/MS	549.12	301.07	-	-	548.117	C25H24O14	[M+H]+	Kaempferide-3-O-(6''-malonyl)glucoside	Flavonoids	Flavonols	-	2	317020	352340	414330	287520	268410	267400	--	--
UPLC-MS/MS	611.16	303.05	-	-	610.153	C27H30O16	[M+H]+	Rhodiosin	Flavonoids	Flavonols	86831-54-1	2	6066400	5400800	6267300	4553600	4201400	4316800	--	--
UPLC-MS/MS	345.1	330.07	-	-	344.089	C18H16O7	[M+H]+	7,8-Dihydroxy-5,6,4'-trimethoxyflavone	Flavonoids	Flavones	-	2	193220	214860	230440	241090	241860	240970	--	--
UPLC-MS/MS	301.07	286.05	-	-	300.063	C16H12O6	[M+H]+	6,7,8-Tetrahydroxy-5-methoxyflavone	Flavonoids	Flavones	-	3	18004	19709	15901	11681	10956	13444	--	--
UPLC-MS/MS	461.11	285.31	-	-	460.101	C22H20O11	[M+H]+	Oroxylin A-7-O-glucuronide	Flavonoids	Flavones	36948-76-2	2	17568000	19606000	17777000	9213800	8784700	9531500	--	--
UPLC-MS/MS	431.1	255.07	-	-	430.09	C21H18O10	[M+H]+	Chrysin-7-O-Glucuronide	Flavonoids	Flavones	35775-49-6	3	19370	14383	11011	10447	13510	12511	--	--
UPLC-MS/MS	331.15	316.06	-	-	330.147	C19H22O5	[M+H]+	Magnolignan D	Lignans and Coumarins	Lignans	-	2	2000100	2052000	2004600	2325500	2348700	2505600	--	--
UPLC-MS/MS	299.06	284.04	-	-	300.063	C16H12O6	[M-H]-	5,7,2'-Trhiyroxy-8-methoxyflavone	Flavonoids	Flavones	-	1	20589	18357	15981	14132	9	15189	--	--
UPLC-MS/MS	357.08	173.04	-	-	358.09	C15H18O10	[M-H]-	5-O-Galloyl-methyl quinine ester	Phenolic acids	Phenolic acids	-	2	156500	169180	169130	182590	195690	153270	--	--
UPLC-MS/MS	283.06	240.04	-	-	284.069	C16H12O5	[M-H]-	Emodin-1-methyl ether	Quinones	Anthraquinone	-	2	10627	14606	11503	19472	12381	16884	--	--
UPLC-MS/MS	355.1	193.05	-	-	356.11	C16H20O9	[M-H]-	1-O-Feruloyl-β-D-glucose	Phenolic acids	Phenolic acids	7196-71-6	2	338410	420290	421490	368030	358890	359620	C17759	--
UPLC-MS/MS	355.1	193.05	-	-	356.111	C16H20O9	[M-H]-	6-O-Feruloyl-D-glucose	Phenolic acids	Phenolic acids	137887-25-3	2	53864	82713	46063	91808	73049	80313	--	--
UPLC-MS/MS	299.08	137.02	-	-	300.084	C13H16O8	[M-H]-	1-O-Salicyloyl-β-D-glucose	Phenolic acids	Phenolic acids	60517-74-0	1	1514700	1413900	1353800	1327600	1287900	1218500	--	--
UPLC-MS/MS	341.09	179.03	-	-	342.096	C15H18O9	[M-H]-	6-O-Caffeoyl-D-glucose*	Phenolic acids	Phenolic acids	-	2	1595000	1619700	1617700	1793400	1801600	1735900	--	--
UPLC-MS/MS	331.07	169.02	-	-	332.074	C13H16O10	[M-H]-	5-O-Galloyl-D-hamamelose*	Phenolic acids	Phenolic acids	-	1	341880	341080	309500	334450	301290	282450	--	--
UPLC-MS/MS	579.21	417.16	-	-	580.216	C28H36O13	[M-H]-	Syringaresinol-4'-O-glucoside	Lignans and Coumarins	Lignans	7374-79-0	2	113110	113960	110160	240360	274560	305490	C10890	--
UPLC-MS/MS	301.09	139.05	-	-	302.1	C13H18O8	[M-H]-	4-O-Glucosyl-3,4-dihydroxybenzyl alcohol	Phenolic acids	Phenolic acids	-	2	205260	78287	202760	255820	249260	260440	--	--
UPLC-MS/MS	281.15	107.05	-	-	280.146	C19H20O2	[M+H]+	1-phenyl-7-(4-hydroxyphenyl)-4-ene-3-heptanone	Others	Others	-	2	74963	78267	83137	83014	57248	74555	--	--
UPLC-MS/MS	463.12	301.07	-	-	462.116	C22H22O11	[M+H]+	paratensein-7-O-glucoside	Flavonoids	Flavones	-	2	3306200	3623600	3586800	3079000	3108000	3251900	--	--
UPLC-MS/MS	206.08	58.03	-	-	207.09	C11H13NO3	[M-H]-	N-Acetyl-L-phenylalanine	Amino acids and derivatives	Amino acids and derivatives	2018-61-3	3	28407	17805	33604	41587	37940	33583	C03519	ko00360,ko01100
UPLC-MS/MS	175.06	115.04	-	-	176.068	C7H12O5	[M-H]-	2-Propylmalic Acid*	Organic acids	Organic acids	-	1	2525200	2490700	2741500	1907600	1642500	1693200	C05994	ko00620
UPLC-MS/MS	266.09	134.05	-	-	267.078	C9H17NO6S	[M-H]-	S-Ribosyl-L-homocysteine	Amino acids and derivatives	Amino acids and derivatives	-	1	22129	28897	23118	22708	14426	23570	C03539	ko00270,ko01100,ko01230
UPLC-MS/MS	133.05	71.01	-	-	134.058	C5H10O4	[M-H]-	2,3-Dihydroxy-3-Methylbutanoic Acid	Organic acids	Organic acids	1756-18-9	2	520350	523300	526710	433520	466490	451150	C04039	--
UPLC-MS/MS	149.05	75.01	-	-	150.053	C5H10O5	[M-H]-	D-Ribose	Others	Saccharides and Alcohols	50-69-1	3	24768	26218	59633	33612	65702	58801	C00121	ko00030,ko01100,ko02010
UPLC-MS/MS	247.13	184.1	-	-	246.122	C10H18N2O5	[M+H]+	γ-Glutamyl-L-valine	Amino acids and derivatives	Amino acids and derivatives	-	1	24834	19083	27659	26891	21104	24131	--	--
UPLC-MS/MS	136.04	91.05	-	-	135.035	C4H9NO2S	[M+H]+	S-Methyl-L-cysteine	Amino acids and derivatives	Amino acids and derivatives	1187-84-4	2	2067900	1632300	1978600	1330900	1367100	1378300	C22040	ko02010
UPLC-MS/MS	130.09	84.08	-	-	129.09	C5H11N3O	[M+H]+	4-Guanidinobutanal	Others	Others	-	2	9	363550	9	114750	168560	224110	--	--
UPLC-MS/MS	189.14	70.07	-	-	188.127	C7H16N4O2	[M+H]+	Arginine methyl ester*	Amino acids and derivatives	Amino acids and derivatives	-	2	412210	424180	381280	165260	165070	174030	--	--
UPLC-MS/MS	239.07	223.03	-	-	240.079	C15H12O3	[M-H]-	Chrysophanol-9-anthrone	Quinones	Anthraquinone	491-58-7	2	115400	127190	111020	113780	120200	129050	C10314	--
UPLC-MS/MS	487.12	283.06	-	-	488.132	C24H24O11	[M-H]-	Physcion-8-O-(6-acetyl)-glucoside	Quinones	Anthraquinone	-	2	432110	408180	579710	466640	367760	473230	--	--
UPLC-MS/MS	533.19	311.11	-	-	534.195	C23H34O14	[M-H]-	Isosyringinoside	Lignans and Coumarins	Lignans	152686-85-6	2	143000	120560	119980	259680	244030	268450	--	--
UPLC-MS/MS	325	193	-	-	326.078	C18H14O6	[M-H]-	2-(7-Dihydroxyl)-benzofuranyl-ferulic acid	Phenolic acids	Phenolic acids	-	2	265700	262810	290470	295740	319580	295710	--	--
UPLC-MS/MS	205.09	149.02	-	-	204.079	C12H12O3	[M+H]+	Senkyunolide B	Others	Others	93236-67-0	2	1181900	940650	1094600	949770	948870	1076200	C09921	--
UPLC-MS/MS	385.11	223.06	-	-	384.106	C17H20O10	[M+H]+	Eleutheroside B1	Lignans and Coumarins	Coumarins	16845-16-2	2	45600	39684	32110	48836	26452	39427	--	--
UPLC-MS/MS	535.18	373.13	-	-	536.189	C26H32O12	[M-H]-	1-Hydroxypinoresinol-4'-O-Glucoside	Lignans and Coumarins	Lignans	-	2	115670	117250	120860	155170	104470	147750	--	--
UPLC-MS/MS	217.05	202.02	-	-	216.042	C12H8O4	[M+H]+	8-Methoxypsoralen	Lignans and Coumarins	Coumarins	298-81-7	2	14968	14269	20138	7494.8	3838.2	5664	C01864	--
UPLC-MS/MS	205.1	146.06	-	-	204.09	C11H12N2O2	[M+H]+	1-Methoxy-indole-3-acetamide	Alkaloids	Plumerane	-	2	850820	919860	1058300	554340	487310	472690	--	--
UPLC-MS/MS	175.12	130.1	-	-	174.079	C10H10N2O	[M+H]+	3-Indole acetamide	Alkaloids	Plumerane	-	2	75052	64967	71535	50662	65649	52944	--	--
UPLC-MS/MS	130.03	70.07	-	-	129.025	C5H7NOS	[M+H]+	Epigoitrin	Others	Others	1072-93-1	2	174500	144920	110490	54134	44243	43606	--	--
UPLC-MS/MS	303.09	167.03	-	-	302.079	C16H14O6	[M+H]+	Blumeatin	Flavonoids	Flavanones	118024-26-3	2	10774	13142	11290	5084.5	7122.1	5911.3	--	--
UPLC-MS/MS	491.37	135.12	-	-	490.366	C30H50O5	[M+H]+	22,23-Epoxy-21-hydroiridal	Terpenoids	Triterpene	-	2	8311.9	14681	11029	11681	14272	11242	--	--
UPLC-MS/MS	471.34	201.16	-	-	470.34	C30H46O4	[M+H]+	2α,3β-dihydroxylup-20(29)-en-28-oic acid	Terpenoids	Triterpene	-	2	18316	13727	9777.5	7920.4	5461.8	4707.1	--	--
UPLC-MS/MS	473.36	409.35	-	-	472.355	C30H48O4	[M+H]+	Mesembryanthemoidigenic acid	Terpenoids	Triterpene	4871-87-8	2	98510	51094	52941	36366	35241	31263	--	--
UPLC-MS/MS	489.36	407.33	-	-	488.35	C30H48O5	[M+H]+	Arjunolic acid	Terpenoids	Triterpene	31298-06-3	2	27473	29363	25441	24767	16641	18622	--	--
UPLC-MS/MS	475.18	179.07	-	-	476.183	C28H28O7	[M-H]-	Bletilols B	Others	Others	-	2	206990	204780	210730	267740	235740	247570	--	--
UPLC-MS/MS	455.35	437.35	-	-	454.345	C30H46O3	[M+H]+	lupane-20(29)-en-3-on-28-oic acid	Terpenoids	Triterpene	-	2	4421.6	10236	9192.3	3726.5	4090.6	4380.7	--	--
UPLC-MS/MS	285.1	123.05	-	-	286.105	C13H18O7	[M-H]-	Salicin	Phenolic acids	Phenolic acids	138-52-3	2	3438.3	7532.5	6817.9	7444.8	9210.9	5651.1	C01451	ko00010
UPLC-MS/MS	353.09	191.06	-	-	354.095	C16H18O9	[M-H]-	3-O-Caffeoylquinic acid	Phenolic acids	Phenolic acids	-	1	19291000	18082000	19134000	16747000	17774000	18650000	--	--
UPLC-MS/MS	299.11	137.02	-	-	300.121	C14H20O7	[M-H]-	Salidroside	Phenolic acids	Phenolic acids	10338-51-9	2	95544	96873	90034	114350	129470	121370	C06046	ko00350,ko01100
UPLC-MS/MS	447.15	163.04	-	-	446.142	C19H26O12	[M+H]+	2,3,4-Trihydroxybutyl 6-O-(E)-caffeoyl-β-D-glucopyranoside	Phenolic acids	Phenolic acids	-	2	134290	117330	121270	218540	138050	161250	--	--
UPLC-MS/MS	469.33	407.33	-	-	468.324	C30H44O4	[M+H]+	6β-Hydroxy-3-oxooleana-11,13(18)-dien-28-oic acid	Terpenoids	Triterpene	-	2	22243	15411	23064	18949	17838	19906	--	--
UPLC-MS/MS	453.34	201.17	-	-	452.329	C30H44O3	[M+H]+	3-Oxooleana-11,13(18)-dien-28-oic acid	Terpenoids	Triterpene	-	2	570670	547790	521480	508060	502410	447070	--	--
UPLC-MS/MS	439.36	203.18	-	-	438.35	C30H46O2	[M+H]+	13,28-Epoxyolean-11-en-3-one	Terpenoids	Triterpene	-	2	198890	273810	283240	278470	210060	282510	--	--
UPLC-MS/MS	457.33	411.33	-	-	456.324	C29H44O4	[M+H]+	Viburnol J	Terpenoids	Triterpene	-	2	15590	9747	10240	10854	9345.7	11083	--	--
UPLC-MS/MS	433.26	147.04	-	-	432.251	C25H36O6	[M+H]+	Vibsanin H	Terpenoids	Ditepenoids	-	2	44405	42737	48166	39711	44155	42686	--	--
UPLC-MS/MS	433.26	147.04	-	-	432.251	C25H36O6	[M+H]+	Vibsanol A	Terpenoids	Ditepenoids	-	2	44405	42737	48166	39711	44155	42686	--	--
UPLC-MS/MS	433.26	147.04	-	-	432.251	C25H36O6	[M+H]+	5-Epivibsanin G	Terpenoids	Ditepenoids	-	2	44405	42737	48166	39711	44155	42686	--	--
UPLC-MS/MS	757.22	287.06	-	-	756.211	C33H40O20	[M+H]+	Kaempferol-3-O-(6''-Rhamnosyl-2''-Glucosyl)Glucoside (Camelliaside A)	Flavonoids	Flavonols	135095-52-2	2	24108	19112	36082	9	9	9	--	--
UPLC-MS/MS	299.06	284.03	-	-	300.063	C16H12O6	[M-H]-	Gnetifolin B	Flavonoids	Flavones	140671-06-3	2	25924	26773	29578	21133	20049	22237	--	--
GC-MS	-	-	93	69	252.209	C16H28O2	-	Lavandulyl caproate	Acid	-	59550-36-6	-	55129.3	49642.1	35851.1	60538.1	41577.7	40317.6	--	--
GC-MS	-	-	69	68	224.178	C14H24O2	-	Geranyl isobutyrate	Ester	-	2345-26-8	-	12384.3	12147.9	13928.7	9876.68	9979.35	10517.5	--	--
GC-MS	-	-	135	77	164.084	C10H12O2	-	1-Propanone, 1-(4-methoxyphenyl)-	Ketone	-	121-97-1	-	32482.6	33353.4	33644.3	30172.4	28771.9	27599.4	--	--
GC-MS	-	-	135	164	164.12	C11H16O	-	Benzene, 1-methoxy-4-(1-methylpropyl)-	Ether	-	4917-90-2	-	8.19983e+06	7.84949e+06	7.98465e+06	8.20065e+06	7.96334e+06	8.02106e+06	--	--
GC-MS	-	-	69	55	168.115	C10H16O2	-	7-Oxabicyclo[4.1.0]heptan-2-one, 6-methyl-3-(1-methylethyl)-	Ketone	-	5286-38-4	-	1.98495e+08	1.924e+08	1.96329e+08	2.01148e+08	1.94451e+08	1.89465e+08	--	--
GC-MS	-	-	125	168	168.097	C10H16S	-	Thiophene, 2-butyl-5-ethyl-	Heterocyclic compound	-	54411-06-2	-	23568.7	20192.8	21908.4	20803.5	23278.4	21258.8	--	--
GC-MS	-	-	137	109	152.12	C10H16O	-	3,6-Dimethyl-2,3,3a,4,5,7a-hexahydrobenzofuran	Heterocyclic compound	-	70786-44-6	-	2.16704e+07	1.99351e+07	2.11403e+07	2.02047e+07	2.15575e+07	2.09012e+07	--	--
GC-MS	-	-	110	95	152.12	C10H16O	-	Pulegone	Terpenoids	-	89-82-7	-	5.74177e+08	5.55117e+08	5.66048e+08	2.20984e+08	2.22272e+08	2.36019e+08	C09893	ko00902,ko01110
GC-MS	-	-	91	119	165.079	C9H11NO2	-	Benzene, (1-nitropropyl)-	Nitrogen compounds	-	5279-14-1	-	1.76034e+06	1.6614e+06	1.79677e+06	1.66346e+06	1.52942e+06	1.61139e+06	--	--
GC-MS	-	-	81	39	96.094	C7H12	-	2,4-Dimethyl 1,4-pentadiene	Hydrocarbons	-	4161-65-3	-	106472	96914.4	89109.7	77993	79420.5	73464.1	--	--
GC-MS	-	-	70	82	113.059	C4H7N3O	-	1-(2-Hydroxyethyl)-1,2,4-triazole	Heterocyclic compound	-	3273-14-1	-	333883	334329	335424	338534	370809	351140	--	--
GC-MS	-	-	82	67	226.193	C14H26O2	-	Octanoic acid, 3-hexenyl ester, (Z)-	Ester	-	61444-41-5	-	18291.1	16094.8	20545	15138.3	13664.1	15593.7	--	--
GC-MS	-	-	119	93	204.188	C15H24	-	1H-3a,7-Methanoazulene, 2,3,4,7,8,8a-hexahydro-3,6,8,8-tetramethyl-, (3R,3aS,7S,8aR)-	Terpenoids	-	65354-33-8	-	56983.6	52498.6	53538.8	49056.6	48751.3	46100.7	--	--
GC-MS	-	-	120	93	135.105	C9H13N	-	(R)-(+)-1-(p-Tolyl)ethylAmine	Amine	-	4187-38-6	-	385098	373092	383858	362800	382840	354077	--	--
GC-MS	-	-	189	161	204.188	C15H24	-	1H-Cyclopropa[a]naphthalene, 1a,2,3,3a,4,5,6,7b-octahydro-1,1,3a,7-tetramethyl-, [1aR-(1a.alpha.,3a.alpha.,7b.alpha.)]-	Terpenoids	-	489-29-2	-	287450	284566	261945	237633	226576	223258	--	--
GC-MS	-	-	130	115	130.078	C10H10	-	1H-Indene, 3-methyl-	Aromatics	-	767-60-2	-	12078.1	13169.3	12441.6	12487.9	12407	13425.6	--	--
GC-MS	-	-	81	67	152.157	C11H20	-	1-Undecyne	Hydrocarbons	-	2243-98-3	-	460103	460530	471703	480441	487760	456225	--	--
GC-MS	-	-	93	106	163.136	C11H17N	-	Pyridine, 2-hexyl-	Heterocyclic compound	-	1129-69-7	-	293373	281518	287395	283791	259310	268878	--	--
GC-MS	-	-	81	121	121.064	C6H7N3	-	3-Imidazol-1-ylpropanenitrile	Heterocyclic compound	-	23996-53-4	-	542425	506562	515160	904621	895970	920089	--	--
GC-MS	-	-	69	41	147.989	C5H9Br	-	bromo-Cyclopentane	Halogenated hydrocarbons	-	137-43-9	-	9.6851e+06	9.24834e+06	9.36103e+06	8.24739e+06	8.31146e+06	8.11409e+06	--	--
GC-MS	-	-	121	41	164.157	C12H20	-	Cyclooctane, 1,5-dimethyl-2,6-bis(methylene)-	Hydrocarbons	-	74301-13-6	-	106775	114859	112442	117630	117117	124821	--	--
GC-MS	-	-	91	106	134.073	C9H10O	-	4,6-Octadiyn-3-one, 2-methyl-	Ketone	-	29743-33-7	-	1.55464e+07	1.28418e+07	1.37153e+07	1.2057e+07	1.23191e+07	1.22664e+07	--	--
GC-MS	-	-	41	98	98.073	C6H10O	-	2-Pentenal, 2-methyl-	Aldehyde	-	623-36-9	-	107250	96601.8	94485.6	92151.4	98473.2	99810.2	--	--
GC-MS	-	-	149	150	222.089	C12H14O4	-	Phthalic acid, mono-sec-butyl ester	Ester	-	53623-59-9	-	11647.1	13469.2	11861.4	14516	13911.9	13638.7	--	--
GC-MS	-	-	136	121	204.188	C15H24	-	Dauca-4(11),8-diene	Terpenoids	-	395070-76-5	-	7490.86	8553.69	7724.65	7221.93	7275.15	7058.15	--	--
GC-MS	-	-	170	155	170.11	C13H14	-	Naphthalene, 2,3,6-trimethyl-	Aromatics	-	829-26-5	-	8608.36	8300.72	7230.11	7485.11	7627.09	6630.28	--	--
GC-MS	-	-	58	59	198.198	C13H26O	-	2-Tridecanone	Ketone	-	593-08-8	-	78032.5	70691.8	67233.3	71290.2	61197.9	63457.7	--	--
GC-MS	-	-	57	71	226.266	C16H34	-	Tetradecane, 2,5-dimethyl-	Hydrocarbons	-	56292-69-4	-	334018	341915	302610	292849	279125	271635	--	--
GC-MS	-	-	156	141	156.094	C12H12	-	Naphthalene, 1,4-dimethyl-	Aromatics	-	571-58-4	-	18356.8	18485	18827.7	18021.7	17125.9	18066.4	--	--
GC-MS	-	-	91	92	207.09	C11H13NO3	-	N-Benzyloxy-2-carbomethoxyaziridine	Ester	-	53084-33-6	-	36057.1	33440.1	36956.8	30682.8	30729.9	30842.6	--	--
GC-MS	-	-	57	41	156.115	C9H16O2	-	3,4-Hexanedione, 2,2,5-trimethyl-	Ketone	-	20633-03-8	-	3510.1	3727.17	3722.06	3276.14	3583.46	3082.68	--	--
GC-MS	-	-	133	164	164.084	C10H12O2	-	Benzoic acid, 3,4-dimethyl-, methyl ester	Ester	-	38404-42-1	-	2.14343e+06	1.94969e+06	1.90129e+06	2.04962e+06	1.75543e+06	1.85517e+06	--	--
GC-MS	-	-	127	85	156.163	C9H20N2	-	Propanal, dipropylhydrazone	Nitrogen compounds	-	34687-35-9	-	5588.29	5421.92	5944.43	5845.12	5934.66	5528.07	--	--
GC-MS	-	-	117	146	146.073	C10H10O	-	BenzeneacetAldehyde, .alpha.-ethylidene-	Aldehyde	-	4411-89-6	-	163505	164540	163579	149549	154843	141062	--	--
GC-MS	-	-	120	91	148.052	C9H8O2	-	2(3H)-Benzofuranone, 3-methyl-	Heterocyclic compound	-	32267-71-3	-	3.48161e+06	3.40545e+06	3.34241e+06	3.53929e+06	3.10278e+06	2.96845e+06	--	--
GC-MS	-	-	148	120	148.039	C6H4N4O	-	7(1H)-Pteridinone	Heterocyclic compound	-	2432-27-1	-	7536.68	8126.97	8090.54	7290.05	6832.74	7376.75	--	--
GC-MS	-	-	69	41	154.099	C9H14O2	-	4-Isopropyl-1,3-cyclohexanedione	Ketone	-	62831-62-3	-	1.9854e+08	1.94083e+08	1.96378e+08	2.0122e+08	1.97506e+08	1.89497e+08	--	--
GC-MS	-	-	136	79	136.052	C8H8O2	-	2-Methyl-3(2-furyl)acrolein	Heterocyclic compound	-	874-66-8	-	71119.2	68171.4	67736.4	54277.6	56926.7	59714.6	--	--
GC-MS	-	-	151	108	151.063	C8H9NO2	-	4-Methoxyformanilide	Amine	-	5470-34-8	-	12390.8	10476.2	11620.4	12214.6	12438.2	10962.5	--	--
GC-MS	-	-	126	71	170.203	C12H26	-	Undecane, 4-methyl-	Hydrocarbons	-	2980-69-0	-	12775.4	10788	11850.4	27689.7	27989.7	27090.4	--	--
GC-MS	-	-	54	136	136.1	C8H12N2	-	Pyrazine, tetramethyl-	Heterocyclic compound	-	1124-11-4	-	26244.4	27799.1	26061.8	26677.1	25178.8	23973.6	--	--
GC-MS	-	-	69	87	160.11	C8H16O3	-	Pentanoic acid, 2-hydroxy-4-methyl-, ethyl ester	Ester	-	10348-47-7	-	14478.1	14581.3	14164	19067.1	17496	18389.4	--	--
GC-MS	-	-	58	42	172.194	C10H24N2	-	1,6-HexanediAmine, N,N,N',N'-tetramethyl-	Amine	-	111-18-2	-	17938.4	16916.2	17446	18415	17417.8	16539	--	--
GC-MS	-	-	69	87	170.131	C10H18O2	-	2-Butenoic acid, hexyl ester	Ester	-	19089-92-0	-	1.3614e+07	1.29866e+07	1.36932e+07	1.27788e+07	1.36053e+07	1.37323e+07	--	--
GC-MS	-	-	83	55	128.084	C7H12O2	-	3-Pentenoic Acid, 2,2-dimethyl-	Acid	-	16642-52-7	-	172540	174883	182302	207145	221994	202604	--	--
GC-MS	-	-	99	57	144.053	C5H8N2O3	-	(2E)-2-(Acetylhydrazono)propanoic acid	Nitrogen compounds	-	64096-81-7	-	18734.6	20285.5	18070.5	13240.7	14866.6	12715.8	--	--
GC-MS	-	-	67	82	128.12	C8H16O	-	3-Cyclopentyl-1-propanol	Alcohol	-	767-05-5	-	602019	606081	624949	619228	647069	603351	--	--
GC-MS	-	-	101	45	144.163	C8H20N2	-	Hydrazine, 1,1-bis(2-methylpropyl)-	Nitrogen compounds	-	16596-38-6	-	31590.9	31579.6	31263.1	30702.6	32854.5	32640.7	--	--
GC-MS	-	-	69	41	154.099	C9H14O2	-	(E)-2-Methylbut-2-en-1-yl methacrylate	Ester	-	88142-95-4	-	30265.1	29356.8	28293.2	29586.3	29326.4	29872.5	--	--
GC-MS	-	-	57	101	160.074	C7H12O4	-	Propane-1,1-diol diacetate	Ester	-	33931-80-5	-	2.96589e+06	2.88738e+06	2.97762e+06	3.08451e+06	3.21703e+06	3.37974e+06	--	--
GC-MS	-	-	74	75	148.056	C6H12O2S	-	Acetic acid, (propylthio)-, methyl ester	Ester	-	20600-65-1	-	202808	224157	213987	215951	223901	222972	--	--
GC-MS	-	-	83	101	156.115	C9H16O2	-	2-Butenoic acid, 2-methyl-, 2-methylpropyl ester, (E)-	Ester	-	61692-84-0	-	1.15466e+06	1.17065e+06	1.18228e+06	1.20663e+06	1.25101e+06	1.17991e+06	--	--
GC-MS	-	-	58	43	172.146	C10H20O2	-	2-Nonanone, 3-(hydroxymethyl)-	Ketone	-	67801-33-6	-	322433	340909	338652	327013	336922	322974	--	--
GC-MS	-	-	59	44	102.043	C3H6N2O2	-	Acetamide, N-(aminocarbonyl)-	Amine	-	591-07-1	-	24732	23842.9	24318.2	27947.5	28199.8	27328.6	--	--
GC-MS	-	-	98	87	158.131	C9H18O2	-	2-Heptanol, acetate	Ester	-	5921-82-4	-	7049.11	7256.84	7019.92	6967.86	8436.56	7624.25	--	--
GC-MS	-	-	61	134	134.04	C5H10O2S	-	Ethyl (methylthio)acetate	Ester	-	4455-13-4	-	14993.3	17666.6	16145.5	15330.6	15582.9	15512.8	--	--
GC-MS	-	-	42	41	114.032	C5H6O3	-	2,5-Furandione, dihydro-3-methyl-	Ketone	-	4100-80-5	-	18180.3	20897	18958.3	21859.4	21112	21227.1	--	--
GC-MS	-	-	119	120	204.188	C15H24	-	alpha-Humulene	Terpenoids	-	6753-98-6	-	1.83966e+06	2.04588e+06	1.77465e+06	1.69996e+06	1.60423e+06	1.60526e+06	C09684	ko00909
GC-MS	-	-	161	119	204.188	C15H24	-	1-Isopropyl-4,7-dimethyl-1,2,3,5,6,8a-hexahydronaphthalene	Terpenoids	-	16729-01-4	-	401692	415621	399560	361965	345042	343418	--	--
GC-MS	-	-	107	77	200.051	C9H12O3S	-	Ethyl 2-hydroxybenzyl sulfone	Phenol	-	53380-27-1	-	21730.1	25488.5	23997.7	22430.4	18211.1	19468.8	--	--
GC-MS	-	-	79	107	150.104	C10H14O	-	5-propan-2-ylbicyclo[3.1.0]hex-2-ene-2-carbAldehyde	Aldehyde	-	57129-54-1	-	1.55671e+07	1.49023e+07	1.54168e+07	1.48327e+07	1.54885e+07	1.47662e+07	--	--
GC-MS	-	-	126	67	154.063	C8H10O3	-	2,5-Furandione, 3-methyl-4-propyl-	Ketone	-	16493-20-2	-	79089.8	83508.5	80919.3	92640	86921.1	91602	--	--
GC-MS	-	-	56	70	158.131	C9H18O2	-	Formic acid, octyl ester	Ester	-	112-32-3	-	202522	200462	206829	196886	211351	199921	--	--
GC-MS	-	-	69	113	182.106	C9H14N2O2	-	N,N'-Methylenebismethacrylamide	Amine	-	2359-15-1	-	53983.6	46680.2	37205.6	58206.5	42168.3	46810	--	--
GC-MS	-	-	175	133	190.172	C14H22	-	Benzene, 1,4-dimethyl-2,5-bis(1-methylethyl)-	Aromatics	-	10375-96-9	-	79790.2	78901.9	75971.7	64884.9	62979.7	61258.1	--	--
GC-MS	-	-	82	67	198.162	C12H22O2	-	Hexanoic acid, 3-hexenyl ester	Ester	-	84434-19-5	-	63166	65975.6	61543.1	61996.4	57440.1	56539.4	--	--
GC-MS	-	-	54	71	198.162	C12H22O2	-	Butanoic acid, 1-ethenylhexyl ester	Ester	-	16491-54-6	-	2196.69	1875.95	2068.26	1906.36	2353.51	1782.71	--	--
GC-MS	-	-	85	69	188.141	C10H20O3	-	1-Pentanol, 5-[(tetrahydro-2H-pyran-2-yl)oxy]-	Alcohol	-	76102-74-4	-	39291.1	31682	30337.1	33066.3	29744.3	27743.6	--	--
GC-MS	-	-	161	119	176.157	C13H20	-	Benzene, 2-methyl-1,4-bis(1-methylethyl)-	Aromatics	-	58502-85-5	-	4606.79	3773.44	4522.68	4239.68	4193.09	4473.27	--	--
GC-MS	-	-	99	41	184.146	C11H20O2	-	Hexanoic acid, cyclopentyl ester	Ester	-	5413-59-2	-	3530.24	3191.71	2921.07	2906.9	2758.93	2732.35	--	--
GC-MS	-	-	135	150	150.068	C9H10O2	-	4-Hydroxy-2-methylacetophenone	Ketone	-	875-59-2	-	3.32054e+07	3.00865e+07	3.03383e+07	3.20196e+07	2.75255e+07	2.63033e+07	--	--
GC-MS	-	-	71	89	186.162	C11H22O2	-	Butanoic acid, heptyl ester	Ester	-	5870-93-9	-	31702.1	30116.8	29893.1	36974.2	32307.4	33731.6	--	--
GC-MS	-	-	69	82	168.115	C10H16O2	-	2-Butenoic acid, 3-hexenyl ester, (E,Z)-	Ester	-	65405-80-3	-	734372	782159	739073	728857	788090	762410	--	--
GC-MS	-	-	71	41	186.162	C11H22O2	-	Butanoic acid, 1-methylhexyl ester	Ester	-	39026-94-3	-	8659.27	8307.36	8734.23	9699.12	10006.3	9318.39	--	--
GC-MS	-	-	117	99	162.089	C7H14O4	-	1,3-Dioxolane-2,2-diethanol	Alcohol	-	5694-95-1	-	67200.5	70776.9	61330.6	56188.1	55193	55452.7	--	--
GC-MS	-	-	93	81	154.136	C10H18O	-	(E)-2,6-Dimethylocta-5,7-dien-2-ol	Alcohol	-	7643-60-9	-	458146	438233	453598	497581	527281	503934	--	--
GC-MS	-	-	67	82	170.131	C10H18O2	-	Butanoic acid, 3-hexenyl ester, (E)-	Ester	-	53398-84-8	-	3.28191e+07	3.00982e+07	3.19585e+07	3.06817e+07	3.25667e+07	3.19496e+07	--	--
GC-MS	-	-	71	43	156.115	C9H16O2	-	Butanoic acid, 2-pentenyl ester, (Z)-	Ester	-	42125-13-3	-	49230.5	51165.3	52359.6	49152.4	49702.9	48222.3	--	--
GC-MS	-	-	71	43	156.188	C11H24	-	Octane, 2,6,6-trimethyl-	Hydrocarbons	-	54166-32-4	-	1.08237e+06	1.1188e+06	1.14308e+06	1.06351e+06	1.15467e+06	1.15981e+06	--	--
GC-MS	-	-	85	39	85.053	C4H7NO	-	Methacrylamide	Amine	-	79-39-0	-	94863	99091.7	99269.4	111127	101420	101362	--	--
GC-MS	-	-	161	147	218.167	C15H22O	-	2(3H)-Naphthalenone, 4,4a,5,6,7,8-hexahydro-4a,5-dimethyl-3-(1-methylethylidene)-, (4ar-cis)-	Terpenoids	-	19598-45-9	-	48101	58381.6	52714.3	47170.9	47143.6	45656.8	--	--
GC-MS	-	-	205	41	220.183	C15H24O	-	(-)-Spathulenol	Terpenoids	-	77171-55-2	-	15351.4	13654.8	12829.3	12676.5	9595.05	8202.44	--	--
GC-MS	-	-	131	117	160.125	C12H16	-	1H-Indene, 2,3-dihydro-4-propyl-	Aromatics	-	92013-16-6	-	44926.4	45664.4	44627.9	59647.3	47634.2	46849.6	--	--
GC-MS	-	-	132	147	147.068	C9H9NO	-	3-Ethylphenyl isocyanate	Ester	-	23138-58-1	-	28371.2	30238.8	31501.2	29836.4	32088.1	28847.9	--	--
GC-MS	-	-	91	92	242.031	C11H15BrO	-	(3-Bromo-1-methylpropoxymethyl)benzene	Halogenated hydrocarbons	-	51666-29-6	-	1.20466e+07	1.22855e+07	1.12641e+07	1.04475e+07	1.00261e+07	1.00422e+07	--	--
GC-MS	-	-	132	175	175.136	C12H17N	-	1-PhenylcyclohexylAmine	Amine	-	2201-24-3	-	6801.29	7547.59	6826.61	6144.93	6347.51	6800.26	--	--
GC-MS	-	-	119	161	202.172	C15H22	-	(2R,8R,8aS)-8,8a-Dimethyl-2-(prop-1-en-2-yl)-1,2,3,7,8,8a-hexahydronaphthalene	Terpenoids	-	5090-61-9	-	48541.6	45991.1	41115.9	39737.2	37438.5	38641	--	--
GC-MS	-	-	131	119	202.172	C15H22	-	Eudesma-2,4,11-triene	Terpenoids	-	82462-31-5	-	1.32428e+06	1.34519e+06	1.17339e+06	1.14688e+06	1.08545e+06	1.03593e+06	--	--
GC-MS	-	-	105	106	218.167	C15H22O	-	Benzene, [1-[[1-(1-methylethyl)-3-butenyl]oxy]ethyl]-, [S-(R*,R*)]-	Aromatics	-	98088-51-8	-	683893	701442	641395	625230	595406	588023	--	--
GC-MS	-	-	119	121	204.188	C15H24	-	(1R,3aR,4aR,8aR)-1,4,4,6-Tetramethyl-1,2,3,3a,4,4a,7,8-octahydrocyclopenta[1,4]cyclobuta[1,2]benzene	Terpenoids	-	94482-89-0	-	59559.9	58683.7	57894.8	50360	49729.4	48910.3	--	--
GC-MS	-	-	93	119	204.188	C15H24	-	(E)-alpha-Bisabolene	Terpenoids	-	17627-44-0	-	70665.1	72412.4	73799.3	61646.4	58251.2	65629	C19749	ko00909,ko01110
GC-MS	-	-	136	151	151.1	C9H13NO	-	Ketone, methyl 2,4,5-trimethylpyrrol-3-yl	Ketone	-	19005-95-9	-	28710.9	26294.6	25877.6	24420.4	26261.7	28235.1	--	--
GC-MS	-	-	83	101	156.115	C9H16O2	-	2-Butenoic acid, 2-methyl-, 2-methylpropyl ester	Ester	-	66917-61-1	-	1.12756e+06	1.1523e+06	1.15963e+06	1.17427e+06	1.22338e+06	1.16027e+06	--	--
GC-MS	-	-	119	93	204.188	C15H24	-	(1S,5S)-2-Methyl-5-((R)-6-methylhept-5-en-2-yl)bicyclo[3.1.0]hex-2-ene	Terpenoids	-	159407-35-9	-	57023.2	56163.6	55065.5	48854.9	48379.2	46680.8	--	--
GC-MS	-	-	137	121	204.188	C15H24	-	Petasitene	Terpenoids	-	443124-67-2	-	6325.26	5307.97	4163.06	5855.86	4188.56	4770.67	--	--
GC-MS	-	-	119	84	194.131	C12H18O2	-	2-Cyclohexen-1-ol, 2-methyl-5-(1-methylethenyl)-, acetate, cis-	Ester	-	1205-42-1	-	77560.3	79739.9	81372.1	72542.3	73229	73137.9	--	--
GC-MS	-	-	109	67	168.115	C10H16O2	-	Cyclopropanecarboxylic Acid, 2,2-dimethyl-3-(2-methyl-1-propenyl)-, (1R-trans)-	Acid	-	4638-92-0	-	292194	282171	284439	289779	262995	259689	C09842	--
GC-MS	-	-	91	92	178.099	C11H14O2	-	Phenylacetic acid propyl ester	Ester	-	4606-15-9	-	2.02798e+07	1.96842e+07	1.88723e+07	2.06224e+07	1.8159e+07	1.71282e+07	--	--
GC-MS	-	-	119	152	194.131	C12H18O2	-	2-Cyclohexen-1-ol, 2-methyl-5-(1-methylethenyl)-, acetate, (1R-cis)-	Ester	-	7111-29-7	-	3.55569e+06	3.5934e+06	3.57365e+06	3.38822e+06	3.05101e+06	2.97982e+06	--	--
GC-MS	-	-	107	122	166.099	C10H14O2	-	Ethanol, 2-(4-ethylphenoxy)-	Alcohol	-	54411-10-8	-	289526	265839	268633	264380	229704	235631	--	--
GC-MS	-	-	135	93	150.141	C11H18	-	Cyclohexene, 2-ethenyl-1,3,3-trimethyl-	Hydrocarbons	-	5293-90-3	-	9976.6	9029.85	8615.14	9855.46	9344.35	9105.98	--	--
GC-MS	-	-	133	148	148.089	C10H12O	-	Ethanone, 1-(4-ethylphenyl)-	Ketone	-	937-30-4	-	55795.1	50699.7	53740.3	56139.2	50776.1	51195.3	--	--
GC-MS	-	-	148	105	148.089	C10H12O	-	8,9-Dehydrothymol	Phenol	-	18612-99-2	-	210441	208366	195528	205105	188927	199238	--	--
GC-MS	-	-	93	108	150.104	C10H14O	-	Camphenone, 6-	Ketone	-	55659-42-2	-	1.84758e+06	1.64205e+06	1.69043e+06	1.58974e+06	1.5449e+06	1.56638e+06	--	--
GC-MS	-	-	111	126	168.061	C9H12OS	-	1-Pentanone, 1-(2-thienyl)-	Ketone	-	53119-25-8	-	4326.7	4111.25	3138.95	4229.76	3181.6	3130.19	--	--
GC-MS	-	-	121	67	152.12	C10H16O	-	Isocyclocitral	Terpenoids	-	1335-66-6	-	847345	803512	819055	1.37758e+06	1.35142e+06	1.33399e+06	--	--
GC-MS	-	-	91	92	226.036	C11H15Br	-	(5-bromopentyl)-Benzene,	Halogenated hydrocarbons	-	14469-83-1	-	1.20173e+07	1.22715e+07	1.14763e+07	1.04249e+07	1.00184e+07	9.51742e+06	--	--
GC-MS	-	-	68	43	110.048	C5H6N2O	-	1H-Imidazole, 1-acetyl-	Heterocyclic compound	-	2466-76-4	-	56585	50303.7	50705.4	56859.5	54968.2	56307.6	C02560	--
GC-MS	-	-	80	79	150.104	C10H14O	-	2,6,6-Trimethylbicyclo[3.2.0]hept-2-en-7-one	Terpenoids	-	4613-37-0	-	143726	150239	144990	145102	145896	140006	--	--
GC-MS	-	-	108	81	168.079	C9H12O3	-	2-(2-Acetoxy-1-propyl)furan, (S)	Heterocyclic compound	-	60830-70-8	-	1.78795e+06	1.51162e+06	1.49769e+06	1.46285e+06	1.23613e+06	1.26846e+06	--	--
GC-MS	-	-	94	121	136.1	C8H12N2	-	4-Isobutylpyrimidine	Heterocyclic compound	-	98489-37-3	-	698162	691549	676921	713047	689689	702848	--	--
GC-MS	-	-	117	132	132.094	C10H12	-	Indan, 1-methyl-	Aromatics	-	767-58-8	-	2.04016e+07	2.16127e+07	2.14658e+07	2.07945e+07	2.12394e+07	2.08818e+07	--	--
GC-MS	-	-	57	84	128.157	C9H20	-	Hexane, 3-ethyl-2-methyl-	Hydrocarbons	-	16789-46-1	-	3.96742e+06	3.7812e+06	3.64446e+06	3.50086e+06	3.3372e+06	3.4555e+06	--	--
GC-MS	-	-	69	41	124.125	C9H16	-	1,5-Heptadiene, 2,6-dimethyl-	Hydrocarbons	-	6709-39-3	-	9.67625e+06	9.60565e+06	9.47931e+06	8.24046e+06	8.22501e+06	8.10767e+06	--	--
GC-MS	-	-	74	43	116.084	C6H12O2	-	Pentanoic Acid, 2-methyl-	Acid	-	97-61-0	-	44675.1	45400.1	49577.9	121801	128315	146938	--	--
GC-MS	-	-	83	55	114.068	C6H10O2	-	2-Butenoic acid, 3-methyl-, methyl ester	Ester	-	924-50-5	-	345691	362036	348262	291270	295253	292178	--	--
GC-MS	-	-	79	77	94.078	C7H10	-	1,4-Cyclohexadiene, 1-methyl-	Hydrocarbons	-	4313-57-9	-	42945.1	37973	37868.4	37114.8	28957.2	32865.6	--	--
GC-MS	-	-	105	77	164.084	C10H12O2	-	1-Butanone, 2-hydroxy-1-phenyl-	Ketone	-	16183-46-3	-	39064.9	42273	41703.4	34147.2	33371.4	31549.4	--	--
GC-MS	-	-	198	183	198.068	C13H10O2	-	Dibenzofuran, 2-methoxy-	Heterocyclic compound	-	20357-70-4	-	12251.1	12531.9	13148.9	13497.2	14614.4	14751.5	--	--
GC-MS	-	-	81	123	222.198	C15H26O	-	(2E,4S,7E)-4-Isopropyl-1,7-dimethylcyclodeca-2,7-dienol	Alcohol	-	198991-79-6	-	40830	38507.2	41004.5	41485.1	32683.4	37238.6	--	--
GC-MS	-	-	59	93	222.198	C15H26O	-	3,7-Cyclodecadiene-1-methanol, .alpha.,.alpha.,4,8-tetramethyl-, [s-(Z,Z)]	Terpenoids	-	21657-90-9	-	10603.4	11908.6	10729.5	9082.83	7464.8	7621.18	--	--
GC-MS	-	-	93	134	134.048	C7H6N2O	-	3-Methylisoxazolo[4,5-b]pyridine	Heterocyclic compound	-	83988-39-0	-	1.86785e+06	1.62362e+06	1.71867e+06	1.63282e+06	1.43051e+06	1.51124e+06	--	--
GC-MS	-	-	106	121	121.089	C8H11N	-	BenzenAmine, 2-ethyl-	Amine	-	578-54-1	-	30652	31775.3	31352	30502.5	31191.1	33957.9	--	--
GC-MS	-	-	161	105	204.188	C15H24	-	(1S,4S,4aR)-1-Isopropyl-4-methyl-7-methylene-1,2,3,4,4a,5,6,7-octahydronaphthalene	Terpenoids	-	157477-72-0	-	94037.4	91393.1	107792	74300	72481.3	74496.6	--	--
GC-MS	-	-	69	93	204.188	C15H24	-	(1S,5S,6R)-6-Methyl-2-methylene-6-(4-methylpent-3-en-1-yl)bicyclo[3.1.1]heptane	Terpenoids	-	15438-94-5	-	1.82289e+06	1.84025e+06	1.72425e+06	1.59222e+06	1.52009e+06	1.4472e+06	--	--
GC-MS	-	-	105	91	204.188	C15H24	-	Benzene, (1-methyl-1-propylpentyl)-	Aromatics	-	54932-91-1	-	153799	160334	154822	127850	127169	131135	--	--
GC-MS	-	-	93	43	196.146	C12H20O2	-	Iso-3-thujyl acetate	Ester	-	62181-90-2	-	1.25698e+06	1.24514e+06	1.15991e+06	1.31448e+06	1.25198e+06	1.20574e+06	--	--
GC-MS	-	-	148	147	148.064	C8H8N2O	-	2-Hydroxymethylbenzimidazole	Heterocyclic compound	-	22128-99-0	-	5.97358e+06	6.29577e+06	5.90733e+06	5.63068e+06	5.3594e+06	5.33828e+06	--	--
GC-MS	-	-	93	108	162.141	C12H18	-	Cyclohexene, 3,4-diethenyl-1,6-dimethyl-	Hydrocarbons	-	61142-14-1	-	502703	453968	476454	908209	916352	865863	--	--
GC-MS	-	-	79	41	162.141	C12H18	-	1,7-Octadiene, 2,7-dimethyl-3,6-bis(methylene)-	Hydrocarbons	-	16714-60-6	-	362171	383255	369959	364525	357132	324561	--	--
GC-MS	-	-	105	119	162.141	C12H18	-	6,7-Dimethyl-1,2,3,5,8,8a-hexahydronaphthalene	Terpenoids	-	107914-92-1	-	8543.14	6178.47	7219.58	7814.17	6934.45	7176.15	--	--
GC-MS	-	-	95	152	152.12	C10H16O	-	1-Adamantanol	Alcohol	-	768-95-6	-	3.13922e+06	3.09464e+06	3.01313e+06	3.25478e+06	2.84962e+06	2.70931e+06	--	--
GC-MS	-	-	105	77	162.068	C10H10O2	-	Benzoic acid, 2-propenyl ester	Ester	-	583-04-0	-	3.32689e+07	3.24325e+07	3.30437e+07	3.38634e+07	3.34642e+07	3.16604e+07	--	--
GC-MS	-	-	70	55	168.188	C12H24	-	1-Undecene, 9-methyl-	Hydrocarbons	-	74630-41-4	-	1.65941e+06	1.60164e+06	1.67778e+06	3.30894e+06	3.25686e+06	3.07377e+06	--	--
GC-MS	-	-	59	55	158.131	C9H18O2	-	3-Hexene, 1-(1-methoxyethoxy)-, (Z)-	Hydrocarbons	-	54340-96-4	-	6013.23	6647.39	5426.48	6420.71	6871.15	6470.24	--	--
GC-MS	-	-	117	118	118.078	C9H10	-	Indane	Aromatics	-	496-11-7	-	1.3555e+06	1.48147e+06	1.45876e+06	1.42341e+06	1.43552e+06	1.43164e+06	--	--
GC-MS	-	-	81	67	152.12	C10H16O	-	Cyclohexanone, 5-methyl-2-(1-methylethylidene)-	Terpenoids	-	15932-80-6	-	746845	721093	718548	731637	740782	701529	--	--
GC-MS	-	-	68	79	152.12	C10H16O	-	Perillyl alcohol	Terpenoids	-	18457-55-1	-	147703	140577	136425	96424	98378.8	94510.4	C02452	ko00902,ko00903,ko01110
GC-MS	-	-	93	119	220.183	C15H24O	-	Bergamotol, Z-.alpha.-trans-	Terpenoids	-	88034-74-6	-	33504.7	40413.3	38682.6	35464.9	22997.9	29231.4	--	--
GC-MS	-	-	120	69	204.188	C15H24	-	10,10-Dimethyl-2,6-dimethylenebicyclo[7.2.0]undecane	Terpenoids	-	357414-37-0	-	83983.1	75879.7	71672.7	65344.5	63459.1	62324.3	--	--
GC-MS	-	-	133	148	148.125	C11H16	-	Benzene, pentamethyl-	Aromatics	-	700-12-9	-	5.47367e+06	5.27692e+06	5.43374e+06	5.65902e+06	5.5154e+06	5.4262e+06	--	--
GC-MS	-	-	121	93	176.12	C12H16O	-	Benzenemethanol, 4-methyl-.alpha.-(1-methyl-2-propenyl)-, (R*,R*)-	Alcohol	-	83173-76-6	-	38250.5	37260.3	35909.9	33636.9	29033	30465.8	--	--
GC-MS	-	-	96	68	152.084	C9H12O2	-	1-Cyclohexene-1-carboxAldehyde, 5,5-dimethyl-3-oxo-	Aldehyde	-	56621-35-3	-	59291.1	58959.8	55466.9	60747.9	54731.3	55908.8	--	--
GC-MS	-	-	91	134	152.12	C10H16O	-	cis-p-Mentha-2,8-dien-1-ol	Terpenoids	-	3886-78-0	-	1.45198e+06	1.29997e+06	1.33339e+06	1.30191e+06	1.23502e+06	1.33246e+06	--	--
GC-MS	-	-	91	134	134.11	C10H14	-	p-Mentha-1,5,8-triene	Terpenoids	-	21195-59-5	-	8.44497e+06	7.49935e+06	7.143e+06	7.09993e+06	6.911e+06	7.06635e+06	--	--
GC-MS	-	-	59	129	160.074	C7H12O4	-	Butanedioic acid, methyl-, dimethyl ester	Ester	-	1604-11-1	-	54329	62794.2	59535.1	69243	69596.3	70803.6	--	--
GC-MS	-	-	119	91	134.073	C9H10O	-	Ethanone, 1-(2-methylphenyl)-	Ketone	-	577-16-2	-	328257	317262	318326	322328	301996	296953	--	--
GC-MS	-	-	108	137	137.084	C8H11NO	-	BenzenAmine, 4-ethoxy-	Amine	-	156-43-4	-	297924	278093	291792	291180	254170	261655	--	--
GC-MS	-	-	94	109	109.053	C6H7NO	-	3-Acetyl-1H-pyrroline	Heterocyclic compound	-	1072-82-8	-	3.86311e+07	4.09647e+07	3.93468e+07	4.00829e+07	4.09478e+07	4.11308e+07	--	--
GC-MS	-	-	115	116	116.063	C9H8	-	Benzene, 1-propynyl-	Aromatics	-	673-32-5	-	185358	223714	211062	238862	245717	246732	--	--
GC-MS	-	-	93	79	136.125	C10H16	-	Cyclohexane, 1-methylene-4-(1-methylethenyl)-	Terpenoids	-	499-97-8	-	4.2668e+06	3.95005e+06	4.13395e+06	3.60116e+06	3.7254e+06	3.82509e+06	--	--
GC-MS	-	-	168	167	168.094	C13H12	-	1,1'-Biphenyl, 3-methyl-	Aromatics	-	643-93-6	-	13427.1	12046.1	12100.4	11687.9	9526.4	9772.73	--	--
GC-MS	-	-	145	131	160.1	C10H12N2	-	1H-Pyrrolo[2,3-b]pyridine, 2-(1-methylethyl)-	Heterocyclic compound	-	27257-18-7	-	74049.8	79739.6	71373.9	65764.2	61281.8	60083.2	--	--
GC-MS	-	-	189	133	204.188	C15H24	-	4a,8-Dimethyl-2-(prop-1-en-2-yl)-1,2,3,4,4a,5,6,7-octahydronaphthalene	Terpenoids	-	103827-22-1	-	311759	329667	320641	272958	263188	254330	--	--
GC-MS	-	-	108	41	204.188	C15H24	-	1,4-Methano-1H-indene, octahydro-4-methyl-8-methylene-7-(1-methylethyl)-, [1S-(1.alpha.,3a.beta.,4.alpha.,7.alpha.,7a.beta.)]-	Terpenoids	-	3650-28-0	-	240773	239791	212376	199963	193823	187079	--	--
GC-MS	-	-	89	71	200.178	C12H24O2	-	Propanoic acid, 2-methyl-, octyl ester	Ester	-	109-15-9	-	3642.16	3270.91	3885.96	2668.44	2702.35	2734.12	--	--
GC-MS	-	-	150	107	150.079	C8H10N2O	-	Ethanone, 1-(3,5-dimethylpyrazinyl)-	Ketone	-	54300-08-2	-	1.96775e+06	1.97436e+06	2.05222e+06	1.92731e+06	2.33503e+06	2.18156e+06	--	--
GC-MS	-	-	145	146	145.959	C5H3ClOS	-	2-Thiophenecarboxaldehyde, 5-chloro-	Halogenated hydrocarbons	-	7283-96-7	-	13670.5	15458.9	14441	12382.1	14329.9	13157.9	--	--
GC-MS	-	-	107	122	192.151	C13H20O	-	(2S,6R,7S,8E)-(+)-2,7-Epoxy-4,8-megastigmadiene	Hydrocarbons	-	108342-25-2	-	6504.59	5518.8	6741.33	6634.09	6661.75	6293.82	--	--
GC-MS	-	-	45	43	176.105	C8H16O4	-	AcetAldehyde, tetramer	Aldehyde	-	108-62-3	-	9242.54	9814.37	9813.7	18154.7	18964.7	18799	C18744	--
GC-MS	-	-	121	105	136.125	C10H16	-	1,3-Cyclohexadiene, 1,5,5,6-tetramethyl-	Terpenoids	-	514-94-3	-	162656	183756	170410	184718	186741	185568	--	--
GC-MS	-	-	119	91	134.073	C9H10O	-	Ethanone, 1-(3-methylphenyl)-	Ketone	-	585-74-0	-	3.3126e+06	3.21412e+06	3.29454e+06	3.1301e+06	3.27286e+06	3.05502e+06	--	--
GC-MS	-	-	70	69	98.084	C5H10N2	-	1,7-Diazabicyclo[2.2.0]heptane	Heterocyclic compound	-	279-42-5	-	47926.6	44056.8	45566.2	50059.7	49356.6	47665.3	--	--
GC-MS	-	-	94	68	95.048	C4H5N3	-	Acetonitrile, 2,2'-iminobis-	Heterocyclic compound	-	628-87-5	-	31162.3	30622.2	32394.5	27643.8	27922.2	26958.4	--	--
GC-MS	-	-	109	96	152.131	C9H16N2	-	3,5-Dimethyl-1-butylpyrazole	Heterocyclic compound	-	2655-37-0	-	7.89634e+07	7.09321e+07	7.73061e+07	7.39968e+07	7.89062e+07	7.56562e+07	--	--
GC-MS	-	-	73	41	142.099	C8H14O2	-	2-Octenoic Acid	Acid	-	1470-50-4	-	185267	168384	153812	200787	177812	184259	--	--
GC-MS	-	-	91	92	134.11	C10H14	-	Benzene, n-butyl-	Aromatics	-	104-51-8	-	3.6667e+06	4.37394e+06	4.11014e+06	4.65354e+06	4.86095e+06	4.79212e+06	C18150	--
GC-MS	-	-	133	64	133.053	C8H7NO	-	Benzoxazole, 2-methyl-	Heterocyclic compound	-	95-21-6	-	209373	236485	225134	216935	235684	230133	--	--
GC-MS	-	-	69	55	126.141	C9H18	-	2,3-Dimethyl-3-heptene, (Z)-	Hydrocarbons	-	59643-73-1	-	203265	207122	210081	173895	189044	170364	--	--
GC-MS	-	-	82	81	110.084	C6H10N2	-	1H-Imidazole, 2-propyl-	Heterocyclic compound	-	50995-95-4	-	711887	720792	724083	733605	757668	723387	--	--
GC-MS	-	-	82	97	140.095	C7H12N2O	-	Butyramide, 2-cyano-2-ethyl-	Amine	-	18705-38-9	-	20274.1	21152.6	22201.1	20894.4	18745.3	21631.7	--	--
GC-MS	-	-	71	95	128.12	C8H16O	-	Cyclohexanol, 3,5-dimethyl-	Alcohol	-	5441-52-1	-	684710	714442	715245	693146	712082	720309	--	--
GC-MS	-	-	71	43	142.099	C8H14O2	-	2,3'-Bifuran, octahydro-	Heterocyclic compound	-	73373-15-6	-	10532.7	8167.31	8032.71	7086.06	5616.54	5327.76	--	--
GC-MS	-	-	70	42	112.089	C7H12O	-	Cyclobutanone, 2,2,3-trimethyl-	Ketone	-	1449-49-6	-	3.21319e+06	2.94862e+06	2.93647e+06	2.73606e+06	2.58778e+06	2.69307e+06	--	--
GC-MS	-	-	85	71	268.069	C10H21I	-	1-iodo-Decane	Others	-	2050-77-3	-	20509.8	19639.5	19128.2	19884.2	18874.9	17343.3	--	--
GC-MS	-	-	79	91	152.12	C10H16O	-	1,5-Cyclohexadiene-1-methanol, 4-(1-methylethyl)-	Terpenoids	-	19876-45-0	-	132184	126869	128125	128590	140284	123238	--	--
GC-MS	-	-	93	67	154.136	C10H18O	-	p-Menth-2-en-7-ol, cis-	Phenol	-	19898-86-3	-	513598	533574	499858	502694	513149	491151	--	--
GC-MS	-	-	204	189	204.188	C15H24	-	3H-3a,7-Methanoazulene, 2,4,5,6,7,8-hexahydro-1,4,9,9-tetramethyl-, [3aR-(3a.alpha.,4.beta.,7.alpha.)]-	Terpenoids	-	2387-78-2	-	181418	193006	201481	154262	149890	152966	C17505	--
GC-MS	-	-	135	107	150.104	C10H14O	-	Phenol, m-tert-butyl-	Phenol	-	585-34-2	-	1.88046e+06	1.70112e+06	1.74915e+06	2.34075e+06	1.97235e+06	1.9215e+06	C14188	--
GC-MS	-	-	104	91	150.068	C9H10O2	-	Formic acid, 2-phenylethyl ester	Ester	-	104-62-1	-	111061	108475	112440	105979	112242	104751	--	--
GC-MS	-	-	101	57	158.131	C9H18O2	-	1,3-Dioxolane, 2-butyl-2-ethyl-	Hydrocarbons	-	935-49-9	-	69293.9	72574.6	71156	70411.4	70148.1	68516.6	--	--
GC-MS	-	-	121	136	136.089	C9H12O	-	Benzene, 1-ethyl-4-methoxy-	Aromatics	-	1515-95-3	-	57646.3	50817.2	51749.2	44777.5	45986.1	45389	--	--
GC-MS	-	-	71	57	184.219	C13H28	-	Undecane, 5,7-dimethyl-	Hydrocarbons	-	17312-83-3	-	17332.9	19691.2	19466.8	16799.9	19501.1	18205.1	--	--
GC-MS	-	-	118	117	118.078	C9H10	-	.alpha.-Methylstyrene	Aromatics	-	98-83-9	-	21742.3	24900.7	22982.4	23645.2	22573.2	22383.2	C14395	--
GC-MS	-	-	42	155	155.106	C7H13N3O	-	1,3,5-Triazaadamantan-7-ol	Heterocyclic compound	-	130267-10-6	-	1.9583e+06	1.72727e+06	1.8939e+06	1.83989e+06	1.93266e+06	1.8929e+06	--	--
GC-MS	-	-	57	145	200.178	C12H24O2	-	Octanoic acid-tert butyl ester	Ester	-	5457-66-9	-	49554.2	49885.9	46866.1	53645.8	51905.7	46833.8	--	--
GC-MS	-	-	126	57	184.219	C13H28	-	Dodecane, 5-methyl-	Hydrocarbons	-	17453-93-9	-	441703	430049	427440	449616	442615	482278	--	--
GC-MS	-	-	121	93	136.052	C8H8O2	-	Ethanone, 1-(3-hydroxyphenyl)-	Ketone	-	121-71-1	-	23081.2	22031.9	19062.9	19906.8	18306.2	18220.4	--	--
GC-MS	-	-	138	95	138.068	C8H10O2	-	Benzene, 1,2-dimethoxy-	Aromatics	-	91-16-7	-	11432.7	12005.2	10819.1	9923.42	11576.7	11219.3	--	--
GC-MS	-	-	57	68	142.099	C8H14O2	-	4-Penten-1-ol, propanoate	Ester	-	30563-30-5	-	5908.69	5680.36	5483.89	6190.37	6256.15	6231.64	--	--
GC-MS	-	-	83	84	84.069	C4H8N2	-	1,5-Diazabicyclo[3.1.0]hexane	Heterocyclic compound	-	13090-31-8	-	19013	20261.7	18332.4	19530.9	19468.4	19462.1	--	--
GC-MS	-	-	145	160	160.052	C10H8O2	-	2-Acetylbenzofuran	Heterocyclic compound	-	1646-26-0	-	31087.9	31437.6	30197.7	27751.1	25354.2	25158	--	--
GC-MS	-	-	121	136	178.063	C10H10O3	-	2-Acetoxyacetophenone	Aromatics	-	7250-94-4	-	7268.28	9053.7	8604.97	8820.21	9152.36	9140.92	--	--
GC-MS	-	-	189	204	204.115	C13H16O2	-	2,2'-Isopropylidenebis(5-methylfuran)	Heterocyclic compound	-	59212-75-8	-	4961.59	5967.24	5529.15	3495.86	3481.35	3669.28	--	--
GC-MS	-	-	120	41	204.188	C15H24	-	Bicyclo[7.2.0]undecane, 10,10-dimethyl-2,6-bis(methylene)-, [1S-(1R*,9S*)]-	Terpenoids	-	136296-38-3	-	7.26223e+06	7.59149e+06	7.07549e+06	6.2964e+06	6.14558e+06	5.85788e+06	--	--
GC-MS	-	-	91	134	149.12	C10H15N	-	Benzenemethanamine, N-(1-methylethyl)-	Aromatics	-	102-97-6	-	697424	656872	671433	698701	670750	663430	--	--
GC-MS	-	-	133	134	134.073	C9H10O	-	1H-Inden-5-ol, 2,3-dihydro-	Phenol	-	1470-94-6	-	2.15982e+06	2.1213e+06	2.03896e+06	2.22031e+06	1.94142e+06	1.8114e+06	--	--
GC-MS	-	-	147	148	148.035	C9H8S	-	3-Methylbenzothiophene	Heterocyclic compound	-	1455-18-1	-	2300.86	1888.69	1756.36	2098.9	1791.76	1961.46	--	--
GC-MS	-	-	96	95	138.091	C6H10N4	-	1H-Pyrazole-1-carboximidamide, 3,5-dimethyl-	Heterocyclic compound	-	22906-75-8	-	1.93417e+06	1.97787e+06	1.99164e+06	2.01516e+06	2.05735e+06	1.98392e+06	--	--
GC-MS	-	-	55	69	152.12	C10H16O	-	Bicyclo[3.1.1]heptan-3-one, 2,6,6-trimethyl-, (1.alpha.,2.beta.,5.alpha.)-	Terpenoids	-	15358-88-0	-	47291.3	47246.2	49976.4	45034.4	47364.9	47747.9	--	--
GC-MS	-	-	92	121	121.089	C8H11N	-	Pyridine, 3-propyl-	Heterocyclic compound	-	4673-31-8	-	4.14292e+06	4.67969e+06	4.35367e+06	4.23319e+06	4.33483e+06	4.30768e+06	--	--
GC-MS	-	-	68	79	136.125	C10H16	-	1,7-Octadiene, 2-methyl-6-methylene-	Terpenoids	-	1686-30-2	-	1.31932e+06	1.26878e+06	1.29007e+06	1.18841e+06	1.32276e+06	1.24121e+06	--	--
GC-MS	-	-	91	106	134.11	C10H14	-	Cyclobutanespiro-2'-bicyclo[1.1.0]butane-4'-spirocyclobutane	Hydrocarbons	-	76308-11-7	-	136228	144692	133076	130637	140927	138380	--	--
GC-MS	-	-	119	41	204.188	C15H24	-	1H-Benzocycloheptene, 2,4a,5,6,7,8-hexahydro-3,5,5,9-tetramethyl-, (R)-	Terpenoids	-	1461-03-6	-	1.19497e+07	1.22961e+07	1.13504e+07	1.0363e+07	1.00123e+07	9.78675e+06	--	--
GC-MS	-	-	154	98	154.063	C8H10O3	-	2-Acetyl-1,3-cyclohexanedione	Ketone	-	4056-73-9	-	37555.1	35519.3	37656.1	35709.1	31844.2	32054.2	--	--
GC-MS	-	-	117	132	132.094	C10H12	-	1-Methyl-2-phenylcyclopropane	Aromatics	-	3145-76-4	-	185297	213934	200250	223917	230789	232618	--	--
GC-MS	-	-	70	43	113.084	C6H11NO	-	2-Acetylpyrrolidine	Heterocyclic compound	-	60026-20-2	-	8000.19	7558.02	8171.61	6158.76	6668.09	6522.16	--	--
GC-MS	-	-	92	65	138.043	C6H6N2O2	-	2-Picoline, 6-nitro-	Heterocyclic compound	-	18368-61-1	-	2.43073e+06	2.34069e+06	2.42392e+06	2.33929e+06	2.431e+06	2.29561e+06	--	--
GC-MS	-	-	82	56	140.12	C9H16O	-	Cyclohexanone, 2,2,6-trimethyl-	Ketone	-	2408-37-9	-	2.44592e+06	2.63821e+06	2.55448e+06	2.60012e+06	2.59266e+06	2.63557e+06	--	--
GC-MS	-	-	76	91	125.936	C2H3ClS2	-	Carbonochloridodithioic acid, methyl ester	Halogenated hydrocarbons	-	16696-91-6	-	490349	519866	494797	506636	520527	520095	--	--
GC-MS	-	-	81	53	110.073	C7H10O	-	Furan, 2-propyl-	Heterocyclic compound	-	4229-91-8	-	120810	103323	105281	88825.2	79614.8	85624.8	--	--
GC-MS	-	-	105	77	166.063	C9H10O3	-	1,2-Ethanediol, monobenzoate	Ester	-	94-33-7	-	110844	108772	92797.1	108026	90661	91054.5	--	--
GC-MS	-	-	82	105	204.115	C13H16O2	-	3-Hexen-1-ol, benzoate, (Z)-	Ester	-	25152-85-6	-	11280.3	10816.1	10858.4	10664.1	8721.35	8243.53	--	--
GC-MS	-	-	105	119	204.188	C15H24	-	(1R,3aS,8aS)-7-Isopropyl-1,4-dimethyl-1,2,3,3a,6,8a-hexahydroazulene	Terpenoids	-	36577-33-0	-	177221	166225	157672	143008	136905	138136	--	--
GC-MS	-	-	93	41	204.188	C15H24	-	Bicyclo[3.1.1]hept-2-ene, 2,6-dimethyl-6-(4-methyl-3-pentenyl)-	Terpenoids	-	17699-05-7	-	1.50249e+07	1.58641e+07	1.48165e+07	1.41968e+07	1.35233e+07	1.34845e+07	C17088	--
GC-MS	-	-	107	122	180.151	C12H20O	-	5,8-Decadien-2-one, 5,9-dimethyl-, (E)-	Ketone	-	130876-99-2	-	535442	502264	521741	499729	456820	452205	--	--
GC-MS	-	-	138	123	138.068	C8H10O2	-	1,3-Benzenediol, 4,5-dimethyl-	Aromatics	-	527-55-9	-	1.06363e+06	886725	889511	992530	812056	797116	--	--
GC-MS	-	-	122	137	137.084	C8H11NO	-	Ethanone, 1-(2,4-dimethyl-1H-pyrrol-3-yl)-	Heterocyclic compound	-	2386-25-6	-	118303	112150	122918	111373	108457	104487	--	--
GC-MS	-	-	98	42	129.079	C6H11NO2	-	2,4-Dimethyl-2-oxazoline-4-methanol	Alcohol	-	39986-37-3	-	25942.5	29393.7	26963.3	29194.7	29516.1	29362.2	--	--
GC-MS	-	-	93	44	136.1	C8H12N2	-	Betahistine	Heterocyclic compound	-	5638-76-6	-	4.56944e+07	4.39234e+07	4.44182e+07	4.40766e+07	4.53696e+07	4.54164e+07	--	--
GC-MS	-	-	68	67	136.125	C10H16	-	1,5-Cyclooctadiene, 1,6-dimethyl-	Hydrocarbons	-	3760-13-2	-	389405	389216	399184	406268	422788	395788	--	--
GC-MS	-	-	67	82	142.099	C8H14O2	-	4-Hexen-1-ol, acetate	Others	-	72237-36-6	-	5.55393e+07	6.09948e+07	5.99383e+07	6.11103e+07	6.26031e+07	6.2656e+07	--	--
GC-MS	-	-	98	70	98.084	C5H10N2	-	2-Piperidinimine	Heterocyclic compound	-	22780-54-7	-	184048	203594	180367	181100	190423	188778	--	--
GC-MS	-	-	158	157	158.084	C10H10N2	-	6-Quinolinamine, 2-methyl-	Heterocyclic compound	-	65079-19-8	-	24324.9	20270.3	17523.9	23985.6	18159.6	16941.3	--	--
GC-MS	-	-	95	41	166.136	C11H18O	-	2,6-Dimethyl-1-nonen-3-yn-5-ol	Alcohol	-	19780-98-4	-	226731	245561	251833	227347	221984	216885	--	--
GC-MS	-	-	57	71	198.235	C14H30	-	3,5-Dimethyldodecane	Hydrocarbons	-	107770-99-0	-	28935.1	25928.4	24591	28400.1	27564.9	26708	--	--
GC-MS	-	-	79	93	136.125	C10H16	-	Cyclohexene, 4-methyl-1-(1-methylethenyl)-	Hydrocarbons	-	586-67-4	-	99659.2	96925.3	94205	94304.8	91931.9	92446	--	--
GC-MS	-	-	79	136	136.125	C10H16	-	1,3-Cyclohexadiene, 5-butyl-	Hydrocarbons	-	30168-57-1	-	131644	120299	114116	107445	112758	111979	--	--
GC-MS	-	-	123	138	138.068	C8H10O2	-	3-Acetyl-2,5-dimethyl furan	Heterocyclic compound	-	10599-70-9	-	94679.5	95978.5	96682.6	97964.4	99980.5	96212.4	--	--
GC-MS	-	-	71	68	128.12	C8H16O	-	Cyclohexanol, 2,6-dimethyl-	Alcohol	-	5337-72-4	-	879927	875451	877309	879568	867345	835457	--	--
GC-MS	-	-	55	83	142.136	C9H18O	-	1-Nonen-4-ol	Alcohol	-	35192-73-5	-	1.29835e+06	1.30499e+06	1.31996e+06	1.35115e+06	1.36436e+06	1.37643e+06	--	--
GC-MS	-	-	57	43	156.188	C11H24	-	Nonane, 2,5-dimethyl-	Hydrocarbons	-	17302-27-1	-	138059	117820	110628	117858	102258	112275	--	--
GC-MS	-	-	71	159	286.214	C16H30O4	-	2,2,4-Trimethyl-1,3-pentanediol diisobutyrate	Ester	-	6846-50-0	-	19102.3	19063.9	19113.4	18398.7	15212.7	16266.9	--	--
GC-MS	-	-	161	122	204.188	C15H24	-	(4aR,8aR)-5,8a-dimethyl-3-propan-2-ylidene-1,2,4,4a,7,8-hexahydronaphthalene	Terpenoids	-	6813-21-4	-	65580	64753.5	64650.2	56441.1	51184.9	52590.5	--	--
GC-MS	-	-	161	189	204.188	C15H24	-	4,7-Methanoazulene, 1,2,3,4,5,6,7,8-octahydro-1,4,9,9-tetramethyl-, [1S-(1.alpha.,4.alpha.,7.alpha.)]-	Terpenoids	-	514-51-2	-	9635.79	9340.44	8819.19	7584.03	8400.45	8387.81	--	--
GC-MS	-	-	161	41	204.188	C15H24	-	1H-Cyclopropa[a]naphthalene, 1a,2,3,5,6,7,7a,7b-octahydro-1,1,7,7a-tetramethyl-, [1aR-(1a.alpha.,7.alpha.,7a.alpha.,7b.alpha.)]-	Terpenoids	-	17334-55-3	-	8.86141e+06	9.37908e+06	8.65034e+06	8.37427e+06	7.98639e+06	7.95574e+06	--	--
GC-MS	-	-	93	133	204.188	C15H24	-	Bicyclo[5.2.0]nonane, 2-methylene-4,8,8-trimethyl-4-vinyl-	Terpenoids	-	242794-76-9	-	165343	140145	158781	172198	162268	158463	--	--
GC-MS	-	-	85	57	170.203	C12H26	-	Undecane, 2-methyl-	Hydrocarbons	-	7045-71-8	-	58826.4	60605.3	62622.4	89907	87569	85842.8	--	--
GC-MS	-	-	57	41	212.25	C15H32	-	Tridecane, 4,8-dimethyl-	Hydrocarbons	-	55030-62-1	-	18577.1	20573.3	16078.7	15244.3	14532.4	14837.1	--	--
GC-MS	-	-	119	134	134.11	C10H14	-	Benzene, 1,2,3,5-tetramethyl-	Aromatics	-	527-53-7	-	1.16986e+07	1.03685e+07	1.09359e+07	9.88543e+06	9.56316e+06	9.84958e+06	--	--
GC-MS	-	-	110	95	152.084	C9H12O2	-	1-Pentanone, 1-(2-furanyl)-	Heterocyclic compound	-	3194-17-0	-	1.12933e+07	1.0501e+07	1.10869e+07	1.06302e+07	1.12718e+07	1.08351e+07	--	--
GC-MS	-	-	91	106	106.078	C8H10	-	Ethylbenzene	Aromatics	-	100-41-4	-	17414.1	17187.5	17111	19521	19709.7	18302.7	C07111	ko01100
GC-MS	-	-	74	87	144.115	C8H16O2	-	Heptanoic acid, methyl ester	Ester	-	106-73-0	-	65185.9	60450.4	62313.9	54557.2	56026	54958.7	--	--
GC-MS	-	-	71	67	170.131	C10H18O2	-	Butanoic acid, 5-hexenyl ester	Ester	-	108058-75-9	-	849133	827193	816363	824202	834614	801214	--	--
GC-MS	-	-	122	107	122.073	C8H10O	-	Phenol, 3,5-dimethyl-	Phenol	-	108-68-9	-	157456	159170	163970	162353	175441	159288	--	--
GC-MS	-	-	132	117	132.094	C10H12	-	Benzene, 1-methyl-3-(1-methylethenyl)-	Aromatics	-	1124-20-5	-	2.60683e+07	2.68387e+07	2.65261e+07	2.5781e+07	2.63488e+07	2.5806e+07	--	--
GC-MS	-	-	41	55	168.151	C11H20O	-	10-Undecenal	Aldehyde	-	112-45-8	-	438421	458773	422606	542311	503007	464908	--	--
GC-MS	-	-	109	124	124.052	C7H8O2	-	2-Acetyl-5-methylfuran	Heterocyclic compound	-	1193-79-9	-	914255	956059	929096	932394	967450	943170	--	--
GC-MS	-	-	59	58	116.084	C6H12O2	-	2-Pentanone, 4-hydroxy-4-methyl-	Ketone	-	123-42-2	-	17779.7	16863	16644.7	15701.2	15168.9	14983	--	--
GC-MS	-	-	67	45	114.104	C7H14O	-	E-1-Methoxy-4-hexene	Hydrocarbons	-	134777-60-9	-	642756	503323	497133	455615	396160	397084	--	--
GC-MS	-	-	85	57	186.126	C10H18O3	-	2-Methylbutanoic anhydride	Others	-	1468-39-9	-	15407.4	13096.9	13831.8	15033	15058.9	18343.7	--	--
GC-MS	-	-	169	170	198.141	C15H18	-	1,2,3,3a,8,9,9a,9b-Octahydrocyclopenta[def]phenanthrene	Terpenoids	-	148145-44-2	-	4840.79	6031.38	4660	4964.85	5193.17	4190.8	--	--
GC-MS	-	-	57	71	240.282	C17H36	-	Tetradecane, 2,6,10-trimethyl-	Hydrocarbons	-	14905-56-7	-	9200.11	8992.67	7790.39	9705.89	7770.51	8895.7	--	--
GC-MS	-	-	57	71	198.235	C14H30	-	Tridecane, 2-methyl-	Hydrocarbons	-	1560-96-9	-	9688.64	8924.47	8729.92	9627.7	9029.82	9126.4	--	--
GC-MS	-	-	133	134	134.073	C9H10O	-	BenzAldehyde, 2,4-dimethyl-	Aldehyde	-	15764-16-6	-	241313	228254	238455	229398	235770	232204	--	--
GC-MS	-	-	119	134	176.12	C12H16O	-	1-Pentanone, 1-(4-methylphenyl)-	Ketone	-	1671-77-8	-	132860	127054	111284	114781	112925	109763	--	--
GC-MS	-	-	82	39	150.104	C10H14O	-	2-Cyclohexen-1-one, 3-methyl-6-(1-methylethenyl)-, (S)-	Terpenoids	-	16750-82-6	-	9.28219e+06	8.81072e+06	9.08854e+06	8.72813e+06	9.19259e+06	8.98921e+06	C02289	--
GC-MS	-	-	132	131	202.172	C15H22	-	Benzene, 1-methyl-4-(1,2,2-trimethylcyclopentyl)-, (R)-	Terpenoids	-	16982-00-6	-	24557.2	25091.9	25282.5	18487.6	16872.5	16373	--	--
GC-MS	-	-	57	71	142.172	C10H22	-	3-Ethyl-3-methylheptane	Hydrocarbons	-	17302-01-1	-	12897.1	11913	12394.3	12224.7	12166.3	11663.2	--	--
GC-MS	-	-	125	97	125.03	C6H7NS	-	Thiazole, 5-ethenyl-4-methyl-	Heterocyclic compound	-	1759-28-0	-	173469	181937	187212	178292	185456	170757	--	--
GC-MS	-	-	74	87	186.126	C10H18O3	-	Nonanoic acid, 9-oxo-, methyl ester	Ester	-	1931-63-1	-	20183.8	23241.1	19813.8	19700.5	19464.1	18985.4	--	--
GC-MS	-	-	41	55	154.136	C10H18O	-	cis-7-Decen-1-al	Aldehyde	-	21661-97-2	-	88389.5	81570.1	84447.2	85774	85989.3	89569.6	--	--
GC-MS	-	-	109	81	168.115	C10H16O2	-	1(2H)-Naphthalenone, octahydro-4-hydroxy-, trans-	Ketone	-	21766-50-7	-	592050	606628	551237	544281	509302	507330	--	--
GC-MS	-	-	151	95	151.063	C8H9NO2	-	1,4 Benzodioxan-6-amine	Heterocyclic compound	-	22013-33-8	-	15856.8	13241.6	14780.5	14322.6	14396.4	13809.1	--	--
GC-MS	-	-	79	91	152.12	C10H16O	-	1,4-Cyclohexadiene-1-methanol, 4-(1-methylethyl)-	Alcohol	-	22539-72-6	-	7938.59	8184.63	7806.71	7128.96	6683.19	6421.02	--	--
GC-MS	-	-	69	41	138.141	C10H18	-	cis-2,6-Dimethyl-2,6-octadiene	Hydrocarbons	-	2492-22-0	-	51496.8	53294.9	55556.6	57687.6	55001	56194.1	--	--
GC-MS	-	-	69	41	98.073	C6H10O	-	4-Hexen-3-one	Ketone	-	2497-21-4	-	9.43959e+06	9.33769e+06	9.36103e+06	8.14251e+06	7.92625e+06	7.99755e+06	--	--
GC-MS	-	-	161	105	204.188	C15H24	-	(1S,4S,4aS)-1-Isopropyl-4,7-dimethyl-1,2,3,4,4a,5-hexahydronaphthalene	Terpenoids	-	267665-20-3	-	187005	185447	180217	162194	170800	175288	--	--
GC-MS	-	-	112	71	156.188	C11H24	-	Decane, 4-methyl-	Hydrocarbons	-	2847-72-5	-	25616	24803.6	25227.4	24827.4	25941.8	23513.3	--	--
GC-MS	-	-	41	67	206.203	C15H26	-	1H-Cycloprop[e]azulene, decahydro-1,1,4,7-tetramethyl-, [1aR-(1a.alpha.,4.beta.,4a.beta.,7.beta.,7a.beta.,7b.alpha.)]-	Terpenoids	-	28580-43-0	-	6439.59	5222.24	4930.28	6241.38	5818.28	5434.27	--	--
GC-MS	-	-	133	91	204.188	C15H24	-	(3S,3aS,6R,8aS)-3,8,8-Trimethyl-7-methyleneoctahydro-1H-3a,6-methanoazulene	Terpenoids	-	31145-21-8	-	13673.5	14246.4	12699.2	11466.4	11337.8	11495.4	--	--
GC-MS	-	-	55	45	130.063	C6H10O3	-	2-Propenoic acid, 2-methoxyethyl ester	Ester	-	3121-61-7	-	6.31892e+06	6.12971e+06	6.13762e+06	5.7345e+06	5.60696e+06	5.59803e+06	--	--
GC-MS	-	-	105	161	204.188	C15H24	-	[1α,4aα,8aα]-1,2,4a,5,6,8a-hexahydro-4-7-dimethyl-1-[1-methylethyl]naphthalene	Terpenoids	-	31983-22-9	-	1.72236e+07	1.78888e+07	1.68183e+07	1.49705e+07	1.45721e+07	1.43858e+07	--	--
GC-MS	-	-	134	133	134.073	C9H10O	-	BenzAldehyde, 3-ethyl-	Aldehyde	-	34246-54-3	-	301077	293514	294295	308001	292568	286727	--	--
GC-MS	-	-	97	98	140.066	C8H12S	-	3-Butylthiophene	Heterocyclic compound	-	34722-01-5	-	7882.11	8549.41	7364.81	7541.54	8150.39	8592.95	--	--
GC-MS	-	-	190	148	190.136	C13H18O	-	Megastigmatrienone	Ketone	-	38818-55-2	-	5821.78	5438.5	5667.4	4172.15	3820.89	3797.53	--	--
GC-MS	-	-	150	151	220.183	C15H24O	-	(2R,3R,6S)-6-Isopropyl-3-methyl-2-(prop-1-en-2-yl)-3-vinylcyclohexanone	Terpenoids	-	39020-72-9	-	28157.3	28466.2	28989.9	21267.8	20211.5	19510.3	--	--
GC-MS	-	-	121	136	136.125	C10H16	-	1,3-Cyclopentadiene, 1,2,3,4,5-pentamethyl-	Hydrocarbons	-	4045-44-7	-	2.10101e+06	2.19771e+06	2.17641e+06	1.99232e+06	2.05525e+06	2.04299e+06	--	--
GC-MS	-	-	161	204	204.188	C15H24	-	Epizonarene	Terpenoids	-	41702-63-0	-	493929	503626	427792	362572	389831	405334	--	--
GC-MS	-	-	83	42	98.084	C5H10N2	-	1H-Pyrazole, 4,5-dihydro-5,5-dimethyl-	Heterocyclic compound	-	4320-85-8	-	33967.6	34036.1	34459.5	35741.4	35039.5	33480.2	--	--
GC-MS	-	-	119	121	204.188	C15H24	-	1-Methyl-4-(6-methylhept-5-en-2-yl)cyclohexa-1,3-diene	Terpenoids	-	451-55-8	-	210147	212486	195597	171905	176813	175808	--	--
GC-MS	-	-	119	93	204.188	C15H24	-	1H-3a,7-Methanoazulene, 2,3,4,7,8,8a-hexahydro-3,6,8,8-tetramethyl-, [3R-(3.alpha.,3a.beta.,7.beta.,8a.alpha.)]-	Terpenoids	-	469-61-4	-	653337	624845	646804	542423	466562	488381	C09630	--
GC-MS	-	-	183	198	198.141	C15H18	-	Naphthalene, 1,6-dimethyl-4-(1-methylethyl)-	Terpenoids	-	483-78-3	-	27627.7	27843.3	28736.7	34298.5	31877.3	30907.5	--	--
GC-MS	-	-	183	198	198.141	C15H18	-	6-Isopropyl-1,4-dimethylnaphthalene	Terpenoids	-	489-77-0	-	27389	27901.4	29205.7	29914.2	29466.7	30017.1	--	--
GC-MS	-	-	157	142	200.157	C15H20	-	4-Isopropyl-6-methyl-1-methylene-1,2,3,4-tetrahydronaphthalene	Terpenoids	-	50277-34-4	-	117003	114061	110190	119348	126618	134699	--	--
GC-MS	-	-	123	124	208.146	C13H20O2	-	6-Methyl-6-(5-methylfuran-2-yl)heptan-2-one	Ketone	-	50464-95-4	-	1.10132e+06	1.15548e+06	1.07853e+06	1.03563e+06	982421	976192	--	--
GC-MS	-	-	119	134	134.11	C10H14	-	Benzene, 1-methyl-3-(1-methylethyl)-	Aromatics	-	535-77-3	-	1.82869e+07	1.60432e+07	1.69719e+07	1.55839e+07	1.50825e+07	1.59383e+07	--	--
GC-MS	-	-	69	41	140.12	C9H16O	-	Cyclopentanone, 2-methyl-3-(1-methylethyl)-	Ketone	-	54549-81-4	-	6.26533e+06	6.77519e+06	6.56055e+06	6.65852e+06	6.82467e+06	6.80668e+06	--	--
GC-MS	-	-	42	45	87.068	C4H9NO	-	5-Methyloxazolidine	Heterocyclic compound	-	58328-22-6	-	309282	253710	251794	228047	198880	203227	--	--
GC-MS	-	-	77	107	107.037	C6H5NO	-	Benzene, nitroso-	Aromatics	-	586-96-9	-	4.26749e+06	4.25935e+06	4.19151e+06	3.4417e+06	3.51408e+06	3.63776e+06	C06876	--
GC-MS	-	-	57	71	198.235	C14H30	-	Dodecane, 4,6-dimethyl-	Hydrocarbons	-	61141-72-8	-	10740.5	9123.9	9017.79	10432	10155.1	10935.7	--	--
GC-MS	-	-	120	91	138.068	C8H10O2	-	1,2-Benzenedimethanol	Alcohol	-	612-14-6	-	447733	492667	434677	410993	376370	379592	--	--
GC-MS	-	-	97	98	98.019	C5H6S	-	Thiophene, 3-methyl-	Heterocyclic compound	-	616-44-4	-	30554	29410.1	29957.6	27228.5	27496.7	26877.1	--	--
GC-MS	-	-	71	57	156.188	C11H24	-	Octane, 5-ethyl-2-methyl-	Hydrocarbons	-	62016-18-6	-	3.3682e+06	3.47842e+06	3.55979e+06	3.72837e+06	3.85145e+06	3.69184e+06	--	--
GC-MS	-	-	134	133	134.037	C8H6O2	-	1,4-BenzenedicarboxAldehyde	Aldehyde	-	623-27-8	-	199444	182953	195354	181676	168649	161590	--	--
GC-MS	-	-	93	41	190.172	C14H22	-	1,5-Cycloundecadiene, 8,8-dimethyl-9-methylene-	Hydrocarbons	-	62338-54-9	-	7.07169e+06	7.2175e+06	7.05285e+06	6.16364e+06	5.94525e+06	6.09271e+06	--	--
GC-MS	-	-	69	41	166.136	C11H18O	-	2,7-Nonadien-5-one, 4,6-dimethyl-	Ketone	-	74630-80-1	-	506860	475864	497782	488669	471141	503250	--	--
GC-MS	-	-	109	69	210.162	C13H22O2	-	2-Propenoic acid, 2-methyl-, 3,3,5-trimethylcyclohexyl ester	Ester	-	7779-31-9	-	2.03075e+07	2.11414e+07	2.01149e+07	1.97316e+07	1.98005e+07	1.97832e+07	--	--
GC-MS	-	-	107	51	107.037	C6H5NO	-	4-Pyridinecarboxaldehyde	Heterocyclic compound	-	872-85-5	-	64139.5	70249.2	68563.3	71914.9	72359	72210.2	--	--
GC-MS	-	-	119	134	134.11	C10H14	-	Benzene, 1-ethyl-3,5-dimethyl-	Aromatics	-	934-74-7	-	703767	750842	724279	788220	817161	815672	--	--
GC-MS	-	-	119	121	204.188	C15H24	-	(1R,3aS,4aS,8aS)-1,4,4,6-Tetramethyl-1,2,3,3a,4,4a,7,8-octahydrocyclopenta[1,4]cyclobuta[1,2]benzene	Terpenoids	-	94535-52-1	-	450221	444755	421916	377363	361369	351690	--	--
GC-MS	-	-	97	96	125.12	C8H15N	-	Pyridine, 2,3,4,5-tetrahydro-6-propyl-	Heterocyclic compound	-	1604-01-9	-	28400.7	31458.9	29994.7	32579.1	34017.6	33249.7	C10138	--
GC-MS	-	-	161	122	222.198	C15H26O	-	Ledol	Terpenoids	-	577-27-5	-	37026.6	38011	38299.1	36760.8	27108.5	35675.7	C09698	--
GC-MS	-	-	60	73	130.099	C7H14O2	-	Heptanoic Acid	Acid	-	111-14-8	-	4397.15	4211.64	4551.45	4290.04	4087.1	4177.52	C17714	--
GC-MS	-	-	121	93	150.068	C9H10O2	-	Paroxypropione	Ketone	-	70-70-2	-	1.09552e+07	9.96786e+06	9.7087e+06	1.04576e+07	9.08982e+06	9.50006e+06	C13342	--
GC-MS	-	-	93	77	136.125	C10H16	-	4-methyl-1-(1-methylethyl)-Bicyclo[3.1.0]hex-2-ene	Hydrocarbons	-	28634-89-1	-	2.28421e+06	2.5794e+06	2.52167e+06	2.71376e+06	2.74175e+06	2.72501e+06	C21702	--
GC-MS	-	-	95	109	168.115	C10H16O2	-	Iridomyrmecin	Terpenoids	-	485-43-8	-	374561	380450	353645	341324	326931	326555	C09786	--
GC-MS	-	-	93	91	136.125	C10H16	-	1,7,7-trimethyl-Tricyclo[2.2.1.0(2,6)]heptane	Terpenoids	-	508-32-7	-	364345	394463	392987	411655	444823	448198	C20241	--
GC-MS	-	-	93	41	136.125	C10H16	-	(-)-beta-Pinene	Terpenoids	-	18172-67-3	-	9220.57	10551.4	9691.21	8079.86	8083.23	8160.7	C06307	ko00902,ko01110
UPLC-MS/MS	193.05	133.03	-	-	194.057	C10H10O4	[M-H]-	Dimethyl Phthalate	Phenolic acids	Phenolic acids	131-11-3	3	105430	115280	110280	100870	82541	93076	C11233	--
UPLC-MS/MS	345.17	165.09	-	-	346.163	C16H26O8	[M-H]-	Rehmapicroside	Terpenoids	Monoterpenoids	104056-82-8	2	13702	16763	20949	8950	11478	9921.9	--	--
UPLC-MS/MS	171.03	81.03	-	-	170.022	C7H6O5	[M+H]+	2,4,6-Trihydroxybenzoic acid	Phenolic acids	Phenolic acids	83-30-7	3	41398	34152	37766	34352	31353	33022	--	--
UPLC-MS/MS	515.12	353.09	-	-	516.127	C25H24O12	[M-H]-	3,5-Dicaffeoylquinic acid	Phenolic acids	Phenolic acids	-	1	941220	916460	936990	956370	1131500	1286800	--	--
UPLC-MS/MS	363.25	281.25	-	-	364.261	C22H36O4	[M-H]-	Ajugalaevigatic acid	Terpenoids	Ditepenoids	-	2	33342	24081	35830	15589	14217	13022	--	--
UPLC-MS/MS	533.28	473.26	-	-	534.283	C29H42O9	[M-H]-	Ajubractin A	Terpenoids	Ditepenoids	-	2	14557	11482	10575	10555	10943	9000.1	--	--
UPLC-MS/MS	331.1	169.01	-	-	332.111	C14H20O9	[M-H]-	2,6-dimethoxy-hydroquinone-4-O-β-D-glucopyranoside	Phenolic acids	Phenolic acids	-	1	143800	124680	118110	181190	168750	180670	--	--
GC-MS	-	-	146	148	145.969	C6H4Cl2	-	Benzene, 1,4-dichloro-	Halogenated hydrocarbons	-	106-46-7	-	10223	11098.5	11415	11593.4	12127.9	10720.1	C07092	ko01100
GC-MS	-	-	41	119	204.188	C15H24	-	Cedrene	Terpenoids	-	11028-42-5	-	42414.4	44155	40563.2	37335.5	32936.4	32965.5	--	--
GC-MS	-	-	41	55	168.188	C12H24	-	1-Dodecene	Hydrocarbons	-	112-41-4	-	7.48361e+06	7.11605e+06	7.35655e+06	7.14345e+06	7.38804e+06	7.17737e+06	--	--
GC-MS	-	-	161	41	204.188	C15H24	-	2H-2,4a-Methanonaphthalene, 1,3,4,5,6,7-hexahydro-1,1,5,5-tetramethyl-, (2S)-	Terpenoids	-	1135-66-6	-	24791.4	24070.2	21662.7	20712.1	19178.7	19449.5	--	--
GC-MS	-	-	95	121	196.146	C12H20O2	-	Isobornyl acetate	Ester	-	125-12-2	-	357390	328186	324248	372462	337412	331066	--	--
GC-MS	-	-	205	57	220.183	C15H24O	-	Butylated Hydroxytoluene	Aromatics	-	128-37-0	-	106710	111525	107188	75509	74187.3	73322.3	C14693	--
GC-MS	-	-	93	91	136.125	C10H16	-	.beta.-Ocimene	Terpenoids	-	13877-91-3	-	9.81948e+07	1.05887e+08	1.01867e+08	1.03527e+08	1.05553e+08	1.05626e+08	--	--
GC-MS	-	-	99	71	142.099	C8H14O2	-	2,5-Octanedione	Ketone	-	3214-41-3	-	5.90381e+06	5.93993e+06	6.0379e+06	6.26508e+06	6.53888e+06	6.16586e+06	--	--
GC-MS	-	-	92	91	194.131	C12H18O2	-	Bicyclo[3.1.0]hexan-3-ol, 4-methylene-1-(1-methylethyl)-, acetate	Ester	-	3536-54-7	-	9.96958e+06	9.54405e+06	9.30571e+06	9.58647e+06	9.21709e+06	9.07646e+06	--	--
GC-MS	-	-	55	84	84.058	C5H8O	-	2-Butenal, 2-methyl-, (E)-	Aldehyde	-	497-03-0	-	26036.7	25062.5	24531.7	17744.5	15560	15413.9	--	--
GC-MS	-	-	55	41	168.115	C10H16O2	-	Lilac Aldehyde C	Aldehyde	-	53447-48-6	-	404369	369062	376064	798892	803538	766835	--	--
GC-MS	-	-	110	81	152.12	C10H16O	-	Thujone	Terpenoids	-	546-80-5	-	145734	147778	149077	152764	154754	150404	C09906	--
GC-MS	-	-	45	69	102.104	C6H14O	-	2-Hexanol	Alcohol	-	626-93-7	-	561228	456475	449965	382490	338650	358092	--	--
GC-MS	-	-	88	110	198.162	C12H22O2	-	Ethyl trans-4-decenoate	Ester	-	76649-16-6	-	46314.6	41596	42758.7	44567.3	39275.8	38600.8	--	--
GC-MS	-	-	148	147	148.089	C10H12O	-	TRANS-ANETHOLE	Aromatics	-	4180-23-8	-	20830.4	19109.2	20848.4	20595.8	17879.8	17666.8	--	--
GC-MS	-	-	94	109	152.12	C10H16O	-	(+)-(1R,4R,5R)-2-(10)-PINEN-4-OL	Terpenoids	-	13040-03-4	-	2.55889e+06	2.22965e+06	2.24837e+06	2.15154e+06	1.8954e+06	1.94273e+06	--	--
GC-MS	-	-	57	71	184.219	C13H28	-	Undecane, 4,6-dimethyl-	Hydrocarbons	-	17312-82-2	-	332074	361528	358851	339114	362060	332782	--	--
GC-MS	-	-	55	81	128.12	C8H16O	-	3-Octen-1-ol, (Z)-	Alcohol	-	20125-84-2	-	76985	89003.2	84875.2	101008	99715.4	100834	--	--
GC-MS	-	-	67	95	124.125	C9H16	-	1,3-Hexadiene, 3-ethyl-2-methyl-	Hydrocarbons	-	61142-36-7	-	5.9206e+07	6.21905e+07	5.996e+07	6.11378e+07	6.25939e+07	6.26745e+07	--	--
GC-MS	-	-	57	71	156.188	C11H24	-	Nonane, 3,7-dimethyl-	Hydrocarbons	-	17302-32-8	-	285444	288951	291477	291304	304044	299834	--	--
GC-MS	-	-	74	87	200.178	C12H24O2	-	Undecanoic acid, methyl ester	Ester	-	1731-86-8	-	20237.8	22444.2	20570.2	19672.9	19223.8	19442.2	--	--
GC-MS	-	-	95	67	184.146	C11H20O2	-	6-Nonen-1-ol, acetate, (Z)-	Ester	-	76238-22-7	-	21178.5	19380.3	21737.5	18784.1	17844.5	16256.4	--	--
GC-MS	-	-	69	55	142.136	C9H18O	-	Cyclooctanemethanol	Alcohol	-	3637-63-6	-	45368.3	47179.8	46365.6	40845.1	45489.3	38576.2	--	--
GC-MS	-	-	67	68	114.104	C7H14O	-	2-Cyclopentylethanol	Alcohol	-	766-00-7	-	132885	148627	149681	144876	145563	149327	--	--
GC-MS	-	-	83	55	228.245	C15H32O	-	n-Pentadecanol	Alcohol	-	629-76-5	-	9842.2	13519.3	11107.5	12165.7	10230.5	11038.4	--	--
GC-MS	-	-	136	94	136.038	C5H12S2	-	DiSulfur compounds, ethyl 1-methylethyl	Sulfur compounds	-	53966-36-2	-	1.60512e+06	1.82192e+06	1.68773e+06	1.64646e+06	1.68659e+06	1.68026e+06	--	--
GC-MS	-	-	57	41	156.151	C10H20O	-	2-Decen-1-ol, (E)-	Alcohol	-	18409-18-2	-	6.49781e+06	6.33386e+06	6.46323e+06	6.63959e+06	6.49705e+06	6.23481e+06	--	--
GC-MS	-	-	107	136	136.089	C9H12O	-	cis-2-(2-Pentenyl)furan	Heterocyclic compound	-	70424-13-4	-	528164	493363	514898	462007	467067	450954	--	--
GC-MS	-	-	81	43	180.188	C13H24	-	1-Tridecyne	Hydrocarbons	-	26186-02-7	-	506886	506496	479907	595681	536468	521221	--	--
GC-MS	-	-	41	69	222.198	C15H26O	-	Nerolidol	Terpenoids	-	7212-44-4	-	22377	24182.7	22914.6	18257.7	19276.7	16412	C09704	ko00909,ko01100
GC-MS	-	-	57	41	142.136	C9H18O	-	2-Nonen-1-ol, (E)-	Alcohol	-	31502-14-4	-	57635.6	50681.6	53672.4	108994	108307	108168	--	--
GC-MS	-	-	133	134	134.073	C9H10O	-	BenzAldehyde, 2-ethyl-	Aldehyde	-	22927-13-5	-	247524	229090	241543	232285	240461	231765	--	--
GC-MS	-	-	105	77	204.115	C13H16O2	-	E-2-Hexenyl benzoate	Ester	-	76841-70-8	-	86644.2	79115.6	75363.3	77777	58361.2	59844.2	--	--
GC-MS	-	-	41	55	140.12	C9H16O	-	6-Nonenal, (Z)-	Aldehyde	-	2277-19-2	-	668260	675641	687206	691310	711682	682655	--	--
GC-MS	-	-	41	55	140.12	C9H16O	-	4-Nonenal, (E)-	Aldehyde	-	2277-16-9	-	735940	738479	751327	759336	772006	757783	--	--
GC-MS	-	-	93	107	204.188	C15H24	-	(E)-1-Methyl-4-(6-methylhept-5-en-2-ylidene)cyclohex-1-ene	Terpenoids	-	53585-13-0	-	171894	170812	170828	146297	135655	132266	--	--
GC-MS	-	-	69	41	222.198	C15H26O	-	d-Nerolidol	Terpenoids	-	142-50-7	-	15065.5	13040.4	14142.8	13680.9	10904.2	12064.4	C09704	ko00909,ko01100
GC-MS	-	-	41	55	152.12	C10H16O	-	Isopinocarveol	Terpenoids	-	6712-79-4	-	7.57196e+06	7.1094e+06	7.40605e+06	7.1841e+06	7.45907e+06	7.34857e+06	--	--
GC-MS	-	-	93	92	136.125	C10H16	-	(+)-alpha-Pinene	Terpenoids	-	7785-70-8	-	339057	365013	341629	348288	347085	350717	C06306	--
GC-MS	-	-	159	160	202.172	C15H22	-	trans-Calamenene	Terpenoids	-	73209-42-4	-	317654	330964	313940	320824	317487	318207	--	--
GC-MS	-	-	95	93	196.146	C12H20O2	-	(-)-Bornyl acetate	Terpenoids	-	5655-61-8	-	40466.5	40562.1	43077.6	40576.7	38956.6	40919.6	C09837	--
GC-MS	-	-	71	111	154.136	C10H18O	-	Terpinen-4-ol	Terpenoids	-	562-74-3	-	53554.2	49858.4	52191.1	58368.4	56717	56216.3	C17073	--
GC-MS	-	-	55	69	152.12	C10H16O	-	Pinocamphone	Terpenoids	-	547-60-4	-	1.70854e+06	1.6634e+06	1.77202e+06	3.0875e+06	3.0304e+06	2.84332e+06	--	--
GC-MS	-	-	161	105	204.188	C15H24	-	(+)-epi-Bicyclosesquiphellandrene	Terpenoids	-	54274-73-6	-	546490	578749	522515	474129	443905	472299	--	--
GC-MS	-	-	81	67	152.12	C10H16O	-	Cyclohexanone, 5-methyl-2-(1-methylethenyl)-	Terpenoids	-	529-00-0	-	2.44492e+07	2.27952e+07	2.39443e+07	2.30243e+07	2.41282e+07	2.33864e+07	--	--
GC-MS	-	-	81	93	204.188	C15H24	-	beta-Elemen	Terpenoids	-	515-13-9	-	29793.1	28946	27312.8	26646.8	23111.6	22255	C17094	--
GC-MS	-	-	161	94	204.188	C15H24	-	Longifolene	Terpenoids	-	475-20-7	-	90272.2	89282.7	92447.9	72680.1	75891.6	76285.1	C09699	ko00909,ko01100
GC-MS	-	-	107	93	204.188	C15H24	-	[1S-(1.alpha.,7.alpha.,8a.beta.)]-1,2,3,5,6,7,8,8a-octahydro-1,4-dimethyl-7-(1-methylethenyl)-Azulene	Terpenoids	-	3691-11-0	-	1.22915e+06	1.27555e+06	1.29868e+06	814053	845963	809600	C20174	--
GC-MS	-	-	107	161	204.188	C15H24	-	Eremophilene	Terpenoids	-	10219-75-7	-	3.8599e+06	3.81545e+06	3.64377e+06	3.35371e+06	3.14458e+06	3.22222e+06	--	--
UPLC-MS/MS	473.36	455.35	-	-	472.355	C30H48O4	[M+H]+	Oleanderolide	Terpenoids	Triterpene	-	2	24658	21514	22141	20705	17323	20048	--	--
UPLC-MS/MS	345.15	153.02	-	-	344.147	C16H24O8	[M+H]+	mudanpioside G	Terpenoids	Monoterpenoids	231280-70-9	2	30078	21789	29937	9	9	9	--	--
UPLC-MS/MS	331.1	125.06	-	-	330.095	C14H18O9	[M+H]+	mudanoside A	Phenolic acids	Phenolic acids	-	2	24252	25149	27494	27374	23934	20379	--	--
UPLC-MS/MS	363.13	183.1	-	-	362.121	C15H22O10	[M+H]+	monomelittoside	Terpenoids	Monoterpenoids	-	2	26649	10580	15721	11632	10872	17584	--	--
UPLC-MS/MS	169.05	65.04	-	-	168.042	C8H8O4	[M+H]+	2,5-Dimethoxybenzoquinone	Quinones	Quinones	3117-03-1	1	1435400	1283300	1376700	1398800	1488600	1641200	--	--
UPLC-MS/MS	505.35	259.21	-	-	504.345	C30H48O6	[M+H]+	protobassic acid	Terpenoids	Triterpene	-	2	102110	122350	95359	112240	81430	133120	--	--
UPLC-MS/MS	531.09	369.05	-	-	532.158	C26H28O12	[M-H]-	4,5,8-Trihydroxy-α-tetralone 5-O-D-[6'-O-(4''-propionyloxybenzoyl)]glucoside	Quinones	Quinones	-	2	152010	182860	168790	189610	194470	187210	--	--
UPLC-MS/MS	623.07	461.05	-	-	624.112	C30H24O15	[M-H]-	1,8,10-Trihydroxy-6H-naphtho[1,2-b]benzo[d]pyran-6-one-12-O-[6'-O-(3''',4'',5''-trihydryoxybenzoyl)] glucoside	Quinones	Quinones	-	2	19059	16368	34685	26389	24350	15707	--	--
UPLC-MS/MS	451.27	433.22	-	-	450.262	C25H38O7	[M+H]+	Ajugacumbin F	Terpenoids	Ditepenoids	132922-44-2	2	32826	33901	35111	46682	57784	48069	--	--
GC-MS	-	-	139	69	154.136	C10H18O	-	2H-Pyran, tetrahydro-4-methyl-2-(2-methyl-1-propenyl)-	Terpenoids	-	16409-43-1	-	306655	308072	312301	317706	317589	302528	--	--
GC-MS	-	-	42	55	114.068	C6H10O2	-	2-Oxepanone	Ketone	-	502-44-3	-	29993.4	29083.3	29263	28197	29899.7	28365.8	C01880	--
GC-MS	-	-	99	71	198.162	C12H22O2	-	6,7-Dodecanedione	Ketone	-	13757-90-9	-	67609	52379.8	51415	63833.2	53012.5	52167.1	--	--
GC-MS	-	-	121	136	194.167	C13H22O	-	2-Butanone, 4-(2,6,6-trimethyl-2-cyclohexen-1-yl)-	Ketone	-	31499-72-6	-	98252.2	85966.8	89207.6	104818	84130.1	85432.3	--	--
GC-MS	-	-	161	69	204.188	C15H24	-	1H-3a,7-Methanoazulene, octahydro-3,8,8-trimethyl-6-methylene-, [3R-(3.alpha.,3a.beta.,7.beta.,8a.alpha.)]-	Terpenoids	-	546-28-1	-	53309	55488.7	56677.5	44346.3	41199.9	45906.9	--	--
GC-MS	-	-	99	71	142.099	C8H14O2	-	n-Caproic acid vinyl ester	Ester	-	3050-69-9	-	1.34779e+06	1.3628e+06	1.37612e+06	1.39212e+06	1.41552e+06	1.36002e+06	--	--
GC-MS	-	-	98	70	158.131	C9H18O2	-	Acetic acid, heptyl ester	Ester	-	112-06-1	-	118753	121463	119954	118482	122109	118374	--	--
GC-MS	-	-	67	82	170.131	C10H18O2	-	Butanoic acid, 4-hexenyl ester, (Z)-	Ester	-	69727-41-9	-	390397	396032	377409	373412	436942	377963	--	--
GC-MS	-	-	68	43	128.084	C7H12O2	-	4-Pentenyl Acetate	Ester	-	1576-85-8	-	3870.1	3569.48	3431.28	5180.53	5686.72	5255.8	--	--
GC-MS	-	-	99	42	156.115	C9H16O2	-	.delta.-Nonalactone	Ester	-	3301-94-8	-	4801.52	4453.37	4200.9	4216.07	4442.16	4068.65	--	--
GC-MS	-	-	119	91	150.068	C9H10O2	-	Benzoic acid, 2-methyl-, methyl ester	Ester	-	89-71-4	-	3.30144e+06	3.19138e+06	3.28744e+06	3.12303e+06	3.25532e+06	3.03382e+06	--	--
GC-MS	-	-	69	81	192.151	C13H20O	-	3,5,9-Undecatrien-2-one, 6,10-dimethyl-, (E,Z)-	Ketone	-	13927-47-4	-	61566.1	61760.2	55229.6	53136.1	50353.5	49520.2	--	--
GC-MS	-	-	69	41	138.141	C10H18	-	2,6-Octadiene, 2,6-dimethyl-	Hydrocarbons	-	2792-39-4	-	499376	485298	497603	462749	509968	504907	--	--
GC-MS	-	-	142	141	142.078	C11H10	-	Naphthalene, 1-methyl-	Aromatics	-	90-12-0	-	6919.82	6879.28	6595.31	5476.03	5677.07	5506.75	C14082	--
GC-MS	-	-	57	56	170.203	C12H26	-	Heptane, 2,2,4,6,6-pentamethyl-	Hydrocarbons	-	13475-82-6	-	2.77665e+06	2.88738e+06	2.97751e+06	3.1586e+06	3.21703e+06	3.32521e+06	--	--
GC-MS	-	-	69	41	220.183	C15H24O	-	(2E,6E)-Farnesal	Terpenoids	-	502-67-0	-	59628.3	47387.2	42880	65093.3	43399	51556.5	C03461	ko00900,ko00909,ko01110
GC-MS	-	-	57	68	128.12	C8H16O	-	Cyclooctyl Alcohol	Alcohol	-	696-71-9	-	251557	260483	269438	433961	423574	409296	--	--
UPLC-MS/MS	503.34	503.34	-	-	504.345	C30H48O6	[M-H]-	2α,3α,19α,23-tetrahydroxy-12-ursen-28-oic acid	Terpenoids	Triterpene	-	2	25004	26782	28683	13569	14610	15136	--	--
UPLC-MS/MS	165.09	135.08	-	-	166.099	C10H14O2	[M-H]-	9-hydroxythymol*	Phenolic acids	Phenolic acids	-	2	39410	43260	42103	43916	35629	40198	--	--
UPLC-MS/MS	165.09	135.08	-	-	166.099	C10H14O2	[M-H]-	8-hydroxythymol*	Phenolic acids	Phenolic acids	-	2	43940	50096	38605	48288	44799	43417	--	--
UPLC-MS/MS	315.19	315.19	-	-	316.204	C20H28O3	[M-H]-	margoclin	Terpenoids	Ditepenoids	-	2	9	9	10932	13054	11551	11531	--	--
UPLC-MS/MS	225.11	207.1	-	-	224.105	C12H16O4	[M+H]+	Pogostone	Others	Others	23800-56-8	3	8713.2	7857.1	9874.5	8097.3	11872	9046.3	--	--
UPLC-MS/MS	437.1	275.05	-	-	438.116	C20H22O11	[M-H]-	Fortuneanoside K	Phenolic acids	Phenolic acids	-	2	32504	27492	28276	38661	33774	32888	--	--
UPLC-MS/MS	437.1	275.05	-	-	438.116	C20H22O11	[M-H]-	Fortuneanoside J	Phenolic acids	Phenolic acids	1015781-38-0	2	36979	44013	29656	28620	36808	25105	--	--
UPLC-MS/MS	465.1	303.05	-	-	464.095	C21H20O12	[M+H]+	Quercetin-5-O-β-D-glucoside*	Flavonoids	Flavonols	-	2	238630	222590	241890	204980	213160	238260	--	--
UPLC-MS/MS	315.08	163.03	-	-	314.079	C17H14O6	[M+H]+	nepetoidin A	Phenolic acids	Phenolic acids	-	1	469520	486540	528940	306950	379840	356380	--	--
UPLC-MS/MS	315.08	163.03	-	-	314.079	C17H14O6	[M+H]+	nepetoidin B	Phenolic acids	Phenolic acids	55486-06-1	2	510740	436570	555400	306050	423230	362350	--	--
UPLC-MS/MS	595.2	287.09	-	-	594.195	C28H34O14	[M+H]+	Didymin (Isosakuranetin-7-O-rutinoside)	Flavonoids	Flavanones	14259-47-3	3	51081	36028	42295	29180	44559	33917	--	--
UPLC-MS/MS	373.09	197.04	-	-	374.1	C19H18O8	[M-H]-	clinopodic acid B	Phenolic acids	Phenolic acids	1174920-55-8	1	704170	728440	828440	1108000	1134400	1183700	--	--
UPLC-MS/MS	343.08	197.04	-	-	344.09	C18H16O7	[M-H]-	clinopodic acid A	Phenolic acids	Phenolic acids	145757-61-5	1	199810	238340	206880	235560	237650	210180	--	--
UPLC-MS/MS	188.07	118.06	-	-	187.063	C11H9NO2	[M+H]+	naphthisoxazol A	Others	Others	-	2	16088000	13706000	14264000	7292500	6694000	7628500	--	--
UPLC-MS/MS	623.2	161.02	-	-	624.205	C29H36O15	[M-H]-	Acteoside	Phenolic acids	Phenolic acids	61276-17-3	2	17607	21309	27860	28101	24000	33324	C10501	--
UPLC-MS/MS	607.22	179.06	-	-	608.232	C26H40O16	[M-H]-	Leonoside E	Phenolic acids	Phenolic acids	-	3	257430	251230	295690	189330	197780	219600	--	--
UPLC-MS/MS	557.25	105.03	-	-	556.246	C34H36O7	[M+H]+	Scutebata L	Terpenoids	Ditepenoids	1369525-17-6	3	11799	10371	11853	7585	4908.9	6545.7	--	--
UPLC-MS/MS	345.09	330.07	-	-	344.09	C18H16O7	[M+H]+	Rivularin	Flavonoids	Flavones	70028-59-0	1	249070	176750	258360	223610	283630	274060	--	--
UPLC-MS/MS	621.22	417.16	-	-	622.226	C30H38O14	[M-H]-	Syringaresinol-4'-O-(6''-acetyl)glucoside	Lignans and Coumarins	Lignans	-	2	480190	544070	483240	1205800	1091300	1183600	--	--
UPLC-MS/MS	561.2	357.13	-	-	562.205	C28H34O12	[M-H]-	Pinoresinol-4-O-(6''-acetyl)glucoside	Lignans and Coumarins	Lignans	-	2	625290	640140	657200	798540	757710	668330	--	--
UPLC-MS/MS	295.23	195.14	-	-	296.235	C18H32O3	[M-H]-	9S-Hydroxy-10E,12Z-octadecadienoic acid*	Lipids	Free fatty acids	15514-85-9	1	14891	15024	15166	13920	15966	11320	C14767	ko00591
UPLC-MS/MS	311.22	293.21	-	-	312.23	C18H32O4	[M-H]-	9-Hydroxy-13-oxo-10-octadecenoic Acid	Lipids	Free fatty acids	-	3	16014	18207	17993	9708.8	7827.8	7690.8	--	--
UPLC-MS/MS	591.21	387.14	-	-	592.216	C29H36O13	[M-H]-	Medioresinol-4'-O-(6'''-acetyl)glucoside	Lignans and Coumarins	Lignans	-	3	389690	404800	477050	737740	722400	797660	--	--
GC-MS	-	-	68	67	152.12	C10H16O	-	2H-Pyran, 3,6-dihydro-4-methyl-2-(2-methyl-1-propenyl)-	Terpenoids	-	1786-08-9	-	267248	247729	251249	499332	524738	508768	--	--
UPLC-MS/MS	343.15	177.05	-	-	342.147	C20H22O5	[M+H]+	Maoecrystal P	Terpenoids	Ditepenoids	-	2	16573	5587.1	19723	8333.9	12284	15213	--	--
UPLC-MS/MS	365.19	283.17	-	-	364.189	C20H28O6	[M+H]+	Isoscoparin D	Terpenoids	Ditepenoids	-	2	170270	126610	89592	40014	65465	52649	--	--
UPLC-MS/MS	365.2	301.18	-	-	364.189	C20H28O6	[M+H]+	Dihydroenmein	Terpenoids	Ditepenoids	14237-76-4	2	84650	72711	71883	39831	32234	33666	--	--
GC-MS	-	-	57	71	248.114	C12H25Br	-	2-Bromo dodecane	Halogenated hydrocarbons	-	13187-99-0	-	31680.7	33647.7	33340.1	23978.7	24861.6	23781	--	--
UPLC-MS/MS	463.3	371.26	-	-	462.262	C26H38O7	[M+H]+	Meliatoosenin F	Terpenoids	Triterpene	-	2	9285.6	18751	8870.5	13442	16902	20783	--	--
UPLC-MS/MS	146.06	91.05	-	-	145.053	C9H7NO	[M+H]+	Indole-3-carboxaldehyde	Alkaloids	Plumerane	487-89-8	2	2521900	2433200	2829400	1233100	1420000	1397300	C08493	--
UPLC-MS/MS	205.19	149.13	-	-	204.188	C15H24	[M+H]+	Allo-aromadendrene(ISO1)	Others	Others	-	2	321980	268490	314180	306530	300760	294440	--	--
UPLC-MS/MS	370.2	132.1	-	-	370.201	C22H28NO4+	[M]+	(-)-N-Methyltetrahydropalmatine	Alkaloids	Alkaloids	-	2	26826	20716	27568	22846	21754	17591	--	--
UPLC-MS/MS	623.12	271.06	-	-	622.117	C27H26O17	[M+H]+	Apigenin-7-O-(2''-glucurosyl)glucuronide	Flavonoids	Flavones	74696-01-8	3	10891	8947.1	13036	5998	10894	14895	--	--
UPLC-MS/MS	593.19	285.1	-	-	592.179	C28H32O14	[M+H]+	Acacetin-7-O-rutinoside (Linarin)	Flavonoids	Flavones	480-36-4	2	564120	604250	841400	499990	544160	475720	--	--
UPLC-MS/MS	120.08	103.05	-	-	119.073	C8H9N	[M+H]+	N-Benzylmethylene isomethylamine	Alkaloids	Alkaloids	-	2	7174200	5863100	6781000	5692300	4729200	5514400	--	--
UPLC-MS/MS	149.02	65.04	-	-	148.016	C8H4O3	[M+H]+	Phthalic anhydride	Phenolic acids	Phenolic acids	85-44-9	1	1886000	1699400	1772400	1822700	1785300	1849600	--	--
UPLC-MS/MS	331.28	313.27	-	-	330.277	C19H38O4	[M+H]+	Monopalmitin	Lipids	Glycerol ester	542-44-9	1	23178	16413	22833	28161	20315	22897	--	--
UPLC-MS/MS	522.36	184.07	-	-	521.348	C26H52NO7P	[M+H]+	LysoPC 18:1	Lipids	LPC	-	1	93182	97095	100710	144350	143100	148900	--	--
UPLC-MS/MS	520.34	184.07	-	-	519.332	C26H50NO7P	[M+H]+	LysoPC 18:2	Lipids	LPC	-	1	1282900	1214100	1306900	1695000	1676200	1658800	--	--
UPLC-MS/MS	494.32	184.07	-	-	493.317	C24H48NO7P	[M+H]+	LysoPC 16:1	Lipids	LPC	76790-27-7	1	16398	12724	16727	15311	19586	16488	--	--
UPLC-MS/MS	520.34	184.07	-	-	519.332	C26H50NO7P	[M+H]+	LysoPC 18:2(2n isomer)	Lipids	LPC	-	1	2343500	2131400	2162600	2752700	2836500	2797800	--	--
UPLC-MS/MS	266.13	207.06	-	-	266.124	C14H20NO4+	[M]+	Caffeoylcholine	Alkaloids	Phenolamine	87189-10-4	3	52507	61373	56384	12990	52889	68172	--	--
UPLC-MS/MS	279.16	121	-	-	278.152	C16H22O4	[M+H]+	Senkyunolide M	Others	Others	146986-60-9	3	1369800	1252500	1272800	1290400	1302200	1297100	--	--
UPLC-MS/MS	299.09	284.1	-	-	298.084	C17H14O5	[M+H]+	Apigenin-7,4'-dimethyl ether	Flavonoids	Flavones	5128-44-9	2	435550	392820	394510	313260	305270	313600	C10019	--
UPLC-MS/MS	132.1	57.1	-	-	131.095	C6H13NO2	[M+H]+	6-Deoxyfagomine	Alkaloids	Piperidine alkaloids	197449-09-5	1	2854800	2650300	2886800	2167800	2259600	2303700	--	--
UPLC-MS/MS	331.08	168	-	-	330.074	C17H14O7	[M+H]+	Iristectorigenin B	Flavonoids	Isoflavones	39012-01-6	1	107060	115800	120540	155250	130600	129430	--	--
UPLC-MS/MS	595.17	577.16	-	-	594.158	C27H30O15	[M+H]+	Vitexin-2''-O-glucoside	Flavonoids	Flavonoid carbonoside	61360-94-9	2	14040	13606	12606	18457	16055	16695	C04024	ko00944
UPLC-MS/MS	329.16	167.11	-	-	328.152	C16H24O7	[M+H]+	Jasminoside C	Terpenoids	Monoterpenoids	214125-05-0	2	185760	222690	187400	136540	113100	131600	--	--
UPLC-MS/MS	317.1	302.1	-	-	316.095	C17H16O6	[M+H]+	1,2,3,7-Tetramethoxyxanthone	Flavonoids	Other Flavonoids	22804-52-0	2	25003	38056	29970	23070	27915	18146	--	--
UPLC-MS/MS	517.17	355.12	-	-	516.163	C26H28O11	[M+H]+	Epimedoside C	Flavonoids	Flavonols	55394-98-4	2	5972.4	6184	8271.9	2289.6	2322	4611.2	--	--
UPLC-MS/MS	144.1	84.1	-	-	143.095	C7H13NO2	[M+H]+	Stachydrine	Alkaloids	Pyrrole alkaloids	471-87-4	3	817160	782790	848750	812990	845200	898720	C10172	--
UPLC-MS/MS	597.18	435.12	-	-	596.174	C27H32O15	[M+H]+	Cassiaside C	Others	Others	119170-52-4	2	15152	14464	14584	12004	7882.5	11368	--	--
UPLC-MS/MS	435.13	273.07	-	-	434.121	C21H22O10	[M+H]+	Rubrofusarin-6-O-glucoside	Others	Others	132922-80-6	2	327240	343640	327010	378840	309750	394260	--	--
UPLC-MS/MS	549.12	463.12	-	-	548.117	C25H24O14	[M+H]+	Diosmetin-7-O-(6''-malonyl)glucoside	Flavonoids	Flavones	-	2	365810	317180	345820	318510	327410	232770	--	--
UPLC-MS/MS	535.11	449.1	-	-	534.101	C24H22O14	[M+H]+	Luteolin-7-O-(6''-malonyl)glucoside	Flavonoids	Flavones	-	2	473330	371350	443930	345400	390240	310780	C10103	--
UPLC-MS/MS	519.11	433.11	-	-	518.106	C24H22O13	[M+H]+	Apigenin-7-O-(6''-malonyl)glucoside	Flavonoids	Flavones	86546-87-4	2	633610	596120	580480	590560	585460	579220	C10020	--
UPLC-MS/MS	477.1	301.07	-	-	476.095	C22H20O12	[M+H]+	Diosmetin-7-O-glucuronide	Flavonoids	Flavones	35110-20-4	2	1999600	2366100	2180500	1402100	1391500	1266100	--	--
UPLC-MS/MS	475.12	271.06	-	-	474.116	C23H22O11	[M+H]+	Apigenin-7-O-(6''-acetyl)glucoside	Flavonoids	Flavones	72741-92-5	3	24263	20107	26226	20710	17254	19511	--	--
UPLC-MS/MS	463.12	301.07	-	-	462.116	C22H22O11	[M+H]+	Diosmetin-7-O-galactoside*	Flavonoids	Flavones	-	1	4449700	4321300	4562100	3507000	3876400	3714600	--	--
UPLC-MS/MS	461.12	285.08	-	-	460.116	C26H20O8	[M+H]+	Acacetin-7-O-glucuronide	Flavonoids	Flavones	-	2	20681000	21959000	23372000	11072000	10648000	10523000	--	--
UPLC-MS/MS	447.13	285.18	-	-	446.121	C22H22O10	[M+H]+	Acacetin-7-O-glucoside (Tilianin)*	Flavonoids	Flavones	4291-60-5	2	3528700	3853300	3959600	3132700	3779300	3405000	--	--
UPLC-MS/MS	447.13	285.08	-	-	446.121	C22H22O10	[M+H]+	Acacetin-7-O-galactoside*	Flavonoids	Flavones	-	2	4972900	5594300	6352300	4773600	4675900	5066300	--	--
UPLC-MS/MS	151.04	93.03	-	-	150.032	C8H6O3	[M+H]+	Piperonal	Others	Others	120-57-0	2	474220	509520	460200	392120	462360	433970	C10812	--
UPLC-MS/MS	225.15	85	-	-	224.141	C13H20O3	[M+H]+	Annuionone D	Others	Others	-	1	100460	72628	55493	101130	77850	101840	--	--
UPLC-MS/MS	453.34	435.33	-	-	452.329	C30H44O3	[M+H]+	Uncargenin B	Terpenoids	Triterpene	-	2	77141	75517	74188	79532	74601	89589	--	--
UPLC-MS/MS	417.12	255.06	-	-	416.111	C21H20O9	[M+H]+	Daidzein-4'-O-glucoside	Flavonoids	Isoflavones	-	3	79486	8057.4	19077	3019	1994	4010	--	--
UPLC-MS/MS	473.36	455.35	-	-	472.355	C30H48O4	[M+H]+	16α-Hydroxytrametenolic acid	Terpenoids	Triterpene	176390-68-4	2	9590	12377	12584	9878.2	7944.1	10086	--	--
UPLC-MS/MS	453.18	291.13	-	-	452.168	C22H28O10	[M+H]+	5-O-Methylvisammioside	Others	Others	84272-85-5	2	39917	56161	45619	47464	34312	31968	--	--
UPLC-MS/MS	455.35	409.35	-	-	454.345	C30H46O3	[M+H]+	Sanguisorbigenin	Terpenoids	Triterpene	-	2	8209.7	6001.3	8355.5	7396	4801.7	9624	--	--
UPLC-MS/MS	315.16	251.14	-	-	314.152	C19H22O4	[M+H]+	Neocryptotanshinone	Quinones	PhenAnthraquinones	109664-02-0	3	4567.9	4078.2	4206.9	3601.4	3064	2821.9	--	--
UPLC-MS/MS	475.12	271.06	-	-	474.116	C23H22O11	[M+H]+	6''-O-Acetylgenistin	Flavonoids	Isoflavones	73566-30-0	3	24263	20107	26226	20710	17254	19511	--	--
UPLC-MS/MS	477.14	315.08	-	-	476.132	C23H24O11	[M+H]+	5,2'-Dihydroxy-7,8-dimethoxyflavone glycosides	Flavonoids	Flavones	-	2	75226	51465	65592	56006	67652	49556	--	--
UPLC-MS/MS	329.1	285.07	-	-	328.095	C18H16O6	[M+H]+	Andrographidine E aglycone	Flavonoids	Flavones	1165-40-8	1	244850	216040	218980	202080	197380	198540	--	--
UPLC-MS/MS	315.09	271.06	-	-	314.079	C17H14O6	[M+H]+	5,2'-Dihydroxy-7,8-dimethoxyflavone	Flavonoids	Flavones	41060-16-6	1	19440	20402	26889	22348	17253	27326	--	--
UPLC-MS/MS	269.1	177.05	-	-	268.095	C13H16O6	[M+H]+	2-Feruloyl-sn-glycerol*	Phenolic acids	Phenolic acids	-	3	31782	51408	27848	65038	38845	24878	--	--
UPLC-MS/MS	269.1	177.05	-	-	268.095	C13H16O6	[M+H]+	1-Feruloyl-sn-glycerol*	Phenolic acids	Phenolic acids	-	3	31782	51408	27848	65038	38845	24878	--	--
UPLC-MS/MS	463.09	287.05	-	-	462.08	C21H18O12	[M+H]+	Scutellarein-7-O-glucuronide (Scutellarin)	Flavonoids	Flavones	27740-01-8	2	1728800	1588200	1589100	1983500	2320800	2125700	--	--
UPLC-MS/MS	359.11	344.08	-	-	358.105	C19H18O7	[M+H]+	5-Hydroxy-6,7,3',4'-tetramethoxyflavone	Flavonoids	Flavones	21763-80-4	1	481770	430360	439700	484720	486500	488600	--	--
UPLC-MS/MS	331.08	316.06	-	-	330.074	C17H14O7	[M+H]+	4',5,7-Trihydroxy-3',6-dimethoxyflavone (Jaceosidin)	Flavonoids	Flavones	18085-97-7	1	1931500	1923400	1887500	2335500	2201000	2284000	--	--
UPLC-MS/MS	317.07	302.04	-	-	316.058	C16H12O7	[M+H]+	Nepetin (5,7,3',4'-Tetrahydroxy-6-methoxyflavone)	Flavonoids	Flavones	520-11-6	3	6764.2	1556.8	6528.4	5360.7	6113.1	4943.8	--	--
UPLC-MS/MS	301.07	286.05	-	-	300.063	C16H12O6	[M+H]+	Hispidulin (5,7,4'-Trihydroxy-6-methoxyflavone)	Flavonoids	Flavones	1447-88-7	1	228730	226200	228760	336670	344430	331350	C10058	--
UPLC-MS/MS	521.13	359.08	-	-	522.137	C24H26O13	[M-H]-	Rosmarinic acid-3'-O-glucoside	Phenolic acids	Phenolic acids	910028-78-3	2	268890	694430	557600	684490	723900	786130	--	--
UPLC-MS/MS	487.34	425.34	-	-	488.35	C30H48O5	[M-H]-	Asiatic acid	Terpenoids	Triterpene	464-92-6	3	4114.9	4482.9	4772.2	4898.6	3104.7	3482.6	C08617	--
UPLC-MS/MS	471.35	471.35	-	-	472.355	C30H48O4	[M-H]-	2-Hydroxyoleanolic acid	Terpenoids	Triterpene	26707-60-8	1	12228000	12447000	12693000	7909400	7750200	7861100	--	--
UPLC-MS/MS	471.35	471.35	-	-	472.355	C30H48O4	[M-H]-	3,24-Dihydroxy-17,21-semiacetal-12(13)oleanolic fruit	Terpenoids	Triterpene	-	3	631900	629610	643920	455200	470530	485560	--	--
UPLC-MS/MS	469.33	423.33	-	-	470.34	C30H46O4	[M-H]-	2,3-Dihydroxy-5(6),12(13)-diene-ursolic acid	Terpenoids	Triterpene	-	1	6179.3	5240.7	5276.5	5601.8	5731	6145.8	--	--
UPLC-MS/MS	469.33	433.31	-	-	470.34	C30H46O4	[M-H]-	Hyptadienic acid	Terpenoids	Triterpene	128397-09-1	3	1679.7	1912.9	1605.1	1452.9	1482.1	1404.5	--	--
UPLC-MS/MS	461.07	285.05	-	-	462.08	C21H18O12	[M-H]-	Tetahydroxyflavone-7-O-glucuronide	Flavonoids	Flavones	-	3	1047700	1172300	1301800	1732000	1599700	1664200	--	--
UPLC-MS/MS	455.35	455.35	-	-	456.36	C30H48O3	[M-H]-	24,30-Dihydroxy-12(13)-enolupinol	Terpenoids	Triterpene	-	1	1496800	1794200	1913100	1978500	1565600	1914600	--	--
UPLC-MS/MS	371.1	249.06	-	-	372.106	C16H20O10	[M-H]-	Trihydroxycinnamoylquinic acid	Phenolic acids	Phenolic acids	-	2	2419300	2514000	2437200	2532200	2804100	2778500	--	--
UPLC-MS/MS	329.23	229.15	-	-	330.241	C18H34O5	[M-H]-	9,10,13-Trihydroxy-11-Octadecenoic Acid	Lipids	Free fatty acids	29907-57-1	2	40596	36892	38253	16845	13434	17017	C14835	ko00591
UPLC-MS/MS	327.22	291.2	-	-	328.225	C18H32O5	[M-H]-	9,12,13-Trihydroxy-10,15-octadecadienoic acid	Lipids	Free fatty acids	-	3	6038.7	7339.6	7325.9	9	9	9	--	--
UPLC-MS/MS	295.05	163.04	-	-	296.053	C13H12O8	[M-H]-	Cis-Coutaric acid	Phenolic acids	Phenolic acids	67920-37-0	1	3183700	3292600	3143700	2063200	412790	2056200	--	--
UPLC-MS/MS	287.22	241.22	-	-	288.23	C16H32O4	[M-H]-	10,16-Dihydroxypalmitic acid	Lipids	Free fatty acids	3233-90-7	2	2310	2470.2	2540.8	1241.6	1210.9	1255.7	C08285	ko00073
UPLC-MS/MS	165.09	149.06	-	-	166.099	C10H14O2	[M-H]-	1-(4-Methoxyphenyl)-1-propanol	Phenolic acids	Phenolic acids	5349-60-0	3	50768	43896	53848	66326	47323	62818	--	--
UPLC-MS/MS	519.08	300	-	-	520.085	C23H20O14	[M-H]-	Quercetin-3-O-(2''-O-acetyl)glucuronide	Flavonoids	Flavonols	-	3	4286.1	8684.3	10823	5932.2	3253.3	9225.8	--	--
UPLC-MS/MS	503.08	459.1	-	-	504.09	C23H20O13	[M-H]-	Kaempferol-3-O-(2''-O-acetyl)glucuronide	Flavonoids	Flavonols	-	1	48380	49633	55083	54327	59761	72399	--	--
UPLC-MS/MS	307.26	307.3	-	-	308.272	C20H36O2	[M-H]-	Eicosadienoic acid	Lipids	Free fatty acids	5598-38-9	3	16983	16322	19579	14820	16263	13003	C16525	ko01040
UPLC-MS/MS	313.11	298.08	-	-	314.115	C18H18O5	[M-H]-	Agrimonolide	Phenolic acids	Phenolic acids	21499-24-1	2	799980	806970	881670	693120	726060	725050	--	--
UPLC-MS/MS	315.11	153.1	-	-	316.116	C14H20O8	[M-H]-	Cimidahurinine	Phenolic acids	Phenolic acids	142542-89-0	1	1754800	1418700	1553500	1649600	1411100	1525900	--	--
UPLC-MS/MS	575.35	279.2	-	-	516.335	C33H44N2O3	[M+CH3COOH-H]-	Isodendrocrepine	Alkaloids	Alkaloids	50906-94-0	3	123990	101570	104120	95614	96108	97517	--	--
UPLC-MS/MS	575.35	279.2	-	-	516.335	C33H44N2O3	[M+CH3COOH-H]-	Dendrocrepine	Alkaloids	Alkaloids	51020-39-4	3	98942	90841	86075	81058	87470	75880	--	--
UPLC-MS/MS	811.45	487.34	-	-	812.456	C42H68O15	[M-H]-	Prunellin A	Others	Others	-	3	17093	16195	16196	16875	26095	16420	--	--
UPLC-MS/MS	471.35	471.24	-	-	472.355	C30H48O4	[M-H]-	Jujubogenin	Terpenoids	Triterpene	54815-36-0	2	1814100	1475300	1668100	1317200	1181500	1224200	--	--
UPLC-MS/MS	337.09	191.05	-	-	338.1	C16H18O8	[M-H]-	3-O-p-Coumaroylquinic acid	Phenolic acids	Phenolic acids	87099-71-6	2	228950	213640	212360	193090	167540	163210	--	--
UPLC-MS/MS	341.09	179.04	-	-	342.095	C15H18O9	[M-H]-	1-O-Caffeoyl-β-D-glucose*	Phenolic acids	Phenolic acids	14364-08-0	2	1405100	1505500	1518200	1670400	1365300	1471500	C10433	--
UPLC-MS/MS	187.1	169.09	-	-	188.105	C9H16O4	[M-H]-	Eucommiol	Others	Others	55930-44-4	2	15365	17234	15686	8369.4	11163	11072	C17878	--
UPLC-MS/MS	519.19	357.14	-	-	520.194	C26H32O11	[M-H]-	Pinoresinol-4-O-glucoside	Lignans and Coumarins	Lignans	41607-20-9	2	239510	221760	250760	309810	302480	358270	C17529	--
UPLC-MS/MS	549.2	387.15	-	-	550.205	C27H34O12	[M-H]-	Eucommin A	Lignans and Coumarins	Lignans	99633-12-2	2	190060	172070	219970	221800	256810	203910	C10560	--
UPLC-MS/MS	315.07	153.02	-	-	316.079	C13H16O9	[M-H]-	Protocatechuic acid-4-O-glucoside	Phenolic acids	Phenolic acids	-	2	2275100	2325000	2214500	2328900	2208300	2220300	--	--
UPLC-MS/MS	555.11	537.1	-	-	556.122	C27H24O13	[M-H]-	Salvianolic acid K	Phenolic acids	Phenolic acids	203733-40-8	1	6122500	6209100	6219500	5369200	5527800	5643900	--	--
UPLC-MS/MS	537.1	339.05	-	-	538.111	C27H22O12	[M-H]-	Salvianolic acid I	Phenolic acids	Phenolic acids	150072-80-3	3	115450	101040	82894	69779	79671	91465	--	--
UPLC-MS/MS	717.15	519.1	-	-	718.153	C36H30O16	[M-H]-	Salvianolic acid L	Phenolic acids	Phenolic acids	-	1	5547200	6009400	6122800	4960900	4892300	5021200	--	--
UPLC-MS/MS	717.15	519.1	-	-	718.153	C36H30O16	[M-H]-	Isosalvianolic acid B	Phenolic acids	Phenolic acids	930573-88-9	1	4907100	5174900	4829200	4930000	4353100	4785300	--	--
UPLC-MS/MS	177.02	88.9	-	-	178.027	C9H6O4	[M-H]-	5,7-Dihydroxychromone	Others	Others	31721-94-5	2	9196.7	8365.1	11198	10710	7363.1	9201.8	C09001	--
UPLC-MS/MS	312.13	180	-	-	311.123	C12H17N5O5	[M+H]+	2-(Dimethylamino)guanosine	Nucleotides and derivatives	Nucleotides and derivatives	2140-67-2	3	31621	38363	22821	25748	14327	19925	--	--
UPLC-MS/MS	252.11	136	-	-	251.102	C10H13N5O3	[M+H]+	2'-Deoxyadenosine	Nucleotides and derivatives	Nucleotides and derivatives	958-09-8	2	54455	43479	53542	35174	41391	34479	C00559	ko00230,ko01100,ko02010
UPLC-MS/MS	198.08	152.2	-	-	197.069	C9H11NO4	[M+H]+	3,4-Dihydroxy-L-phenylalanine (L-Dopa)	Amino acids and derivatives	Amino acids and derivatives	59-92-7	3	49995	34882	46896	17992	21649	18154	C00355	ko00350,ko00950,ko00965,ko01100,ko01110
UPLC-MS/MS	244.09	112	-	-	243.086	C9H13N3O5	[M+H]+	Cytidine	Nucleotides and derivatives	Nucleotides and derivatives	65-46-3	3	41932	19219	20971	68456	63673	52375	C00475	ko00240,ko01100,ko02010
UPLC-MS/MS	193.04	73	-	-	194.043	C6H10O7	[M-H]-	D-Glucoronic acid	Others	Saccharides and Alcohols	6556-12-3	3	10759	13202	9923.2	11003	10678	18177	C00191	ko00040,ko00053,ko00520,ko00562,ko01100,ko01240
UPLC-MS/MS	273.08	153	-	-	272.068	C15H12O5	[M+H]+	Butin; 7,3',4'-Trihydroxyflavanone	Flavonoids	Flavanones	492-14-8	3	21569	17445	31110	42552	42393	33392	C09614	ko00941
UPLC-MS/MS	207.07	192	-	-	208.074	C11H12O4	[M-H]-	Sinapinaldehyde	Phenolic acids	Phenolic acids	4206-58-0	2	34483	29223	26309	47897	31569	41645	C05610	ko00940,ko01100,ko01110
UPLC-MS/MS	213.08	154.1	-	-	212.068	C10H12O5	[M+H]+	Eudesmic acid (3,4,5-trimethoxybenzoic acid)	Phenolic acids	Phenolic acids	118-41-2	3	10467	15883	15135	59976	72180	68492	--	--
UPLC-MS/MS	447.13	285	-	-	446.121	C22H22O10	[M+H]+	Biochanin A-7-O-glucoside (Sissotrin)	Flavonoids	Isoflavones	5928-26-7	2	4864300	4795400	5283200	4324800	4550700	4418200	C05376	ko00943
UPLC-MS/MS	160.06	98	-	-	161.069	C6H11NO4	[M-H]-	N-Acetyl-L-threonine	Amino acids and derivatives	Amino acids and derivatives	17093-74-2	3	691830	387470	538990	866090	762460	733190	--	--
UPLC-MS/MS	384.12	252	-	-	383.108	C14H17N5O8	[M+H]+	Succinyladenosine	Nucleotides and derivatives	Nucleotides and derivatives	4542-23-8	1	1760400	1514800	1492100	901310	991670	998250	--	--
UPLC-MS/MS	74	57	-	-	73.064	C2H7N3	[M+H]+	1-Methylguanidine	Nucleotides and derivatives	Nucleotides and derivatives	471-29-4	3	19811	19428	20575	9	9	9	C02294	--
UPLC-MS/MS	332.08	136	-	-	331.068	C10H14N5O6P	[M+H]+	2'-Deoxyadenosine-5'-monophosphate	Nucleotides and derivatives	Nucleotides and derivatives	653-63-4	2	23825	21340	26518	28556	26093	31141	C00360	ko00230,ko01100
UPLC-MS/MS	289	97	-	-	290.04	C7H15O10P	[M-H]-	D-Sedoheptuiose 7-phosphate	Others	Saccharides and Alcohols	2646-35-7	3	186790	145630	74242	186430	126560	114980	--	--
UPLC-MS/MS	147.07	59.01	-	-	148.074	C6H12O4	[M-H]-	Mevalonic acid	Organic acids	Organic acids	150-97-0	3	1322900	1243600	1205100	802060	843690	797380	C00418	ko00900,ko01100,ko01110
UPLC-MS/MS	118	74	-	-	119.022	C3H5NO4	[M-H]-	Aminomalonic acid	Organic acids	Organic acids	1068-84-4	3	206620	288350	251050	188270	222790	188810	C00872	--
UPLC-MS/MS	104.07	86	-	-	103.063	C4H9NO2	[M+H]+	N,N-Dimethylglycine	Amino acids and derivatives	Amino acids and derivatives	1118-68-9	3	1174000	1085300	1161600	862690	868900	910920	C01026	ko00260,ko01100
UPLC-MS/MS	104.07	58	-	-	103.063	C4H9NO2	[M+H]+	2-Aminoisobutyric acid	Organic acids	Organic acids	62-57-7	2	2553200	2383700	2471500	2352200	2332100	2443600	C03665	--
UPLC-MS/MS	104.07	68.8	-	-	103.063	C4H9NO2	[M+H]+	γ-Aminobutyric acid	Organic acids	Organic acids	56-12-2	2	23190	30911	21855	25940	25635	19754	C00334	ko00250,ko00330,ko00410,ko00650,ko00760,ko01100
UPLC-MS/MS	402.99	159	-	-	404.002	C9H14N2O12P2	[M-H]-	Uridine 5'-diphosphate	Nucleotides and derivatives	Nucleotides and derivatives	27821-45-0	3	11340	11419	11700	17809	14996	15734	C00015	ko00240,ko00908,ko01100,ko01240
UPLC-MS/MS	193.05	133	-	-	192.042	C10H8O4	[M+H]+	Scopoletin (7-Hydroxy-6-methoxycoumarin)	Lignans and Coumarins	Coumarins	92-61-5	2	204550	168170	288980	309660	316130	413790	C01752	ko00940,ko01110
UPLC-MS/MS	273.08	153	-	-	272.068	C15H12O5	[M+H]+	Naringenin chalcone	Flavonoids	Chalcones	73692-50-9	2	20516	19858	20772	43435	43832	42769	C06561	ko00941,ko01100,ko01110
UPLC-MS/MS	117	75	-	-	118.027	C4H6O4	[M-H]-	Acetoxyacetic acid	Organic acids	Organic acids	13831-30-6	3	697000	714880	584650	811960	788390	889870	--	--
UPLC-MS/MS	161.05	99	-	-	162.053	C6H10O5	[M-H]-	3-Hydroxy-3-methylpentane-1,5-dioic acid	Amino acids and derivatives	Amino acids and derivatives	503-49-1	3	1147900	674420	972600	1073000	989020	906580	C03761	--
UPLC-MS/MS	140	99	-	-	139.027	C6H5NO3	[M+H]+	4-Nitrophenol	Phenolic acids	Phenolic acids	100-02-7	3	2993200	2948500	3282800	3335700	3280800	4092600	C00870	--
UPLC-MS/MS	239	223	-	-	240.245	C16H32O	[M-H]-	Palmitaldehyde	Lipids	Free fatty acids	629-80-1	3	25702000	24085000	25444000	28946000	28490000	31363000	C00517	ko00071
UPLC-MS/MS	222	144	-	-	221.09	C8H15NO6	[M+H]+	N-Acetyl-D-glucosamine	Others	Saccharides and Alcohols	7512-17-6	3	1758000	1563500	1492800	1420900	1274700	1355600	C00140	ko00520,ko01100,ko02010
UPLC-MS/MS	194.08	91	-	-	193.074	C10H11NO3	[M+H]+	N-Phenylacetylglycine	Amino acids and derivatives	Amino acids and derivatives	500-98-1	3	55154	42471	32894	65741	58211	28572	C05598	ko00360
UPLC-MS/MS	131.12	114.09	-	-	130.111	C6H14N2O	[M+H]+	N-Acetylputrescine	Alkaloids	Alkaloids	18233-70-0	3	93805	116740	98395	62340	70394	75548	C02714	ko00330,ko01100
UPLC-MS/MS	742.1	620.1	-	-	743.075	C21H28N7O17P3	[M-H]-	NADP (Nicotinamide adenine dinucleotide phosphate)	Nucleotides and derivatives	Nucleotides and derivatives	53-59-8	3	35527	33886	58057	53176	46191	45948	C00006	ko00195,ko00480,ko00760,ko01100,ko01240
UPLC-MS/MS	166.05	102	-	-	165.046	C5H11NO3S	[M+H]+	L-Methionine Sulfoxide	Amino acids and derivatives	Amino acids and derivatives	3226-65-1	3	928020	884190	916480	870160	829220	946490	C02989	ko00270
UPLC-MS/MS	184.06	148	-	-	183.053	C8H9NO4	[M+H]+	4-Pyridoxic acid	Others	Vitamin	82-82-6	3	25184	18553	22295	15609	20515	20422	C00847	ko00750,ko01100
UPLC-MS/MS	173.02	137	-	-	174.016	C6H6O6	[M-H]-	Cis-Aconitic acid	Organic acids	Organic acids	585-84-2	3	11877	14846	14846	25436	15959	12297	C00417	ko00020,ko00630,ko00660,ko01100,ko01110,ko01210
UPLC-MS/MS	133	116	-	-	132.09	C5H12N2O2	[M+H]+	L-Ornithine	Amino acids and derivatives	Amino acids and derivatives	70-26-8	3	8356	10849	9252.6	9	9	9	C00077	ko00220,ko00330,ko00472,ko00480,ko01100,ko01110,ko01210,ko01230,ko02010
UPLC-MS/MS	145.01	101	-	-	146.022	C5H6O5	[M-H]-	α-Ketoglutaric acid	Organic acids	Organic acids	328-50-7	3	196060	156290	164610	184440	188640	189980	C00026	ko00020,ko00040,ko00053,ko00220,ko00250,ko00300,ko00310,ko00340,ko00430,ko00630,ko00650,ko00660,ko01100,ko01110,ko01200,ko01210,ko01230,ko01240
UPLC-MS/MS	177.04	59	-	-	178.048	C6H10O6	[M-H]-	L-Gulono-1,4-Lactone	Others	Saccharides and Alcohols	1128-23-0	3	74704	48129	52436	53759	56982	62831	C01040	ko00053,ko01100,ko01240
UPLC-MS/MS	503.16	179	-	-	504.169	C18H32O16	[M-H]-	Raffinose	Others	Saccharides and Alcohols	512-69-6	3	261570	280280	282260	372520	397000	484800	C00492	ko00052,ko01100,ko02010
UPLC-MS/MS	103	59	-	-	104.06	C3H4O4	[M-H]-	Malonic acid	Organic acids	Organic acids	141-82-2	3	4779900	5022100	5642800	4980900	5245000	5529100	C00383	ko00061,ko00240,ko00410,ko01100,ko01212
UPLC-MS/MS	353.09	191	-	-	354.095	C16H18O9	[M-H]-	Neochlorogenic acid (5-O-Caffeoylquinic acid)	Phenolic acids	Phenolic acids	906-33-2	1	19079000	17470000	17305000	16703000	15409000	17685000	C17147	--
UPLC-MS/MS	117	59	-	-	118.027	C4H6O4	[M-H]-	D-Erythronolactone	Organic acids	Organic acids	15667-21-7	3	160590	147180	146010	209430	205880	206620	--	--
UPLC-MS/MS	275	257	-	-	276.132	C11H20N2O6	[M-H]-	L-Saccharopine	Amino acids and derivatives	Amino acids and derivatives	997-68-2	3	11919	11027	12538	6483.9	7116.3	6786.6	C00449	ko00300,ko00310,ko01100,ko01110,ko01230
UPLC-MS/MS	463.12	301	-	-	464.132	C22H24O11	[M-H]-	Hesperetin-5-O-glucoside	Flavonoids	Flavanones	69651-80-5	3	72210	58798	73065	101120	86180	103410	--	--
UPLC-MS/MS	170.08	134.1	-	-	169.074	C8H11NO3	[M+H]+	Pyridoxine	Others	Vitamin	65-23-6	3	38607	31920	37093	29987	24235	25794	C00314	ko00750,ko01100,ko01240
UPLC-MS/MS	206.14	76	-	-	205.131	C9H19NO4	[M+H]+	D-Panthenol	Others	Saccharides and Alcohols	81-13-0	3	6506.6	4005.2	5555.7	5537.2	7045.1	5994.6	C05944	ko00770
UPLC-MS/MS	221.09	204	-	-	220.085	C11H12N2O3	[M+H]+	5-Hydroxy-L-tryptophan	Amino acids and derivatives	Amino acids and derivatives	56-69-9	3	32730	25640	23839	10966	11960	9276.5	C00643	ko00380,ko01100
UPLC-MS/MS	122.03	78	-	-	123.032	C6H5NO2	[M-H]-	2-Picolinic acid	Organic acids	Organic acids	98-98-6	3	76440	64403	65458	49227	34434	28994	C10164	ko00380,ko01100
UPLC-MS/MS	150.06	61	-	-	149.051	C5H11NO2S	[M+H]+	L-Methionine	Amino acids and derivatives	Amino acids and derivatives	63-68-3	1	48437	9	59949	77969	106480	130090	C00073	ko00270,ko00966,ko00970,ko01100,ko01110,ko01210,ko01230,ko01240
UPLC-MS/MS	228.1	112	-	-	227.091	C9H13N3O4	[M+H]+	2'-Deoxycytidine	Nucleotides and derivatives	Nucleotides and derivatives	951-77-9	3	16830	11006	17565	13546	14632	12226	C00881	ko00240,ko01100,ko02010
UPLC-MS/MS	268.1	152	-	-	267.097	C10H13N5O4	[M+H]+	2'-Deoxyguanosine	Nucleotides and derivatives	Nucleotides and derivatives	961-07-9	3	39122	36335	33839	21895	25852	26483	C00330	ko00230,ko01100,ko02010
UPLC-MS/MS	284.1	152	-	-	283.092	C10H13N5O5	[M+H]+	Guanosine	Nucleotides and derivatives	Nucleotides and derivatives	118-00-3	3	981960	779170	853450	560050	537270	594460	C00387	ko00230,ko01100,ko02010
UPLC-MS/MS	140.03	94	-	-	139.027	C6H5NO3	[M+H]+	6-Hydroxynicotinic acid	Alkaloids	Pyridine alkaloids	5006-66-6	2	30970	23534	26106	23967	25313	22508	C01020	ko00760,ko01100
UPLC-MS/MS	152.06	135	-	-	151.049	C5H5N5O	[M+H]+	Guanine	Nucleotides and derivatives	Nucleotides and derivatives	73-40-5	3	41396	31463	37743	38704	31580	36195	C00242	ko00230,ko01100
UPLC-MS/MS	445.3	341.3	-	-	444.303	C31H40O2	[M+H]+	Menatetrenone (Vitamin K2)	Others	Vitamin	11032-49-8	3	40877	49823	38354	44049	70964	43302	--	--
UPLC-MS/MS	195.05	74.9	-	-	196.058	C6H12O7	[M-H]-	Gluconic acid	Others	Saccharides and Alcohols	526-95-4	1	375250	319620	400020	266140	267760	303860	C00257	ko00030,ko01100,ko01110,ko01200
UPLC-MS/MS	341.11	119.03	-	-	342.116	C12H22O11	[M-H]-	D-Sucrose	Others	Saccharides and Alcohols	57-50-1	1	1013600	845320	842470	1192500	1394900	1071100	C00089	ko00052,ko00500,ko01100,ko01110,ko02010
UPLC-MS/MS	179.06	87	-	-	180.063	C6H12O6	[M-H]-	Inositol	Others	Saccharides and Alcohols	87-89-8	1	429270	663080	589610	591910	484410	777920	C00137	ko00052,ko00053,ko00562,ko01100,ko01110,ko02010,ko04070
UPLC-MS/MS	503.16	323	-	-	504.169	C18H32O16	[M-H]-	D-Melezitose	Others	Saccharides and Alcohols	597-12-6	3	31961	21975	10998	18980	27605	29474	C08243	--
UPLC-MS/MS	124.04	78	-	-	123.032	C6H5NO2	[M+H]+	Nicotinic acid (Vitamin B3)	Others	Vitamin	59-67-6	2	761630	593330	636880	394510	390760	360240	C00253	ko00760,ko00960,ko01100,ko01110,ko01240
UPLC-MS/MS	579.17	271.01	-	-	578.164	C27H30O14	[M+H]+	Apigenin-7-O-rutinoside (Isorhoifolin)	Flavonoids	Flavones	552-57-8	2	539850	476060	585330	437630	423050	416940	--	--
UPLC-MS/MS	146.08	86	-	-	145.074	C6H11NO3	[M+H]+	4-Acetamidobutyric acid	Organic acids	Organic acids	3025-96-5	2	509050	451710	444250	246640	269450	279520	C02946	ko00330,ko01100
UPLC-MS/MS	243.1	127	-	-	242.09	C10H14N2O5	[M+H]+	Thymidine	Nucleotides and derivatives	Nucleotides and derivatives	50-89-5	3	21902	21722	20194	20628	13581	15448	C00214	ko00240,ko01100
UPLC-MS/MS	174.11	86	-	-	173.105	C8H15NO3	[M+H]+	N-Acetyl-L-leucine	Amino acids and derivatives	Amino acids and derivatives	1188-21-2	3	43630	26761	43145	12893	21036	25163	C02710	--
UPLC-MS/MS	268.1	136.06	-	-	267.097	C10H13N5O4	[M+H]+	Adenosine	Nucleotides and derivatives	Nucleotides and derivatives	58-61-7	1	12167000	10170000	12523000	9191100	11898000	12310000	C00212	ko00230,ko01100,ko02010
UPLC-MS/MS	225.15	151.11	-	-	224.141	C13H20O3	[M+H]+	Methyl jasmonate	Organic acids	Organic acids	1211-29-6	3	58576	52239	60616	52104	61937	66649	C11512	ko00592,ko01110
UPLC-MS/MS	120.02	62	-	-	121.02	C3H7NO2S	[M-H]-	L-Cysteine	Amino acids and derivatives	Amino acids and derivatives	52-90-4	3	136890	172930	199970	186350	159700	149610	C00097	ko00260,ko00270,ko00311,ko00332,ko00430,ko00460,ko00480,ko00730,ko00770,ko00920,ko00970,ko01100,ko01110,ko01200,ko01230,ko01240,ko04122
UPLC-MS/MS	217.13	158	-	-	216.122	C8H16N4O3	[M+H]+	N-Acetyl-L-Arginine	Amino acids and derivatives	Amino acids and derivatives	155-84-0	2	381890	335460	290560	339800	314560	317150	--	--
UPLC-MS/MS	129.07	84	-	-	128.059	C5H8N2O2	[M+H]+	5,6-Dihydro-5-methyluracil	Nucleotides and derivatives	Nucleotides and derivatives	696-04-8	2	75262	74063	80405	49131	50547	132730	C00906	--
UPLC-MS/MS	189.12	126	-	-	188.116	C8H16N2O3	[M+H]+	N6-Acetyl-L-lysine	Amino acids and derivatives	Amino acids and derivatives	692-04-6	3	28959	34546	26661	19795	24346	26692	C02727	ko00310,ko01100
UPLC-MS/MS	359.08	196.7	-	-	360.084	C18H16O8	[M-H]-	Rosmarinic acid	Phenolic acids	Phenolic acids	537-15-5	1	1054900	1089300	1083200	1203900	1105400	1353900	C01850	ko00350,ko01100
UPLC-MS/MS	136.06	119	-	-	135.054	C5H5N5	[M+H]+	Adenine	Nucleotides and derivatives	Nucleotides and derivatives	73-24-5	2	2256300	1785800	2080600	1511900	1658700	1649500	C00147	ko00230,ko00908,ko01100
UPLC-MS/MS	137.05	119	-	-	136.039	C5H4N4O	[M+H]+	Hypoxanthine	Nucleotides and derivatives	Nucleotides and derivatives	68-94-0	3	11313	9249.8	13099	6927.3	6927.3	6119.7	C00262	ko00230,ko01100
UPLC-MS/MS	166.09	120.08	-	-	165.07	C9H11NO2	[M+H]+	L-Phenylalanine	Amino acids and derivatives	Amino acids and derivatives	63-91-2	1	3751600	3315300	3307900	2741900	2631100	2656000	C00079	ko00360,ko00400,ko00460,ko00940,ko00960,ko00966,ko00970,ko00998,ko01100,ko01110,ko01210,ko01230,ko02010
UPLC-MS/MS	148.06	84	-	-	147.053	C5H9NO4	[M+H]+	L-Glutamic acid	Amino acids and derivatives	Amino acids and derivatives	56-86-0	1	921170	984430	785960	764110	928730	1062200	C00025	ko00220,ko00250,ko00330,ko00332,ko00340,ko00430,ko00480,ko00524,ko00630,ko00650,ko00660,ko00860,ko00910,ko00970,ko01100,ko01110,ko01200,ko01210,ko01230,ko01240,ko02010
UPLC-MS/MS	176.1	113	-	-	175.096	C6H13N3O3	[M+H]+	L-Citrulline	Amino acids and derivatives	Amino acids and derivatives	372-75-8	3	176730	173620	171600	120200	110270	120260	C00327	ko00220,ko01100,ko01110,ko01230
UPLC-MS/MS	548.37	184.07	-	-	547.364	C28H54NO7P	[M+H]+	LysoPC 20:2	Lipids	LPC	-	3	9920.6	9496.8	13113	19597	12682	17484	--	--
UPLC-MS/MS	524.37	184.07	-	-	523.364	C26H54NO7P	[M+H]+	LysoPC 18:0(2n isomer)	Lipids	LPC	-	1	7827	10034	10110	10969	9868	10150	--	--
UPLC-MS/MS	496.34	184.07	-	-	495.332	C24H50NO7P	[M+H]+	LysoPC 16:0(2n isomer)	Lipids	LPC	-	2	201200	190800	210270	217200	223380	241790	--	--
UPLC-MS/MS	468.31	184.07	-	-	467.301	C22H46NO7P	[M+H]+	LysoPC 14:0	Lipids	LPC	20559-16-4	3	1064.2	9	1720	1725.5	9	9	--	--
UPLC-MS/MS	299.1	223.1	-	-	300.1	C17H16O5	[M-H]-	4'-Hydroxy-5,7-dimethoxyflavanone	Flavonoids	Flavanones	-	3	2835400	2157300	2208800	3184900	3346800	2820400	--	--
UPLC-MS/MS	167.1	121.1	-	-	166.031	C6H6N4S	[M+H]+	6-Methylmercaptopurine	Nucleotides and derivatives	Nucleotides and derivatives	50-66-8	3	8318500	7871600	7853200	6426900	5983800	6587200	C16614	--
UPLC-MS/MS	333.05	137.05	-	-	332.052	C10H13N4O7P	[M+H]+	2'-Deoxyinosine-5'-monophosphate	Nucleotides and derivatives	Nucleotides and derivatives	3393-18-8	3	73459	101370	79545	84372	91508	115130	C06196	ko00230
UPLC-MS/MS	299.1	137.1	-	-	300.085	C13H16O8	[M-H]-	Salicylic acid-2-O-glucoside	Phenolic acids	Phenolic acids	10366-91-3	3	472900	478390	484110	513640	523250	481240	--	--
UPLC-MS/MS	175.06	115	-	-	176.068	C7H12O5	[M-H]-	2-Isopropylmalic Acid	Organic acids	Organic acids	49601-06-1	1	2822800	2805300	2694300	2038000	2003500	1926900	C02504	ko00290,ko00620,ko01100,ko01110,ko01210,ko01230
UPLC-MS/MS	289	97	-	-	290.004	C6H11PO11	[M-H]-	Glucarate O-Phosphoric acid	Others	Saccharides and Alcohols	-	3	186790	145630	74242	186430	126560	114980	--	--
UPLC-MS/MS	491.12	329.1	-	-	492.127	C23H24O12	[M-H]-	Tricin-5-O-Glucoside	Flavonoids	Flavones	32769-00-9	3	142630	140220	136200	160270	147270	141810	--	--
UPLC-MS/MS	461.11	299.1	-	-	462.116	C22H22O11	[M-H]-	Chrysoeriol-5-O-glucoside	Flavonoids	Flavones	-	3	25218	11714	18282	26571	17998	18217	--	--
UPLC-MS/MS	491.1	287.1	-	-	492.127	C23H24O12	[M-H]-	Eriodictyol-7-O-(6''-acetyl)glucoside	Flavonoids	Flavanones	-	3	37257	36457	39179	49161	53490	54267	--	--
UPLC-MS/MS	549.12	387.1	-	-	550.132	C25H26O14	[M-H]-	Hesperetin-7-O-(6''-malonyl)glucoside	Flavonoids	Flavanones	-	3	180480	161210	168780	218780	218840	190930	--	--
UPLC-MS/MS	315.07	153	-	-	316.079	C13H16O9	[M-H]-	1-O-Gentisoyl-β-D-glucoside	Phenolic acids	Phenolic acids	23445-11-6	2	1790700	1773500	1827300	1875800	1526500	1760100	--	--
UPLC-MS/MS	295.23	195.2	-	-	296.235	C18H32O3	[M-H]-	12,13-Epoxy-9-Octadecenoic Acid	Lipids	Free fatty acids	6799-85-5	3	2094.1	1010.7	2457.3	971.3	2168.8	928.27	C14826	ko00591,ko01100
UPLC-MS/MS	177	145	-	-	178.063	C10H10O3	[M-H]-	4-Methoxycinnamic acid	Phenolic acids	Phenolic acids	830-09-1	3	16863	18211	16824	15220	18181	18063	--	--
UPLC-MS/MS	293.21	193.1	-	-	294.219	C18H30O3	[M-H]-	13-Hydroxy-6,9,11-octadecatrienoic acid	Lipids	Free fatty acids	74784-20-6	3	13913	14362	13704	14271	12216	13515	--	--
UPLC-MS/MS	309.21	209.1	-	-	310.1	C18H30O4	[M-H]-	9-Hydroperoxy-10E,12,15Z-octadecatrienoic acid	Lipids	Free fatty acids	111004-08-1	3	6800.1	15223	13124	14431	13090	13968	C16321	ko00592,ko01110
UPLC-MS/MS	293.21	235.17	-	-	294.219	C18H30O3	[M-H]-	9-Hydroxy-10,12,15-octadecatrienoic acid	Lipids	Free fatty acids	89886-42-0	3	661.36	705.87	1155.1	542.16	899.08	510.22	C16326	ko00592
UPLC-MS/MS	289.1	97.1	-	-	290.123	C10H18N4O6	[M-H]-	Argininosuccinic acid	Organic acids	Organic acids	2387-71-5	3	26715	24627	24077	20766	19487	18925	C03406	ko00220,ko00250,ko01100,ko01110,ko01230
UPLC-MS/MS	460.1	117.9	-	-	461.153	C19H27NO12	[M-H]-	Anthranilate-1-O-Sophoroside	Phenolic acids	Phenolic acids	-	3	421810	384320	367460	518810	549480	399940	--	--
UPLC-MS/MS	649.1	145	-	-	650.227	C24H42O20	[M-H]-	DMelezitose O-rhamnoside	Others	Saccharides and Alcohols	-	3	58554	50721	36709	44936	51612	58142	--	--
UPLC-MS/MS	199.17	199.17	-	-	200.178	C12H24O2	[M-H]-	Dodecanoic acid (Lauric acid)	Lipids	Free fatty acids	143-07-7	2	27958	29282	32026	22415	22322	22024	C02679	ko00061,ko01100,ko01110
UPLC-MS/MS	245.09	203.2	-	-	246.1	C13H14N2O3	[M-H]-	N-Acetyl-L-Tryptophan	Amino acids and derivatives	Amino acids and derivatives	1218-34-4	3	19237	17657	21681	27645	24999	32260	--	--
UPLC-MS/MS	197	153	-	-	198.053	C9H10O5	[M-H]-	4-Hydroxy-3-methoxymandelate	Phenolic acids	Phenolic acids	55-10-7	3	7867.5	8835.1	10642	8312.7	5791.9	6216.3	C05584	ko00350,ko01100
UPLC-MS/MS	510.36	184.07	-	-	509.348	C25H52NO7P	[M+H]+	LysoPC 17:0	Lipids	LPC	50930-23-9	2	74240	71689	66859	57263	56551	62721	--	--
UPLC-MS/MS	482.32	184.07	-	-	481.317	C23H48NO7P	[M+H]+	LysoPC 15:0	Lipids	LPC	108273-89-8	2	9865.1	11400	16549	5153.1	17304	10787	--	--
UPLC-MS/MS	480.31	184.07	-	-	479.301	C23H46NO7P	[M+H]+	LysoPC 15:1	Lipids	LPC	-	3	4461.1	6752.8	8026.8	7084.8	7314.3	5145.2	--	--
UPLC-MS/MS	474.17	327	-	-	473.166	C20H23N7O7	[M+H]+	10-Formyltetrahydrofolic Acid	Alkaloids	Alkaloids	2800-34-2	1	2460100	2350000	2099800	2053900	2242900	1911200	C00234	ko00670,ko00970,ko01100,ko01200,ko01240
UPLC-MS/MS	184	125	-	-	184.073	C5H15NO4P+	[M]+	O-Phosphocholine	Alkaloids	Alkaloids	107-73-3	3	241040	251760	240400	121760	210570	228610	C00588	ko00564,ko01100
UPLC-MS/MS	118.07	91	-	-	117.058	C8H7N	[M+H]+	Indole	Alkaloids	Plumerane	120-72-9	2	83233	68252	106990	54283	49301	51916	C00463	ko00380,ko00400,ko00402,ko01100,ko01110
UPLC-MS/MS	364.07	152.1	-	-	363.058	C10H14N5O8P	[M+H]+	Guanosine 5'-monophosphate	Nucleotides and derivatives	Nucleotides and derivatives	85-32-5	3	12269	10991	8560.9	8529.2	9176.7	9900.7	C00144	ko00230,ko01100
UPLC-MS/MS	348.07	136	-	-	347.063	C10H14N5O7P	[M+H]+	Adenosine 5'-monophosphate	Nucleotides and derivatives	Nucleotides and derivatives	61-19-8	3	18437	17726	18324	17726	9	13462	C00020	ko00230,ko00908,ko01100,ko01110,ko01240
UPLC-MS/MS	366.2	204.1	-	-	365.17	C16H23N5O5	[M+H]+	Isopentenyladenine-7-N-glucoside	Nucleotides and derivatives	Nucleotides and derivatives	-	3	263900	218180	276570	220290	326780	254900	--	--
UPLC-MS/MS	279.23	95.1	-	-	278.225	C18H30O2	[M+H]+	Punicic acid (9Z,11E,13Z-octadecatrienoic acid)	Lipids	Free fatty acids	544-72-9	3	77844	98104	84776	46393	46194	44243	C08364	--
UPLC-MS/MS	482.32	341.31	-	-	481.317	C23H48NO7P	[M+H]+	LysoPE 18:0	Lipids	LPE	69747-55-3	3	3161.2	2984.3	2612.1	3848.9	4482.2	5044.6	--	--
UPLC-MS/MS	478.29	337.27	-	-	477.286	C23H44NO7P	[M+H]+	LysoPE 18:2	Lipids	LPE	-	2	186380	182510	186240	226280	231770	265960	--	--
UPLC-MS/MS	454.29	313.27	-	-	453.286	C21H44NO7P	[M+H]+	LysoPE 16:0	Lipids	LPE	53862-35-4	1	320780	323860	328140	435790	410990	484290	--	--
UPLC-MS/MS	478.29	337.27	-	-	477.286	C23H44NO7P	[M+H]+	LysoPE 18:2(2n isomer)	Lipids	LPE	-	2	556450	484000	488590	642730	590890	654250	--	--
UPLC-MS/MS	518.32	184.07	-	-	517.317	C26H48NO7P	[M+H]+	LysoPC 18:3(2n isomer)	Lipids	LPC	-	1	1663700	1612000	1675200	2078600	2133900	2302200	--	--
UPLC-MS/MS	496.34	184.07	-	-	495.332	C24H50NO7P	[M+H]+	LysoPC 16:0	Lipids	LPC	17364-16-8	1	2937000	2814800	2584000	3481600	3466900	3561800	--	--
UPLC-MS/MS	518.32	184.07	-	-	517.317	C26H48NO7P	[M+H]+	LysoPC 18:3	Lipids	LPC	-	1	1223900	1148000	1150600	1405200	1354300	1696300	--	--
UPLC-MS/MS	206.1	147.5	-	-	205.074	C11H11NO3	[M+H]+	Methoxyindoleacetic acid	Alkaloids	Plumerane	3471-31-6	3	253200	272490	217860	120280	135630	135530	C05660	ko00380
UPLC-MS/MS	346.11	184.1	-	-	345.106	C14H19NO9	[M+H]+	4-Pyridoxic acid-O-glucoside	Others	Vitamin	-	3	17651	10038	14713	16964	17879	16476	--	--
UPLC-MS/MS	332.13	152.07	-	-	331.127	C14H21NO8	[M+H]+	Pyridoxine-5'-O-glucoside	Others	Vitamin	-	3	21835	15704	16871	23384	17999	27630	C03996	--
UPLC-MS/MS	180.09	163.06	-	-	179.079	C6H13NO5	[M+H]+	D-Glucosamine	Others	Saccharides and Alcohols	3416-24-8	3	333540	290800	345860	345210	308690	302980	C00329	ko00520,ko01100
UPLC-MS/MS	86.1	69.2	-	-	85.089	C5H11N	[M+H]+	Piperidine	Alkaloids	Piperidine alkaloids	110-89-4	3	472340	452490	482170	320420	346710	355760	C01746	ko00960
UPLC-MS/MS	321.1	147.3	-	-	320.09	C16H16O7	[M+H]+	Trans-5-O-(p-Coumaroyl)shikimate	Phenolic acids	Phenolic acids	-	3	20213	13614	13829	21597	32468	24493	C02947	ko00940,ko00941,ko00945,ko01100,ko01110
UPLC-MS/MS	493.13	331.08	-	-	492.127	C23H24O12	[M+H]+	Tricin-7-O-Glucoside	Flavonoids	Flavones	32769-01-0	1	1222000	1290300	1269200	804470	1141100	9	--	--
UPLC-MS/MS	611.16	303.1	-	-	610.153	C27H30O16	[M+H]+	Quercetin-7-O-rutinoside	Flavonoids	Flavonols	147714-62-3	3	13030	18040	25062	12034	13985	11918	--	--
UPLC-MS/MS	537.12	289	-	-	536.117	C24H24O14	[M+H]+	Eriodictyol-7-O-(6''-malonyl)glucoside	Flavonoids	Flavanones	-	3	587560	569810	566940	545060	601080	645480	--	--
UPLC-MS/MS	627.19	465.1	-	-	626.185	C28H34O16	[M+H]+	Hesperetin-8-C-glucoside-3'-O-glucoside	Flavonoids	Flavonoid carbonoside	-	3	15383	12969	16494	17747	14662	13704	--	--
UPLC-MS/MS	549.12	301.4	-	-	548.117	C25H24O14	[M+H]+	Chrysoeriol-7-O-(6''-malonyl)glucoside	Flavonoids	Flavones	-	2	5981200	6079700	6507400	5419900	5800300	5964300	--	--
UPLC-MS/MS	417.1	255.1	-	-	416.111	C21H20O9	[M+H]+	Chrysin-5-O-glucoside (Toringin)	Flavonoids	Flavones	1329-10-8	3	38403	38086	55298	58603	49859	60568	--	--
UPLC-MS/MS	664.12	136.2	-	-	663.109	C21H27N7O14P2	[M+H]+	Nicotinic acid adenine dinucleotide	Nucleotides and derivatives	Nucleotides and derivatives	53-84-9	2	45583	41024	42231	20975	18759	26632	C00003	ko00190,ko00730,ko00760,ko01100,ko01240
UPLC-MS/MS	584.28	325	-	-	583.268	C34H37N3O6	[M+H]+	N',N'',N'''-p-Coumaroyl-cinnamoyl-caffeoyl spermidine	Alkaloids	Phenolamine	-	3	7140.3	8291.5	7772.1	1654.1	6651.3	5548.7	--	--
UPLC-MS/MS	235.14	147.04	-	-	234.137	C13H18N2O2	[M+H]+	p-Coumaroylputrescine	Alkaloids	Phenolamine	34136-53-3	2	36601	42770	30428	29067	29301	22736	C18326	ko00330,ko01100
UPLC-MS/MS	104.1	60.1	-	-	104.107	C5H14NO+	[M]+	Choline	Alkaloids	Alkaloids	62-49-7	3	36296000	33458000	33211000	32647000	33852000	32597000	C00114	ko00260,ko00564,ko01100,ko02010
UPLC-MS/MS	458.1	116.3	-	-	457.143	C16H27NO14	[M+H]+	L-Aspartic acid-O-diglucoside	Amino acids and derivatives	Amino acids and derivatives	-	3	1641500	1704100	1749300	959290	915160	834700	--	--
UPLC-MS/MS	136.06	118.9	-	-	135.054	C5H5N5	[M+H]+	2-Aminopurine	Nucleotides and derivatives	Nucleotides and derivatives	452-06-2	2	166120	92645	161180	133460	160000	113340	--	--
UPLC-MS/MS	165.1	95.2	-	-	164.047	C9H8O3	[M+H]+	Caffeic aldehyde	Phenolic acids	Phenolic acids	141632-15-7	3	58542	54522	41522	46680	43891	52707	C10945	ko00940,ko01110
UPLC-MS/MS	213.3	81	-	-	212.178	C13H24O2	[M+H]+	δ-Tridecalactone	Lipids	Free fatty acids	7370-92-5	3	26504	33537	31732	9	9	9	--	--
UPLC-MS/MS	277.1	114.7	-	-	276.096	C10H16N2O7	[M+H]+	L-α-Glutamyl-L-Glutamic Acid	Amino acids and derivatives	Amino acids and derivatives	3929-61-1	3	13614	13517	10775	12731	16339	14556	C01425	--
UPLC-MS/MS	479.3	317.1	-	-	478.111	C22H22O12	[M+H]+	3'-O-Methyltricetin-7-O-glucoside	Flavonoids	Flavones	-	3	712050	830750	847610	828050	627850	1252500	--	--
UPLC-MS/MS	337.09	163.04	-	-	338.1	C16H18O8	[M-H]-	4-O-p-Coumaroylquinic acid	Phenolic acids	Phenolic acids	32451-86-8	3	46272	62987	46479	39764	42397	44523	C10441	--
UPLC-MS/MS	256.08	124.1	-	-	256.082	C11H14NO6+	[M]+	Nicotinate D-ribonucleoside	Others	Vitamin	17720-18-2	3	188870	245950	210040	160930	146570	151570	C05841	ko00760,ko01100
UPLC-MS/MS	142.1	124.09	-	-	141.09	C6H11N3O	[M+H]+	Histidinol	Alkaloids	Alkaloids	501-28-0	3	16529000	16430000	16387000	15516000	15474000	15352000	C00860	ko00340,ko01100,ko01110,ko01230
UPLC-MS/MS	138.09	121.1	-	-	137.084	C8H11NO	[M+H]+	Phenylethanolamine	Alkaloids	Alkaloids	7568-93-6	3	5196.8	7277.8	4965.4	4829	4470.8	5351.9	C02735	--
UPLC-MS/MS	521	273	-	-	520.122	C24H24O13	[M+H]+	Naringenin-7-O-(6''-malonyl)glucoside	Flavonoids	Flavanones	-	3	508970	477000	509670	441170	621950	498810	--	--
UPLC-MS/MS	438.24	147.04	-	-	437.231	C25H31N3O4	[M+H]+	N1,N10-Bis(p-coumaroyl)spermidine	Alkaloids	Phenolamine	114916-05-1	3	28621	19371	27779	23372	35080	23899	C21169	--
GC-MS	-	-	105	134	134.11	C10H14	-	Benzene, (1-methylpropyl)-	Aromatics	-	135-98-8	-	4.64414e+06	3.97074e+06	4.31667e+06	3.86343e+06	3.91402e+06	3.82094e+06	C14142	--
GC-MS	-	-	104	77	104.037	C6H4N2	-	4-Pyridinecarbonitrile	Heterocyclic compound	-	100-48-1	-	8492.77	9994.18	9325.53	10026.8	10075.3	10244	C02234	--
GC-MS	-	-	105	120	120.094	C9H12	-	Benzene, 1-ethyl-2-methyl-	Aromatics	-	611-14-3	-	52995.2	56362.6	55675.5	59927.2	61059.8	58646.1	C14572	--
GC-MS	-	-	83	55	128.084	C7H12O2	-	Ethyl tiglate	Ester	-	5837-78-5	-	19430.9	18664.9	19336.2	19007.7	19771.3	17774	C08487	--
GC-MS	-	-	59	31	116.084	C6H12O2	-	4-Hydroxy-3-hexanone	Ketone	-	4984-85-4	-	17670.7	16841.1	17030.6	15379.2	14789.5	15460.1	C02948	--
GC-MS	-	-	55	70	116.084	C6H12O2	-	1-Butanol, 3-methyl-, formate	Ester	-	110-45-2	-	565804	487765	470454	415229	360733	392306	C12293	--
GC-MS	-	-	45	43	132.079	C6H12O3	-	ParAldehyde	Aldehyde	-	123-63-7	-	452243	477812	467397	485484	480455	472442	C07834	--
GC-MS	-	-	167	121	167.069	C7H9N3O2	-	1,3-BenzenediAmine, 4-methyl-5-nitro-	Amine	-	6629-29-4	-	16814.7	20920.1	16246.2	14385.2	13178.1	14119.3	C16396	--
GC-MS	-	-	93	55	218.167	C15H22O	-	2,6,9,11-Dodecatetraenal, 2,6,10-trimethyl-	Terpenoids	-	4955-32-2	-	33590.3	40400.6	37310.8	35470.2	26175.9	28707.9	C09729	--
GC-MS	-	-	133	105	190.099	C12H14O2	-	3-Butylisobenzofuran-1(3H)-one	Heterocyclic compound	-	6066-49-5	-	41085.3	33967.1	26372.5	40689.6	29051.9	39125.4	C17854	--
GC-MS	-	-	122	94	230.131	C15H18O2	-	(5R,6R)-3,6-Dimethyl-5-(prop-1-en-2-yl)-6-vinyl-6,7-dihydrobenzofuran-4(5H)-one	Terpenoids	-	20493-56-5	-	12436.7	11468.9	11907.1	12468.3	10623.9	11678.4	C16943	--
GC-MS	-	-	69	81	218.167	C15H22O	-	Furan, 3-(4,8-dimethyl-3,7-nonadienyl)-, (E)-	Terpenoids	-	23262-34-2	-	81507.9	78566.1	77616.1	78735.2	75267.8	75976.4	C16779	--
GC-MS	-	-	162	161	162.068	C10H10O2	-	4-MethoxycinnamAldehyde	Aldehyde	-	1963-36-6	-	6889.35	7309.23	7158.42	6798.7	6323.36	6276.49	C10475	--
GC-MS	-	-	55	110	154.027	C7H6O4	-	Patulin	Alcohol	-	149-29-1	-	16501	15356.6	15651.2	16798.7	15404	15310.4	C16748	--
GC-MS	-	-	84	105	162.116	C10H14N2	-	Anabasine	Heterocyclic compound	-	494-52-0	-	16927.8	18694	17825.6	18148.2	14995.6	15769.7	C11357	--
GC-MS	-	-	93	119	204.188	C15H24	-	(Z)-1-Methyl-4-(6-methylhept-5-en-2-ylidene)cyclohex-1-ene	Terpenoids	-	13062-00-5	-	70133.7	72499.3	69397.8	60901.6	56501.8	54216.7	C16814	ko00909
GC-MS	-	-	58	59	165.115	C10H15NO	-	Hordenine	Amine	-	539-15-1	-	70848.7	65015.5	62673.6	65335.5	57317.5	52885.2	C06199	ko00350,ko01100
GC-MS	-	-	80	111	155.095	C8H13NO2	-	1H-Pyrrolizine-7-methanol, 2,3,5,7a-tetrahydro-1-hydroxy-, (1S-cis)-	Alcohol	-	520-63-8	-	1.98048e+06	2.04641e+06	1.94476e+06	1.71927e+06	1.66552e+06	1.59067e+06	C10321	--
GC-MS	-	-	166	165	166.063	C9H10O3	-	BenzAldehyde, 3,4-dimethoxy-	Aldehyde	-	120-14-9	-	129059	101928	98264.5	119428	98460.3	92178.4	C02201	--
GC-MS	-	-	71	135	181.005	C5H11NS3	-	N,N-Dimethyl-1,2,3-trithian-5-Amine	Amine	-	31895-21-3	-	313068	311684	298417	253589	251615	235865	C11473	--
GC-MS	-	-	107	150	150.068	C9H10O2	-	3-(4-Hydroxyphenyl)propanal	Aldehyde	-	20238-83-9	-	3.83575e+06	3.79151e+06	3.54093e+06	3.33539e+06	3.13889e+06	3.34645e+06	C16706	ko00950
GC-MS	-	-	158	157	158.084	C10H10N2	-	Nicotyrine	Heterocyclic compound	-	487-19-4	-	18764.9	22322.9	19083.5	19656.1	17148.2	16032.1	C10161	--
GC-MS	-	-	68	67	166.099	C10H14O2	-	Perillic acid	Terpenoids	-	7694-45-3	-	291239	299779	295699	261763	245905	235935	C11924	ko00903
GC-MS	-	-	165	136	165.043	C8H7NO3	-	Furo[3,4-c]pyridin-1(3H)-one, 7-hydroxy-6-methyl-	Ketone	-	4753-19-9	-	511731	377685	393092	455408	426766	377943	C00971	ko00750
GC-MS	-	-	73	55	172.11	C9H16O3	-	9-Oxononanoic Acid	Acid	-	2553-17-5	-	32220.6	24375.5	23546.8	25625.5	24688.1	21700.6	C16322	ko00592,ko01110
GC-MS	-	-	91	105	204.188	C15H24	-	(E)-2-epi-beta-Caryophyllene	Terpenoids	-	68832-35-9	-	939407	951651	866807	858376	808786	800459	C20478	ko00909
GC-MS	-	-	41	69	204.188	C15H24	-	beta-Farnesene	Terpenoids	-	18794-84-8	-	4841.13	4924.01	5592.97	3313.11	3075.32	2740.62	C09666	ko00909
GC-MS	-	-	151	166	166.063	C9H10O3	-	Ethanone, 1-(2-hydroxy-4-methoxyphenyl)-	Ketone	-	552-41-0	-	11900	12422.3	12801.5	14062.7	16371.8	15041.2	C10712	--
GC-MS	-	-	147	148	148.052	C9H8O2	-	2-Propenoic Acid, 3-phenyl-	Acid	-	621-82-9	-	6.64962e+06	7.01262e+06	6.65036e+06	6.28513e+06	5.97202e+06	5.94772e+06	C00423	ko00130,ko00360,ko00940,ko00998,ko01100,ko01110
GC-MS	-	-	95	55	196.146	C12H20O2	-	Cyclohexanepropanoic Acid, 2-propenyl ester	Acid	-	2705-87-5	-	3.2294e+06	3.41336e+06	3.17149e+06	3.06269e+06	2.91652e+06	2.9134e+06	C12306	--
GC-MS	-	-	118	146	146.084	C9H10N2	-	Pyridine, 3-(3,4-dihydro-2H-pyrrol-5-yl)-	Heterocyclic compound	-	532-12-7	-	376091	398163	385428	355981	339865	338897	C10160	--
GC-MS	-	-	156	141	156.094	C12H12	-	Naphthalene, 1,6-dimethyl-	Aromatics	-	575-43-9	-	9390.12	8942.87	8729.95	7225.31	6751.76	6738.12	C14217	--
GC-MS	-	-	91	92	135.068	C8H9NO	-	Benzeneacetamide	Amine	-	103-81-1	-	140931	125907	134730	148654	147329	153565	C02505	ko00360,ko01100
GC-MS	-	-	135	107	164.12	C11H16O	-	Phenol, 4-(1,1-dimethylpropyl)-	Phenol	-	80-46-6	-	159769	159008	148283	132959	123925	123081	C14226	--
GC-MS	-	-	136	108	154.027	C7H6O4	-	2,6-dihydroxy-Benzoic Acid	Aromatics	-	303-07-1	-	53865	52241.1	51103.7	46186.1	41332.7	45585.6	C21298	--
GC-MS	-	-	91	81	167.095	C9H13NO2	-	Ethinamate	Ester	-	126-52-3	-	439115	450828	428254	372942	349782	349013	C07832	--
GC-MS	-	-	77	107	152.047	C8H8O3	-	Acetic Acid, phenoxy-	Acid	-	122-59-8	-	14465.2	15617.3	15654.9	12324.8	11171	11813.2	C02181	--
GC-MS	-	-	148	120	148.052	C9H8O2	-	Hydrocoumarin	Heterocyclic compound	-	119-84-6	-	57045.8	63050.8	60230.2	52540.9	58646.2	56464.7	C02274	--
GC-MS	-	-	111	157	202.121	C10H18O4	-	Diethyl adipate	Ester	-	141-28-6	-	10735.6	9308.84	7904.65	7266.75	6571.36	8109.97	C14566	--
GC-MS	-	-	110	152	152.047	C8H8O3	-	Resorcinol monoacetate	Ester	-	102-29-4	-	33410.6	27672.2	29467.2	23533.5	21251.7	20715.2	C12064	--
GC-MS	-	-	154	153	154.078	C12H10	-	Biphenyl	Aromatics	-	92-52-4	-	12659	11853	10812.6	11163.5	10164	10043.1	C06588	ko01100
GC-MS	-	-	123	95	138.068	C8H10O2	-	p-Hydroxyphenyl methyl carbinol	Alcohol	-	2380-91-8	-	36412.4	31221.7	32463.4	34289.2	32593.3	35250.3	C13638	--
GC-MS	-	-	69	55	170.131	C10H18O2	-	8-Methyl-6-nonenoic Acid	Acid	-	21382-25-2	-	5299.48	4894.89	4134.35	4818.09	4813.46	4316.68	C18202	ko00998,ko01100,ko01110
GC-MS	-	-	77	106	153.043	C7H7NO3	-	Benzene, 1-methoxy-2-nitro-	Aromatics	-	91-23-6	-	81115.3	80464.9	84593.9	83093.6	84276.5	83522.2	C19270	--
GC-MS	-	-	107	150	150.104	C10H14O	-	Phenol, 4-butyl-	Phenol	-	1638-22-8	-	4.43573e+07	4.02749e+07	4.25054e+07	4.2776e+07	3.80236e+07	3.63112e+07	C14464	--
GC-MS	-	-	71	67	170.131	C10H18O2	-	(6E)-8-Hydroxylinalool	Terpenoids	-	64142-78-5	-	23386.2	22631.8	20645.2	19460.3	19023.8	19367.9	C04433	ko00902,ko01110
GC-MS	-	-	79	123	166.099	C10H14O2	-	Bicyclo[3.1.1]hept-2-ene-2-carboxylic acid, 6,6-dimethyl-	Terpenoids	-	19250-17-0	-	108043	104016	96907.6	104121	112950	94780.7	C11940	ko00903
GC-MS	-	-	69	41	168.115	C10H16O2	-	Geranic acid	Terpenoids	-	459-80-3	-	1.72351e+06	1.59816e+06	1.63987e+06	1.67228e+06	1.45801e+06	1.42416e+06	C16461	ko01110
GC-MS	-	-	74	56	105.079	C4H11NO2	-	DiethanolAmine	Amine	-	111-42-2	-	329337	301356	301922	317876	277839	270112	C06772	ko00564
GC-MS	-	-	77	105	121.053	C7H7NO	-	Benzamide	Amine	-	55-21-0	-	124038	122687	120787	107248	113224	105271	C09815	--
GC-MS	-	-	69	41	168.115	C10H16O2	-	Neric Acid	Acid	-	4613-38-1	-	48880.1	44653.4	47209.9	45592.9	45122.1	43231.5	C16461	ko01110
GC-MS	-	-	136	121	196.146	C12H20O2	-	Cyclohexanol, 1-methyl-4-(1-methylethylidene)-, acetate	Ester	-	10235-63-9	-	11831.8	10623.7	12596.5	12123.6	10947.5	10639.5	C12302	--
GC-MS	-	-	91	65	149.03	C8H7NS	-	Thiocyanic acid, phenylmethyl ester	Sulfur compounds	-	3012-37-1	-	1.16582e+06	1.0787e+06	1.04407e+06	1.14277e+06	1.01022e+06	993765	C02660	--
GC-MS	-	-	128	56	128.022	C4H4N2O3	-	1-Methyl-2,4,5-trioxoimidazolidine	Heterocyclic compound	-	3659-97-0	-	4622.48	3742.15	3910.49	4112.76	4507.08	5009.49	C11116	--
GC-MS	-	-	93	68	196.146	C12H20O2	-	Cyclohexanol, 1-methyl-4-(1-methylethenyl)-, acetate	Ester	-	10198-23-9	-	1.53725e+06	1.44383e+06	1.43556e+06	1.39265e+06	1.31902e+06	1.30099e+06	C12301	--
GC-MS	-	-	121	150	150.104	C10H14O	-	Phenol, 4-(1-methylpropyl)-	Phenol	-	99-71-8	-	185074	174766	175693	173255	163372	166734	C14139	--
GC-MS	-	-	69	41	170.131	C10H18O2	-	6-Octenoic Acid, 3,7-dimethyl-	Acid	-	502-47-6	-	236127	227849	230786	238111	213175	215785	C16462	--
GC-MS	-	-	135	150	150.104	C10H14O	-	Phenol, 2-methyl-5-(1-methylethyl)-	Phenol	-	499-75-2	-	285273	308650	330758	274975	291922	296640	C09840	--
GC-MS	-	-	135	107	150.104	C10H14O	-	Phenol, p-tert-butyl-	Phenol	-	98-54-4	-	1.87856e+06	1.68525e+06	1.65402e+06	2.3385e+06	2.13029e+06	2.13015e+06	C14200	--
GC-MS	-	-	104	132	132.058	C9H8O	-	1H-Inden-1-one, 2,3-dihydro-	Ketone	-	83-33-0	-	123174	115493	118121	119996	114121	113075	C01504	--
GC-MS	-	-	107	136	136.089	C9H12O	-	Phenol, 4-propyl-	Phenol	-	645-56-7	-	5.99834e+07	6.44951e+07	6.24377e+07	6.16419e+07	6.09401e+07	6.28713e+07	C14311	--
GC-MS	-	-	69	41	156.151	C10H20O	-	6-Octen-1-ol, 3,7-dimethyl-, (R)-	Alcohol	-	1117-61-9	-	218774	219439	222902	250009	246814	250866	C09849	ko01110
GC-MS	-	-	55	70	184.146	C11H20O2	-	2-Ethylhexyl acrylate	Ester	-	103-11-7	-	74932.2	75880.3	73706	89430.8	83754.7	88166	C19420	--
GC-MS	-	-	82	43	168.115	C10H16O2	-	6-Oxocineole	Terpenoids	-	70222-88-7	-	121494	118274	118451	106962	103497	102072	C00848	ko00902,ko01110
GC-MS	-	-	91	136	136.052	C8H8O2	-	Benzoic Acid, 4-methyl-	Aromatics	-	99-94-5	-	369523	389171	365067	387454	378007	368166	C01454	ko01100
GC-MS	-	-	79	91	152.12	C10H16O	-	(-)-Myrtenol	Terpenoids	-	19894-97-4	-	325987	310120	318996	314396	305802	294798	C11938	ko00903
GC-MS	-	-	91	137	137.048	C7H7NO2	-	Benzene, 1-methyl-4-nitro-	Aromatics	-	99-99-0	-	360500	389171	356179	381966	370322	356344	C14394	--
GC-MS	-	-	84	83	152.12	C10H16O	-	(-)-trans-Isopiperitenol	Terpenoids	-	74410-00-7	-	897152	861632	844167	471238	492853	459275	C01123	ko00902,ko01110
GC-MS	-	-	82	42	139.1	C8H13NO	-	Tropinone	Ketone	-	532-24-1	-	381335	360876	362346	352421	396042	353285	C00783	ko00960,ko01100,ko01110
GC-MS	-	-	79	107	150.104	C10H14O	-	Myrtenal	Terpenoids	-	564-94-3	-	183187	176344	173532	161006	166240	159603	C11939	ko00903
GC-MS	-	-	93	41	154.136	C10H18O	-	(1.alpha.,2.beta.,5.alpha.)-2-methyl-5-(1-methylethenyl)-Cyclohexanol	Terpenoids	-	38049-26-2	-	4.64259e+07	4.20809e+07	4.50357e+07	4.32318e+07	4.599e+07	4.54177e+07	C18017	--
GC-MS	-	-	105	77	148.052	C9H8O2	-	1,2-Propanedione, 1-phenyl-	Ketone	-	579-07-7	-	1.35634e+06	1.32619e+06	1.33327e+06	1.28771e+06	1.34743e+06	1.26855e+06	C17268	ko00360,ko01100
GC-MS	-	-	121	106	121.089	C8H11N	-	BenzenAmine, 2,5-dimethyl-	Amine	-	95-78-3	-	375013	382002	391638	485389	516313	487016	C18993	--
GC-MS	-	-	121	120	121.089	C8H11N	-	BenzenAmine, 2,4-dimethyl-	Amine	-	95-68-1	-	404242	408680	417283	546438	544601	513431	C11003	--
GC-MS	-	-	108	150	150.22	C10H14O	-	piperitenone	Terpenoids	-	491-09-8	-	5.30317e+06	5.24018e+06	5.24174e+06	2.7437e+06	2.86113e+06	2.66239e+06	C01951	--
GC-MS	-	-	112	69	154.136	C10H18O	-	(-)-Menthone	Terpenoids	-	89-80-5	-	4.09662e+06	3.70788e+06	3.89152e+06	1.70276e+06	1.68252e+06	2.89969e+06	C00843	ko00902,ko01110
GC-MS	-	-	120	65	137.048	C7H7NO2	-	1-methyl-2-nitro-Benzene	Aromatics	-	88-72-2	-	44454.8	43909.9	43500.5	48001.7	45551	44491.4	C19597	--
GC-MS	-	-	71	136	154.136	C10H18O	-	p-Menth-8-en-1-ol, stereoisomer	Terpenoids	-	7299-40-3	-	198187	205392	220390	221997	252862	231869	C17517	--
GC-MS	-	-	94	67	94.053	C5H6N2	-	4-Aminopyridine	Heterocyclic compound	-	504-24-5	-	235976	229505	248640	465241	480829	443255	C13728	--
GC-MS	-	-	42	113	113.048	C5H7NO2	-	Glutarimide	Amine	-	1121-89-7	-	312988	308202	289922	567027	557252	538848	C07275	--
GC-MS	-	-	83	55	150.104	C10H14O	-	Ipsdienone	Terpenoids	-	539-70-8	-	328022	313530	330521	295392	263250	286731	C20944	ko00902,ko01110
GC-MS	-	-	117	90	117.058	C8H7N	-	Benzyl nitrile	Nitrogen compounds	-	140-29-4	-	155437	166934	154909	162212	164631	159854	C16074	ko00460,ko01100,ko01110
GC-MS	-	-	44	91	135.105	C9H13N	-	DextroamphetAmine	Amine	-	51-64-9	-	204636	180544	199028	168247	141633	147424	C07514	--
GC-MS	-	-	44	91	135.105	C9H13N	-	AmphetAmine	Amine	-	300-62-9	-	18680.1	18030.5	18842.4	18027.8	20084.6	19823.1	C07514	--
GC-MS	-	-	107	91	150.104	C10H14O	-	Bicyclo[3.1.1]hept-2-en-6-one, 2,7,7-trimethyl-	Terpenoids	-	473-06-3	-	242952	246085	256610	276234	272065	276961	C09843	--
GC-MS	-	-	69	41	150.141	C11H18	-	(E)-4,8-Dimethylnona-1,3,7-triene	Hydrocarbons	-	19945-61-0	-	1.04481e+06	1.06252e+06	1.05235e+06	1.03526e+06	1.04799e+06	1.0078e+06	C21795	--
GC-MS	-	-	56	111	111.068	C6H9NO	-	1-ethenyl-2-Pyrrolidinone	Heterocyclic compound	-	88-12-0	-	333082	338193	338694	342990	361969	344852	C19548	--
GC-MS	-	-	120	121	121.089	C8H11N	-	BenzenAmine, N,N-dimethyl-	Amine	-	121-69-7	-	16431.2	16728.1	16308.5	16915.2	18452	16724.1	C02846	--
GC-MS	-	-	81	69	152.12	C10H16O	-	Fenchone	Terpenoids	-	1195-79-5	-	425361	432607	437427	437814	445573	425259	C09859	--
GC-MS	-	-	95	67	95.037	C5H5NO	-	2(1H)-Pyridinone	Heterocyclic compound	-	142-08-5	-	748844	753357	772024	769084	795213	769285	C02502	--
GC-MS	-	-	84	42	141.115	C8H15NO	-	Hygrine	Heterocyclic compound	-	496-49-1	-	12839.8	12376	12674.6	12490	12782.5	12320	C06179	ko00960,ko01100,ko01110
GC-MS	-	-	91	119	120.058	C8H8O	-	BenzAldehyde, 3-methyl-	Aldehyde	-	620-23-5	-	64432.8	61731.6	60857.7	57927	56911.5	50838.1	C07209	ko01100
GC-MS	-	-	94	43	136.052	C8H8O2	-	Acetic acid, phenyl ester	Ester	-	122-79-2	-	44715.4	44856.6	43070.4	42954.8	40085.7	37600.5	C00548	--
GC-MS	-	-	91	119	120.058	C8H8O	-	BenzAldehyde, 2-methyl-	Aldehyde	-	529-20-4	-	4.18004e+06	4.38942e+06	4.11405e+06	4.65667e+06	4.86458e+06	4.79647e+06	C07214	ko01100
GC-MS	-	-	80	108	108.069	C6H8N2	-	2-PyridinemethanAmine	Amine	-	3731-51-9	-	492454	606085	558412	650603	674255	666859	C17926	--
GC-MS	-	-	82	67	142.099	C8H14O2	-	Acetic acid, cyclohexyl ester	Ester	-	622-45-7	-	6808.45	6150.78	7058.4	6894.99	7023.22	6505.96	C12297	--
GC-MS	-	-	105	120	120.094	C9H12	-	Benzene, 1,2,3-trimethyl-	Aromatics	-	526-73-8	-	4.63882e+06	4.44523e+06	4.54693e+06	3.68364e+06	3.77031e+06	3.71803e+06	C14518	--
GC-MS	-	-	66	39	132.094	C10H12	-	Dicyclopentadiene	Terpenoids	-	77-73-6	-	208065	187596	191807	176829	184728	176184	C14411	--
GC-MS	-	-	71	111	154.136	C10H18O	-	3-Cyclohexen-1-ol, 4-methyl-1-(1-methylethyl)-, (R)-	Terpenoids	-	20126-76-5	-	876515	835280	842973	868937	877843	850457	C17073	--
GC-MS	-	-	71	67	170.131	C10H18O2	-	1-methyl-4-(1-methylethenyl)-1,2-Cyclohexanediol	Terpenoids	-	1946-00-5	-	59376.9	54869.4	58298.7	60174.6	50783.3	51446.9	C18020	--
UPLC-MS/MS	168.06	94.06	-	-	167.058	C8H9NO3	[M+H]+	2-Amino-3-methoxybenzoic acid	Phenolic acids	Phenolic acids	3177-80-8	3	118920	104580	147870	134150	155140	150350	C05831	ko00380
UPLC-MS/MS	203.15	70.07	-	-	202.143	C8H18N4O2	[M+H]+	NG,NG-Dimethyl-L-arginine	Amino acids and derivatives	Amino acids and derivatives	30315-93-6	3	222850	207430	227090	129160	124900	135680	C03626	--
UPLC-MS/MS	445.21	224.11	-	-	444.205	C27H28N2O4	[M+H]+	Asperglaucide	Alkaloids	Alkaloids	-	2	6756.6	8486.4	13025	1990.6	4484.3	3141.1	--	--
UPLC-MS/MS	102.05	84.05	-	-	101.048	C4H7NO2	[M+H]+	5-Hydroxy-2-pyrrolidinone	Alkaloids	Pyrrole alkaloids	62312-55-4	1	62341	55098	54046	57770	52403	60148	--	--
UPLC-MS/MS	182.08	91.05	-	-	181.074	C9H11NO3	[M+H]+	N-(2-Hydroxy-4-methoxyphenyl)acetamide	Alkaloids	Phenolamine	58469-06-0	1	21423000	18421000	19587000	14034000	14249000	14822000	--	--
UPLC-MS/MS	116.07	70.07	-	-	115.063	C5H9NO2	[M+H]+	Pterolactam	Alkaloids	Pyrrole alkaloids	38072-88-7	1	26615000	32674000	36849000	15765000	15967000	19079000	--	--
UPLC-MS/MS	369.18	166.09	-	-	368.174	C21H24N2O4	[M+H]+	16-Epivoacarpine	Alkaloids	Plumerane	114027-38-2	2	9	9	12905	9	10156	14134	--	--
UPLC-MS/MS	149.09	91.05	-	-	148.089	C10H12O	[M+H]+	Benzylacetone	Others	Others	2550-26-7	2	546360	524600	512260	473890	534890	528630	--	--
UPLC-MS/MS	169.05	77.04	-	-	168.042	C8H8O4	[M+H]+	Griffonilide	Others	Others	61371-55-9	2	61977	47374	61980	63543	63493	72225	--	--
UPLC-MS/MS	609.18	301.08	-	-	608.174	C28H32O15	[M+H]+	Diosmetin-7-O-Neohesperidoside (Neodiosmin)	Flavonoids	Flavones	38665-01-9	2	933480	879710	957280	847480	821680	756670	--	--
UPLC-MS/MS	169.05	95.05	-	-	168.042	C8H8O4	[M+H]+	5-Methoxysalicylic acid	Phenolic acids	Phenolic acids	2612-02-4	2	1397200	1366100	1292800	822780	858550	823000	--	--
UPLC-MS/MS	257.18	195.18	-	-	258.183	C14H26O4	[M-H]-	1,14-Tetradecanedioic Acid	Lipids	Free fatty acids	821-38-5	1	4197.7	4409.6	5536.7	3878.6	4235.7	5791.9	--	--
UPLC-MS/MS	285.21	223.21	-	-	286.214	C16H30O4	[M-H]-	Hexadecanedioic acid	Lipids	Free fatty acids	505-54-4	1	6809.7	5204.8	6717	7500.8	7719.6	7818.6	C19615	ko00073,ko01100
UPLC-MS/MS	343.12	59.01	-	-	344.132	C12H24O11	[M-H]-	Lactitol	Others	Saccharides and Alcohols	585-86-4	2	1097000	909840	1189200	1058700	1132800	1145600	--	--
UPLC-MS/MS	285.1	123.05	-	-	286.105	C13H18O7	[M-H]-	Orcinol glucoside	Phenolic acids	Phenolic acids	21082-33-7	2	3438.3	7532.5	6817.9	7444.8	9210.9	5651.1	--	--
UPLC-MS/MS	433.11	271.06	-	-	432.106	C21H20O10	[M+H]+	Sophoricoside	Flavonoids	Isoflavones	152-95-4	1	12175000	11971000	14080000	10338000	11564000	11028000	--	--
UPLC-MS/MS	130.06	103.05	-	-	129.058	C9H7N	[M+H]+	Isoquinoline	Alkaloids	Isoquinoline alkaloids	119-65-3	1	40580	39039	27762	28691	20586	35205	C06323	--
UPLC-MS/MS	135.08	79.05	-	-	134.073	C9H10O	[M+H]+	4-Ethylbenzaldehyde	Others	Others	4748-78-1	2	98642	96975	76278	66556	52245	74030	--	--
UPLC-MS/MS	277.22	59.01	-	-	278.225	C18H30O2	[M-H]-	γ-Linolenic Acid	Lipids	Free fatty acids	506-26-3	1	15578	17288	14967	12943	14895	14302	C06426	ko00591,ko01040,ko01100
UPLC-MS/MS	104.07	59.01	-	-	103.063	C4H9NO2	[M+H]+	Methyl 3-aminopropanoate	Amino acids and derivatives	Amino acids and derivatives	4138-35-6	2	3387700	3225900	3315500	3169400	3179600	3083000	--	--
UPLC-MS/MS	165.02	91.02	-	-	166.027	C8H6O4	[M-H]-	Piperonylic acid	Organic acids	Organic acids	94-53-1	2	194380	152500	141550	188630	167020	187010	--	--
UPLC-MS/MS	153.05	107.05	-	-	152.047	C8H8O3	[M+H]+	2',6'-Dihydroxyacetophenone	Phenolic acids	Phenolic acids	699-83-2	2	97278	98943	82035	76540	85409	89853	--	--
UPLC-MS/MS	315.09	282.06	-	-	314.079	C17H14O6	[M+H]+	Cirsimaritin (4',5-dihydroxy-6,7-dimethoxyflavone)	Flavonoids	Flavones	6601-62-3	2	32725	25553	30403	35997	43784	40286	C17785	--
UPLC-MS/MS	193.12	91.06	-	-	192.115	C12H16O2	[M+H]+	Senkyunolide A	Others	Others	63038-10-8	2	13138	20668	12845	7480.5	10214	14302	C17853	--
UPLC-MS/MS	197.08	151.07	-	-	196.074	C10H12O4	[M+H]+	Xanthoxylin	Phenolic acids	Phenolic acids	90-24-4	2	10604	13577	12424	7428.6	4408.3	10428	C10726	--
UPLC-MS/MS	311.04	135.05	-	-	312.048	C13H12O9	[M-H]-	2-Caffeoyl-L-tartaric acid (Caftaric acid)	Phenolic acids	Phenolic acids	67879-58-7	1	5508200	4354500	4183100	3836100	3703600	3562200	--	--
UPLC-MS/MS	102.05	56.05	-	-	101.048	C4H7NO2	[M+H]+	Azetidine-2-carboxylic acid	Alkaloids	Alkaloids	2517-04-6	1	114830	99395	105140	68155	82142	55159	C08267	--
UPLC-MS/MS	163.07	107.05	-	-	162.068	C10H10O2	[M+H]+	5-Hydroxy-1-tetralone	Others	Others	28315-93-7	2	69280	74786	57040	53216	39374	60425	--	--
UPLC-MS/MS	163.04	119.05	-	-	164.047	C9H8O3	[M-H]-	3-Hydroxycinnamic Acid*	Phenolic acids	Phenolic acids	14755-02-3	1	124740	124340	103060	94892	109970	119370	C12621	ko00360,ko01100
UPLC-MS/MS	313.04	298.02	-	-	314.043	C16H10O7	[M-H]-	Wedelolactone	Lignans and Coumarins	Coumarins	524-12-9	2	5050.2	8910	9	9	5223.8	5569.2	C10541	--
UPLC-MS/MS	124.04	84.05	-	-	123.032	C6H5NO2	[M+H]+	Isonicotinic acid	Others	Vitamin	55-22-1	1	3052.1	10603	3122.7	5485.9	7164.2	7302.3	C07446	--
UPLC-MS/MS	285.08	242.06	-	-	284.068	C16H12O5	[M+H]+	Genkwanin (Apigenin 7-methyl ether)	Flavonoids	Flavones	437-64-9	2	175450	157010	159500	141880	158470	147060	C10046	--
UPLC-MS/MS	433.11	271.07	-	-	432.106	C21H20O10	[M+H]+	Apigenin-7-O-glucoside(Cosmosiin)*	Flavonoids	Flavones	578-74-5	2	12364000	14081000	16059000	12171000	13544000	12586000	C04608	ko00944
UPLC-MS/MS	449.14	287.1	-	-	448.137	C22H24O10	[M+H]+	Isosakuranetin-7-O-glucoside (Isosakuranin)	Flavonoids	Flavonols	491-69-0	2	151640	168170	147880	150090	145680	130730	--	--
UPLC-MS/MS	273.08	153.02	-	-	272.068	C15H12O5	[M+H]+	Naringenin (5,7,4'-Trihydroxyflavanone)	Flavonoids	Flavanones	480-41-1	2	14060	14856	12845	55253	47073	48892	C00509	ko00941,ko00943,ko01100,ko01110
UPLC-MS/MS	449.11	287.06	-	-	448.101	C21H20O11	[M+H]+	Kaempferol-3-O-glucoside (Astragalin)	Flavonoids	Flavonols	480-10-4	1	34492000	33943000	37579000	27830000	29691000	26328000	C12249	ko00944,ko01110
UPLC-MS/MS	611.2	303.09	-	-	610.19	C28H34O15	[M+H]+	Hesperetin-7-O-rutinoside (Hesperidin)*	Flavonoids	Flavanones	520-26-3	1	5496600	5301700	4766700	4712700	4618300	4766200	C09755	--
UPLC-MS/MS	287.09	167.03	-	-	286.084	C16H14O5	[M+H]+	5,4'-Dihydroxy-7-methoxyflavanone (Sakuranetin)	Flavonoids	Flavanones	2957-21-3	2	34595	47872	33918	26277	20083	23972	C09833	ko00941,ko01110
UPLC-MS/MS	595.17	287.06	-	-	594.158	C27H30O15	[M+H]+	Luteolin-7-O-neohesperidoside (Lonicerin)	Flavonoids	Flavones	25694-72-8	3	408050	501650	450500	657620	652660	740990	C12630	ko00944
UPLC-MS/MS	409.2	165.02	-	-	408.194	C25H28O5	[M+H]+	Kushenol A	Flavonoids	Other Flavonoids	99217-63-7	2	10206	8195	8390.6	8190.9	10285	9314.2	--	--
UPLC-MS/MS	287.06	153.02	-	-	286.048	C15H10O6	[M+H]+	Luteolin	Flavonoids	Flavones	491-70-3	2	4291.7	4271.3	4105.6	7227.8	7412.5	7777.7	C01514	ko00941,ko00944,ko01100,ko01110
UPLC-MS/MS	447.09	271.06	-	-	446.085	C21H18O11	[M+H]+	Baicalin	Flavonoids	Flavones	21967-41-9	1	7668200	7304600	7593100	7227600	7125200	7315100	C10025	--
UPLC-MS/MS	345.1	312.06	-	-	344.09	C18H16O7	[M+H]+	Eupatorin; 3',5-Dihydroxy-4',6,7-Trimethoxyflavone	Flavonoids	Flavones	855-96-9	1	279120	236790	277620	292490	290550	311750	--	--
UPLC-MS/MS	465.1	303.05	-	-	464.095	C21H20O12	[M+H]+	Quercetin-3-O-glucoside (Isoquercitrin)*	Flavonoids	Flavonols	482-35-9	2	251870	247460	235800	243260	229600	273150	C05623	ko00944,ko01100,ko01110
UPLC-MS/MS	433.11	271.06	-	-	432.106	C21H20O10	[M+H]+	Oroxin A	Flavonoids	Flavones	57396-78-8	1	11761000	12157000	11853000	11077000	10836000	11896000	--	--
UPLC-MS/MS	447.09	271.06	-	-	446.085	C21H18O11	[M+H]+	Apigenin-7-O-glucuronide	Flavonoids	Flavones	29741-09-1	2	8423600	9188500	7764000	8207300	7716200	7397300	--	--
UPLC-MS/MS	611.2	303.09	-	-	610.19	C28H34O15	[M+H]+	Hesperetin-7-O-neohesperidoside(Neohesperidin)*	Flavonoids	Flavanones	13241-33-3	1	4916900	4801400	4768200	4950300	4106300	4389200	C09806	ko00941
UPLC-MS/MS	243.16	181.16	-	-	244.167	C13H24O4	[M-H]-	Tridecanedioic acid	Lipids	Free fatty acids	505-52-2	2	53652	52770	55097	61946	63369	66498	--	--
UPLC-MS/MS	181.05	135.04	-	-	182.058	C9H10O4	[M-H]-	Hydroxyphenyllactic acid	Phenolic acids	Phenolic acids	306-23-0	1	1233000	1231200	1288000	269910	262140	295760	C03672	--
UPLC-MS/MS	455.1	96.97	-	-	456.105	C17H21N4O9P	[M-H]-	Flavin Single Nucleotide(FMN)	Nucleotides and derivatives	Nucleotides and derivatives	6184-17-4	2	101830	131490	139470	120290	115010	109380	C00061	ko00190,ko00740,ko01100,ko01110,ko01240
UPLC-MS/MS	223.11	120.09	-	-	222.1	C11H14N2O3	[M+H]+	L-Glycyl-L-phenylalanine	Amino acids and derivatives	Amino acids and derivatives	721-66-4	2	53313	53422	50010	45400	43891	37982	--	--
UPLC-MS/MS	341.11	89.02	-	-	342.116	C12H22O11	[M-H]-	Isomaltulose	Others	Saccharides and Alcohols	13718-94-0	1	1123200	923790	787760	1163500	1439000	1122800	C01742	--
UPLC-MS/MS	166.07	124.05	-	-	165.065	C6H7N5O	[M+H]+	6-O-methylguanine	Nucleotides and derivatives	Nucleotides and derivatives	20535-83-5	2	48348	37535	52131	42382	33389	37035	--	--
UPLC-MS/MS	262.12	188.07	-	-	261.111	C13H15N3O3	[M+H]+	Glycyl-tryptophan	Amino acids and derivatives	Amino acids and derivatives	2390-74-1	2	32208	31530	31060	18750	16575	19114	--	--
UPLC-MS/MS	717.15	519.1	-	-	718.153	C36H30O16	[M-H]-	Salvianolic acid B	Phenolic acids	Phenolic acids	115939-25-8	1	4964600	4564200	4977200	5492900	5542800	4585400	--	--
UPLC-MS/MS	179.06	59.01	-	-	180.063	C6H12O6	[M-H]-	D-Glucose	Others	Saccharides and Alcohols	50-99-7	2	236100	230540	277060	289930	320820	234140	C00031	ko00010,ko00030,ko00052,ko00500,ko00520,ko00524,ko00901,ko01100,ko01110,ko02010
UPLC-MS/MS	463.09	287.06	-	-	462.08	C21H18O12	[M+H]+	Luteolin-7-O-glucuronide	Flavonoids	Flavones	29741-10-4	2	1639200	1299000	1851500	1700200	2012900	1926700	C03515	ko00944
UPLC-MS/MS	665.21	485.3	-	-	666.222	C24H42O21	[M-H]-	Nystose	Others	Saccharides and Alcohols	13133-07-8	3	44067	33898	74601	44067	48021	49168	--	--
UPLC-MS/MS	285.08	270.07	-	-	284.068	C16H12O5	[M+H]+	Wogonin (5,7-Dihydroxy-8-Methoxyflavone)	Flavonoids	Flavones	632-85-9	3	323430	308130	281910	249360	336910	288900	C10197	--
UPLC-MS/MS	611.14	306.08	-	-	612.152	C20H32N6O12S2	[M-H]-	Oxiglutatione	Amino acids and derivatives	Amino acids and derivatives	27025-41-8	2	157760	159600	173620	118560	94553	92632	C00127	ko00480,ko01100,ko01240
UPLC-MS/MS	455.35	455.35	-	-	456.36	C30H48O3	[M-H]-	Ursolic acid	Terpenoids	Triterpene	77-52-1	3	2340800	2844600	3037800	3561300	2630700	3267200	C08988	--
UPLC-MS/MS	102.06	56.05	-	-	101.048	C4H7NO2	[M+H]+	1-Aminocyclopropane-1-carboxylic acid	Organic acids	Organic acids	22059-21-8	1	54853	47786	56198	41236	48776	41782	C01234	ko00270,ko01100,ko01110
UPLC-MS/MS	557.2	279.1	-	-	556.189	C36H28O6	[M+H]+	Neoprzewaquinone A	Quinones	PhenAnthraquinones	630057-39-5	3	17583	16087	18534	17370	17602	13896	--	--
UPLC-MS/MS	295.13	277	-	-	294.126	C19H18O3	[M+H]+	Tanshinone IIA	Quinones	PhenAnthraquinones	568-72-9	3	2722.3	8426.3	3731.8	8803	1469.9	3589.8	--	--
UPLC-MS/MS	153.05	136.03	-	-	152.045	C4H4N6O	[M+H]+	8-Azaguanine	Nucleotides and derivatives	Nucleotides and derivatives	134-58-7	2	2843400	2250300	2625700	1820100	1757200	1702100	--	--
UPLC-MS/MS	281.25	281.25	-	-	282.256	C18H34O2	[M-H]-	11-Octadecanoic acid(Vaccenic acid)	Lipids	Free fatty acids	506-17-2	2	479740	526930	502170	208910	218100	191520	C21944	--
UPLC-MS/MS	222.1	84.05	-	-	221.09	C8H15NO6	[M+H]+	N-Acetyl-D-galactosamine	Others	Saccharides and Alcohols	1811-31-0	3	977580	1015800	856200	741210	821270	739940	C01132	ko00052,ko01100
UPLC-MS/MS	421.08	241.1	-	-	422.083	C12H23O14P	[M-H]-	Trehalose 6-phosphate	Others	Saccharides and Alcohols	4484-88-2	3	13737	16698	13148	8552.1	13407	15487	C00689	ko00500,ko01100,ko01110
UPLC-MS/MS	259.02	96.97	-	-	260.03	C6H13O9P	[M-H]-	D-Fructose 6-Phosphate	Others	Saccharides and Alcohols	643-13-0	1	799310	1039100	1001600	594870	614510	670210	C00085	ko00052,ko00500,ko00710,ko01100,ko01110,ko01200
UPLC-MS/MS	241.22	241.21	-	-	242.225	C15H30O2	[M-H]-	13-methylmyristic acid	Lipids	Free fatty acids	2485-71-4	2	23395	18691	16310	13320	17769	18616	--	--
UPLC-MS/MS	137.06	119.05	-	-	138.068	C8H10O2	[M-H]-	Tyrosol; 4-Hydroxyphenylethanol	Phenolic acids	Phenolic acids	501-94-0	3	22174	27533	27782	14526	21731	22608	C06044	ko00350,ko01100
UPLC-MS/MS	457.08	169.02	-	-	458.085	C22H18O11	[M-H]-	Gallocatechin 3-O-gallate	Flavonoids	Flavanols	5127-64-0	3	7948.7	12606	10498	6880.2	10580	5762.7	--	--
UPLC-MS/MS	195.09	83.06	-	-	194.08	C8H10N4O2	[M+H]+	Caffeine	Alkaloids	Alkaloids	58-08-2	2	14087	30177	32801	30688	28118	27800	C07481	ko00232,ko01100,ko01110
UPLC-MS/MS	179.03	135.05	-	-	180.042	C9H8O4	[M-H]-	Caffeic acid	Phenolic acids	Phenolic acids	331-39-5	1	11992000	10368000	10750000	4203600	6728300	6516300	C01197	ko00940,ko01100,ko01110
UPLC-MS/MS	166.98	78.7	-	-	167.982	C3H5O6P	[M-H]-	Phosphoenolpyruvate	Organic acids	Organic acids	138-08-9	3	41663	41233	24211	9	9	9	C00074	ko00010,ko00020,ko00400,ko00440,ko00620,ko00710,ko00998,ko01100,ko01110,ko01200,ko01230,ko01240
UPLC-MS/MS	353.09	191.05	-	-	354.095	C16H18O9	[M-H]-	Cryptochlorogenic acid (4-O-Caffeoylquinic acid)	Phenolic acids	Phenolic acids	905-99-7	1	22392000	23219000	22447000	22623000	17871000	20998000	--	--
UPLC-MS/MS	123.08	77.04	-	-	122.073	C8H10O	[M+H]+	1-Phenylethanol	Phenolic acids	Phenolic acids	98-85-1	2	126540	117550	54249	46506	120010	106010	C07112	--
UPLC-MS/MS	445.21	224.12	-	-	444.205	C27H28O4N2	[M+H]+	Aurantiamide acetate	Alkaloids	Alkaloids	56121-42-7	2	5995.1	13418	9490.1	2651.3	5810.6	2345.7	--	--
UPLC-MS/MS	237.18	107.08	-	-	236.178	C15H24O2	[M+H]+	1-Hydroxybisabola-2,10-dien-4-one	Others	Others	-	2	18148	10699	13231	11339	11578	13598	--	--
UPLC-MS/MS	315.09	163.04	-	-	314.079	C17H14O6	[M+H]+	Netpetoidin B	Others	Others	-	3	2701500	2776900	3589200	1600300	2576900	2059700	--	--
UPLC-MS/MS	315.09	163.04	-	-	314.079	C17H14O6	[M+H]+	Netpetoidin A	Others	Others	-	2	385440	516020	473110	264070	338790	296910	--	--
UPLC-MS/MS	449.11	287.07	-	-	448.101	C21H20O11	[M+H]+	Luteolin-7-O-glucoside (Cynaroside)	Flavonoids	Flavones	5373-11-5	3	183050	167140	184600	227870	231220	213950	C03951	ko00944
UPLC-MS/MS	433.11	271.07	-	-	432.106	C21H20O10	[M+H]+	Apigenin-4'-O-glucoside*	Flavonoids	Flavones	-	2	10669000	12623000	11753000	10031000	10011000	10985000	--	--
UPLC-MS/MS	449.11	287.06	-	-	448.101	C21H20O11	[M+H]+	Luteolin-3'-O-glucoside	Flavonoids	Flavones	5154-41-6	1	28301000	30073000	27140000	22393000	22309000	31285000	--	--
UPLC-MS/MS	451.12	289.07	-	-	450.116	C21H22O11	[M+H]+	Eriodictyol-7-O-glucoside	Flavonoids	Flavanones	38965-51-4	2	2297400	2039300	1941400	1928100	1990000	1792300	--	--
UPLC-MS/MS	132.03	88.04	-	-	133.038	C4H7NO4	[M-H]-	Iminodiacetic acid	Organic acids	Organic acids	142-73-4	1	369000	360700	432640	322450	346440	345210	C19911	--
UPLC-MS/MS	167.07	121.03	-	-	166.063	C9H10O3	[M+H]+	Ethylsalicylate	Phenolic acids	Phenolic acids	118-61-6	2	60322	36964	50006	31804	32814	33881	--	--
UPLC-MS/MS	183.14	183.14	-	-	184.146	C11H20O2	[M-H]-	10-Undecenoic acid	Lipids	Free fatty acids	112-38-9	2	16262	12601	13349	19381	13625	16998	C13910	--
UPLC-MS/MS	196.1	91.05	-	-	195.09	C10H13NO3	[M+H]+	L-Tyrosine methyl ester	Amino acids and derivatives	Amino acids and derivatives	1080-06-4	1	130290	133770	120500	117920	82789	108220	C03404	--
UPLC-MS/MS	609.18	301	-	-	608.174	C28H32O15	[M+H]+	Diosmetin-7-O-rutinoside (Diosmin)	Flavonoids	Flavones	520-27-4	2	1480900	1219500	1249200	929850	1079200	994010	C10039	--
UPLC-MS/MS	165.04	120.02	-	-	164.033	C6H4N4O2	[M+H]+	Lumazine	Nucleotides and derivatives	Nucleotides and derivatives	487-21-8	3	13587	7380.6	12400	5632.2	5126.2	9035.3	C03212	--
UPLC-MS/MS	503.16	179	-	-	504.169	C18H32O16	[M-H]-	D-Panose	Others	Saccharides and Alcohols	33401-87-5	2	60891	58261	66627	99789	146160	98765	C00713	--
UPLC-MS/MS	132.1	86	-	-	131.095	C6H13NO2	[M+H]+	L-Norleucine*	Amino acids and derivatives	Amino acids and derivatives	327-57-1	1	8809100	8020300	8178400	6397700	6486700	6546500	C01933	--
UPLC-MS/MS	515.12	191.05	-	-	516.127	C25H24O12	[M-H]-	1,3-O-Dicaffeoylquinic Acid (Cynarin)	Phenolic acids	Phenolic acids	30964-13-7	1	215400	235420	224830	277620	297600	366740	C10445	--
UPLC-MS/MS	162.06	73.1	-	-	161.051	C6H11NO2S	[M+H]+	S-Allyl-L-cysteine	Amino acids and derivatives	Amino acids and derivatives	21593-77-1	3	9	9	9	9	13301	13576	C16759	--
UPLC-MS/MS	639.19	161	-	-	640.2	C29H36O16	[M-H]-	Plantamajoside	Phenolic acids	Phenolic acids	104777-68-6	2	33170	57253	53931	49613	64689	46207	C10485	--
UPLC-MS/MS	279.23	279.23	-	-	280.24	C18H32O2	[M-H]-	Linoleic acid	Lipids	Free fatty acids	60-33-3	1	1050800	998100	933740	866420	704290	836600	C01595	ko00591,ko01040,ko01100
UPLC-MS/MS	283.26	283.26	-	-	284.272	C18H36O2	[M-H]-	Stearic Acid	Lipids	Free fatty acids	57-11-4	3	4894000	4719900	5141800	3719900	3589500	3583400	C01530	ko00061,ko01040
UPLC-MS/MS	255.23	237.22	-	-	256.24	C16H32O2	[M-H]-	Palmitic acid	Lipids	Free fatty acids	57-10-3	2	5929.7	5025.1	5442.8	4245.4	4501.1	3964	C00249	ko00061,ko00062,ko00071,ko00073,ko01040,ko01100,ko01212
UPLC-MS/MS	431.1	311	-	-	432.106	C21H20O10	[M-H]-	Apigenin-6-C-glucoside (Isovitexin)	Flavonoids	Flavonoid carbonoside	38953-85-4	3	179340	221310	187180	296310	306030	359840	C01714	ko00944
UPLC-MS/MS	441.08	169	-	-	442.09	C22H18O10	[M-H]-	Epicatechin gallate	Flavonoids	Flavanols	1257-08-5	3	2906	1722.8	21706	6464.9	5291	6501.8	--	--
UPLC-MS/MS	304.15	185.09	-	-	303.143	C12H21N3O6	[M+H]+	Nicotianamine	Alkaloids	Alkaloids	34441-14-0	3	32499	32699	34447	19812	20346	26924	C05324	--
UPLC-MS/MS	220.12	202.1	-	-	219.111	C9H17NO5	[M+H]+	D-Pantothenic Acid	Others	Vitamin	79-83-4	1	1441600	1268300	1492300	1158200	1121100	1292400	C00864	ko00410,ko00770,ko01100,ko01110,ko01240
UPLC-MS/MS	341.11	113	-	-	342.116	C12H22O11	[M-H]-	Melibiose	Others	Saccharides and Alcohols	585-99-9	3	35270	28645	20159	37849	40902	37343	C05402	ko00052,ko01100,ko02010
UPLC-MS/MS	463.09	301.03	-	-	464.095	C21H20O12	[M-H]-	Quercetin-7-O-glucoside	Flavonoids	Flavonols	491-50-9	2	75211	63513	64043	77676	89111	87217	C12639	--
UPLC-MS/MS	593.13	285	-	-	594.137	C30H26O13	[M-H]-	Kaempferol-3-O-(6''-p-Coumaroyl)glucoside (Tiliroside)	Flavonoids	Flavonols	20316-62-5	3	10206	19504	17645	16386	13323	20782	C17140	--
UPLC-MS/MS	209.08	177.3	-	-	208.074	C11H12O4	[M+H]+	Ferulic acid methyl ester	Phenolic acids	Phenolic acids	2309-07-1	3	22509	16705	20328	23047	15787	26900	--	--
UPLC-MS/MS	179.06	59.01	-	-	180.063	C6H12O6	[M-H]-	D-Fructose	Others	Saccharides and Alcohols	57-48-7	2	54243	46035	63164	391680	422610	407890	C05003	--
UPLC-MS/MS	665.21	161.02	-	-	666.216	C31H38O16	[M-H]-	2'-Acetylacteoside	Phenolic acids	Phenolic acids	94492-24-7	3	50232	60478	70189	55263	70788	39593	--	--
UPLC-MS/MS	259.02	97	-	-	260.03	C6H13O9P	[M-H]-	Glucose-1-phosphate	Others	Saccharides and Alcohols	59-56-3	1	1023500	1250700	1068700	730070	940210	837720	C00103	ko00010,ko00040,ko00052,ko00500,ko00520,ko00523,ko00561,ko01100,ko01110,ko01240
UPLC-MS/MS	341.11	179	-	-	342.116	C12H22O11	[M-H]-	Galactinol	Others	Saccharides and Alcohols	3687-64-7	1	116510	154660	133230	203240	191680	193520	C01235	ko00052,ko01100
UPLC-MS/MS	177.02	121	-	-	178.027	C9H6O4	[M-H]-	Daphnetin	Lignans and Coumarins	Coumarins	486-35-1	2	363290	415200	388580	300530	314240	201980	C03093	--
UPLC-MS/MS	595.17	457.2	-	-	594.158	C27H30O15	[M+H]+	Apigenin-6,8-di-C-glucoside (Vicenin-2)	Flavonoids	Flavonoid carbonoside	23666-13-9	2	43729	43973	60619	27556	30931	26314	C10195	--
UPLC-MS/MS	148.06	88	-	-	147.053	C5H9NO4	[M+H]+	O-Acetylserine	Amino acids and derivatives	Amino acids and derivatives	5147-00-2	3	105680	94105	93411	47343	37636	78913	C00979	ko00270,ko00908,ko00920,ko01100,ko01110,ko01200,ko01230,ko04122
UPLC-MS/MS	277.12	146	-	-	278.13	C11H22N2O4S	[M-H]-	Pantetheine	Others	Others	496-65-1	3	23846	16086	13353	15950	13899	12708	C00831	ko00332,ko00770,ko01110
UPLC-MS/MS	339.07	177	-	-	340.079	C15H16O9	[M-H]-	Esculin (6,7-DihydroxyCoumarin-6-glucoside)	Lignans and Coumarins	Coumarins	531-75-9	2	10519	8750.9	7591.9	12080	14431	12446	C09264	--
UPLC-MS/MS	177.02	133.2	-	-	178.027	C9H6O4	[M-H]-	Esculetin	Lignans and Coumarins	Coumarins	305-01-1	2	2035500	2002900	2116800	1683100	1574600	1264800	C09263	--
UPLC-MS/MS	147.04	103	-	-	146.037	C9H6O2	[M+H]+	Coumarin	Lignans and Coumarins	Coumarins	91-64-5	2	356530	341490	362700	266850	303000	301880	C05851	ko00940,ko01110
UPLC-MS/MS	326.31	62.06	-	-	325.298	C20H39NO2	[M+H]+	N-Oleoylethanolamine	Alkaloids	Alkaloids	111-58-0	3	3397.2	3760.5	4251.8	3241.2	4440.7	3644.2	C20792	--
UPLC-MS/MS	283.06	268	-	-	284.068	C16H12O5	[M-H]-	Prunetin (5,4'-Dihydroxy-7-methoxyisoflavone)	Flavonoids	Isoflavones	552-59-0	2	4226100	3814000	3824500	3997700	3930700	4229100	C10521	ko00943
UPLC-MS/MS	271.06	151	-	-	272.068	C15H12O5	[M-H]-	Pinobanksin	Flavonoids	Flavanonols	548-82-3	2	11443	12872	16582	23471	26685	26768	C09826	ko00941
UPLC-MS/MS	447.09	285	-	-	448.101	C21H20O11	[M-H]-	Kaempferol-3-O-galactoside (Trifolin)*	Flavonoids	Flavonols	23627-87-4	1	9393500	9988200	10277000	9529900	10605000	10175000	C12626	ko00944
UPLC-MS/MS	341.12	179	-	-	342.131	C16H22O8	[M-H]-	Coniferin	Phenolic acids	Phenolic acids	531-29-3	2	383350	323980	404470	437820	437740	475990	C00761	ko00940
UPLC-MS/MS	135.03	75.01	-	-	136.037	C4H8O5	[M-H]-	D-Threonic Acid	Others	Saccharides and Alcohols	3909-12-4	3	57173	57491	55076	49762	35361	51715	C21649	--
UPLC-MS/MS	328.05	134.2	-	-	329.053	C10H12N5O6P	[M-H]-	Cyclic 3',5'-Adenylic acid	Nucleotides and derivatives	Nucleotides and derivatives	60-92-4	3	4680.9	4986.1	2093.4	2402.7	3683.4	2401.8	C00575	ko00230,ko01100
UPLC-MS/MS	259.02	97	-	-	260.03	C6H13O9P	[M-H]-	D-Glucose 6-phosphate	Others	Saccharides and Alcohols	56-73-5	1	1091500	1121100	1302400	685100	825400	806180	C00092	ko00500,ko00524,ko00562,ko00998,ko01100,ko01110
UPLC-MS/MS	143.11	143.11	-	-	144.115	C8H16O2	[M-H]-	Valproic Acid	Organic acids	Organic acids	99-66-1	2	214320	228710	240070	243180	238280	260810	C07185	--
UPLC-MS/MS	241.13	170	-	-	240.122	C10H16N4O3	[M+H]+	2-(4-Aminobutanamido)-3-(1-methyl-1H-imidazol-5-yl)propanoic acid	Organic acids	Organic acids	584-85-0	3	6267.1	4179.7	5142.7	3538.3	4181.4	2333	C01262	ko00340,ko00410,ko01100
UPLC-MS/MS	115.04	71	-	-	116.047	C5H8O3	[M-H]-	3-Methyl-2-Oxobutanoic acid	Organic acids	Organic acids	759-05-7	3	36707	37350	35411	36838	32652	32586	C00141	ko00280,ko00290,ko00770,ko00966,ko01100,ko01110,ko01210,ko01230,ko01240
UPLC-MS/MS	130.09	84.08	-	-	129.079	C6H11NO2	[M+H]+	L-Pipecolic Acid	Organic acids	Organic acids	3105-95-1	2	6502500	5628900	5969500	4811300	4669500	4974200	C00408	ko00310,ko00960,ko01100,ko01110
UPLC-MS/MS	255.07	151	-	-	256.074	C15H12O4	[M-H]-	Pinocembrin (Dihydrochrysin)	Flavonoids	Flavanones	480-39-7	2	9097.6	8486.4	73400	9	9	9	C09827	ko00941
UPLC-MS/MS	185.15	185.16	-	-	186.162	C11H22O2	[M-H]-	Undecylic Acid	Lipids	Free fatty acids	112-37-8	2	160920	156720	262920	163930	264230	249960	C17715	--
UPLC-MS/MS	137.02	93	-	-	138.032	C7H6O3	[M-H]-	4-Hydroxybenzoic acid	Phenolic acids	Phenolic acids	99-96-7	2	103890	122730	90966	99417	72749	95586	C00156	ko00130,ko00790,ko01100,ko01110,ko01240
UPLC-MS/MS	353.09	191.1	-	-	354.095	C16H18O9	[M-H]-	1-Caffeoylquinic acid	Phenolic acids	Phenolic acids	1241-87-8	1	12916000	12032000	13814000	12738000	11929000	11735000	--	--
UPLC-MS/MS	319.05	301	-	-	320.053	C15H12O8	[M-H]-	Dihydromyricetin (Ampelopsin)	Flavonoids	Flavanonols	27200-12-0	2	8074.1	6190.1	9926.3	11794	12785	15716	C02906	ko00941,ko01110
UPLC-MS/MS	189.12	86	-	-	188.116	C8H16N2O3	[M+H]+	N-Glycyl-L-leucine	Amino acids and derivatives	Amino acids and derivatives	869-19-2	3	224320	203200	208800	204480	194050	201110	C02155	--
UPLC-MS/MS	298.08	208	-	-	299.087	C10H13N5O6	[M-H]-	8-Hydroxyguanosine	Nucleotides and derivatives	Nucleotides and derivatives	3868-31-3	3	3357.4	3080.2	2968	4429	2990.4	2965.2	--	--
UPLC-MS/MS	140.01	78.96	-	-	141.019	C2H8NO4P	[M-H]-	O-Phosphorylethanolamine	Alkaloids	Alkaloids	1071-23-4	3	7249.9	5178.5	5258.8	3439.8	5663.1	3641.4	C00346	ko00563,ko00564,ko00600,ko01100
UPLC-MS/MS	153.07	108.04	-	-	152.059	C7H8N2O2	[M+H]+	1-Methyl-6-Oxo-1,6-Dihydropyridine-3-Carboxamide	Alkaloids	Pyridine alkaloids	701-44-0	2	209620	174690	172630	124620	110800	114520	--	--
UPLC-MS/MS	283.07	151	-	-	284.076	C10H12N4O6	[M-H]-	Xanthosine	Nucleotides and derivatives	Nucleotides and derivatives	146-80-5	2	306650	302280	337750	290130	244860	255510	C01762	ko00230,ko00232,ko01100,ko01110,ko02010
UPLC-MS/MS	153.02	109.03	-	-	154.027	C7H6O4	[M-H]-	2,3-Dihydroxybenzoic Acid*	Phenolic acids	Phenolic acids	303-38-8	3	85213	84566	95408	69676	66317	66932	C00196	ko01110
UPLC-MS/MS	281.11	166	-	-	280.106	C13H16N2O5	[M+H]+	L-Aspartyl-L-Phenylalanine	Amino acids and derivatives	Amino acids and derivatives	13433-09-5	3	47466	42308	44511	30063	28771	41069	--	--
UPLC-MS/MS	121.03	92	-	-	122.037	C7H6O2	[M-H]-	4-Hydroxybenzaldehyde	Phenolic acids	Phenolic acids	123-08-0	2	40845	49579	34986	65400	41538	60651	C00633	ko01100
UPLC-MS/MS	344.04	150	-	-	345.047	C10H12N5O7P	[M-H]-	Guanosine 3',5'-cyclic monophosphate	Nucleotides and derivatives	Nucleotides and derivatives	7665-99-8	3	9	9	9	6192.6	3308.1	5743.5	C00942	ko00230,ko01100
UPLC-MS/MS	322.11	130	-	-	321.099	C11H19N3O6S	[M+H]+	S-(Methyl)glutathione	Amino acids and derivatives	Amino acids and derivatives	2922-56-7	3	74880	53160	82245	58086	56014	60683	C11347	--
UPLC-MS/MS	103.04	59.1	-	-	104.047	C4H8O3	[M-H]-	3-Hydroxybutyric acid	Organic acids	Organic acids	300-85-6	3	8578000	9577800	8606700	10575000	10939000	10702000	C01089	ko00072,ko00650,ko01100
UPLC-MS/MS	103.04	57.03	-	-	104.047	C4H8O3	[M-H]-	2-Hydroxyisobutyric acid*	Organic acids	Organic acids	594-61-6	3	10162	19339	18002	6570.7	7598.6	6988.4	C21297	--
UPLC-MS/MS	146.09	87	-	-	145.085	C5H11N3O2	[M+H]+	4-Guanidinobutyric acid	Organic acids	Organic acids	463-00-3	2	46516	39239	48665	39733	36968	39565	C01035	ko00330,ko01100
UPLC-MS/MS	239.2	223.03	-	-	240.209	C15H28O2	[M-H]-	Cis-10-Pentadecenoic Acid(C15: 1)	Lipids	Free fatty acids	84743-29-3	2	126020	135250	179750	134320	139640	141340	--	--
UPLC-MS/MS	491.1	292.5	-	-	492.106	C26H20O10	[M-H]-	Salvianolic acid C	Phenolic acids	Phenolic acids	115841-09-3	3	25415	28618	19545	39880	49188	37959	--	--
UPLC-MS/MS	717.15	519	-	-	718.153	C36H30O16	[M-H]-	Lithospermic acid B	Phenolic acids	Phenolic acids	121521-90-2	2	5767500	6220100	5941400	5358300	5821100	5589300	--	--
UPLC-MS/MS	493.11	294.8	-	-	494.121	C26H22O10	[M-H]-	Salvianolic acid A	Phenolic acids	Phenolic acids	96574-01-5	1	117130	128590	149630	159350	94568	106290	C10492	--
UPLC-MS/MS	197.05	135	-	-	198.053	C9H10O5	[M-H]-	Danshensu	Phenolic acids	Phenolic acids	76822-21-4	1	14673000	15218000	15692000	11797000	11306000	10347000	--	--
UPLC-MS/MS	224.09	136	-	-	223.084	C11H13NO4	[M+H]+	N-Acetyl-L-tyrosine	Amino acids and derivatives	Amino acids and derivatives	537-55-3	3	80480	66087	58765	39039	40291	47300	--	--
UPLC-MS/MS	117.02	73	-	-	118.027	C4H6O4	[M-H]-	Methylmalonic acid	Organic acids	Organic acids	516-05-2	1	285990	291320	310440	319290	321540	324710	C02170	ko00240,ko00280,ko00640,ko01100
UPLC-MS/MS	151.04	136	-	-	152.047	C8H8O3	[M-H]-	Vanillin; 4-Hydroxy-3-Methoxybenzaldehyde	Phenolic acids	Phenolic acids	121-33-5	3	42951	43481	42310	49720	39809	45428	C00755	ko00998,ko01100,ko01110
UPLC-MS/MS	152.04	108	-	-	153.043	C7H7NO3	[M-H]-	3-Aminosalicylic acid	Phenolic acids	Phenolic acids	570-23-0	3	23281	28652	24887	11276	4632.3	6512.5	--	--
UPLC-MS/MS	527.16	365.1	-	-	504.169	C18H32O16	[M+Na]+	Maltotriose	Others	Saccharides and Alcohols	1109-28-0	1	315900	475290	317860	450510	467100	315090	C01835	ko02010
UPLC-MS/MS	151.06	71	-	-	152.068	C5H12O5	[M-H]-	D-Arabitol	Others	Saccharides and Alcohols	488-82-4	3	19886	20811	20818	19425	18962	23595	C01904	ko00040,ko01100
UPLC-MS/MS	287.2	269.21	-	-	288.209	C19H28O2	[M-H]-	Trans dehydrorosinone	Others	Others	53-43-0	1	4370.3	4799.9	5184.6	3594.1	4160.7	4111.1	--	--
UPLC-MS/MS	129.02	85	-	-	130.027	C5H6O4	[M-H]-	Citraconic acid	Organic acids	Organic acids	498-23-7	3	32423	37036	38269	25033	26972	29442	C02226	ko00290,ko00660,ko01100,ko01210
UPLC-MS/MS	281.25	281.25	-	-	282.256	C18H34O2	[M-H]-	Elaidic Acid	Lipids	Free fatty acids	112-79-8	3	479740	526930	502170	208910	218100	191520	C01712	--
UPLC-MS/MS	267.23	267.23	-	-	268.24	C17H32O2	[M-H]-	10-Heptadecenoic Acid	Lipids	Free fatty acids	29743-97-3	2	34682	30133	30486	26315	25440	20394	--	--
UPLC-MS/MS	277.22	277.22	-	-	278.225	C18H30O2	[M-H]-	α-Linolenic Acid	Lipids	Free fatty acids	463-40-1	1	12118000	12784000	12196000	10238000	10406000	10138000	C06427	ko00592,ko01040,ko01100,ko01110
UPLC-MS/MS	165.04	75	-	-	166.048	C5H10O6	[M-H]-	D-Xylonic acid	Others	Saccharides and Alcohols	526-91-0	3	248420	273540	288430	168410	148160	198260	C00502	ko00040,ko01100
UPLC-MS/MS	131.07	85	-	-	132.079	C6H12O3	[M-H]-	2-Hydroxyisocaproic acid	Organic acids	Organic acids	20312-37-2	3	97791	106200	145020	126220	120230	121850	C03264	--
UPLC-MS/MS	480.31	339.29	-	-	479.301	C23H46NO7P	[M+H]+	LysoPE 18:1	Lipids	LPE	89576-29-4	3	15908	15969	14925	20894	24992	27085	--	--
UPLC-MS/MS	203.08	116.05	-	-	204.09	C11H12N2O2	[M-H]-	L-Tryptophan	Amino acids and derivatives	Amino acids and derivatives	73-22-3	1	6890800	6206500	6627100	3906400	4224600	4128700	C00078	ko00260,ko00380,ko00400,ko00901,ko00966,ko00970,ko00998,ko01100,ko01110,ko01210,ko01230,ko01240
UPLC-MS/MS	191.02	111.01	-	-	192.027	C6H8O7	[M-H]-	Citric Acid	Organic acids	Organic acids	77-92-9	1	12184000	13140000	8416100	8866000	8706100	7899700	C00158	ko00020,ko00250,ko00630,ko01100,ko01110,ko01200,ko01210,ko01230,ko01240
UPLC-MS/MS	191.06	85	-	-	192.063	C7H12O6	[M-H]-	Quinic Acid	Organic acids	Organic acids	77-95-2	2	1076500	1021400	927090	822770	836960	990560	C00296	ko00400,ko01100
UPLC-MS/MS	133.01	71.01	-	-	134.022	C4H6O5	[M-H]-	L-Malic acid	Organic acids	Organic acids	97-67-6	2	687210	762860	649380	613640	647560	690990	C00149	ko00020,ko00620,ko00630,ko00710,ko01100,ko01110,ko01200
UPLC-MS/MS	341.11	119	-	-	342.116	C12H22O11	[M-H]-	D-Trehalose	Others	Saccharides and Alcohols	99-20-7	1	30611	28296	24953	32894	41061	37039	C01083	ko00500,ko01100,ko01110,ko02010
UPLC-MS/MS	149.01	87	-	-	150.016	C4H6O6	[M-H]-	L-Tartaric acid	Organic acids	Organic acids	87-69-4	3	67338	102340	77504	43098	61760	48925	C00898	ko00630,ko01100
UPLC-MS/MS	175.12	116	-	-	174.112	C6H14N4O2	[M+H]+	L-Arginine	Amino acids and derivatives	Amino acids and derivatives	74-79-3	1	2303800	2078400	2060800	733020	732350	756190	C00062	ko00220,ko00261,ko00330,ko00472,ko00970,ko01100,ko01110,ko01230,ko02010
UPLC-MS/MS	132.1	86	-	-	131.095	C6H13NO2	[M+H]+	L-Isoleucine*	Amino acids and derivatives	Amino acids and derivatives	73-32-5	1	4051600	7536200	8473800	5715300	5322100	6210200	C00407	ko00280,ko00290,ko00460,ko00960,ko00966,ko00970,ko01100,ko01110,ko01210,ko01230,ko02010
UPLC-MS/MS	118.09	72.1	-	-	117.079	C5H11NO2	[M+H]+	L-Valine	Amino acids and derivatives	Amino acids and derivatives	72-18-4	1	15740000	15804000	15672000	12837000	12350000	14284000	C00183	ko00280,ko00290,ko00311,ko00460,ko00770,ko00966,ko00970,ko01100,ko01110,ko01210,ko01230,ko01240,ko02010
UPLC-MS/MS	182.08	136.1	-	-	181.074	C9H11NO3	[M+H]+	L-Tyrosine	Amino acids and derivatives	Amino acids and derivatives	60-18-4	1	30708000	26286000	28702000	23231000	22570000	22652000	C00082	ko00130,ko00261,ko00350,ko00360,ko00400,ko00460,ko00730,ko00940,ko00950,ko00965,ko00966,ko00970,ko00998,ko01100,ko01110,ko01210,ko01230,ko01240
UPLC-MS/MS	243.06	110	-	-	244.07	C9H12N2O6	[M-H]-	Uridine	Nucleotides and derivatives	Nucleotides and derivatives	58-96-8	3	23531	55499	63390	24543	20657	34055	C00299	ko00240,ko01100,ko02010
UPLC-MS/MS	187.1	125	-	-	188.105	C9H16O4	[M-H]-	Azelaic acid	Organic acids	Organic acids	123-99-9	2	224870	151940	174680	162610	145310	130560	C08261	--
UPLC-MS/MS	377.15	243	-	-	376.138	C17H20N4O6	[M+H]+	Riboflavin (Vitamin B2)	Others	Vitamin	83-88-5	2	1046200	754520	878540	985130	697500	951980	C00255	ko00740,ko01100,ko01110,ko01240,ko02010
UPLC-MS/MS	132.1	86.2	-	-	131.095	C6H13NO2	[M+H]+	L-Leucine*	Amino acids and derivatives	Amino acids and derivatives	61-90-5	1	6125800	5093400	4714500	3911100	3642400	3873200	C00123	ko00280,ko00290,ko00966,ko00970,ko01100,ko01110,ko01210,ko01230,ko02010
UPLC-MS/MS	132.03	88	-	-	133.038	C4H7NO4	[M-H]-	L-Aspartic Acid	Amino acids and derivatives	Amino acids and derivatives	56-84-8	1	3397600	3531700	3364600	2814100	2969600	3174100	C00049	ko00220,ko00250,ko00260,ko00261,ko00270,ko00300,ko00340,ko00410,ko00460,ko00710,ko00760,ko00770,ko00970,ko01100,ko01110,ko01200,ko01210,ko01230,ko01240,ko02010
UPLC-MS/MS	181.07	71	-	-	182.079	C6H14O6	[M-H]-	D-Sorbitol	Others	Saccharides and Alcohols	50-70-4	3	12451	9	11674	11283	15429	10948	C00794	ko00051,ko00052,ko01100,ko02010
UPLC-MS/MS	151.06	71	-	-	152.068	C5H12O5	[M-H]-	Ribitol	Others	Saccharides and Alcohols	488-81-3	3	19886	20811	20818	19425	18962	23595	C00474	ko00040,ko00740,ko01100
UPLC-MS/MS	103.04	57.03	-	-	104.047	C4H8O3	[M-H]-	2-Hydroxybutyric Acid*	Organic acids	Organic acids	3347-90-8	3	9368.8	15296	11256	6977.8	4965.3	5162.1	C05984	ko00640
UPLC-MS/MS	117.02	73	-	-	118.027	C4H6O4	[M-H]-	Succinic acid	Organic acids	Organic acids	110-15-6	3	283140	304420	341220	328400	322810	323190	C00042	ko00020,ko00190,ko00250,ko00310,ko00350,ko00360,ko00620,ko00630,ko00640,ko00650,ko00760,ko00920,ko01100,ko01110,ko01200
UPLC-MS/MS	118.09	59	-	-	117.079	C5H11NO2	[M+H]+	Betaine	Alkaloids	Alkaloids	107-43-7	2	1540600	1591900	1459400	1299100	1462300	1334000	C00719	ko00260,ko01100,ko02010
UPLC-MS/MS	153.02	109.03	-	-	154.027	C7H6O4	[M-H]-	3,4-Dihydroxybenzoic acid (Protocatechuic acid)*	Phenolic acids	Phenolic acids	99-50-3	3	121690	123270	92651	80605	88922	84806	C00230	ko01100,ko01110
UPLC-MS/MS	173.05	93	-	-	174.053	C7H10O5	[M-H]-	Shikimic acid	Organic acids	Organic acids	138-59-0	3	27617	26155	27324	38358	38773	33715	C00493	ko00400,ko01100,ko01110,ko01230,ko01240
UPLC-MS/MS	138.06	78	-	-	137.048	C7H7NO2	[M+H]+	Nicotinic Acid Methyl Ester(Methyl Nicotinate)	Alkaloids	Pyridine alkaloids	93-60-7	3	9	36442	27080	33445	28767	26963	--	--
UPLC-MS/MS	123.06	80.05	-	-	122.048	C6H6N2O	[M+H]+	Nicotinamide	Others	Vitamin	98-92-0	2	102510	73414	85732	88023	82043	91472	C00153	ko00760,ko01100,ko01240
UPLC-MS/MS	524.37	184.07	-	-	523.364	C26H54NO7P	[M+H]+	LysoPC 18:0	Lipids	LPC	19420-57-6	1	93996	85435	84061	122490	119350	129840	--	--
UPLC-MS/MS	227.2	227.2	-	-	228.209	C14H28O2	[M-H]-	Myristic Acid	Lipids	Free fatty acids	544-63-8	2	1590800	1536300	1443600	969820	1157400	977340	C06424	ko00061,ko01100
UPLC-MS/MS	179.07	146	-	-	180.079	C10H12O3	[M-H]-	Coniferyl alcohol	Phenolic acids	Phenolic acids	458-35-5	3	18338	13933	17368	16681	18426	25547	C00590	ko00940,ko00998,ko01100,ko01110
UPLC-MS/MS	447.09	285.04	-	-	448.101	C21H20O11	[M-H]-	Kaempferol-7-O-glucoside*	Flavonoids	Flavonols	16290-07-6	1	10413000	9005700	10512000	11325000	10621000	10760000	--	--
UPLC-MS/MS	315.05	151	-	-	316.058	C16H12O7	[M-H]-	Isorhamnetin	Flavonoids	Flavonols	480-19-3	2	9053.2	10774	13474	4412.9	9136.4	5901.3	C10084	--
UPLC-MS/MS	287.06	135	-	-	288.063	C15H12O6	[M-H]-	Eriodictyol (5,7,3',4'-Tetrahydroxyflavanone)	Flavonoids	Flavanones	552-58-9	2	4418.6	3991.2	4033.7	5721	5901.1	6255.3	C05631	ko00941,ko01100,ko01110
UPLC-MS/MS	609.15	301	-	-	610.153	C27H30O16	[M-H]-	Quercetin-3-O-rutinoside (Rutin)	Flavonoids	Flavonols	153-18-4	3	7353.9	15261	3866.5	12730	6079.7	7972.7	C05625	ko00944,ko01100,ko01110
UPLC-MS/MS	299.06	284	-	-	300.063	C16H12O6	[M-H]-	Diosmetin (5,7,3'-Trihydroxy-4'-methoxyflavone)	Flavonoids	Flavones	520-34-3	1	170800	175030	144350	274590	250620	313190	C10038	--
UPLC-MS/MS	285.08	270	-	-	284.068	C16H12O5	[M+H]+	Acacetin	Flavonoids	Flavones	480-44-4	2	616820	637830	661400	598280	582030	595570	C01470	ko00944
UPLC-MS/MS	431.1	311	-	-	432.106	C21H20O10	[M-H]-	Apigenin-8-C-Glucoside (Vitexin)	Flavonoids	Flavonoid carbonoside	3681-93-4	3	308340	666800	668880	1028900	640660	582560	C01460	ko00941,ko00944
UPLC-MS/MS	579.17	271.07	-	-	578.164	C27H30O14	[M+H]+	Apigenin-7-O-neohesperidoside (Rhoifolin)	Flavonoids	Flavones	17306-46-6	1	461810	471060	411720	625170	528040	682590	C12627	ko00944
UPLC-MS/MS	449.11	303.05	-	-	448.101	C21H20O11	[M+H]+	Quercetin-3-O-rhamnoside(Quercitrin)	Flavonoids	Flavonols	522-12-3	3	176330	169720	161230	168370	183280	190000	C01750	ko00944
UPLC-MS/MS	303.05	125.02	-	-	304.058	C15H12O7	[M-H]-	Taxifolin(Dihydroquercetin)	Flavonoids	Flavanonols	480-18-2	3	2949.8	2960.9	3544.1	4216.4	4773.6	5886.8	C01617	ko00941,ko01100,ko01110
UPLC-MS/MS	403.14	373.1	-	-	402.131	C21H22O8	[M+H]+	Nobiletin (5,6,7,8,3',4'-Hexamethoxyflavone)	Flavonoids	Flavones	478-01-3	3	2519.7	2300.5	2175.3	4809.2	2166.9	3520	C10112	--
UPLC-MS/MS	197.05	123	-	-	198.053	C9H10O5	[M-H]-	Syringic acid	Phenolic acids	Phenolic acids	530-57-4	2	88590	71384	75186	76708	87269	89293	C10833	--
UPLC-MS/MS	169.01	125	-	-	170.022	C7H6O5	[M-H]-	Gallic acid	Phenolic acids	Phenolic acids	149-91-7	3	130670	306300	145210	331050	192370	344550	C01424	--
UPLC-MS/MS	203.22	83	-	-	202.216	C10H26N4	[M+H]+	Spermine	Alkaloids	Alkaloids	71-44-3	3	12074000	11566000	12131000	11745000	12041000	11980000	C00750	ko00330,ko00410,ko00480,ko00770,ko01100,ko01240
UPLC-MS/MS	193.05	134.01	-	-	194.058	C10H10O4	[M-H]-	Ferulic acid	Phenolic acids	Phenolic acids	537-98-4	1	823290	792550	786030	1306900	1440900	1260800	C01494	ko00940,ko01100,ko01110
UPLC-MS/MS	371.13	209	-	-	372.142	C17H24O9	[M-H]-	Syringin	Phenolic acids	Phenolic acids	118-34-3	2	121180	123970	122680	154020	123850	109530	C01533	ko00940
UPLC-MS/MS	244.09	112.05	-	-	243.086	C9H13N3O5	[M+H]+	Cytarabine	Nucleotides and derivatives	Nucleotides and derivatives	147-94-4	2	316680	247130	308040	201720	201300	203280	C02961	--
UPLC-MS/MS	103	59.01	-	-	104.011	C3H4O4	[M-H]-	Hydroxypyruvic acid	Organic acids	Organic acids	1113-60-6	3	163410	172920	206820	286170	314920	302030	C00168	ko00260,ko00630,ko01100,ko01110,ko01200
UPLC-MS/MS	147.03	85.03	-	-	148.037	C5H8O5	[M-H]-	D-Arabinono-1,4-lactone	Others	Saccharides and Alcohols	2782-09-4	3	62186	103250	64877	59348	51130	53614	C00652	ko00053
UPLC-MS/MS	341.11	89.02	-	-	342.116	C12H22O11	[M-H]-	Lactobiose	Others	Saccharides and Alcohols	63-42-3	1	1168700	1447500	1228900	1232600	992660	1243100	C00243	ko00052,ko01100,ko02010
UPLC-MS/MS	173.01	71.03	-	-	174.016	C6H6O6	[M-H]-	Dehydroascorbic acid	Others	Vitamin	490-83-5	3	68505	52847	69577	113990	73888	50702	C05422	ko00053,ko00480,ko01100
UPLC-MS/MS	109.03	81.03	-	-	110.037	C6H6O2	[M-H]-	Hydroquinone	Phenolic acids	Phenolic acids	123-31-9	1	264700	274420	268210	288210	275750	287810	C00530	ko00350,ko01100
UPLC-MS/MS	183.01	109.02	-	-	184.012	C6H4N2O5	[M-H]-	2,4-Dinitrophenol	Phenolic acids	Phenolic acids	51-28-5	1	39396	39834	42373	36393	37030	40466	C02496	--
UPLC-MS/MS	335.22	299.2	-	-	334.214	C20H30O4	[M+H]+	Grayanotoxin VII(ISO2)	Terpenoids	Ditepenoids	-	2	31332	21145	25100	15042	37190	34310	--	--
UPLC-MS/MS	569.26	329.18	-	-	568.252	C28H40O12	[M+H]+	Taxacustin	Others	Others	-	2	16973	16380	19896	19207	25599	20049	--	--
UPLC-MS/MS	439.36	203.18	-	-	438.35	C30H46O2	[M+H]+	3,11-dioxo-β-oleorene	Terpenoids	Triterpene	-	2	179370	262230	272190	203500	147490	257270	--	--
UPLC-MS/MS	465.14	303.09	-	-	464.131	C22H24O11	[M+H]+	Hesperetin-7-O-glucoside	Flavonoids	Flavanones	31712-49-9	1	4098300	4195300	4780100	3907400	2846600	3111500	C16422	ko00941
UPLC-MS/MS	453.34	453.34	-	-	454.345	C30H46O3	[M-H]-	Oleanonic acid	Terpenoids	Triterpene	17990-42-0	2	3093.1	3290	2521.5	5104.7	4010.7	4473.7	--	--
UPLC-MS/MS	471.35	471.35	-	-	472.355	C30H48O4	[M-H]-	Terminic acid	Terpenoids	Triterpene	-	1	12791000	12779000	13119000	8211200	7894800	8181800	--	--
UPLC-MS/MS	453.34	453.34	-	-	454.345	C30H46O3	[M-H]-	3-Ketoursolic acid	Terpenoids	Triterpene	-	2	3093.1	3290	2521.5	5104.7	4010.7	4473.7	--	--
UPLC-MS/MS	453.34	453.34	-	-	454.345	C30H46O3	[M-H]-	Ursonic acid	Terpenoids	Triterpene	6246-46-4	2	2681.4	4141.3	2846.9	3590.3	3553.3	4742.6	--	--
UPLC-MS/MS	471.35	471.35	-	-	472.355	C30H48O4	[M-H]-	2α-Hydroxyursolic acid	Terpenoids	Triterpene	-	1	13038000	13106000	13677000	8486500	8070000	8462400	--	--
UPLC-MS/MS	471.35	471.35	-	-	472.355	C30H48O4	[M-H]-	Pomolic acid	Terpenoids	Triterpene	13849-91-7	1	2305500	2279500	2246100	2486900	2536800	2357100	--	--
UPLC-MS/MS	719.16	359.08	-	-	720.169	C36H32O16	[M-H]-	Sagerinic acid	Phenolic acids	Phenolic acids	-	3	6047100	5703300	6583500	6990500	6831700	6030800	--	--
UPLC-MS/MS	375.13	135.05	-	-	376.137	C16H24O10	[M-H]-	D-Threo-guaiacylglycerol-7-O-β-D-glucoside	Phenolic acids	Phenolic acids	-	1	14244	17229	17039	17540	16102	22361	--	--
UPLC-MS/MS	461.07	285.04	-	-	462.08	C21H18O12	[M-H]-	Kaempferol-3-O-glucuronide	Flavonoids	Flavonols	22688-78-4	2	973560	1134200	1141800	1722500	1475800	1480400	--	--
UPLC-MS/MS	623.13	447.1	-	-	624.133	C27H28O17	[M-H]-	Kaempferol-3-O-glucuronide-7-O-glucoside	Flavonoids	Flavonols	-	3	25476	33356	40348	20057	20445	21523	--	--
UPLC-MS/MS	387.17	207.1	-	-	388.174	C18H28O9	[M-H]-	5'-Glucosyloxyjasmanic acid	Phenolic acids	Phenolic acids	-	1	4078600	4567600	4901800	4395600	5097800	4937300	--	--
UPLC-MS/MS	637.11	351.06	-	-	638.112	C27H26O18	[M-H]-	Scutellarein-7-O-glucuronosyl-(1->2)-glucuronide	Flavonoids	Flavones	150641-65-9	3	18158	29295	14409	22958	19293	13928	--	--
UPLC-MS/MS	233.15	131.08	-	-	232.146	C15H20O2	[M+H]+	Nicosesquiterpene A	Terpenoids	Sesquiterpenoids	-	2	14822	16178	9662.2	10794	12273	16373	--	--
UPLC-MS/MS	447.13	285.07	-	-	446.121	C22H22O10	[M+H]+	Prunetin-5-O-glucoside	Flavonoids	Isoflavones	-	2	5554100	5601400	6240000	5122300	5564800	5489000	--	--
UPLC-MS/MS	595.14	287.05	-	-	594.137	C30H26O13	[M+H]+	Kaempferol-3-O-(2''-p-Coumaroyl)galactoside	Flavonoids	Flavonols	-	3	37547	36604	36570	34215	39476	34334	--	--
UPLC-MS/MS	453.34	453.34	-	-	454.345	C30H46O3	[M-H]-	Moronic acid	Terpenoids	Triterpene	6713-27-5	2	2679.8	3190.9	2819.1	3758.9	4013.9	4002.5	--	--
UPLC-MS/MS	143.11	143.11	-	-	144.115	C8H16O2	[M-H]-	Octanoic acid	Lipids	Free fatty acids	124-07-2	1	214320	228710	240070	173180	178280	160810	C06423	ko00061,ko00785,ko01100,ko01240
UPLC-MS/MS	287.22	287.22	-	-	288.23	C16H32O4	[M-H]-	9,16-Dihydroxypalmitic acid	Lipids	Free fatty acids	38076-49-2	2	93210	89619	96021	72730	72432	77366	--	--
UPLC-MS/MS	447.13	285.08	-	-	448.137	C22H24O10	[M-H]-	Sakuranin	Flavonoids	Flavanones	529-39-5	2	4972900	5594300	6352300	4773600	4675900	5066300	C17391	--
UPLC-MS/MS	269.05	151	-	-	270.053	C15H10O5	[M-H]-	Galangin (3,5,7-Trihydroxyflavone)	Flavonoids	Flavones	548-83-4	3	6284.2	5862	5919.2	4967.9	7172.9	5624.9	C10044	ko00941
UPLC-MS/MS	677.38	397.13	-	-	678.383	C33H58O14	[M-H]-	Gingerglycolipid B	Lipids	Glycerol ester	88168-90-5	2	7428.5	8596.7	8753.7	6130.4	6474.9	7262.4	--	--
UPLC-MS/MS	675.36	397.14	-	-	676.367	C33H56O14	[M-H]-	Gingerglycolipid A	Lipids	Glycerol ester	145937-22-0	1	237230	239440	305510	207620	210680	192070	--	--
UPLC-MS/MS	279.16	149.02	-	-	278.152	C16H22O4	[M+H]+	Diisobutyl phthalate*	Phenolic acids	Phenolic acids	84-69-5	1	13070000	12029000	12467000	12767000	12192000	12814000	C15205	--
UPLC-MS/MS	136.06	119.04	-	-	135.054	C5H5N5	[M+H]+	Zarzissine	Alkaloids	Alkaloids	160568-14-9	2	2283700	2055500	2331100	1677700	1757700	1722600	--	--
UPLC-MS/MS	197.12	153.13	-	-	198.126	C11H18O3	[M-H]-	Hydroxydihydrobovolide	Others	Others	6067-11-4	2	98402	82275	96216	114050	123060	114870	--	--
UPLC-MS/MS	491.15	329.1	-	-	490.148	C24H26O11	[M+H]+	3,5-Dihydroxy-3',4'-diacetoxylstilbene-3-O-glucoside	Others	Stilbene	-	2	27245	38380	27102	34419	42371	43623	--	--
UPLC-MS/MS	481.13	319.05	-	-	480.127	C22H24O12	[M+H]+	3',5',5,7-Tetrahydroxy-4'-methoxyflavanone-3'-O-glucoside	Flavonoids	Flavones	-	2	9	10124	9	13556	13081	14137	--	--
UPLC-MS/MS	263.13	204.12	-	-	264.136	C15H20O4	[M-H]-	Abscisic acid	Organic acids	Organic acids	21293-29-8	3	3750	9890.7	7426.5	8026.5	6607.8	6575.1	C06082	ko00906,ko01100,ko01110,ko04075
UPLC-MS/MS	329.11	167.03	-	-	330.095	C14H18O9	[M-H]-	1-O-Vanilloyl-D-Glucose	Phenolic acids	Phenolic acids	-	2	29558	12992	32045	41250	28912	33795	C20470	--
UPLC-MS/MS	327.11	165.05	-	-	328.116	C15H20O8	[M-H]-	Androsin	Phenolic acids	Phenolic acids	531-28-2	1	153890	154090	215660	132490	167070	145170	--	--
UPLC-MS/MS	411.36	163.15	-	-	410.355	C29H46O	[M+H]+	Stigmasta-4,22-Dien-3-One	Others	Others	20817-72-5	2	45240	65338	76953	77674	56685	77724	--	--
UPLC-MS/MS	329.1	268.08	-	-	328.095	C18H16O6	[M+H]+	6-Hydroxy-5,7,4'-trimethoxyflavone	Flavonoids	Flavones	6938-19-8	2	663070	656440	746450	738830	710680	745080	C14985	--
UPLC-MS/MS	331.12	197.06	-	-	330.11	C18H18O6	[M+H]+	7-Hydroxy-2',5,8-Trimethoxyflavanone	Flavonoids	Flavanones	-	2	61675	55811	61034	59681	54147	66971	--	--
UPLC-MS/MS	359.11	298.09	-	-	358.105	C19H18O7	[M+H]+	Eupatorin-5-methylether (3'-hydroxy-5,6,7,4'-tetramethoxyflavone)	Flavonoids	Flavones	21764-09-0	3	250410	240220	221340	235570	269420	279070	--	--
UPLC-MS/MS	457.33	203.14	-	-	456.324	C29H44O4	[M+H]+	Rubuminatus A	Terpenoids	Triterpene	-	2	3804.9	7458.6	3539.4	3351.6	3336.7	4389.7	--	--
UPLC-MS/MS	361.13	197.06	-	-	360.121	C19H20O7	[M+H]+	5-Hydroxy-6,7,3',4'-tetramethoxyflavanone	Flavonoids	Flavanones	-	2	15036	15508	15770	18630	15185	15775	--	--
UPLC-MS/MS	315.09	272.07	-	-	314.079	C17H14O6	[M+H]+	5,6-Dihydroxy-7,4'-dimethoxyflavone (Ladanein)	Flavonoids	Flavones	10176-71-3	1	1091100	1175300	1142100	1476300	1479500	1138500	--	--
UPLC-MS/MS	347.11	197.05	-	-	346.105	C18H18O7	[M+H]+	3',5-Dihydroxy-4',6,7-Trimethoxyflavanone	Flavonoids	Flavanones	-	3	21631	19965	21792	21502	14035	19361	--	--
UPLC-MS/MS	317.1	197.05	-	-	316.095	C17H16O6	[M+H]+	4',6-Dihydroxy-5,7-dimethoxyflavanone	Flavonoids	Flavanones	6951-57-1	2	14693	13009	11193	19159	19626	19263	C14969	--
UPLC-MS/MS	449.11	287.06	-	-	448.101	C21H20O11	[M+H]+	Aureusidin-4-O-glucoside	Flavonoids	Aurones	-	1	105850	180580	112280	116290	100320	121710	--	--
UPLC-MS/MS	485.33	485.33	-	-	486.335	C30H46O5	[M-H]-	2α,19α-Dihydroxy-3-oxours-12-en-28-oic acid	Terpenoids	Triterpene	176983-21-4	2	206020	161100	155540	239160	166100	201450	--	--
UPLC-MS/MS	309.1	147.05	-	-	310.105	C15H18O7	[M-H]-	1-O-Cinnamoyl-β-D-glucose	Phenolic acids	Phenolic acids	40004-96-4	2	129930	143430	167540	159340	174310	184130	--	--
UPLC-MS/MS	593.15	285.04	-	-	594.158	C27H30O15	[M-H]-	Kaempferol-3-O-rutinoside(Nicotiflorin)	Flavonoids	Flavonols	17650-84-9	2	104030	126750	83661	87268	78108	90750	C21833	ko00944,ko01110
UPLC-MS/MS	503.14	341.09	-	-	504.148	C21H28O14	[M-H]-	1-O-Caffeoyl-(6-O-glucosyl)-β-D-glucose	Phenolic acids	Phenolic acids	-	2	140840	119520	140660	83166	108090	91271	--	--
UPLC-MS/MS	341.11	89.02	-	-	342.116	C12H22O11	[M-H]-	D-Maltose	Others	Saccharides and Alcohols	69-79-4	1	1367900	1114900	1083900	976760	1556400	1116100	C01971	--
UPLC-MS/MS	131.07	85.07	-	-	132.079	C6H12O3	[M-H]-	2-Hydroxy-4-methylpentanoic acid	Organic acids	Organic acids	498-36-2	3	9	10786	9	9	12493	19858	--	--
UPLC-MS/MS	181.05	135.04	-	-	182.058	C9H10O4	[M-H]-	(S)-2-Hydroxy-3-(4-Hydroxyphenyl)Propanoic Acid	Phenolic acids	Phenolic acids	23508-35-2	1	1226300	1036400	1230200	315550	238710	216420	--	--
UPLC-MS/MS	277.12	120.08	-	-	276.112	C14H16N2O4	[M+H]+	Cyclo(Phe-Glu)	Amino acids and derivatives	Amino acids and derivatives	-	2	490440	490640	526700	554370	538100	481780	--	--
UPLC-MS/MS	247.13	86.09	-	-	246.121	C10H18N2O5	[M+H]+	L-Isoleucyl-L-Aspartate	Amino acids and derivatives	Amino acids and derivatives	-	3	108440	94680	100180	58932	75982	111950	--	--
UPLC-MS/MS	219.13	60.04	-	-	218.127	C9H18N2O4	[M+H]+	L-Seryl-L-Isoleucine	Amino acids and derivatives	Amino acids and derivatives	91086-51-0	3	63986	58518	57934	59022	56910	51280	--	--
UPLC-MS/MS	185.09	70.06	-	-	184.086	C8H12N2O3	[M+H]+	Cyclo(Ser-Pro)	Amino acids and derivatives	Amino acids and derivatives	-	3	16146	17004	16728	12332	15003	13267	--	--
UPLC-MS/MS	227.16	121.1	-	-	226.157	C13H22O3	[M+H]+	6,9-Dihydroxy-7-megastigmen-3-one	Terpenoids	Sesquiterpenoids	-	2	798250	753170	638720	808460	714960	753320	--	--
UPLC-MS/MS	101.02	55.02	-	-	100.018	C4H4O3	[M+H]+	Succinic anhydride	Organic acids	Organic acids	108-30-5	3	156350	167500	162430	129280	146450	140760	C19524	--
UPLC-MS/MS	296.07	104.11	-	-	295.056	C8H14N3O7P	[M+H]+	5-Aminoimidazole ribonucleotide	Nucleotides and derivatives	Nucleotides and derivatives	25635-88-5	1	574560	566820	599840	225550	234250	244740	--	--
UPLC-MS/MS	453.34	453.34	-	-	454.345	C30H46O3	[M-H]-	Urs-12(13)-en-3-one-28-oic acid	Terpenoids	Triterpene	-	2	3405.3	2784.3	2602.6	5588.9	5550.1	4501.8	--	--
UPLC-MS/MS	299.26	299.26	-	-	300.267	C18H36O3	[M-H]-	3-Hydroxyoctadecanoic Acid	Lipids	Free fatty acids	45261-96-9	2	182280	166480	168360	184760	170050	165200	--	--
UPLC-MS/MS	315.01	299.99	-	-	316.022	C15H8O8	[M-H]-	3-O-Methylellagic acid	Tannins	Tannin	-	3	8154	7268.5	12256	5411.6	8742.2	7318.2	--	--
UPLC-MS/MS	333.06	333.06	-	-	334.067	C9H19O11P	[M-H]-	1-(sn-Glycero-3-phospho)-1D-myo-inositol	Others	Saccharides and Alcohols	-	2	2279800	1745100	2081600	1230500	1341400	1298700	--	--
UPLC-MS/MS	665.21	341.11	-	-	666.222	C24H42O21	[M-H]-	Stachyose	Others	Saccharides and Alcohols	470-55-3	2	37467	32760	31499	61533	65815	64427	C01613	ko00052,ko01100
UPLC-MS/MS	579.15	271.06	-	-	578.142	C30H26O12	[M+H]+	Apigenin-7-O-(6''-p-Coumaryl)glucoside	Flavonoids	Flavones	-	2	612010	597800	663680	484770	711520	409040	--	--
UPLC-MS/MS	757.22	287.06	-	-	756.211	C33H40O20	[M+H]+	Kaempferol-3-O-rutinoside-7-O-glucoside	Flavonoids	Flavonols	-	2	24108	19112	36082	9	9	9	--	--
UPLC-MS/MS	625.18	463.13	-	-	624.169	C28H32O16	[M+H]+	Hispidulin-8-C-(2''-O-glucosyl)glucoside	Flavonoids	Flavonoid carbonoside	-	3	37078	49533	52201	26134	20044	27256	--	--
UPLC-MS/MS	387.17	207.1	-	-	388.173	C18H28O9	[M-H]-	Nuezhengalaside	Terpenoids	Monoterpenoids	-	2	4078600	4567600	4901800	4395600	5097800	4937300	--	--
UPLC-MS/MS	271.1	167.03	-	-	270.089	C16H14O4	[M+H]+	Pinostrobin Chalcone	Flavonoids	Chalcones	18956-15-5	3	3642	7170	352240	9	1805.9	1528.2	--	--
UPLC-MS/MS	845.18	287.05	-	-	844.17	C38H36O22	[M+H]+	Luteolin-7-O-glucuronide-(2→1)-(2''-Sinapoyl)glucuronide	Flavonoids	Flavones	-	3	5992.2	7715.9	5547.7	1015.8	6708.2	9	--	--
UPLC-MS/MS	491.12	287.05	-	-	490.111	C23H22O12	[M+H]+	Kaempferol-3-O-(2''-acetyl)glucoside	Flavonoids	Flavonols	-	2	20749	24809	31041	18363	27251	16984	--	--
UPLC-MS/MS	535.11	287.05	-	-	534.101	C24H22O14	[M+H]+	Kaempferol-3-O-(6''-malonyl)glucoside*	Flavonoids	Flavonols	-	1	19438000	15940000	14765000	15164000	15003000	14252000	--	--
UPLC-MS/MS	479.09	303.05	-	-	478.075	C21H18O13	[M+H]+	Quercetin-3-O-glucuronide	Flavonoids	Flavonols	22688-79-5	3	59472	74704	61438	50286	52916	49322	--	--
UPLC-MS/MS	463.09	287.05	-	-	462.08	C21H18O12	[M+H]+	Kaempferol-7-O-glucuronide	Flavonoids	Flavonols	-	1	8116600	8612700	8988200	7234900	6956800	7941600	--	--
UPLC-MS/MS	463.12	301.07	-	-	462.115	C22H22O11	[M+H]+	Pratensein-7-O-glucoside	Flavonoids	Isoflavones	36191-03-4	2	293120	287760	326100	227150	216810	253620	--	--
UPLC-MS/MS	481.1	319.05	-	-	480.09	C21H20O13	[M+H]+	Gossypetin-3-O-glucoside	Flavonoids	Flavonols	-	2	60917	50716	58135	82498	72177	80636	--	--
UPLC-MS/MS	453.34	453.34	-	-	454.345	C30H46O3	[M-H]-	Mangiferonic acid	Terpenoids	Triterpene	13878-90-5	2	2231.5	2258.6	2246.8	4453.2	4895.3	4745.4	--	--
UPLC-MS/MS	455.35	455.35	-	-	456.36	C30H48O3	[M-H]-	Mangiferolic acid	Terpenoids	Triterpene	4184-34-3	1	2475400	2826000	3173500	2973200	2593500	3057600	--	--
UPLC-MS/MS	293.21	293.21	-	-	294.219	C18H30O3	[M-H]-	Machilusolide D	Others	Others	-	3	78213	103910	82864	44558	34577	39546	--	--
UPLC-MS/MS	343.16	328.13	-	-	344.162	C20H24O5	[M-H]-	Nectandrin B	Lignans and Coumarins	Lignans	74683-16-2	2	373900	353640	414910	484960	507830	529380	--	--
UPLC-MS/MS	329.09	167.04	-	-	330.095	C14H18O9	[M-H]-	5-Glucosyloxy-2-Hydroxybenzoic acid methyl ester	Phenolic acids	Phenolic acids	-	2	21795	34001	42156	31265	47826	27931	--	--
UPLC-MS/MS	489.11	285.04	-	-	490.111	C23H22O12	[M-H]-	Kaempferol-3-O-(6''-acetyl)glucoside	Flavonoids	Flavonols	-	1	1469500	2131900	2099600	1382100	1567200	2025200	--	--
UPLC-MS/MS	271.23	225.22	-	-	272.235	C16H32O3	[M-H]-	2-Hydroxyhexadecanoic acid	Organic acids	Organic acids	764-67-0	3	30994	31750	31654	23147	24369	25165	--	--
UPLC-MS/MS	163.04	119.05	-	-	164.047	C9H8O3	[M-H]-	2-Hydroxycinnamic acid*	Phenolic acids	Phenolic acids	583-17-5	1	139480	105120	139750	128070	124030	114710	C01772	ko00360,ko00940,ko01100,ko01110
UPLC-MS/MS	331.1	169.05	-	-	332.111	C14H20O9	[M-H]-	Leonuriside A	Phenolic acids	Phenolic acids	121748-12-7	2	38596	31449	31694	19036	31258	35368	--	--
UPLC-MS/MS	331.1	153.02	-	-	332.111	C14H20O9	[M-H]-	Koaburaside	Phenolic acids	Phenolic acids	41653-73-0	2	225730	196220	196250	254070	183350	233660	--	--
UPLC-MS/MS	487.17	341.11	-	-	488.174	C18H32O15	[M-H]-	Solatriose	Others	Saccharides and Alcohols	528-40-5	3	244280	249890	275290	154640	156970	165900	--	--
UPLC-MS/MS	279.16	149.02	-	-	278.152	C16H22O4	[M+H]+	Dibutyl phthalate*	Phenolic acids	Phenolic acids	84-74-2	1	12874000	11930000	12487000	12834000	12469000	12817000	C14214	--
UPLC-MS/MS	435.13	273.09	-	-	434.121	C21H22O10	[M+H]+	Isosalipurposide (Phlorizin Chalcone)	Flavonoids	Chalcones	4547-85-7	2	277610	303280	391940	345160	381940	354600	C16406	ko00941
UPLC-MS/MS	451.12	289.08	-	-	450.116	C21H22O11	[M+H]+	Dihydrokaempferol-3-O-glucoside	Flavonoids	Flavanonols	1049-08-8	2	1737000	2110400	2071300	1549900	2026000	1847000	--	--
UPLC-MS/MS	312.11	294.21	-	-	311.1	C14H17NO7	[M+H]+	Ehretioside B	Alkaloids	Phenolamine	156368-84-2	3	10056	8206	10329	7178.2	3362.7	6494.3	--	--
UPLC-MS/MS	229.12	201.13	-	-	228.115	C15H16O2	[M+H]+	Stilbostemin B	Phenolic acids	Phenolic acids	162411-67-8	3	6361.1	6837	4754.1	4354.8	9945.1	4413.9	--	--
UPLC-MS/MS	205.16	189.13	-	-	206.167	C14H22O	[M-H]-	2,6-Di-tert-butylphenol*	Phenolic acids	Phenolic acids	128-39-2	2	84406	73149	71915	81626	88567	80541	--	--
UPLC-MS/MS	479.09	316.02	-	-	480.091	C21H20O13	[M-H]-	5,7-Dihydroxy-4-oxo-2-(3,4,5-trihydroxyphenyl)-4H-chromen-3-yl-alloside	Others	Others	-	2	25705	33849	23138	26813	35882	26329	--	--
UPLC-MS/MS	297.1	135.07	-	-	298.105	C14H18O7	[M-H]-	Picein (4-Acetylphenyl-glucoside)	Phenolic acids	Phenolic acids	530-14-3	2	5757.9	7588	8070.9	6315.2	4273	5200.6	C10720	--
UPLC-MS/MS	535.2	287.05	-	-	534.189	C30H30O9	[M+H]+	Bismurrangatin	Lignans and Coumarins	Coumarins	-	2	15943000	14219000	16631000	14687000	13852000	12652000	--	--
UPLC-MS/MS	345.1	312.06	-	-	344.09	C18H16O7	[M+H]+	Penduletin (5,4'-Dihydroxy-3,6,7-trimethoxyflavone)	Flavonoids	Flavones	569-80-2	2	253760	245230	261340	292930	282700	314180	--	--
UPLC-MS/MS	183.07	137.06	-	-	182.058	C9H10O4	[M+H]+	2',4'-Dihydroxy-6'-methoxyacetophenone	Others	Others	3602-54-8	3	48704	42692	43944	36526	31507	42476	--	--
UPLC-MS/MS	463.12	301.08	-	-	462.116	C22H22O11	[M+H]+	6-C-MethylKaempferol-3-glucoside	Flavonoids	Flavones	-	1	4430600	3867400	4574300	2768000	4006900	3950000	--	--
UPLC-MS/MS	495.11	333.07	-	-	494.106	C22H22O13	[M+H]+	Patuletin-3-O-glucoside	Flavonoids	Flavonols	-	3	144310	144640	139600	112400	138950	121590	--	--
UPLC-MS/MS	385.11	223.06	-	-	384.106	C17H20O10	[M+H]+	Isofraxidin-7-O-glucoside	Lignans and Coumarins	Coumarins	483-91-0	2	22145	37652	25246	39840	33049	30103	--	--
UPLC-MS/MS	479.12	317.06	-	-	478.111	C22H22O12	[M+H]+	Isorhamnetin-3-O-Glucoside*	Flavonoids	Flavonols	5041-82-7	1	3906200	3719700	3601900	3501900	3082700	3646600	--	--
UPLC-MS/MS	479.12	317.07	-	-	478.111	C22H22O12	[M+H]+	Rhamnetin-3-O-Glucoside*	Flavonoids	Flavonols	27875-34-9	1	3990300	3456700	3795300	3257000	3437700	3666300	--	--
UPLC-MS/MS	333.13	167.07	-	-	332.126	C18H20O6	[M+H]+	6-O-p-Coumaroyl-7-deoxyrehmaglutin A	Terpenoids	Monoterpenoids	-	2	25119	27606	23724	41825	23817	28116	--	--
UPLC-MS/MS	363.14	167.07	-	-	362.137	C19H22O7	[M+H]+	6-O-p-Coumaroyl-3-methoxy-7-deoxyrehmaglutin A	Terpenoids	Monoterpenoids	-	2	23032	17977	17044	20752	22484	34422	--	--
UPLC-MS/MS	343.08	313.04	-	-	344.09	C18H16O7	[M-H]-	Cirsilineol (4',5-Dihydroxy-3',6,7-trimethoxyflavone)	Flavonoids	Flavanones	41365-32-6	2	156840	153530	162930	199080	194120	199610	C10032	--
UPLC-MS/MS	373.09	135.04	-	-	374.1	C19H18O8	[M-H]-	Rosmarinic acid methyl ester	Phenolic acids	Phenolic acids	99353-00-1	2	1263500	1398200	1307400	1968400	1995900	1965600	--	--
UPLC-MS/MS	475.18	179.07	-	-	476.189	C21H32O12	[M-H]-	Darendoside B	Phenolic acids	Phenolic acids	-	2	26143	28630	30029	38479	29871	40459	--	--
UPLC-MS/MS	355.28	263.24	-	-	354.277	C21H38O4	[M+H]+	1-Linoleoylglycerol*	Lipids	Glycerol ester	2277-28-3	3	26080	25422	28983	20096	20078	24167	--	--
UPLC-MS/MS	355.28	263.24	-	-	354.277	C21H38O4	[M+H]+	2-Linoleoylglycerol*	Lipids	Glycerol ester	3443-82-1	3	24646	25550	32302	21298	20102	21872	--	--
UPLC-MS/MS	353.27	261.22	-	-	352.261	C21H36O4	[M+H]+	1-α-Linolenoyl-glycerol*	Lipids	Glycerol ester	-	1	179010	176370	171090	150730	150910	151980	--	--
UPLC-MS/MS	550.39	184.07	-	-	549.379	C28H56NO7P	[M+H]+	LysoPC 20:1	Lipids	LPC	-	3	3664.1	2935.9	5257.4	5326.1	4603.9	7808.6	--	--
UPLC-MS/MS	353.27	261.22	-	-	352.261	C21H36O4	[M+H]+	2-α-Linolenoyl-glycerol*	Lipids	Glycerol ester	55268-58-1	1	204290	167080	176560	172880	147290	157720	--	--
UPLC-MS/MS	536.37	184.07	-	-	535.364	C27H54NO7P	[M+H]+	LysoPC 19:1	Lipids	LPC	-	3	8209	6404	7931.5	8629.5	10043	7573.4	--	--
UPLC-MS/MS	506.32	365.31	-	-	505.317	C25H48NO7P	[M+H]+	LysoPE 20:2	Lipids	LPE	-	3	2135.7	1604	1616.4	2131.2	2374.6	1517.9	--	--
UPLC-MS/MS	510.36	184.07	-	-	509.348	C25H52NO7P	[M+H]+	LysoPC 17:0(2n isomer)	Lipids	LPC	-	2	55687	43399	50203	39772	40305	47463	--	--
UPLC-MS/MS	506.32	365.31	-	-	505.317	C25H48NO7P	[M+H]+	LysoPE 20:2(2n isomer)	Lipids	LPE	-	3	2135.7	1604	1616.4	2131.2	2374.6	1517.9	--	--
UPLC-MS/MS	522.36	184.07	-	-	521.348	C26H52NO7P	[M+H]+	LysoPC 18:1(2n isomer)	Lipids	LPC	-	1	271560	226450	256790	356190	359330	381960	--	--
UPLC-MS/MS	468.31	327.29	-	-	467.301	C22H46NO7P	[M+H]+	LysoPE 17:0	Lipids	LPE	-	3	7479.5	3507.7	6586.9	7007.2	5622.6	5964	--	--
UPLC-MS/MS	504.31	363.29	-	-	503.301	C25H46NO7P	[M+H]+	LysoPE 20:3	Lipids	LPE	-	3	2273.8	1249.4	1507.9	1765.7	2867.5	2058.2	--	--
UPLC-MS/MS	546.36	184.07	-	-	545.348	C28H52NO7P	[M+H]+	LysoPC 20:3	Lipids	LPC	1199257-41-4	3	7886.9	5356.4	5349.2	9005.9	8962.1	9841.6	--	--
UPLC-MS/MS	515.32	261.22	-	-	514.314	C27H46O9	[M+H]+	1-α-Linolenoyl-glycerol-3-O-glucoside	Lipids	Glycerol ester	-	2	31355	35902	32754	42732	28908	28399	--	--
UPLC-MS/MS	515.32	261.22	-	-	514.314	C27H46O9	[M+H]+	2-α-Linolenoyl-glycerol-1-O-glucoside	Lipids	Glycerol ester	-	2	16887	13176	15648	10192	13764	13318	--	--
UPLC-MS/MS	440.28	299.26	-	-	439.27	C20H42NO7P	[M+H]+	LysoPE 15:0	Lipids	LPE	-	3	5335.1	2744	4849.4	6176.4	5325.9	6169.1	--	--
UPLC-MS/MS	482.32	184.07	-	-	481.317	C23H48NO7P	[M+H]+	LysoPC 15:0(2n isomer)	Lipids	LPC	-	2	9865.1	11400	16549	5153.1	17304	10787	--	--
UPLC-MS/MS	494.32	184.07	-	-	493.317	C24H48NO7P	[M+H]+	LysoPC 16:1(2n isomer)	Lipids	LPC	-	1	16398	12724	16727	15311	19586	16488	--	--
UPLC-MS/MS	476.28	335.26	-	-	475.27	C23H42NO7P	[M+H]+	LysoPE 18:3	Lipids	LPE	-	1	219320	177310	190300	243960	237960	281580	--	--
UPLC-MS/MS	677.37	261.22	-	-	676.367	C33H56O14	[M+H]+	1-α-Linolenoyl-glycerol-2,3-di-O-glucoside*	Lipids	Glycerol ester	-	2	3334.9	5051.5	5155.5	2017.9	6213.7	3011.7	--	--
UPLC-MS/MS	506.32	184.07	-	-	505.317	C25H48NO7P	[M+H]+	LysoPC 17:2	Lipids	LPC	-	3	6885.1	5289.1	4628.4	4642.9	4517.1	5950.2	--	--
UPLC-MS/MS	476.28	335.26	-	-	475.27	C23H42NO7P	[M+H]+	LysoPE 18:3(2n isomer)	Lipids	LPE	-	1	357170	321340	335680	371350	366270	396860	--	--
UPLC-MS/MS	677.37	261.22	-	-	676.367	C33H56O14	[M+H]+	2-α-Linolenoyl-glycerol-1,3-di-O-glucoside*	Lipids	Glycerol ester	-	2	8383.5	12899	8513.6	6215.7	3216	4908.1	--	--
UPLC-MS/MS	263.13	70.07	-	-	262.132	C14H18N2O3	[M+H]+	L-Prolyl-L-Phenylalanine	Amino acids and derivatives	Amino acids and derivatives	13589-02-1	2	88249	73477	76587	41013	36054	47562	--	--
UPLC-MS/MS	231.16	72.08	-	-	230.163	C11H22N2O3	[M+H]+	L-Valyl-L-Leucine	Amino acids and derivatives	Amino acids and derivatives	3989-97-7	3	25180	13997	19631	13424	14644	9	--	--
UPLC-MS/MS	425.09	277.03	-	-	426.095	C22H18O9	[M-H]-	Bis(p-Coumaroyl)malic acid	Phenolic acids	Phenolic acids	-	3	11950	13958	15095	16343	13482	11150	--	--
UPLC-MS/MS	237.04	121.03	-	-	238.048	C11H10O6	[M-H]-	Benzoylmalic acid	Phenolic acids	Phenolic acids	22138-51-8	2	1707100	1715200	1722000	1911700	1789300	1799700	--	--
UPLC-MS/MS	279.05	147.04	-	-	280.058	C13H12O7	[M-H]-	Cinnamoyltartaric acid	Phenolic acids	Phenolic acids	-	2	732710	696600	717440	712910	607730	620110	--	--
UPLC-MS/MS	309.06	193.05	-	-	310.069	C14H14O8	[M-H]-	Feruloylmalic acid	Phenolic acids	Phenolic acids	-	2	1864400	2044200	1931500	3278800	3339900	3328500	--	--
UPLC-MS/MS	279.05	163.04	-	-	280.058	C13H12O7	[M-H]-	p-Coumaroylmalic acid	Phenolic acids	Phenolic acids	-	1	1184400	1103300	1040100	1021900	944190	928090	--	--
UPLC-MS/MS	325.06	193.05	-	-	326.064	C14H14O9	[M-H]-	Feruloyltartaric acid (Fertaric acid)	Phenolic acids	Phenolic acids	-	1	260350	222420	254990	365660	278240	303280	--	--
UPLC-MS/MS	493.13	331.08	-	-	492.127	C23H24O12	[M+H]+	5,7,4'-Trihydroxy-6,8-dimethoxyisoflavone-7-O-galactoside	Flavonoids	Isoflavones	-	1	1222000	1290300	1269200	804470	1141100	9	--	--
UPLC-MS/MS	579.17	271.06	-	-	578.164	C27H30O14	[M+H]+	Genistein-7-O-galactoside-rhamnose	Flavonoids	Isoflavones	-	2	661010	639750	597040	438380	431230	464340	--	--
UPLC-MS/MS	229.09	107.05	-	-	228.079	C14H12O3	[M+H]+	Resveratrol	Others	Stilbene	501-36-0	2	36357	15828	24064	24472	22840	22213	C03582	ko00945,ko01110
UPLC-MS/MS	123.04	77.04	-	-	122.037	C7H6O2	[M+H]+	3-hydroxybenzaldehyde	Phenolic acids	Phenolic acids	100-83-4	3	330650	348330	154390	296130	364960	273990	C03067	--
UPLC-MS/MS	150.06	61.01	-	-	149.048	C8H7NO2	[M+H]+	4-Hydroxymandelonitrile	Alkaloids	Phenolamine	13093-65-7	1	389290	373550	499080	548690	479710	561780	C00650	--
UPLC-MS/MS	329.07	299.02	-	-	330.074	C17H14O7	[M-H]-	5,7-Dihydroxy-2'-methoxy-3',4'-methyleneoxydihydroisoflavone	Flavonoids	Dihydroisoflavones	-	2	12099	10619	12434	11041	7072.6	9152.9	--	--
UPLC-MS/MS	173.08	59.01	-	-	174.089	C8H14O4	[M-H]-	2-Propylglutaric acid	Organic acids	Organic acids	32806-62-5	1	1234500	1054800	1130000	1492900	1592200	1449000	C16658	--
UPLC-MS/MS	695.2	353.09	-	-	696.19	C31H36O18	[M-H]-	Syringoylcaffeoylquinic acid-D-glucose	Phenolic acids	Phenolic acids	-	1	1876800	1552900	1667900	1899700	1943500	1995700	--	--
UPLC-MS/MS	137.03	108.02	-	-	138.032	C7H6O3	[M-H]-	Salicylic acid	Phenolic acids	Phenolic acids	69-72-7	2	203050	184440	181150	159720	166340	146450	C00805	ko00360,ko01100,ko01110,ko04075
UPLC-MS/MS	131.05	70.03	-	-	132.053	C4H8N2O3	[M-H]-	3-Ureidopropionic Acid	Organic acids	Organic acids	462-88-4	3	13602	20954	17646	3214.1	9817.5	6622.3	C02642	ko00240,ko00410,ko00770,ko01100
UPLC-MS/MS	740.46	740.46	-	-	739.451	C39H65NO12	[M+H]+	γ-Tomatine	Alkaloids	Steroid alkaloids	81037-16-3	2	77094	75943	51066	31822	34543	33264	--	--
UPLC-MS/MS	481.1	319.05	-	-	480.09	C21H20O13	[M+H]+	Quercetagetin-7-O-glucoside(Quercetagitrin)	Flavonoids	Flavonols	548-75-4	2	9	24770	12030	6997	26113	24268	--	--
UPLC-MS/MS	331.07	169.01	-	-	332.074	C13H16O10	[M-H]-	6-O-Galloyl-D-glucose*	Phenolic acids	Phenolic acids	13186-19-1	1	325310	265250	315490	301250	288900	295480	--	--
UPLC-MS/MS	535.11	287.05	-	-	534.101	C24H22O14	[M+H]+	Kaempferol-3-O-(6''-malonyl)galactoside*	Flavonoids	Flavonols	-	1	16940000	16002000	16829000	13830000	15857000	15604000	--	--
UPLC-MS/MS	463.16	301.11	-	-	462.152	C23H26O10	[M+H]+	Farrerol-7-O-glucoside	Flavonoids	Flavanones	885044-12-2	2	100640	111040	83639	118370	108850	125190	--	--
UPLC-MS/MS	465.1	303.06	-	-	464.095	C21H20O12	[M+H]+	Isohyperoside	Flavonoids	Flavonols	35589-21-0	2	260450	233080	269210	261380	212200	283690	--	--
UPLC-MS/MS	167.11	93.07	-	-	166.099	C10H14O2	[M+H]+	Rhododendrol	Phenolic acids	Phenolic acids	501-96-2	2	217970	251220	157290	131770	101280	139800	--	--
UPLC-MS/MS	481.1	319.06	-	-	480.09	C21H20O13	[M+H]+	Myricetin-3-O-galactoside	Flavonoids	Flavonols	15648-86-9	2	36619	59311	55493	49327	68740	71422	--	--
UPLC-MS/MS	227.09	149.06	-	-	226.084	C11H14O5	[M+H]+	Genipin	Terpenoids	Monoterpenoids	6902-77-8	2	1419900	1269700	1395900	1476600	1361100	1273300	C09780	--
UPLC-MS/MS	455.35	455.35	-	-	456.36	C30H48O3	[M-H]-	Soyasapogenol E	Terpenoids	Triterpene	6750-59-0	2	2493600	2932400	2818600	3168300	2907600	3174000	C17420	--
UPLC-MS/MS	389.22	161.01	-	-	390.225	C19H34O8	[M-H]-	Rehmaionoside B	Terpenoids	Monoterpenoids	104056-83-9	2	21328	30963	24591	9	9	9	C17451	--
UPLC-MS/MS	637.21	161.02	-	-	638.221	C30H38O15	[M-H]-	Jionoside D	Phenolic acids	Phenolic acids	120406-34-0	2	13292	5419.5	21598	27582	20144	15015	--	--
UPLC-MS/MS	431.23	161.05	-	-	432.236	C21H36O9	[M-H]-	Frehmaglutoside G	Terpenoids	Monoterpenoids	-	3	263800	207710	215750	190820	200120	225060	--	--
UPLC-MS/MS	527.18	197.05	-	-	528.184	C24H32O13	[M-H]-	6-O-Syringoylajugol	Terpenoids	Monoterpenoids	144049-72-9	2	16699	24163	24664	9	15913	17145	--	--
UPLC-MS/MS	221.19	135.12	-	-	220.183	C15H24O	[M+H]+	Spathulenol	Terpenoids	Sesquiterpenoids	6750-60-3	2	89453	61186	66699	33730	46101	36053	--	--
UPLC-MS/MS	357.13	137.06	-	-	356.126	C20H20O6	[M+H]+	6,7-Dimethoxy-2-[2-(3'-Hydroxy-4'-Methoxyphenyl)Ethyl]Chromone	Others	Others	-	2	40306	44227	33545	26648	28341	19737	--	--
UPLC-MS/MS	163.04	89.04	-	-	162.032	C9H6O3	[M+H]+	7-Hydroxycoumarin	Lignans and Coumarins	Coumarins	93-35-6	1	9007300	8513400	7585200	8682700	7159900	7931400	C09315	ko00940,ko01110
UPLC-MS/MS	281.12	91.05	-	-	280.11	C18H16O3	[M+H]+	6-Methoxy-2-(2-phenylethyl)chromone	Others	Others	84294-89-3	2	10910	14441	14664	11862	11870	12530	--	--
UPLC-MS/MS	301.11	255.1	-	-	300.1	C17H16O5	[M+H]+	Rel-(1aR,2R,3R,7bS)-1a,2,3,7b-Tetrahydro-2,3-Dihydroxy-5-(2-phenylethyl)-7H-Oxireno[F][1]Benzopyran-7-One	Others	Others	-	2	288090	281550	235880	218300	229390	228840	--	--
UPLC-MS/MS	325.09	163.04	-	-	324.085	C15H16O8	[M+H]+	Skimmin (7-Hydroxycoumarin-7-O-glucoside)	Lignans and Coumarins	Coumarins	93-39-0	1	137700	210900	140070	211040	168160	175660	--	--
UPLC-MS/MS	419.1	287.05	-	-	418.09	C20H18O10	[M+H]+	Kaempferol-3-O-arabinoside	Flavonoids	Flavonols	-	3	9086.1	16482	9625.6	10331	6988.9	11145	--	--
UPLC-MS/MS	385.12	223.06	-	-	384.106	C17H20O10	[M+H]+	Fraxidin-8-O-glucoside	Lignans and Coumarins	Coumarins	-	2	16755	14141	23741	22966	20785	33269	--	--
UPLC-MS/MS	209.05	194.02	-	-	208.037	C10H8O5	[M+H]+	Isofraxetin	Lignans and Coumarins	Coumarins	50656-75-2	2	10268	7967.3	10963	11159	14181	8725	--	--
UPLC-MS/MS	611.16	287.05	-	-	610.153	C27H30O16	[M+H]+	Kaempferol-3,7-O-diglucoside	Flavonoids	Flavonols	25615-14-9	3	93277	64354	85180	48985	83321	73465	--	--
UPLC-MS/MS	121.06	77.04	-	-	120.058	C8H8O	[M+H]+	(S)-2-Phenyloxirane	Others	Others	20780-54-5	1	51650	39611	41187	51378	38313	52316	C20782	ko01100
UPLC-MS/MS	164.07	56.05	-	-	163.067	C6H13NO2S	[M+H]+	L-Homomethionine	Amino acids and derivatives	Amino acids and derivatives	25148-30-5	3	2265400	1994800	2057000	1741500	1720900	1748100	C17213	ko00966,ko01110,ko01210
UPLC-MS/MS	301.22	301.22	-	-	302.225	C20H30O2	[M-H]-	Pimaric acid*	Terpenoids	Ditepenoids	127-27-5	1	2186800	2174700	2148700	1525600	1636600	1585800	C09159	--
UPLC-MS/MS	205.16	189.13	-	-	206.167	C14H22O	[M-H]-	2,4-Di-Tert-Butylphenol*	Phenolic acids	Phenolic acids	96-76-4	2	69600	58189	64168	61924	72131	74999	--	--
UPLC-MS/MS	313.24	183.14	-	-	314.246	C18H34O4	[M-H]-	Hydroxy ricinoleic acid	Lipids	Free fatty acids	-	2	1657.1	1311.4	1618.1	1211.3	2140.6	1112.2	--	--
UPLC-MS/MS	277.22	59.01	-	-	278.225	C18H30O2	[M-H]-	Crepenynic acid	Lipids	Free fatty acids	2277-31-8	3	17638	17031	16184	14410	14101	11969	C07289	ko00591
UPLC-MS/MS	295.23	171.1	-	-	296.235	C18H32O3	[M-H]-	9(10)-EpOME;(9R,10S)-(12Z)-9,10-Epoxyoctadecenoic acid	Lipids	Free fatty acids	16833-56-0	3	2436.5	2732.3	2967	1712.1	1735.3	1437.9	C14825	ko00591,ko01100
UPLC-MS/MS	313.24	251.24	-	-	314.246	C18H34O4	[M-H]-	12,13-DHOME; (9Z)-12,13-Dihydroxyoctadec-9-enoic acid	Lipids	Free fatty acids	263399-35-5	1	5333.1	5247.4	4980.1	5333.4	3895.3	4402.1	C14829	ko00591
UPLC-MS/MS	293.21	235.17	-	-	294.219	C18H30O3	[M-H]-	13-KODE; (9Z,11E)-13-Oxooctadeca-9,11-dienoic acid	Lipids	Free fatty acids	54739-30-9	3	730.68	1122.7	866.34	9	9	9	C14765	ko00591
UPLC-MS/MS	295.23	195.14	-	-	296.235	C18H32O3	[M-H]-	13(S)-HODE;13(S)-Hydroxyoctadeca-9Z,11E-dienoic acid*	Lipids	Free fatty acids	10219-69-9	1	17273	16167	14291	13496	12740	12957	C14762	ko00591
UPLC-MS/MS	329.23	211.14	-	-	330.241	C18H34O5	[M-H]-	9,12,13-TriHOME; 9(S),12(S),13(S)-Trihydroxy-10(E)-octadecenoic acid	Lipids	Free fatty acids	97134-11-7	1	59827	65511	58404	21943	19923	24653	C14833	ko00591
UPLC-MS/MS	163.04	119.05	-	-	164.047	C9H8O3	[M-H]-	α-Hydroxycinnamic Acid*	Phenolic acids	Phenolic acids	5801-57-0	1	101990	97893	107870	115220	118820	103350	C02763	ko00360,ko01100
UPLC-MS/MS	159.07	97.07	-	-	160.074	C7H12O4	[M-H]-	2-Propylsuccinic acid	Organic acids	Organic acids	618-57-5	3	9327.2	9792.9	16437	10883	12740	4408.4	C16657	--
UPLC-MS/MS	175.06	115.04	-	-	176.068	C7H12O5	[M-H]-	3-Isopropylmalic Acid*	Organic acids	Organic acids	921-28-8	1	2525200	2490700	2741500	1907600	1642500	1693200	C04411	ko00290,ko01100,ko01110,ko01210,ko01230
UPLC-MS/MS	158.08	116.07	-	-	159.09	C7H13NO3	[M-H]-	5-Acetamidopentanoic Acid	Organic acids	Organic acids	1072-10-2	3	115370	115830	111010	102410	103000	116960	C03087	ko00310,ko01100
UPLC-MS/MS	131.03	87.05	-	-	132.042	C5H8O4	[M-H]-	4-Hydroxy-2-Oxopentanoic Acid	Organic acids	Organic acids	3318-73-8	3	52495	59559	52743	50865	50635	46225	C03589	ko00360,ko01100
UPLC-MS/MS	131.03	87.04	-	-	132.042	C5H8O4	[M-H]-	2-Hydroxy-2-methyl-3-oxobutanoic acid	Organic acids	Organic acids	71698-08-3	3	60499	61904	73338	51290	40788	38130	C06010	ko00290,ko00650,ko00660,ko00770,ko01100,ko01110,ko01210,ko01230
UPLC-MS/MS	339.07	177.02	-	-	340.079	C15H16O9	[M-H]-	Esculetin-7-O-glucoside	Lignans and Coumarins	Coumarins	-	2	9	9	9	9065.6	6972.6	13093	--	--
UPLC-MS/MS	147.07	85.03	-	-	148.074	C6H12O4	[M-H]-	2,3-Dihydroxy-3-methylpentanoic acid	Organic acids	Organic acids	562-43-6	3	25475	25005	27340	19053	22042	21069	C06007	ko00290,ko01100,ko01110,ko01210,ko01230
UPLC-MS/MS	133.01	71.01	-	-	134.022	C4H6O5	[M-H]-	3-Dehydro-L-Threonic Acid	Others	Saccharides and Alcohols	-	2	78255	76842	67440	61630	57703	70270	C03064	ko00053,ko01100
UPLC-MS/MS	103	59.01	-	-	104.011	C3H4O4	[M-H]-	Tartronate semialdehyde	Organic acids	Organic acids	2480-77-5	3	307100	277370	273180	439800	440100	494080	C01146	ko00053,ko00630,ko01100
UPLC-MS/MS	473.36	205.16	-	-	472.355	C30H48O4	[M+H]+	Siaresinolic acid	Terpenoids	Triterpene	-	2	15376	11659	16920	11347	12274	9799.1	--	--
UPLC-MS/MS	312.11	132.04	-	-	311.101	C14H17NO7	[M+H]+	Dhurrin	Alkaloids	Phenolamine	499-20-7	2	135140	107580	113030	79003	84213	89422	C05143	ko00460,ko01100,ko01110
UPLC-MS/MS	485.36	453.34	-	-	486.371	C31H50O4	[M-H]-	Corosolic Acid Methyl Ester	Terpenoids	Triterpene	4518-70-1	3	8703.7	7395	9219.9	7457.3	7739.5	7716	--	--
UPLC-MS/MS	519.11	315.05	-	-	520.122	C24H24O13	[M-H]-	Isorhamnetin-3-O-(6''-acetylglucoside)	Flavonoids	Flavonols	-	3	41773	33209	29515	29977	40969	37663	--	--
UPLC-MS/MS	355.1	163.04	-	-	354.11	C20H18O6	[M+H]+	Sesamin	Lignans and Coumarins	Lignans	607-80-7	2	7785700	7676600	6641000	6262900	7661100	7385600	C10882	--
UPLC-MS/MS	353.23	261.22	-	-	352.225	C20H32O5	[M+H]+	Leopersin C(15-epi-leopersin C)	Terpenoids	Monoterpenoids	172821-84-0	2	130200	140010	142570	119780	116730	94062	--	--
UPLC-MS/MS	473.36	409.35	-	-	472.355	C30H48O4	[M+H]+	Alphitolic acid	Terpenoids	Triterpene	19533-92-7	2	11334	13476	14922	12496	9606.6	9091.1	C16912	--
UPLC-MS/MS	167.11	93.07	-	-	166.099	C10H14O2	[M+H]+	Actinidialactone	Terpenoids	Monoterpenoids	76729-80-1	2	217970	251220	157290	131770	101280	139800	--	--
UPLC-MS/MS	235.17	179.11	-	-	234.162	C15H22O2	[M+H]+	polygodial	Terpenoids	Sesquiterpenoids	6754-20-7	2	19176	20731	15367	24164	23246	13570	C09712	--
UPLC-MS/MS	377.14	197.08	-	-	376.137	C16H24O10	[M+H]+	8-Hydroxy-10-hydrosweroside(iso-01)	Others	Others	-	2	26564	40231	45597	34052	24709	23600	--	--
UPLC-MS/MS	494.08	167.04	-	-	495.09	C15H29NO11S3	[M-H]-	7-(Methylsulfonyl)heptyl glucoside	Others	Glucosinolates	-	2	53648	46576	48668	43777	49169	42786	--	--
UPLC-MS/MS	489.36	379.3	-	-	488.35	C30H48O5	[M+H]+	Melianodiol	Terpenoids	Triterpene	32764-64-0	2	42188	42934	40396	53459	53976	53719	--	--
UPLC-MS/MS	327.16	137.06	-	-	326.152	C20H22O4	[M+H]+	(7'R,8'R)-7'8'-dihydro-7'-(5'-hydroxy-3'-methoxphenyl)-3-methoxy-8'-methyl-1-(E)-propenylbenzof-uran	Lignans and Coumarins	Lignans	-	2	21103	36474	39702	40830	23301	44296	--	--
UPLC-MS/MS	473.36	205.16	-	-	472.355	C30H48O4	[M+H]+	19α-Hydroxyursolic acid(iso-01)	Terpenoids	Triterpene	-	2	24799	24600	24878	11178	18045	17230	--	--
UPLC-MS/MS	473.36	205.16	-	-	472.355	C30H48O4	[M+H]+	19α-Hydroxyursolic acid	Terpenoids	Triterpene	-	2	26051	25061	28511	16709	18309	11763	--	--
UPLC-MS/MS	943.53	441.37	-	-	942.519	C48H78O18	[M+H]+	Soyasaponin Bb(iso-01)	Terpenoids	Triterpene Saponin	-	3	63242	2523.5	3113.5	1751.2	9	967.16	--	--
UPLC-MS/MS	943.53	441.37	-	-	942.519	C48H78O18	[M+H]+	Soyasaponin Bb	Terpenoids	Triterpene Saponin	51330-27-9	2	63242	2523.5	3113.5	1751.2	9	967.16	C08983	--
GC-MS	-	-	151	166	166.063	C9H10O3	-	Apocynin	Aldehyde	-	498-02-2	-	95254.4	73770	74558.2	86638.3	72895.2	74770.3	C11380	--
GC-MS	-	-	161	122	222.198	C15H26O	-	2-[(2S,4aR,8aR)-4a,8-dimethyl-2,3,4,5,6,8a-hexahydro-1H-naphthalen-2-yl]propan-2-ol	Terpenoids	-	123123-38-6	-	135610	109016	94602.5	142936	104049	101314	C21689	--
GC-MS	-	-	109	69	222.198	C15H26O	-	1H-Cycloprop[e]azulen-4-ol, decahydro-1,1,4,7-tetramethyl-, [1aR-(1a.alpha.,4.beta.,4a.beta.,7.alpha.,7a.beta.,7b.alpha.)]-	Terpenoids	-	552-02-3	-	29176	27695.5	29795.1	27135.3	27323.9	25252	--	--
GC-MS	-	-	41	69	222.198	C15H26O	-	trans-Farnesol	Terpenoids	-	106-28-5	-	10037.5	10566.2	9359.15	9174.74	7048.54	8353.74	C01126	ko00900,ko00909,ko01110
GC-MS	-	-	57	71	240.282	C17H36	-	Heptadecane	Hydrocarbons	-	629-78-7	-	5886.1	7262.15	6029.2	5336.33	5511.28	5185.78	C01816	--
GC-MS	-	-	93	55	218.167	C15H22O	-	2,6,11-Dodecatrienal, 2,6-dimethyl-10-methylene-	Terpenoids	-	60066-88-8	-	31488.4	40413.3	36778.2	35422.1	29349.9	27944.8	C09730	--
GC-MS	-	-	109	135	222.198	C15H26O	-	4,8-Methanoazulen-9-ol, decahydro-2,2,4,8-tetramethyl-, stereoisomer	Terpenoids	-	4586-22-5	-	25518.1	24868.2	25495.7	25504.2	24204.2	24768.8	--	--
GC-MS	-	-	57	41	184.183	C12H24O	-	trans-2-Dodecen-1-ol	Alcohol	-	69064-37-5	-	17569.8	14658.5	15576.7	16691.8	14938.4	12206.3	--	--
GC-MS	-	-	69	68	238.193	C15H26O2	-	Pentanoic acid, 3,7-dimethyl-2,6-octadienyl ester, (E)-	Ester	-	10402-47-8	-	61657.7	49838.3	46467.4	66300.1	50379.1	55557.9	--	--
GC-MS	-	-	73	68	114.068	C6H10O2	-	2-Hexenoic Acid, (E)-	Acid	-	13419-69-7	-	448015	458282	468638	423839	479601	458996	--	--
GC-MS	-	-	123	41	208.146	C13H20O2	-	3-Buten-2-one, 4-(2,2,6-trimethyl-7-oxabicyclo[4.1.0]hept-1-yl)-	Terpenoids	-	23267-57-4	-	10887.8	9077.47	9287.05	7159.17	6654.86	7197.64	--	--
GC-MS	-	-	55	69	186.198	C12H26O	-	1-Dodecanol	Alcohol	-	112-53-8	-	83007.6	86099.6	79025.2	66522.9	60303.4	65346.3	C02277	--
GC-MS	-	-	105	77	164.084	C10H12O2	-	Benzoic acid, 1-methylethyl ester	Aromatics	-	939-48-0	-	137924	119848	120331	152556	127998	120838	--	--
GC-MS	-	-	121	93	204.188	C15H24	-	Germacrene B	Terpenoids	-	15423-57-1	-	12272.8	10768.6	12129.7	9759.46	8395.85	9477.98	C09672	ko00909
GC-MS	-	-	69	41	204.188	C15H24	-	Cyclohexene, 3-(1,5-dimethyl-4-hexenyl)-6-methylene-, [S-(R*,S*)]-	Terpenoids	-	20307-83-9	-	17792	18749.2	19567.1	15227.5	14945.2	15030.8	C16776	--
GC-MS	-	-	119	132	202.172	C15H22	-	Benzene, 1-(1,5-dimethyl-4-hexenyl)-4-methyl-	Terpenoids	-	644-30-4	-	197484	211494	209013	163122	172529	167865	--	--
GC-MS	-	-	69	71	224.178	C14H24O2	-	Butanoic acid, 3,7-dimethyl-2,6-octadienyl ester, (E)-	Ester	-	106-29-6	-	81513	78301.4	82308.1	78966.8	70874.9	80005.2	--	--
GC-MS	-	-	161	105	204.188	C15H24	-	(1.alpha.,4a.beta.,8a.alpha.)-1,2,3,4,4a,5,6,8a-octahydro-7-methyl-4-methylene-1-(1-methylethyl)-Naphthalene	Terpenoids	-	39029-41-9	-	998507	1.06611e+06	1.00571e+06	706087	695970	674176	C19738	--
GC-MS	-	-	99	42	156.115	C9H16O2	-	2(3H)-Furanone, 5-butyldihydro-4-methyl-, cis-	Ester	-	55013-32-6	-	382861	345905	350242	491498	435513	479786	--	--
GC-MS	-	-	119	105	204.188	C15H24	-	Cubenene	Terpenoids	-	29837-12-5	-	961003	965945	866770	811295	757698	753907	--	--
GC-MS	-	-	41	93	204.188	C15H24	-	alpha-Farnesene	Terpenoids	-	502-61-4	-	205648	211714	201734	162179	153181	152087	C09665	ko00909,ko01110
GC-MS	-	-	57	85	238.193	C15H26O2	-	Bornyl isovalerate	Ester	-	76-50-6	-	346196	357057	359186	310475	296357	310085	C16920	--
GC-MS	-	-	81	95	226.193	C14H26O2	-	Citronellyl butyrate	Ester	-	141-16-2	-	282700	285332	252235	243514	236175	227979	--	--
GC-MS	-	-	105	161	204.188	C15H24	-	.alpha.-Muurolene	Terpenoids	-	10208-80-7	-	1.72056e+07	1.78677e+07	1.63155e+07	1.49549e+07	1.45558e+07	1.43285e+07	C20272	--
GC-MS	-	-	121	93	204.188	C15H24	-	(1S,2E,6E,10R)-3,7,11,11-Tetramethylbicyclo[8.1.0]undeca-2,6-diene	Terpenoids	-	24703-35-3	-	4.08419e+07	4.33498e+07	4.16736e+07	3.57278e+07	3.47073e+07	3.32376e+07	--	--
GC-MS	-	-	161	105	204.188	C15H24	-	Germacrene D	Terpenoids	-	23986-74-5	-	889355	877137	857456	711106	724481	736462	C16142	ko00909
GC-MS	-	-	119	93	204.188	C15H24	-	1,3-Cyclohexadiene, 5-(1,5-dimethyl-4-hexenyl)-2-methyl-, [S-(R*,S*)]-	Terpenoids	-	495-60-3	-	1.1995e+07	1.23541e+07	1.1318e+07	1.04e+07	1.00683e+07	9.55586e+06	C09750	--
GC-MS	-	-	94	93	154.136	C10H18O	-	3-Cyclohexene-1-ethanol, .beta.,4-dimethyl-	Alcohol	-	18479-68-0	-	171348	168358	151155	178596	159090	151885	--	--
GC-MS	-	-	81	95	226.193	C14H26O2	-	Citronellyl isobutyrate	Ester	-	97-89-2	-	7.6825e+06	7.98515e+06	7.88347e+06	6.71033e+06	6.53641e+06	6.21989e+06	--	--
GC-MS	-	-	161	105	204.188	C15H24	-	beta-Caryophyllene	Terpenoids	-	87-44-5	-	2.36628e+06	2.28919e+06	2.17134e+06	1.86046e+06	1.88892e+06	1.85418e+06	C09629	ko00909,ko01100,ko01110
GC-MS	-	-	93	80	238.193	C15H26O2	-	Butanoic acid, 3-methyl-, 1-ethenyl-1,5-dimethyl-4-hexenyl ester	Ester	-	1118-27-0	-	5.33087e+06	5.43747e+06	5.01831e+06	4.90929e+06	4.62476e+06	4.60348e+06	--	--
GC-MS	-	-	97	68	168.115	C10H16O2	-	2H-Pyran-2-one, 5,6-dihydro-6-pentyl-	Ester	-	54814-64-1	-	18987.7	19690.4	19151.7	16191.7	14505.7	14605.6	--	--
GC-MS	-	-	41	161	204.188	C15H24	-	Aromandendrene	Terpenoids	-	489-39-4	-	17982	18481.4	16342.4	13883.4	13916.3	14282	--	--
GC-MS	-	-	131	103	176.084	C11H12O2	-	2-Propenoic acid, 3-phenyl-, ethyl ester	Ester	-	103-36-6	-	43492.5	44441.9	41693.4	41037.7	39118.7	39942	C06359	--
GC-MS	-	-	41	70	182.167	C12H22O	-	2-Dodecenal, (E)-	Aldehyde	-	20407-84-5	-	61490.4	59421.3	60146.5	47789	43179.4	46530.8	--	--
GC-MS	-	-	115	61	161.033	C6H11NS2	-	Erucin	Others	-	4430-36-8	-	690155	720051	688849	641419	610662	607794	--	--
GC-MS	-	-	41	93	204.188	C15H24	-	Bicyclo[7.2.0]undec-4-ene, 4,11,11-trimethyl-8-methylene-,[1R-(1R*,4Z,9S*)]-	Terpenoids	-	118-65-0	-	24447.5	21187.3	21065.9	27390.8	27019.1	27828.9	C09691	--
GC-MS	-	-	93	41	224.178	C14H24O2	-	1,5-Dimethyl-1-vinyl-4-hexenyl butyrate	Ester	-	78-36-4	-	262713	265300	244864	234006	210006	240875	--	--
GC-MS	-	-	41	105	204.188	C15H24	-	beta-Selinene	Terpenoids	-	17066-67-0	-	1.67129e+06	1.69753e+06	1.60897e+06	1.47877e+06	1.40251e+06	1.34037e+06	C09723	ko00909,ko01110
GC-MS	-	-	119	93	204.188	C15H24	-	trans-.alpha.-Bergamotene	Terpenoids	-	13474-59-4	-	7.39989e+06	7.78522e+06	7.66592e+06	6.96564e+06	6.63197e+06	6.61577e+06	C20811	--
GC-MS	-	-	81	80	204.188	C15H24	-	(-)-.beta.-Bourbonene	Terpenoids	-	5208-59-3	-	388189	400388	364835	341797	315700	333673	--	--
GC-MS	-	-	57	71	198.235	C14H30	-	Tetradecane	Hydrocarbons	-	629-59-4	-	38751.9	37724.9	33579	37346.1	32303	33677.9	--	--
GC-MS	-	-	112	41	182.167	C12H22O	-	4a(2H)-Naphthalenol, octahydro-4,8a-dimethyl-,(4.alpha.,4a.alpha.,8a.beta.)-	Aromatics	-	19700-21-1	-	85752.4	86765.1	84414.8	80900.4	73692.1	72607.6	C16286	ko00909,ko01110
GC-MS	-	-	204	161	204.188	C15H24	-	[1aR-(1a.alpha.,4.alpha.,4a.beta.,7b.alpha.)]-1a,2,3,4,4a,5,6,7b-octahydro-1,1,4,7-tetramethyl-1H-Cycloprop[e]azulene	Terpenoids	-	489-40-7	-	13616.3	16112	13815.6	12724.6	12156.2	14632.4	C19734	--
GC-MS	-	-	119	152	194.131	C12H18O2	-	2-Cyclohexen-1-ol, 2-methyl-5-(1-methylethenyl)-, acetate	Ester	-	97-42-7	-	3.06058e+07	2.98687e+07	3.07647e+07	3.11227e+07	2.73304e+07	2.74009e+07	--	--
GC-MS	-	-	41	57	184.183	C12H24O	-	Dodecanal	Aldehyde	-	112-54-9	-	18020	17164.1	15839.4	16936.1	16647.8	14277.7	C02278	--
GC-MS	-	-	68	67	170.131	C10H18O2	-	(3R,6R)-2,2,6-Trimethyl-6-vinyltetrahydro-2H-pyran-3-ol	Heterocyclic compound	-	14009-71-3	-	88168.8	83381.6	86761	153332	159510	153018	--	--
GC-MS	-	-	88	101	200.178	C12H24O2	-	Decanoic acid, ethyl ester	Ester	-	110-38-3	-	12968.4	11495.1	12386.1	8214.22	8038.25	8618.59	--	--
GC-MS	-	-	81	68	204.188	C15H24	-	Cyclohexane, 1-ethenyl-1-methyl-2,4-bis(1-methylethenyl)-, (1.alpha.,2.beta.,4.beta.)-	Terpenoids	-	33880-83-0	-	552665	552058	528773	462871	439078	434838	C17094	--
GC-MS	-	-	130	131	131.073	C9H9N	-	Indole, 3-methyl-	Heterocyclic compound	-	83-34-1	-	31606	34781.1	30351.8	28959.1	26102.8	27393.1	C08313	ko00380
GC-MS	-	-	67	93	140.12	C9H16O	-	3,6-Nonadien-1-ol, (E,Z)-	Alcohol	-	56805-23-3	-	587098	595422	549574	961150	949812	938339	--	--
GC-MS	-	-	69	41	196.146	C12H20O2	-	Geranyl acetate	Ester	-	105-87-3	-	125576	129181	117517	110041	103187	95848.7	C09861	--
GC-MS	-	-	69	121	190.136	C13H18O	-	2-Buten-1-one, 1-(2,6,6-trimethyl-1,3-cyclohexadien-1-yl)-, (E)-	Terpenoids	-	23726-93-4	-	126892	130227	130589	110041	103397	103301	--	--
GC-MS	-	-	41	70	168.151	C11H20O	-	2-Undecenal, E-	Aldehyde	-	53448-07-0	-	181270	178609	177349	178527	162633	160144	--	--
GC-MS	-	-	136	121	196.146	C12H20O2	-	.alpha.-Terpinyl acetate	Ester	-	80-26-2	-	3.44759e+06	3.15055e+06	3.4366e+06	3.34307e+06	2.8731e+06	3.01884e+06	C12300	--
GC-MS	-	-	138	126	198.162	C12H22O2	-	6-Octen-1-ol, 3,7-dimethyl-, acetate	Ester	-	150-84-5	-	34805.3	30739.9	34238	37412.2	38559.4	37387.3	C12298	--
GC-MS	-	-	104	91	178.099	C11H14O2	-	Benzenepropanoic acid, ethyl ester	Ester	-	2021-28-5	-	572120	580098	571140	556196	536776	550738	--	--
GC-MS	-	-	70	41	168.151	C11H20O	-	2-Undecenal	Aldehyde	-	2463-77-6	-	48592.3	45502.1	45320.3	47977.9	44251.2	42727.4	--	--
GC-MS	-	-	119	92	151.063	C8H9NO2	-	Methyl anthranilate	Ester	-	134-20-3	-	2.52992e+06	2.3617e+06	2.34394e+06	2.45719e+06	2.20336e+06	2.11311e+06	C20634	--
GC-MS	-	-	108	91	178.099	C11H14O2	-	Butanoic acid, phenylmethyl ester	Ester	-	103-37-7	-	1.23514e+07	1.12016e+07	1.12051e+07	1.19781e+07	1.02894e+07	9.74994e+06	--	--
GC-MS	-	-	71	117	160.11	C8H16O3	-	Hexanoic acid, 3-hydroxy-, ethyl ester	Ester	-	2305-25-1	-	250427	227293	229924	223010	200583	228519	--	--
GC-MS	-	-	135	150	150.068	C9H10O2	-	2-Methoxy-4-vinylphenol	Aromatics	-	7786-61-0	-	529964	497767	512762	515027	486019	490348	C17883	--
GC-MS	-	-	91	104	150.068	C9H10O2	-	Hydrocinnamic Acid	Acid	-	501-52-0	-	1.88859e+07	1.71966e+07	1.82295e+07	1.83295e+07	1.75118e+07	1.60127e+07	C05629	ko00360,ko01100
GC-MS	-	-	99	41	156.115	C9H16O2	-	trans-3-Methyl-4-octanolide	Ester	-	39638-67-0	-	5360.47	4872.18	5003.67	4321	4184.62	4065.16	--	--
GC-MS	-	-	68	79	150.104	C10H14O	-	1-Cyclohexene-1-carboxAldehyde, 4-(1-methylethenyl)-, (S)-	Aldehyde	-	18031-40-8	-	277336	266158	266321	279070	255433	265853	--	--
GC-MS	-	-	92	91	134.073	C9H10O	-	2-Propen-1-ol, 3-phenyl-	Alcohol	-	104-54-1	-	1.78231e+06	1.64823e+06	1.61285e+06	1.64618e+06	1.5184e+06	1.54536e+06	C02394	ko01110
GC-MS	-	-	122	135	178.147	C11H18N2	-	Pyrazine, 2,5-dimethyl-3-(3-methylbutyl)-	Heterocyclic compound	-	18433-98-2	-	19529.4	20048.2	18678.7	18613.9	17336.6	16993.6	--	--
GC-MS	-	-	88	101	214.193	C13H26O2	-	Undecanoic acid, ethyl ester	Ester	-	627-90-7	-	36918.4	31072	30430.4	32798.7	30053.2	30089.1	--	--
GC-MS	-	-	41	57	170.167	C11H22O	-	Undecanal	Aldehyde	-	112-44-7	-	22810.9	21418.1	23988	21919.3	20050.4	18784.5	--	--
GC-MS	-	-	81	41	152.12	C10H16O	-	2,4-Decadienal, (E,E)-	Aldehyde	-	25152-84-5	-	303292	279306	298313	279622	253356	269012	--	--
GC-MS	-	-	69	41	182.131	C11H18O2	-	trans-Geranic acid methyl ester	Ester	-	1189-09-9	-	7732.64	6717.38	6357.45	6622.45	5637.35	5674.17	--	--
GC-MS	-	-	107	91	150.104	C10H14O	-	1,3-Cyclohexadiene-1-carboxaldehyde, 2,6,6-trimethyl-	Terpenoids	-	116-26-7	-	58356.7	56607.6	56187.9	56279.8	60560.5	55956.1	C17062	--
GC-MS	-	-	41	69	204.188	C15H24	-	cis-.beta.-Farnesene	Terpenoids	-	28973-97-9	-	16411.6	22372.1	18998.7	13957.8	13613.6	13891.3	--	--
GC-MS	-	-	58	59	170.167	C11H22O	-	2-Undecanone	Ketone	-	112-12-9	-	58007.7	53863.6	56265.9	64391.1	57557.8	58710.3	C01875	--
GC-MS	-	-	79	107	150.104	C10H14O	-	4-Isopropylcyclohexa-1,3-dienecarbAldehyde	Aldehyde	-	1197-15-5	-	413715	380177	399960	397912	358501	363546	--	--
GC-MS	-	-	121	136	170.113	C10H18S	-	3-Cyclohexene-1-methanethiol, .alpha.,.alpha.,4-trimethyl-	Sulfur compounds	-	71159-90-5	-	175972	161838	170929	170223	147131	150488	--	--
GC-MS	-	-	105	122	122.037	C7H6O2	-	Benzoic acid	Aromatics	-	65-85-0	-	1.31269e+06	1.27457e+06	1.31215e+06	1.25632e+06	1.30903e+06	1.24338e+06	C00180	ko00360,ko01100,ko01110
GC-MS	-	-	69	41	154.136	C10H18O	-	Geraniol	Terpenoids	-	106-24-1	-	1.98372e+08	1.92138e+08	1.96161e+08	1.51146e+08	1.57307e+08	1.49264e+08	C01500	ko00902,ko01100,ko01110
GC-MS	-	-	120	135	135.068	C8H9NO	-	Ethanone, 1-(2-aminophenyl)-	Ketone	-	551-93-9	-	49746.7	44673.8	50799.1	47471.3	41121.3	46306.5	--	--
GC-MS	-	-	93	80	196.146	C12H20O2	-	Linalyl acetate	Ester	-	115-95-7	-	9.46073e+07	9.17657e+07	9.34179e+07	9.57675e+07	9.45971e+07	9.33224e+07	C09863	--
GC-MS	-	-	112	113	143.04	C6H9NOS	-	5-Thiazoleethanol, 4-methyl-	Sulfur compounds	-	137-00-8	-	85232.4	87446.1	85211.3	118388	92814.8	96277.8	C04294	ko00730,ko01100,ko01240
GC-MS	-	-	41	55	154.136	C10H18O	-	2-Decenal, (Z)-	Aldehyde	-	2497-25-8	-	1.37079e+08	1.32191e+08	1.35199e+08	1.3932e+08	1.35195e+08	1.34573e+08	--	--
GC-MS	-	-	41	137	152.12	C10H16O	-	2,6,6-trimethyl-1-Cyclohexene-1-carboxaldehyde	Terpenoids	-	432-25-7	-	130026	128094	126463	146393	144700	143713	C20425	--
GC-MS	-	-	82	110	152.12	C10H16O	-	2-Cyclohexen-1-one, 3-methyl-6-(1-methylethyl)-	Heterocyclic compound	-	89-81-6	-	5.74177e+08	5.56036e+08	5.66528e+08	5.80984e+08	5.72438e+08	5.46983e+08	--	--
GC-MS	-	-	135	108	135.014	C7H5NS	-	Benzothiazole	Heterocyclic compound	-	95-16-9	-	1.14956e+06	1.02605e+06	1.06148e+06	1.1446e+06	1.12891e+06	1.10251e+06	--	--
GC-MS	-	-	82	54	150.104	C10H14O	-	(-)-Carvone	Terpenoids	-	6485-40-1	-	1.94526e+07	1.91265e+07	1.94598e+07	1.28527e+07	1.26359e+07	1.25598e+07	C01767	ko00902,ko00903,ko01110
GC-MS	-	-	135	91	150.104	C10H14O	-	Benzenemethanol, .alpha.,.alpha.,4-trimethyl-	Terpenoids	-	1197-01-9	-	243092	232547	238800	234436	242590	226445	--	--
GC-MS	-	-	81	41	138.104	C9H14O	-	2,4-Nonadienal, (E,E)-	Aldehyde	-	5910-87-2	-	246643	236617	239165	278873	274316	264422	--	--
GC-MS	-	-	128	129	128.063	C10H8	-	Naphthalene	Aromatics	-	91-20-3	-	13582.7	12924.7	13281.2	12693	13141.4	12774.8	C00829	ko01100
GC-MS	-	-	71	81	156.151	C10H20O	-	Cyclohexanol, 5-methyl-2-(1-methylethyl)-, (1.alpha.,2.alpha.,5.alpha.)-	Terpenoids	-	491-02-1	-	840621	802029	810762	824202	834943	801214	--	--
GC-MS	-	-	95	110	154.136	C10H18O	-	endo-Borneol	Terpenoids	-	507-70-0	-	408851	412016	391267	772966	777144	777424	C01411	--
GC-MS	-	-	119	91	152.12	C10H16O	-	Carveol	Terpenoids	-	99-48-9	-	381268	291905	300601	366256	323587	315589	--	--
GC-MS	-	-	104	105	151.063	C8H9NO2	-	Benzene, (2-nitroethyl)-	Aromatics	-	6125-24-2	-	12181.4	16537.3	14899.5	13586	12873.5	14649.4	--	--
GC-MS	-	-	97	57	142.063	C7H10O3	-	2(5H)-Furanone, 5-ethyl-3-hydroxy-4-methyl-	Ketone	-	698-10-2	-	6849.19	8380.39	7247.84	7546.86	6863.31	6542.7	--	--
GC-MS	-	-	108	107	108.058	C7H8O	-	Phenol, 2-methyl-	Aromatics	-	95-48-7	-	112036	135510	126403	144034	149712	148562	C01542	ko01100
GC-MS	-	-	56	99	172.146	C10H20O2	-	Hexanoic acid, butyl ester	Ester	-	626-82-4	-	7677.07	9250.04	8680.58	7561.91	9800.71	9246.64	--	--
GC-MS	-	-	124	94	166.111	C9H14N2O	-	Pyrazine, 2-methoxy-3-(2-methylpropyl)-	Heterocyclic compound	-	24683-00-9	-	6.64617e+06	6.15579e+06	6.45262e+06	6.16373e+06	6.61391e+06	6.50853e+06	--	--
GC-MS	-	-	119	91	134.073	C9H10O	-	1-(4-methylphenyl)-Ethanone	Ketone	-	122-00-9	-	3.3279e+06	3.2198e+06	3.31789e+06	3.14693e+06	3.28431e+06	3.06892e+06	--	--
GC-MS	-	-	45	69	144.151	C9H20O	-	2-Nonanol	Alcohol	-	628-99-9	-	122780	127602	128464	144320	171761	159303	--	--
GC-MS	-	-	69	41	154.136	C10H18O	-	4-Hexen-1-ol, 5-methyl-2-(1-methylethenyl)-, (R)-	Terpenoids	-	498-16-8	-	842674	828921	761241	1.69601e+06	1.68176e+06	1.62332e+06	--	--
GC-MS	-	-	105	77	150.068	C9H10O2	-	Benzoic acid, ethyl ester	Ester	-	93-89-0	-	307648	303787	311161	302975	316505	300798	--	--
GC-MS	-	-	89	71	172.146	C10H20O2	-	Butanoic acid, hexyl ester	Ester	-	2639-63-6	-	134461	125827	130067	127810	131073	117990	--	--
GC-MS	-	-	82	67	170.131	C10H18O2	-	Butanoic acid, 3-hexenyl ester, (Z)-	Ester	-	16491-36-4	-	9.41103e+06	8.71618e+06	9.17452e+06	9.23719e+06	9.28499e+06	9.06516e+06	--	--
GC-MS	-	-	95	79	166.099	C10H14O2	-	2-((3,3-Dimethyloxiran-2-yl)methyl)-3-methylfuran	Heterocyclic compound	-	92356-06-4	-	1.98016e+07	1.8477e+07	1.9508e+07	1.86469e+07	1.97772e+07	1.91303e+07	--	--
GC-MS	-	-	107	122	122.073	C8H10O	-	Phenol, 3-ethyl-	Aromatics	-	620-17-7	-	559003	541447	545048	521747	567026	519696	C14386	--
GC-MS	-	-	41	69	140.12	C9H16O	-	2,6-Nonadien-1-ol	Alcohol	-	7786-44-9	-	360818	336969	341092	595647	597919	586668	--	--
GC-MS	-	-	108	91	150.068	C9H10O2	-	Acetic acid, phenylmethyl ester	Ester	-	140-11-4	-	318488	317905	318403	344374	360608	362669	C15513	--
GC-MS	-	-	149	150	150.116	C9H14N2	-	Pyrazine, 3,5-diethyl-2-methyl-	Heterocyclic compound	-	18138-05-1	-	115480	120395	125743	114590	137952	126952	--	--
GC-MS	-	-	41	70	138.104	C9H14O	-	2,6-Nonadienal, (E,Z)-	Aldehyde	-	557-48-2	-	1.07222e+06	1.04102e+06	1.09134e+06	1.90559e+06	1.8615e+06	1.75389e+06	C08499	--
GC-MS	-	-	56	55	144.151	C9H20O	-	1-Nonanol	Alcohol	-	143-08-8	-	18751.2	18531.1	18917.1	18257.9	21603.9	19540.5	C14696	--
GC-MS	-	-	41	43	140.12	C9H16O	-	2-Nonenal	Aldehyde	-	2463-53-8	-	1.0725e+06	1.05994e+06	1.08314e+06	1.90588e+06	1.86231e+06	1.75389e+06	--	--
GC-MS	-	-	154	95	154.136	C10H18O	-	Citronellal	Terpenoids	-	106-23-0	-	1.0973e+06	965402	981584	1.93815e+06	1.8931e+06	1.79793e+06	C17384	--
GC-MS	-	-	83	55	140.12	C9H16O	-	2-Nonenal, (E)-	Aldehyde	-	18829-56-6	-	1.70878e+06	1.62851e+06	1.66912e+06	3.11809e+06	3.10231e+06	2.91245e+06	--	--
GC-MS	-	-	139	111	154.136	C10H18O	-	4-Isopropyl-1-methylcyclohex-2-enol	Alcohol	-	619-62-5	-	14623.7	13722.3	14081.5	14628.7	14425.6	15324.9	--	--
GC-MS	-	-	71	93	154.136	C10H18O	-	Cyclohexanol, 1-methyl-4-(1-methylethenyl)-	Terpenoids	-	138-87-4	-	237778	202504	200674	471349	430585	427136	C17517	--
GC-MS	-	-	112	69	154.136	C10H18O	-	Cyclohexanone, 5-methyl-2-(1-methylethyl)-	Terpenoids	-	10458-14-7	-	2.14954e+06	1.91546e+06	1.97886e+06	4.55917e+06	4.5375e+06	4.30915e+06	--	--
GC-MS	-	-	95	41	152.12	C10H16O	-	Camphor	Terpenoids	-	76-22-2	-	383228	382249	401792	397297	411236	388844	C00809	--
GC-MS	-	-	94	108	152.23	C10H16O	-	cis-Isopulegone	Terpenoids	-	3391-89-7	-	2.55472e+06	2.20592e+06	2.17969e+06	1.14774e+06	1.02681e+06	1.0992e+06	C11951	ko00902,ko01110
GC-MS	-	-	108	67	152.12	C10H16O	-	Limonene oxide	Terpenoids	-	4959-35-7	-	1.76345e+06	1.42714e+06	1.48787e+06	1.45039e+06	1.32176e+06	1.3212e+06	--	--
GC-MS	-	-	81	43	154.136	C10H18O	-	3-Cyclohexen-1-ol, 1-methyl-4-(1-methylethyl)-	Alcohol	-	586-82-3	-	1.36494e+06	1.12432e+06	1.14778e+06	1.16917e+06	1.12073e+06	1.14957e+06	--	--
GC-MS	-	-	137	109	152.12	C10H16O	-	Limonene oxide, cis-	Terpenoids	-	13837-75-7	-	1.78758e+06	1.63093e+06	1.70918e+06	1.8669e+06	1.73858e+06	1.73241e+06	--	--
GC-MS	-	-	79	108	108.058	C7H8O	-	Benzyl Alcohol	Alcohol	-	100-51-6	-	3.53897e+07	3.76381e+07	3.60021e+07	3.65152e+07	3.74273e+07	3.74126e+07	C00556	ko01100
GC-MS	-	-	55	87	142.099	C8H14O2	-	Cyclohexanecarboxylic acid, methyl ester	Ester	-	4630-82-4	-	317070	291178	290743	239460	254470	257970	--	--
GC-MS	-	-	83	55	156.115	C9H16O2	-	Cyclohexanecarboxylic acid, ethyl ester	Ester	-	3289-28-9	-	310188	282332	278462	277936	252052	267046	--	--
GC-MS	-	-	137	67	152.12	C10H16O	-	Limonene-1,2-epoxide	Terpenoids	-	1195-92-2	-	1.77013e+06	1.62427e+06	1.69344e+06	1.24661e+06	1.22083e+06	1.23768e+06	C07271	ko00903
GC-MS	-	-	112	41	154.136	C10H18O	-	(+)-Isomenthone	Terpenoids	-	491-07-6	-	4.56102e+06	4.54335e+06	4.31386e+06	2.15769e+06	2.23937e+06	2.162e+06	C11952	ko00902,ko01110
GC-MS	-	-	69	81	150.104	C10H14O	-	Furan, 3-(4-methyl-3-pentenyl)-	Terpenoids	-	539-52-6	-	1.3389e+06	1.34669e+06	1.36663e+06	1.39216e+06	1.4288e+06	1.3468e+06	--	--
GC-MS	-	-	117	132	132.094	C10H12	-	Benzene, 1-methyl-4-(1-methylethenyl)-	Aromatics	-	1195-32-0	-	2.10898e+07	2.16799e+07	2.16203e+07	2.09676e+07	2.13939e+07	2.10192e+07	--	--
GC-MS	-	-	119	91	134.11	C10H14	-	1,3,8-p-Menthatriene	Terpenoids	-	18368-95-1	-	1.17112e+07	1.05242e+07	1.11792e+07	9.30471e+06	9.58111e+06	9.87888e+06	--	--
GC-MS	-	-	139	69	154.136	C10H18O	-	(2S,4R)-4-Methyl-2-(2-methylprop-1-en-1-yl)tetrahydro-2H-pyran	Terpenoids	-	3033-23-6	-	306746	308252	312330	317810	317589	302541	--	--
GC-MS	-	-	93	43	154.136	C10H18O	-	Bicyclo[3.1.0]hexan-2-ol, 2-methyl-5-(1-methylethyl)-, (1.alpha.,2.alpha.,5.alpha.)-	Terpenoids	-	17699-16-0	-	178030	169314	164107	150900	155584	147663	--	--
GC-MS	-	-	139	69	154.136	C10H18O	-	trans-Rose oxide	Terpenoids	-	876-18-6	-	13531.7	13244.7	14184.4	14828.2	14596.6	15358.9	--	--
GC-MS	-	-	93	121	136.125	C10H16	-	Cyclohexene, 1-methyl-4-(1-methylethylidene)-	Terpenoids	-	586-62-9	-	426257	455411	444986	434609	440052	436019	C06075	--
GC-MS	-	-	71	93	154.136	C10H18O	-	Linalool	Terpenoids	-	78-70-6	-	2.19215e+06	2.21092e+06	2.25256e+06	2.28546e+06	2.31585e+06	2.1688e+06	C03985	--
GC-MS	-	-	71	82	152.12	C10H16O	-	Hotrienol	Alcohol	-	20053-88-7	-	879727	880563	878381	879407	867367	889233	--	--
GC-MS	-	-	88	43	158.131	C9H18O2	-	Heptanoic acid, ethyl ester	Ester	-	106-30-9	-	13197.6	12664.1	12306.8	12805.2	15380.4	14560.5	--	--
GC-MS	-	-	67	41	138.104	C9H14O	-	(Z,Z)-3,6-Nonadienal	Aldehyde	-	21944-83-2	-	597640	560700	568031	563588	584230	556908	C16323	ko00592,ko01110
GC-MS	-	-	91	92	122.073	C8H10O	-	Phenylethyl Alcohol	Alcohol	-	60-12-8	-	8.44543e+06	7.59318e+06	8.32753e+06	6.9856e+06	6.90988e+06	7.0676e+06	C05853	ko00360
GC-MS	-	-	95	43	124.089	C8H12O	-	3,5-Octadien-2-one	Ketone	-	38284-27-4	-	4855.89	4346	4503.84	5055.15	4720.65	4607.97	--	--
GC-MS	-	-	111	126	126.014	C6H6OS	-	Ethanone, 1-(2-thienyl)-	Heterocyclic compound	-	88-15-3	-	8191.33	8054.39	8177.88	8442.13	8593.29	8081.42	--	--
GC-MS	-	-	97	98	154.082	C9H14S	-	Thiophene, 2-pentyl-	Heterocyclic compound	-	4861-58-9	-	485915	434161	450630	1.05923e+06	1.0656e+06	1.01888e+06	--	--
GC-MS	-	-	56	55	130.136	C8H18O	-	1-Octanol	Alcohol	-	111-87-5	-	17334.8	17013.1	16029.2	14060.8	16835.4	16123.2	C00756	--
GC-MS	-	-	126	71	126.032	C6H6O3	-	Maltol	Heterocyclic compound	-	118-71-8	-	19231	19159	19638.3	18511.6	19587.3	18821.2	C11918	ko00523,ko01110
GC-MS	-	-	119	134	134.11	C10H14	-	Benzene, 1,2,4,5-tetramethyl-	Aromatics	-	95-93-2	-	1.16337e+07	1.02751e+07	1.06909e+07	1.00603e+07	9.51758e+06	9.81799e+06	C14534	--
GC-MS	-	-	135	136	136.1	C8H12N2	-	2,3-Dimethyl-5-ethylpyrazine	Heterocyclic compound	-	15707-34-3	-	9883.16	10718.9	10062.3	10071.9	10034.6	10375.8	--	--
GC-MS	-	-	135	136	136.1	C8H12N2	-	Pyrazine, 2-ethyl-3,5-dimethyl-	Heterocyclic compound	-	13925-07-0	-	9199.91	9584.56	9261.74	8539.28	8488.59	9015.24	--	--
GC-MS	-	-	105	77	136.052	C8H8O2	-	Benzoic acid, methyl ester	Ester	-	93-58-3	-	728930	749843	740193	709859	731905	722476	C20645	--
GC-MS	-	-	97	45	129.991	C5H6S2	-	2-Thiophenemethanethiol	Sulfur compounds	-	6258-63-5	-	358465	363704	366202	375540	391081	373407	--	--
GC-MS	-	-	107	108	108.058	C7H8O	-	p-Cresol	Aromatics	-	106-44-5	-	51761.8	49247.1	51264.3	48128.9	48949.2	48709.5	C01468	ko01100
GC-MS	-	-	93	91	136.125	C10H16	-	γ-Terpinene	Terpenoids	-	99-85-4	-	8.20053e+06	9.08629e+06	8.5124e+06	5.68826e+06	5.42891e+06	5.48197e+06	C09900	--
GC-MS	-	-	109	124	124.052	C7H8O2	-	2-methoxy-Phenol	Phenol	-	90-05-1	-	4223.08	4131.38	4438.33	5198.13	5565.8	5553.39	C01502	--
GC-MS	-	-	136	93	154.136	C10H18O	-	Sabinene hydrate	Terpenoids	-	15537-55-0	-	79442.3	76334.5	74842	52963.1	51506.8	56974.3	C02462	ko00902,ko01100,ko01110
GC-MS	-	-	138	137	138.079	C7H10N2O	-	3-Methoxy-2,5-dimethylpyrazine	Heterocyclic compound	-	19846-22-1	-	30448	31525.6	31376.5	34180.9	31525.5	32357.4	--	--
GC-MS	-	-	83	55	152.12	C10H16O	-	1,5-Heptadien-4-one, 3,3,6-trimethyl-	Terpenoids	-	546-49-6	-	142376	144463	141714	138343	145429	136888	--	--
GC-MS	-	-	93	41	136.125	C10H16	-	1,3,7-Octatriene, 3,7-dimethyl-	Terpenoids	-	502-99-8	-	309653	330597	305814	293740	307261	301500	--	--
GC-MS	-	-	59	41	156.151	C10H20O	-	7-Octen-2-ol, 2,6-dimethyl-	Terpenoids	-	18479-58-8	-	57055.1	62821.1	57762.8	71496.6	69605.9	70809.6	--	--
GC-MS	-	-	93	77	136.125	C10H16	-	.beta.-Phellandrene	Terpenoids	-	555-10-2	-	1.01666e+08	1.05869e+08	1.01852e+08	1.03513e+08	1.05536e+08	1.05609e+08	C19818	--
GC-MS	-	-	121	136	136.1	C8H12N2	-	Pyrazine, 2-methyl-5-(1-methylethyl)-	Heterocyclic compound	-	13925-05-8	-	3.1539e+06	3.12301e+06	3.0273e+06	3.3343e+06	3.48396e+06	3.44438e+06	--	--
GC-MS	-	-	41	55	126.104	C8H14O	-	(E)-2-Octenal	Aldehyde	-	2548-87-0	-	250838	271341	250358	288904	294383	290736	C21138	ko01100,ko01110
GC-MS	-	-	94	109	109.053	C6H7NO	-	Ethanone, 1-(1H-pyrrol-2-yl)-	Heterocyclic compound	-	1072-83-9	-	815965	856051	804857	912823	954515	943509	--	--
GC-MS	-	-	93	41	136.125	C10H16	-	1,3,6-Octatriene, 3,7-dimethyl-, (Z)-	Terpenoids	-	3338-55-4	-	9.86794e+07	1.05888e+08	1.01869e+08	1.03527e+08	1.05555e+08	1.05627e+08	--	--
GC-MS	-	-	119	134	134.11	C10H14	-	p-Cymene	Aromatics	-	99-87-6	-	1.83233e+07	1.70269e+07	1.75043e+07	1.56183e+07	1.60425e+07	1.59736e+07	C06575	ko01100
GC-MS	-	-	105	77	120.058	C8H8O	-	Acetophenone	Ketone	-	98-86-2	-	28289.1	27647	26517.5	24889.1	25121.2	23825.6	C07113	--
GC-MS	-	-	117	99	158.131	C9H18O2	-	Hexanoic acid, 1-methylethyl ester	Ester	-	2311-46-8	-	1.39696e+06	1.48279e+06	1.3749e+06	1.42627e+06	1.43872e+06	1.43339e+06	--	--
GC-MS	-	-	68	93	136.125	C10H16	-	Limonene	Terpenoids	-	138-86-3	-	2.10358e+07	2.17954e+07	2.03365e+07	1.28817e+07	1.24084e+07	1.24578e+07	C06078	--
GC-MS	-	-	41	67	100.089	C6H12O	-	3-Hexen-1-ol, (E)-	Alcohol	-	928-97-2	-	5.11997e+06	4.90636e+06	4.94674e+06	4.55379e+06	4.13271e+06	4.29663e+06	--	--
GC-MS	-	-	91	122	122.073	C8H10O	-	Benzene, (methoxymethyl)-	Aromatics	-	538-86-3	-	945681	1.04549e+06	1.04332e+06	1.04743e+06	1.05854e+06	1.06559e+06	--	--
GC-MS	-	-	121	93	136.125	C10H16	-	1,3-Cyclohexadiene, 1-methyl-4-(1-methylethyl)-	Terpenoids	-	99-86-5	-	496083	543032	514702	588805	624438	601959	C09898	--
GC-MS	-	-	57	41	130.136	C8H18O	-	1-Hexanol, 2-ethyl-	Alcohol	-	104-76-7	-	284767	305852	301214	310064	316039	310042	C02498	--
GC-MS	-	-	68	93	136.125	C10H16	-	D-Limonene	Terpenoids	-	5989-27-5	-	2.08146e+07	2.17961e+07	1.99361e+07	1.08875e+07	1.04308e+07	1.04613e+07	C06099	ko00902,ko00903,ko01100,ko01110
GC-MS	-	-	122	80	122.048	C6H6N2O	-	Acetylpyrazine	Heterocyclic compound	-	22047-25-2	-	54140.2	55585	53187.3	58491.8	61935.3	61624	--	--
GC-MS	-	-	69	41	148.056	C6H12O2S	-	3-Mercapto-3-methylbutyl formate (ester)	Sulfur compounds	-	50746-10-6	-	6.70721e+06	6.76406e+06	6.55392e+06	6.64683e+06	6.81491e+06	6.79559e+06	--	--
GC-MS	-	-	91	92	120.058	C8H8O	-	BenzeneacetAldehyde	Aldehyde	-	122-78-1	-	122137	136418	127135	118584	125463	122998	C00601	ko00360,ko01100
GC-MS	-	-	161	105	204.188	C15H24	-	1H-Cyclopenta[1,3]cyclopropa[1,2]benzene, octahydro-7-methyl-3-methylene-4-(1-methylethyl)-, [3aS-(3a.alpha.,3b.beta.,4.beta.,7.alpha.,7aS*)]-	Terpenoids	-	13744-15-5	-	23716.9	23061.4	18042	19744.9	18384.3	18762	C09648	--
GC-MS	-	-	95	96	128.03	C6H8OS	-	2-Furanmethanethiol, 5-methyl-	Heterocyclic compound	-	59303-05-8	-	239922	277832	257116	251861	261376	253420	--	--
GC-MS	-	-	61	129	129.061	C6H11NS	-	Pentanenitrile, 5-(methylthio)-	Sulfur compounds	-	59121-25-4	-	7129.45	7223.46	7032.25	6654.29	6258.12	6114.42	--	--
GC-MS	-	-	79	78	121.053	C7H7NO	-	Ethanone, 1-(2-pyridinyl)-	Heterocyclic compound	-	1122-62-9	-	3.58796e+07	3.76318e+07	3.59995e+07	3.65141e+07	3.74207e+07	3.74084e+07	--	--
GC-MS	-	-	59	55	130.136	C8H18O	-	3-Octanol	Alcohol	-	589-98-0	-	178138	176312	178862	205142	221032	214560	C17144	--
GC-MS	-	-	41	93	136.125	C10H16	-	.beta.-Myrcene	Terpenoids	-	123-35-3	-	7.35948e+06	7.51978e+06	7.40853e+06	6.92895e+06	7.03671e+06	7.05057e+06	C06074	ko00902,ko01110
GC-MS	-	-	93	91	136.125	C10H16	-	.alpha.-Phellandrene 1	Terpenoids	-	99-83-2	-	4.27463e+06	4.49075e+06	4.55273e+06	3.60473e+06	3.73262e+06	3.84081e+06	C11391	--
GC-MS	-	-	120	105	120.007	C4H8S2	-	2-Methyl-1,3-dithiacyclopentane	Heterocyclic compound	-	5616-51-3	-	1.80525e+06	1.69792e+06	1.65511e+06	1.61222e+06	1.63075e+06	1.61298e+06	--	--
GC-MS	-	-	121	122	122.084	C7H10N2	-	Pyrazine, 2-ethyl-5-methyl-	Heterocyclic compound	-	13360-64-0	-	90578.8	92821.2	92820.5	86535.9	83163.9	85232.5	--	--
GC-MS	-	-	81	82	138.104	C9H14O	-	Furan, 2-pentyl-	Heterocyclic compound	-	3777-69-3	-	500549	529133	501187	489191	495115	497123	--	--
GC-MS	-	-	109	79	152.12	C10H16O	-	2,3-Dehydro-1,8-cineole	Terpenoids	-	92760-25-3	-	56215.7	63526.6	59485.5	58556.2	60044.3	57969.2	--	--
GC-MS	-	-	93	91	136.125	C10H16	-	Bicyclo[3.1.0]hexane, 4-methylene-1-(1-methylethyl)-	Terpenoids	-	3387-41-5	-	2.57398e+06	2.6595e+06	2.51694e+06	2.57525e+06	2.74038e+06	2.7228e+06	C16777	--
GC-MS	-	-	94	66	94.042	C6H6O	-	Phenol	Phenol	-	108-95-2	-	3.3487e+06	3.86522e+06	3.60285e+06	3.49631e+06	3.59331e+06	3.57659e+06	C00146	ko00350,ko01100
GC-MS	-	-	57	72	128.12	C8H16O	-	1-Octen-3-ol	Alcohol	-	3391-86-4	-	1.56371e+07	1.53449e+07	1.54749e+07	1.4353e+07	1.5836e+07	1.42429e+07	C14272	--
GC-MS	-	-	69	41	126.104	C8H14O	-	5-Methyl-(E)-2-hepten-4-one	Ketone	-	102322-83-8	-	117595	131483	121201	129306	132551	130878	--	--
GC-MS	-	-	128	57	128.12	C8H16O	-	3-Octanone	Ketone	-	106-68-3	-	838233	871568	894515	937881	974678	993236	C17145	--
GC-MS	-	-	70	56	116.12	C7H16O	-	1-Heptanol	Alcohol	-	111-70-6	-	7656.18	7611.32	7159.63	8691.6	8719.38	8623.75	--	--
GC-MS	-	-	77	106	106.042	C7H6O	-	BenzAldehyde	Aldehyde	-	100-52-7	-	518566	509448	540565	1.80281e+06	1.69146e+06	1.90777e+06	C00193	--
GC-MS	-	-	105	120	120.094	C9H12	-	Benzene, 1,2,4-trimethyl-	Aromatics	-	95-63-6	-	768421	818633	820142	745787	758603	760804	C14533	--
GC-MS	-	-	93	91	136.125	C10H16	-	alpha-Pinene	Terpenoids	-	80-56-8	-	320991	364923	331832	252018	246400	250569	C09880	ko00903,ko01110
GC-MS	-	-	70	69	116.12	C7H16O	-	1-Hexanol, 4-methyl-	Alcohol	-	818-49-5	-	48771.6	45346.5	47856.1	48698.2	47420.3	48940.8	--	--
GC-MS	-	-	70	41	114.104	C7H14O	-	Heptanal	Aldehyde	-	111-71-7	-	11323.4	10418.3	10882.1	10055.1	10450.2	9454.1	C14390	--
GC-MS	-	-	91	106	106.078	C8H10	-	o-Xylene	Aromatics	-	95-47-6	-	32429.4	31627.5	32483.9	34615	37536.7	34753	C07212	ko01100
GC-MS	-	-	67	41	100.089	C6H12O	-	3-Hexen-1-ol, (Z)-	Alcohol	-	928-96-1	-	741318	698572	706918	637749	611706	627534	C08492	ko00592,ko01110
GC-MS	-	-	60	43	102.068	C5H10O2	-	Butanoic Acid, 3-methyl-	Acid	-	503-74-2	-	17214.6	18878.6	17105.9	17530.7	16202.5	15089.7	C08262	ko01110
GC-MS	-	-	41	39	98.073	C6H10O	-	2-Hexenal	Aldehyde	-	505-57-7	-	5.12008e+06	5.05312e+06	5.00354e+06	4.5483e+06	4.13383e+06	4.29722e+06	C08497	--
GC-MS	-	-	98	41	98.037	C5H6O2	-	2-Furanmethanol	Alcohol	-	98-00-0	-	3.41951e+06	3.40199e+06	3.3936e+06	2.90606e+06	2.73965e+06	2.87264e+06	C20441	--
GC-MS	-	-	41	42	98.073	C6H10O	-	2-Hexenal, (E)-	Aldehyde	-	6728-26-3	-	5.07784e+06	4.71787e+06	4.94762e+06	4.48442e+06	4.342e+06	4.29625e+06	C08497	--
GC-MS	-	-	71	41	114.141	C8H18	-	Octane	Hydrocarbons	-	111-65-9	-	410440	303246	303023	270963	240917	256400	C01387	--
GC-MS	-	-	58	71	140.12	C9H16O	-	8-Nonen-2-one	Ketone	-	5009-32-5	-	321471	340841	338199	327020	336888	322329	--	--
GC-MS	-	-	45	43	90.068	C4H10O2	-	2,3-Butanediol	Alcohol	-	513-85-9	-	550111	368780	390892	355766	352903	378496	--	--
GC-MS	-	-	91	106	106.078	C8H10	-	Benzene, 1,3-dimethyl-	Aromatics	-	108-38-3	-	58228.8	59611.5	60902.4	60460	65988.2	61410.2	C07208	ko01100
GC-MS	-	-	69	39	98.073	C6H10O	-	3-Hexenal, (Z)-	Aldehyde	-	6789-80-6	-	324463	291950	291732	276272	252537	270228	C16310	ko00592,ko01110
GC-MS	-	-	83	55	98.073	C6H10O	-	3-Penten-2-one, 4-methyl-	Ketone	-	141-79-7	-	184063	169999	178990	152559	130900	135215	--	--
GC-MS	-	-	44	56	100.089	C6H12O	-	Hexanal	Aldehyde	-	66-25-1	-	2.70085e+06	2.02994e+06	1.85793e+06	1.81202e+06	1.62164e+06	1.63957e+06	--	--
GC-MS	-	-	73	56	116.084	C6H12O2	-	Isobutyl acetate	Ester	-	110-19-0	-	471719	451917	463332	484441	457104	459023	--	--
GC-MS	-	-	68	59	170.131	C10H18O2	-	2H-Pyran-3-ol, 6-ethenyltetrahydro-2,2,6-trimethyl-	Heterocyclic compound	-	14049-11-7	-	51989.4	53710.6	55439.4	49536.2	51884.8	60791.6	--	--
GC-MS	-	-	55	84	84.058	C5H8O	-	2-Butenal, 2-methyl-	Aldehyde	-	1115-11-3	-	26367.1	25025.1	24710.7	23870.5	19222.7	22335	--	--
GC-MS	-	-	58	57	100.089	C6H12O	-	2-Hexanone	Ketone	-	591-78-6	-	390096	295339	290514	290235	226742	244090	--	--
UPLC-MS/MS	177.06	117.04	-	-	178.063	C10H10O3	[M-H]-	3,4-Methylenedioxy cinnamyl alcohol	Lignans and Coumarins	Lignans	58095-76-4	2	42364	39943	41831	32119	27076	32445	--	--
UPLC-MS/MS	102.05	56.05	-	-	101.048	C4H7NO2	[M+H]+	L-Azetidine-2-carboxylic acid	Alkaloids	Alkaloids	2133-34-8	1	114830	99395	105140	68155	82142	55159	--	--
UPLC-MS/MS	519.19	357.13	-	-	520.194	C26H32O11	[M-H]-	(7S,8R)-dehydrodiconiferylalcohol-9'-O-β-D-glucopyranoside	Phenolic acids	Phenolic acids	-	2	12843	12529	21415	14993	13186	6547	--	--
UPLC-MS/MS	315.11	135.04	-	-	316.116	C14H20O8	[M-H]-	3,4-dihydroxyphenylethanol-β-D-glucopyranoside	Phenolic acids	Phenolic acids	-	2	17952	16664	12985	14223	14477	15925	--	--
UPLC-MS/MS	331.1	153.02	-	-	332.111	C14H20O9	[M-H]-	2-(3,4-dihydroxyphenyl)ethanediol 1-O-β-D-glucopyranoside	Phenolic acids	Phenolic acids	-	2	233560	262940	229940	271200	247850	261310	--	--
UPLC-MS/MS	477.16	315.11	-	-	478.169	C20H30O13	[M-H]-	2-(3-β-D-glucopyranosyloxy-4-hydroxyphenyl)ethanol-1-O-β-D-glucopyranoside	Phenolic acids	Phenolic acids	-	2	74194	85877	83348	98931	68509	100880	--	--
UPLC-MS/MS	409.22	205.12	-	-	410.23	C22H34O7	[M-H]-	Forskolin	Terpenoids	Ditepenoids	66575-29-9	3	2995.5	2768.9	4210	3073.6	3287.5	2946.6	C09076	--
UPLC-MS/MS	409.22	205.12	-	-	410.23	C22H34O7	[M-H]-	isoforskolin	Terpenoids	Ditepenoids	64657-21-2	3	3149.1	2285.1	3790.9	3218.7	2828.2	4105	--	--
UPLC-MS/MS	475.18	179.07	-	-	476.189	C21H32O12	[M-H]-	coleoside-B	Terpenoids	Monoterpenoids	-	2	33582	32362	41240	33990	41951	45176	--	--
UPLC-MS/MS	417.08	251.05	-	-	418.09	C20H18O10	[M-H]-	Salvianolic Acid D	Phenolic acids	Phenolic acids	-	3	53763	162380	227290	211870	205490	27748	--	--
UPLC-MS/MS	235.12	59.01	-	-	236.126	C10H20O6	[M-H]-	Butyl Beta-D-Fructopyranoside	Others	Others	67884-27-9	3	21893	21788	35597	45228	23717	34343	--	--
UPLC-MS/MS	355.1	163.04	-	-	354.095	C16H18O9	[M+H]+	isoscopoletin-glucoside	Lignans and Coumarins	Coumarins	-	1	3995800	4641900	4524900	4547300	3887100	4372200	--	--
UPLC-MS/MS	193.05	133.03	-	-	192.042	C10H8O4	[M+H]+	isoscopoletin	Lignans and Coumarins	Coumarins	-	2	88230	77427	116170	68803	48128	77807	--	--
UPLC-MS/MS	177.05	89.04	-	-	176.047	C10H8O3	[M+H]+	7-methoxycoumarin(ISO3)	Lignans and Coumarins	Coumarins	-	1	914730	879340	1029400	2063900	2123600	2004100	--	--
UPLC-MS/MS	163.04	89.04	-	-	162.032	C9H6O3	[M+H]+	7-hydroxy-2H-1-benzopyran-2-one	Lignans and Coumarins	Coumarins	-	1	2202700	1993900	2080500	2161200	2110100	2454200	--	--
UPLC-MS/MS	489.23	203.11	-	-	488.205	C26H32O9	[M+H]+	Machilin A-glucoside(ISO1)	Lignans and Coumarins	Lignans	-	2	15191	12605	8627.5	8296.1	11508	12220	--	--
UPLC-MS/MS	387.2	207.14	-	-	386.194	C19H30O8	[M+H]+	Citroside A	Lignans and Coumarins	Lignans	-	2	129480	71743	120870	62778	37196	63273	--	--
UPLC-MS/MS	343.15	151.04	-	-	342.147	C20H22O5	[M+H]+	(-)-Chicanin(ISO1)	Lignans and Coumarins	Lignans	-	2	20383	17329	17035	22768	17034	19823	--	--
UPLC-MS/MS	471.35	407.33	-	-	470.34	C30H46O4	[M+H]+	(24E)-3,4-secodammara-4(28),20,24-trien-3,26-dioic acid	Terpenoids	Triterpene	-	2	28854	31747	31305	22238	18915	16946	--	--
UPLC-MS/MS	451.12	289.07	-	-	450.116	C21H22O11	[M+H]+	Isoastilbin	Others	Stilbene	-	2	25302	41401	23145	36386	36564	32565	--	--
UPLC-MS/MS	245.08	107.05	-	-	244.074	C14H12O4	[M+H]+	1-Hydroxy-resveratrol(ISO1)	Others	Stilbene	-	2	8935.7	9808.1	10796	10601	10078	12268	--	--
UPLC-MS/MS	221.19	119.08	-	-	220.182	C15H24O	[M+H]+	Nootkatol	Terpenoids	Sesquiterpenoids	50763-67-2	2	85086	78133	68892	40747	31980	35930	--	--
UPLC-MS/MS	285.08	242.06	-	-	284.068	C16H12O5	[M+H]+	Izalpinin	Flavonoids	Flavonols	480-14-8	2	157760	170550	160640	138650	167260	160460	--	--
UPLC-MS/MS	483.27	255.23	-	-	484.278	C22H45O9P	[M-H]-	LysoPG 16:0	Lipids	Glycerol ester	-	3	30393	29651	32586	27694	25905	26024	--	--
UPLC-MS/MS	299.11	59.01	-	-	300.135	C18H20O4	[M-H]-	Doitungbiphenyl A	Phenolic acids	Phenolic acids	-	2	18092	25278	20782	16167	27683	17382	--	--
UPLC-MS/MS	181.05	135.04	-	-	182.058	C9H10O4	[M-H]-	Methyl 2,4-dihydroxyphenylacetate	Phenolic acids	Phenolic acids	67828-42-6	1	1287700	1272900	1151900	268790	274370	296290	--	--
UPLC-MS/MS	315.11	153.06	-	-	316.116	C14H20O8	[M-H]-	5-(2-Hydroxyethyl)-2-O-glucosylphenol	Phenolic acids	Phenolic acids	-	1	1282800	1072300	825450	1038400	1257000	1273000	--	--
UPLC-MS/MS	281.19	263.17	-	-	280.179	C15H24N2O3	[M+H]+	5,9-Dihydroxymatrine	Alkaloids	Quinorisidine alkaloids	72362-00-6	2	10260	8847.4	9757.9	12074	9093.7	13100	--	--
UPLC-MS/MS	301.09	139.04	-	-	302.1	C13H18O8	[M-H]-	Salirepin	Phenolic acids	Phenolic acids	26652-12-0	2	139050	143470	137180	153400	170380	173920	--	--
UPLC-MS/MS	327.11	165.05	-	-	328.116	C15H20O8	[M-H]-	Demethyl coniferin	Phenolic acids	Phenolic acids	-	2	439290	371610	413900	418830	395930	419910	--	--
UPLC-MS/MS	301.09	139.04	-	-	302.1	C13H18O8	[M-H]-	Idesin	Phenolic acids	Phenolic acids	20331-85-5	2	139050	143470	137180	153400	170380	173920	--	--
UPLC-MS/MS	301.09	123.01	-	-	302.1	C13H18O8	[M-H]-	Tachioside	Phenolic acids	Phenolic acids	109194-60-7	2	40122	42362	44158	34302	38218	31694	--	--
UPLC-MS/MS	611.16	287.05	-	-	610.153	C27H30O16	[M+H]+	Luteolin-7-O-gentiobioside	Flavonoids	Flavones	-	3	93277	64354	85180	48985	83321	73465	--	--
UPLC-MS/MS	451.12	289.07	-	-	452.131	C21H24O11	[M-H]-	Sieboldin	Flavonoids	Chalcones	18777-73-6	2	54195	53974	49868	59298	31868	51047	--	--
UPLC-MS/MS	463.12	301.07	-	-	462.116	C22H22O11	[M+H]+	Diosmetin-7-O-glucoside*	Flavonoids	Flavones	20126-59-4	1	4745900	4324800	4124500	3507400	3741900	3782900	--	--
UPLC-MS/MS	469.12	317.08	-	-	468.113	C23H16O11	[M+H]+	Isorhamnetin-3-O-gallate	Flavonoids	Flavonols	-	2	17015	12012	15988	5971.7	7926.3	18078	--	--
UPLC-MS/MS	298.11	136.06	-	-	297.1	C17H15NO4	[M+H]+	(E)-3-(3',5'-Dimethoxy-4'-hydroxy-benzylidene')-2-indolinone	Alkaloids	Plumerane	-	2	605300	784160	350170	647780	615110	474720	--	--
UPLC-MS/MS	188.07	118.07	-	-	187.063	C11H9NO2	[M+H]+	3-Indoleacrylic acid	Alkaloids	Plumerane	1204-06-4	1	16588000	14801000	16370000	8662300	8031700	8894700	C21283	--
UPLC-MS/MS	595.17	459.11	-	-	596.174	C27H32O15	[M-H]-	Neoeriocitrin	Flavonoids	Flavones	13241-32-2	2	28843	25408	40085	26496	20925	41205	C09805	--
UPLC-MS/MS	355.1	193.05	-	-	356.111	C16H20O9	[M-H]-	Ferulic acid-4-O-glucoside	Phenolic acids	Phenolic acids	117405-51-3	2	272690	284980	304520	284950	260150	271550	--	--
UPLC-MS/MS	681.17	287.05	-	-	680.159	C30H32O18	[M+H]+	Luteolin-7-O-(6''-malonyl)glucoside-5-O-rhamnoside	Flavonoids	Flavones	-	2	58029	43304	56187	47431	39503	43786	--	--
UPLC-MS/MS	521.2	359.15	-	-	522.21	C26H34O11	[M-H]-	Icariside E5	Others	Others	126176-79-2	2	516920	498350	541920	512160	490220	637450	--	--
UPLC-MS/MS	503.34	485.33	-	-	504.346	C30H48O6	[M-H]-	Myrianthic acid	Terpenoids	Triterpene	89786-84-5	1	34760	33577	34291	31412	30604	34400	--	--
UPLC-MS/MS	371.15	136.05	-	-	372.157	C21H24O6	[M-H]-	Arctigenin	Lignans and Coumarins	Lignans	7770-78-7	2	3051.4	2713.1	3418.9	2800.2	3408.5	3771.8	C10545	--
UPLC-MS/MS	503.34	485.33	-	-	504.346	C30H48O6	[M-H]-	2α,3α,19α,23-Tetraydroxyurs-12-en-28-oic acid	Terpenoids	Terpene	-	2	37838	28597	31927	29777	28163	31119	--	--
UPLC-MS/MS	335.08	179.03	-	-	336.085	C16H16O8	[M-H]-	5-O-Caffeoylshikimic acid	Phenolic acids	Phenolic acids	180981-12-8	1	120180	119380	110190	94433	110440	109660	C10434	ko00940,ko00941,ko00945,ko01100,ko01110
UPLC-MS/MS	549.2	387.15	-	-	550.204	C27H34O12	[M-H]-	5'-Methoxymatairesinoside	Lignans and Coumarins	Lignans	1691201-82-7	2	17856	17054	24472	31615	27801	22974	--	--
UPLC-MS/MS	505.1	300.03	-	-	506.107	C23H22O13	[M-H]-	Quercetin-3-O-(6''-O-acetyl)galactoside	Flavonoids	Flavonols	-	3	52617	49921	70468	51807	52892	40085	--	--
UPLC-MS/MS	535.18	373.13	-	-	536.189	C26H32O12	[M-H]-	Nortrachelogenin-4-O-glucoside	Lignans and Coumarins	Lignans	33464-78-7	2	116250	54780	62866	72386	81247	164820	--	--
UPLC-MS/MS	331.07	169.01	-	-	332.075	C13H16O10	[M-H]-	2-O-Galloyl-D-glucose	Phenolic acids	Phenolic acids	-	2	124920	102900	113680	156110	153560	144690	--	--
UPLC-MS/MS	331.07	169.01	-	-	332.075	C13H16O10	[M-H]-	3-O-Galloyl-D-glucose*	Phenolic acids	Phenolic acids	-	1	327290	323480	314950	343290	315450	332720	--	--
UPLC-MS/MS	469.33	469.33	-	-	470.34	C30H46O4	[M-H]-	Camaldulenic acid	Terpenoids	Triterpene	71850-15-2	1	66383	63171	90244	98474	84688	89070	--	--
UPLC-MS/MS	593.13	285.04	-	-	594.137	C30H26O13	[M-H]-	Luteolin-7-O-(6''-caffeoyl)rhamnoside	Flavonoids	Flavones	-	3	12915	14796	19511	15750	19785	15316	--	--
UPLC-MS/MS	285.07	270.05	-	-	284.068	C16H12O5	[M+H]+	Oroxylin A (5,7-dihydroxy-6-methoxyflavone)	Flavonoids	Flavones	480-11-5	1	407300	357140	330600	335260	330080	312970	--	--
UPLC-MS/MS	345.09	330.07	-	-	344.09	C18H16O7	[M+H]+	Tenaxin I	Flavonoids	Flavones	86926-52-5	1	249070	176750	258360	223610	283630	274060	--	--
UPLC-MS/MS	461.1	285.08	-	-	460.101	C22H20O11	[M+H]+	Wogonin-7-O-Glucuronide (Wogonoside)	Flavonoids	Flavones	51059-44-0	2	22354000	21408000	21346000	9549900	10667000	10102000	--	--
UPLC-MS/MS	413.14	136.07	-	-	412.133	C19H24O10	[M+H]+	Methylpicraquassioside A	Lignans and Coumarins	Coumarins	-	3	543190	480710	584000	427900	541310	555100	--	--
UPLC-MS/MS	282.12	136.06	-	-	281.112	C11H15N5O4	[M+H]+	2'-O-Methyladenosine	Nucleotides and derivatives	Nucleotides and derivatives	2140-79-6	2	112250	102780	123410	77402	76829	40001	--	--
UPLC-MS/MS	503.34	485.33	-	-	504.345	C30H48O6	[M-H]-	2α,3α,19α-Trihydroxyursolic acid	Terpenoids	Triterpene	-	2	37084	36730	35115	28831	29367	35902	--	--
UPLC-MS/MS	443.19	161.04	-	-	444.2	C21H32O10	[M-H]-	(1'R,3R,5R,8'S)-Dihydrophaseic acid-O-β-D-glucoside	Phenolic acids	Phenolic acids	-	2	287600	307420	354290	291650	307560	274000	--	--
UPLC-MS/MS	331.08	316.05	-	-	330.074	C17H14O7	[M+H]+	Ombuin (4',7-Dimethoxy-3,3',5-Trihydroxyflavone)	Flavonoids	Flavonols	529-40-8	2	32590	22677	27019	32719	24605	22342	--	--
UPLC-MS/MS	593.18	447.13	-	-	592.177	C28H32O14	[M+H]+	Chrysoeriol-6-C-rhamnoside-7-O-rhamnoside	Flavonoids	Flavonoid carbonoside	-	2	282910	305130	269950	194770	235800	216820	--	--
UPLC-MS/MS	331.08	316.05	-	-	330.076	C17H14O7	[M+H]+	Iristectorigenin A	Flavonoids	Isoflavones	-	1	1840300	1974700	1850200	2099600	2080800	2320700	--	--
UPLC-MS/MS	188.07	118.06	-	-	187.063	C11H9O2N	[M+H]+	3-amino-2-naphthoic acid	Alkaloids	Alkaloids	-	2	16702000	16744000	17293000	9187300	9111100	9507500	--	--
UPLC-MS/MS	493.14	331.08	-	-	492.128	C23H24O12	[M+H]+	Jaceosidin-7-O-Glucoside	Flavonoids	Flavones	25474-11-7	1	634090	1191600	1577300	611880	521640	1209000	--	--
UPLC-MS/MS	463.13	301.07	-	-	462.118	C22H22O11	[M+H]+	Hispidulin-7-O-Glucoside	Flavonoids	Flavones	17680-84-1	1	3623800	3455300	3439100	3628700	2578100	3361300	C17762	--
UPLC-MS/MS	479.12	317.06	-	-	478.112	C22H22O12	[M+H]+	Nepetin-7-O-alloside	Flavonoids	Flavones	-	1	3551500	3728000	4186200	3483700	3404300	4416900	--	--
UPLC-MS/MS	609.18	463.08	-	-	608.176	C31H28O13	[M+H]+	Hispidulin-7-O-(6''-O-p-Coumaroyl)Glucoside	Flavonoids	Flavones	-	2	1005000	898480	904320	796170	702890	759950	--	--
UPLC-MS/MS	479.12	317.06	-	-	478.112	C22H22O12	[M+H]+	Nepetin-7-O-glucoside(Nepitrin)	Flavonoids	Flavones	569-90-4	1	3885800	3869900	4191600	3256300	3698100	3888500	--	--
UPLC-MS/MS	637.18	475.14	-	-	638.184	C29H34O16	[M-H]-	β-Oxoacteoside	Phenolic acids	Phenolic acids	-	2	48326	32345	47313	75667	43109	46868	--	--
UPLC-MS/MS	455.35	455.35	-	-	456.361	C30H48O3	[M-H]-	3,4-Open loop-lupine-4(23),20(29)-diene-24-hydroxy-3-carboxylic acid	Terpenoids	Triterpene	-	2	1496800	1794200	1913100	1978500	1565600	1914600	--	--
UPLC-MS/MS	180.14	123.07	-	-	180.138	C11H18NO+	[M]+	Candicine	Alkaloids	Phenolamine	6656-13-9	1	44163	38177	46635	36633	36148	42771	C10575	--
UPLC-MS/MS	463.12	317.06	-	-	462.116	C22H22O11	[M+H]+	Isorhamnetin-3-O-rhamnoside	Flavonoids	Flavonols	-	3	7644.8	6386.3	1934.6	9662.6	5847.5	6472.6	--	--
UPLC-MS/MS	479.12	317.06	-	-	478.111	C22H22O12	[M+H]+	Isorhamnetin-7-O-glucoside (Brassicin)*	Flavonoids	Flavonols	6743-96-0	1	2933300	3767400	4116100	3159600	3637200	3600300	--	--
UPLC-MS/MS	463.09	301.03	-	-	464.095	C21H20O12	[M-H]-	6-Hydroxyluteolin 5-glucoside	Flavonoids	Flavones	-	3	75211	63513	64043	77676	89111	87217	--	--
UPLC-MS/MS	387.13	225.07	-	-	388.137	C17H24O10	[M-H]-	Majoroside	Others	Others	134140-02-6	1	78534	73297	88455	54786	48301	49626	--	--
UPLC-MS/MS	287.06	153.01	-	-	286.047	C15H10O6	[M+H]+	Isoscutellarein	Flavonoids	Flavones	41440-05-5	2	5620.3	6021.5	820.51	7193.6	2396.9	8796.2	C10097	--
UPLC-MS/MS	383.12	163.04	-	-	384.121	C21H20O7	[M-H]-	1,3-O-Di-p-Coumaroylglycerol	Phenolic acids	Phenolic acids	-	3	712740	667440	748720	677990	674840	725740	--	--
UPLC-MS/MS	455.36	455.36	-	-	456.36	C30H48O3	[M-H]-	Betulinic acid	Terpenoids	Triterpene	472-15-1	1	2551300	2966900	3105200	3228900	2823500	1407400	C08619	--
UPLC-MS/MS	481.14	319.08	-	-	482.105	C21H22O13	[M-H]-	Dihydromyricetin-3-O-glucoside	Flavonoids	Flavanonols	-	2	73219	56536	67306	54109	61191	61593	--	--
UPLC-MS/MS	677.17	515.14	-	-	678.158	C34H30O15	[M-H]-	3,4,5-Tricaffeoylquinic acid	Phenolic acids	Phenolic acids	86632-03-3	3	13510	4851.2	8647.4	8658.2	3194.1	7565.4	--	--
UPLC-MS/MS	433.11	271.06	-	-	434.121	C21H22O10	[M-H]-	Butin-7-O-glucoside	Flavonoids	Flavanones	-	3	9	14570	10648	10553	15905	15068	--	--
UPLC-MS/MS	449.11	287.06	-	-	450.116	C21H22O11	[M-H]-	Eriodictyol-3'-O-glucoside	Flavonoids	Flavanones	-	3	2030100	2170300	2200100	2126900	2501700	2436000	--	--
UPLC-MS/MS	521.2	359.15	-	-	522.211	C26H34O11	[M-H]-	Lariciresinol-4'-O-glucoside	Lignans and Coumarins	Lignans	143663-00-7	2	6259000	5537300	6317300	9540200	8842600	9403500	--	--
UPLC-MS/MS	435.13	273.08	-	-	436.136	C21H24O10	[M-H]-	Dihydrocharcone-4'-O-glucoside	Flavonoids	Chalcones	-	3	5764.3	16752	7692.6	7785.8	13778	7096.1	--	--
UPLC-MS/MS	451.12	289.07	-	-	452.131	C21H24O11	[M-H]-	Epicatechin glucoside	Flavonoids	Flavanols	-	3	25302	41401	23145	36386	36564	32565	--	--
UPLC-MS/MS	361.16	181.09	-	-	362.173	C20H26O6	[M-H]-	Ligraminol E	Others	Others	-	2	215960	232820	261470	321970	340620	342530	--	--
UPLC-MS/MS	136.07	91.05	-	-	135.068	C8H9NO	[M+H]+	N-benzylformamide	Alkaloids	Alkaloids	6343-54-0	1	3210100	2676900	2941600	2173600	1996700	2314500	C15561	--
UPLC-MS/MS	581.15	287.06	-	-	580.142	C26H28O15	[M+H]+	Kaempferol-3-O-sambubioside	Flavonoids	Flavonols	27661-51-4	2	36286	11670	16250	19953	23132	11566	--	--
UPLC-MS/MS	315.09	282.06	-	-	314.078	C17H14O6	[M+H]+	Dihydroxy-dimethoxyflavone	Flavonoids	Flavones	-	2	24754	34477	30709	38032	42846	39380	--	--
UPLC-MS/MS	477.14	315.1	-	-	476.131	C23H24O11	[M+H]+	Dihydroxy-dimethoxyflavone-7-O-glucoside	Flavonoids	Flavones	-	2	13706	11848	14059	10818	14561	15091	--	--
GC-MS	-	-	41	39	146.022	C6H10S2	-	Diallyl disulphide	Sulfur compounds	-	2179-57-9	-	124366	123639	125525	123400	123594	116393	C08369	--
GC-MS	-	-	164	132	179.095	C10H13NO2	-	Benzoic acid, 2-(dimethylamino)-, methyl ester	Ester	-	10072-05-6	-	313823	303752	284565	342300	274728	282034	--	--
GC-MS	-	-	124	109	124.035	C7H8S	-	Benzene, (methylthio)-	Sulfur compounds	-	100-68-5	-	635971	646792	661648	662133	679413	658469	--	--
GC-MS	-	-	81	94	168.079	C9H12O3	-	2-Furanpropanoic acid, ethyl ester	Ester	-	10031-90-0	-	2.41594e+07	2.25246e+07	2.36509e+07	2.27216e+07	2.38587e+07	2.31225e+07	--	--
GC-MS	-	-	121	150	150.068	C9H10O2	-	BenzAldehyde, 4-ethoxy-	Aldehyde	-	10031-82-0	-	1.73548e+06	1.72785e+06	1.69059e+06	1.79401e+06	1.57874e+06	1.48627e+06	--	--
GC-MS	-	-	75	71	174.162	C10H22O2	-	Octanal dimethyl acetal	Ether	-	10022-28-3	-	69886.9	66353.7	68654.2	67038.9	70728.6	68501.8	--	--
GC-MS	-	-	135	150	150.068	C9H10O2	-	4-Acetylanisole	Ketone	-	100-06-1	-	3.30918e+07	3.01406e+07	3.10574e+07	3.20576e+07	2.75146e+07	2.71249e+07	--	--
GC-MS	-	-	55	67	184.183	C12H24O	-	8-Dodecen-1-ol, (Z)-	Alcohol	-	40642-40-8	-	164872	167575	143552	152796	141044	143548	--	--
GC-MS	-	-	69	87	146.094	C7H14O3	-	Pentanoic acid, 2-hydroxy-4-methyl-, methyl ester	Ester	-	40348-72-9	-	1.24064e+07	1.40914e+07	1.31763e+07	1.31455e+07	1.30798e+07	1.30961e+07	--	--
GC-MS	-	-	81	98	196.11	C11H16O3	-	Furfuryl hexanoate	Ester	-	39252-02-3	-	23057.9	24341.3	24716.9	22341.1	26916.8	24976.9	--	--
GC-MS	-	-	95	113	196.11	C11H16O3	-	2-Furancarboxylic acid, hexyl ester	Ester	-	39251-86-0	-	3.22887e+06	3.41326e+06	3.11176e+06	3.06266e+06	2.91648e+06	2.91337e+06	--	--
GC-MS	-	-	71	98	156.151	C10H20O	-	Cyclohexanol, 1-methyl-4-(1-methylethyl)-, trans-	Terpenoids	-	3901-93-7	-	53756.2	54149.3	55135.6	118571	115929	116086	--	--
GC-MS	-	-	69	41	218.167	C15H22O	-	Sesquirosefuran	Heterocyclic compound	-	39007-93-7	-	4166.71	2829.99	3669.37	3391.28	2682.71	2548.86	--	--
GC-MS	-	-	180	121	180.079	C10H12O3	-	Methyl p-tolyloxyacetate	Ester	-	38768-63-7	-	23702.5	17361.6	16211.3	13982.2	13743.7	12012.4	--	--
GC-MS	-	-	69	41	186.108	C10H18OS	-	Cyclohexanone, 2-(1-mercapto-1-methylethyl)-5-methyl-	Ketone	-	38462-22-5	-	701689	671568	720495	682590	702535	670025	--	--
GC-MS	-	-	54	41	198.162	C12H22O2	-	5-Decen-1-ol, acetate, (E)-	Ester	-	38421-90-8	-	7770.01	7803.65	7058.21	6707.28	6761.85	6622.27	--	--
GC-MS	-	-	119	120	218.167	C15H22O	-	2-Methyl-6-(p-tolyl)hept-2-en-4-ol	Terpenoids	-	38142-57-3	-	63847.9	59555.7	62730.1	57909.5	50685.3	50370.1	--	--
GC-MS	-	-	69	41	192.151	C13H20O	-	3-Cyclohexene-1-carboxAldehyde, 4-(4-methyl-3-pentenyl)-	Aldehyde	-	37677-14-8	-	15065.5	14090.3	13916.6	14453.3	13834.8	12064.4	--	--
GC-MS	-	-	91	83	190.099	C12H14O2	-	Benzyl tiglate	Ester	-	37526-88-8	-	1.20563e+07	1.22931e+07	1.18304e+07	1.04535e+07	1.00333e+07	9.53438e+06	--	--
GC-MS	-	-	69	55	172.183	C11H24O	-	Undecanol-5	Alcohol	-	37493-70-2	-	51018	46673.7	52097.5	51823	47252	49629.5	--	--
GC-MS	-	-	108	71	178.099	C11H14O2	-	Isobutyric acid, 2-methylphenyl ester	Ester	-	36438-54-7	-	11179	8890.38	10451.6	9308.18	7981.54	8589.9	--	--
GC-MS	-	-	93	121	136.089	C9H12O	-	Bicyclo[3.1.0]hex-3-en-2-one, 5-(1-methylethyl)-	Ketone	-	36262-12-1	-	1.84758e+06	1.80196e+06	1.80587e+06	1.51516e+06	1.49551e+06	1.5665e+06	--	--
GC-MS	-	-	95	67	152.12	C10H16O	-	5,7-Octadien-4-one, 2,6-dimethyl-, (Z)-	Terpenoids	-	3588-18-9	-	1.59021e+06	1.56555e+06	1.56578e+06	2.92434e+06	2.94468e+06	2.7577e+06	--	--
GC-MS	-	-	81	59	154.136	C10H18O	-	(S)-2,5-Dimethyl-3-vinylhex-4-en-2-ol	Alcohol	-	35671-15-9	-	1.18236e+07	1.25721e+07	1.22068e+07	1.24138e+07	1.26388e+07	1.25811e+07	--	--
GC-MS	-	-	81	96	172.146	C10H20O2	-	(1Alpha,3beta,4beta)-p-menthane-3,8-diol	Terpenoids	-	3564-95-2	-	2.37416e+06	2.32613e+06	2.32345e+06	2.31489e+06	1.99173e+06	2.04319e+06	--	--
GC-MS	-	-	68	69	154.136	C10H18O	-	7-Octen-4-ol, 2-methyl-6-methylene-, (S)-	Terpenoids	-	35628-05-8	-	349741	349547	359284	363842	379500	362018	--	--
GC-MS	-	-	191	131	206.131	C13H18O2	-	Benzeneacetic acid, 4-(1,1-dimethylethyl)-, methyl ester	Ester	-	3549-23-3	-	19601.4	18748.4	17122.3	15631.2	14119.9	13691.5	--	--
GC-MS	-	-	41	43	154.136	C10H18O	-	2-Isopropyl-5-methylhex-2-enal	Aldehyde	-	35158-25-9	-	688504	696400	689877	679745	683030	658957	--	--
GC-MS	-	-	121	107	194.131	C12H18O2	-	1,3-Cyclohexadiene-1-carboxylic acid, 2,6,6-trimethyl-, ethyl ester	Ester	-	35044-59-8	-	5.79733e+06	6.02822e+06	6.03484e+06	5.4004e+06	5.05255e+06	5.05391e+06	--	--
GC-MS	-	-	84	41	166.136	C11H18O	-	Cyclopentanone, 2-(2-hexenyl)-	Ketone	-	34687-46-2	-	1.54441e+06	1.42982e+06	1.43206e+06	1.44049e+06	1.3275e+06	1.30036e+06	--	--
GC-MS	-	-	55	41	138.141	C10H18	-	(-)-trans-Pinane	Terpenoids	-	33626-25-4	-	17514.2	18162.1	15951.5	19326.1	18650.1	19090.6	--	--
GC-MS	-	-	79	77	112.089	C7H12O	-	2,4-Heptadien-1-ol, (E,E)-	Alcohol	-	33467-79-7	-	2.26715e+06	2.1051e+06	2.36106e+06	1.83132e+06	1.85921e+06	1.9238e+06	--	--
GC-MS	-	-	57	41	114.104	C7H14O	-	2-Hepten-1-ol, (E)-	Alcohol	-	33467-76-4	-	1.56217e+07	1.53091e+07	1.54394e+07	1.4513e+07	1.5819e+07	1.46916e+07	--	--
GC-MS	-	-	79	81	152.12	C10H16O	-	(Z)-2,2-Dimethyl-3-(3-methylpenta-2,4-dien-1-yl)oxirane	Hydrocarbons	-	33281-83-3	-	2.42605e+06	2.35013e+06	2.39518e+06	2.22087e+06	2.09635e+06	2.20431e+06	--	--
GC-MS	-	-	135	150	150.079	C8H10N2O	-	2-Acetyl-3-ethylpyrazine	Heterocyclic compound	-	32974-92-8	-	443374	443093	455291	438147	461996	430187	--	--
GC-MS	-	-	81	82	138.079	C7H10N2O	-	2-Ethoxy-3-methylpyrazine	Heterocyclic compound	-	32737-14-7	-	68601.4	67306.1	67112.1	67175.9	69870.2	67497.8	--	--
GC-MS	-	-	69	128	196.146	C12H20O2	-	Ethyl nerate	Ester	-	32659-20-4	-	1.69416e+06	1.80612e+06	1.81673e+06	1.64496e+06	1.62209e+06	1.48458e+06	--	--
GC-MS	-	-	57	82	198.162	C12H22O2	-	4-tert-Butylcyclohexyl acetate	Ester	-	32210-23-4	-	9700.48	8931.3	9014.36	9761.15	9029.82	8914.29	--	--
GC-MS	-	-	107	123	206.167	C14H22O	-	2-Butenal, 2-methyl-4-(2,6,6-trimethyl-1-cyclohexen-1-yl)-	Aldehyde	-	3155-71-3	-	27929.4	25083.4	28311.1	25832.5	26888.6	25669.7	--	--
GC-MS	-	-	41	69	114.068	C6H10O2	-	2-Pentenoic Acid, 2-methyl-	Acid	-	3142-72-1	-	97211.8	106597	99095.5	105165	109486	108685	--	--
GC-MS	-	-	68	67	154.136	C10H18O	-	Cyclobutaneethanol, 1-methyl-2-(1-methylethenyl)-, cis-	Terpenoids	-	30820-22-5	-	1.88739e+07	1.71448e+07	1.8329e+07	1.76267e+07	1.87433e+07	1.86071e+07	--	--
GC-MS	-	-	105	77	180.115	C11H16O2	-	Methyl 6,6-dimethylbicyclo[3.1.1]hept-2-ene-2-carboxylate	Ester	-	30649-97-9	-	648959	676430	613188	614076	604060	612535	--	--
GC-MS	-	-	81	41	166.136	C11H18O	-	(E,E)-2,4-Undecadienal	Aldehyde	-	30361-29-6	-	4.92791e+06	5.22831e+06	4.76949e+06	4.65988e+06	4.46235e+06	4.43246e+06	--	--
GC-MS	-	-	91	105	176.12	C12H16O	-	3-Hexanone, 1-phenyl-	Ketone	-	29898-25-7	-	1.13417e+07	1.19598e+07	1.02949e+07	1.07054e+07	1.01822e+07	1.01449e+07	--	--
GC-MS	-	-	93	41	204.188	C15H24	-	cis-.alpha.-Bisabolene	Terpenoids	-	29837-07-8	-	1.74642e+06	1.77182e+06	1.87994e+06	1.26126e+06	1.21129e+06	1.19457e+06	--	--
GC-MS	-	-	119	204	204.188	C15H24	-	1-methyl-4-(1,2,2-trimethylcyclopentyl)cyclohexa-1,3-diene	Terpenoids	-	29621-78-1	-	866016	876136	861383	605512	586644	555563	--	--
GC-MS	-	-	108	67	137.12	C9H15N	-	2-Nonenenitrile	Nitrogen compounds	-	29127-83-1	-	1.53466e+07	1.39051e+07	1.4903e+07	1.42606e+07	1.39646e+07	1.34377e+07	--	--
GC-MS	-	-	79	81	152.12	C10H16O	-	Myroxide	Terpenoids	-	28977-57-3	-	2.65018e+06	2.36366e+06	2.45675e+06	2.4621e+06	2.33374e+06	2.39692e+06	--	--
GC-MS	-	-	134	91	202.172	C15H22	-	(5R,10R)-10-Methyl-6-methylene-2-(propan-2-ylidene)spiro[4.5]dec-7-ene	Terpenoids	-	28908-27-2	-	1.47731e+06	1.4492e+06	1.33358e+06	1.29579e+06	1.2007e+06	1.13139e+06	--	--
GC-MS	-	-	187	160	202.172	C15H22	-	(4R,4aR)-4,4a-Dimethyl-6-(prop-1-en-2-yl)-1,2,3,4,4a,7-hexahydronaphthalene	Terpenoids	-	28908-26-1	-	6084.15	6697.4	6797.57	5147.99	5679.88	5692.63	--	--
GC-MS	-	-	94	79	218.167	C15H22O	-	(3S,3aR,6R,8aS)-3,7,7-Trimethyl-8-methylenehexahydro-1H-3a,6-methanoazulen-2(3H)-one	Terpenoids	-	28624-27-3	-	10228.6	12321.9	11291.2	9713.4	12300.8	12814	--	--
GC-MS	-	-	136	79	136.125	C10H16	-	Adamantane	Hydrocarbons	-	281-23-2	-	72545.2	63304.7	61674.5	56060.4	60211.1	62457.6	--	--
GC-MS	-	-	73	45	172.146	C10H20O2	-	3-Hexene, 1-(1-ethoxyethoxy)-, (Z)-	Aldehyde	-	28069-74-1	-	143773	145937	148451	166372	199459	186286	--	--
GC-MS	-	-	70	84	154.136	C10H18O	-	Bicyclo[3.1.1]heptan-3-ol, 2,6,6-trimethyl-, (1.alpha.,2.beta.,3.alpha.,5.alpha.)-	Terpenoids	-	27779-29-9	-	3.79275e+06	3.6548e+06	3.76362e+06	3.63537e+06	3.78434e+06	3.59052e+06	--	--
GC-MS	-	-	70	57	172.146	C10H20O2	-	Butanoic acid, 2-methyl-, 3-methylbutyl ester	Ester	-	27625-35-0	-	334981	337488	338744	342378	374724	357111	--	--
GC-MS	-	-	105	189	204.188	C15H24	-	Aristolochene	Terpenoids	-	26620-71-3	-	1.71775e+07	1.78413e+07	1.70484e+07	1.49366e+07	1.45356e+07	1.38699e+07	--	--
GC-MS	-	-	93	119	204.188	C15H24	-	Cyclohexene, 4-[(1E)-1,5-dimethyl-1,4-hexadien-1-yl]-1-methyl-	Terpenoids	-	25532-79-0	-	1.74612e+06	1.77277e+06	1.70256e+06	1.25923e+06	1.21166e+06	1.19485e+06	--	--
GC-MS	-	-	84	152	152.12	C10H16O	-	Cyclopentanone, 2-(3-methyl-2-buten-1-yl)-	Ketone	-	2520-60-7	-	3.23196e+06	3.07938e+06	3.11603e+06	3.6728e+06	3.52071e+06	3.51396e+06	--	--
GC-MS	-	-	83	82	226.157	C13H22O3	-	Cyclopentaneacetic acid, 3-oxo-2-pentyl-, methyl ester	Ester	-	24851-98-7	-	92313.9	74762.8	62375.8	95516.3	75333.5	65412	--	--
GC-MS	-	-	104	57	206.131	C13H18O2	-	Butanoic acid, 2-methyl-, 2-phenylethyl ester	Ester	-	24817-51-4	-	693184	706511	675760	603848	583896	552680	--	--
GC-MS	-	-	81	83	238.193	C15H26O2	-	Citronellyl tiglate	Terpenoids	-	24717-85-9	-	63385.5	62747.9	46311.9	62993.9	42738.6	40435.2	--	--
GC-MS	-	-	108	107	150.104	C10H14O	-	Bicyclo[3.1.0]hex-3-en-2-one, 4-methyl-1-(1-methylethyl)-	Terpenoids	-	24545-81-1	-	5.37673e+06	5.0075e+06	5.17243e+06	5.03602e+06	6.05046e+06	5.58733e+06	--	--
GC-MS	-	-	131	160	160.052	C10H8O2	-	2H-1-Benzopyran-2-one, 3-methyl-	Ketone	-	2445-82-1	-	1.36608e+06	1.37116e+06	1.33377e+06	1.17507e+06	1.11297e+06	1.0586e+06	--	--
GC-MS	-	-	70	57	172.146	C10H20O2	-	Butanoic acid, 2-methyl-, 2-methylbutyl ester	Ester	-	2445-78-5	-	335422	337613	338789	342547	374249	354344	--	--
GC-MS	-	-	70	85	172.146	C10H20O2	-	Butanoic acid, 3-methyl-, 2-methylbutyl ester	Ester	-	2445-77-4	-	155128	158088	155888	154928	154767	150341	--	--
GC-MS	-	-	57	56	158.131	C9H18O2	-	Propanoic acid, hexyl ester	Ester	-	2445-76-3	-	693618	706913	708146	698700	698786	683633	--	--
GC-MS	-	-	89	71	158.131	C9H18O2	-	Propanoic acid, 2-methyl-, pentyl ester	Ester	-	2445-72-9	-	76856.9	81172.9	75953.7	89951.3	91221.8	88823	--	--
GC-MS	-	-	57	85	158.131	C9H18O2	-	Butanoic acid, 2-methyl-, 2-methylpropyl ester	Ester	-	2445-67-2	-	76159.2	71266	71654.2	69737.9	67226.2	72752.9	--	--
GC-MS	-	-	83	55	182.203	C13H26	-	1-Tridecene	Hydrocarbons	-	2437-56-1	-	23038.5	21216.3	22335.1	21649.9	20874.7	20182.6	--	--
GC-MS	-	-	97	41	181.183	C12H23N	-	Dodecanenitrile	Nitrogen compounds	-	2437-25-4	-	168355	153909	139124	146673	130544	120118	--	--
GC-MS	-	-	106	162	162.054	C7H14S2	-	(Z)-sec-Butyl propenyl diSulfur compounds	Sulfur compounds	-	24351-70-0	-	359354	399247	378960	370872	392260	380637	--	--
GC-MS	-	-	57	85	174.108	C9H18OS	-	Butanethioic acid, 3-methyl-, S-(1-methylpropyl) ester	Ester	-	2432-91-9	-	9445.66	9748.67	9853.71	12179.6	11966.2	10680	--	--
GC-MS	-	-	117	158	158.084	C10H10N2	-	Quinoxaline, 2,3-dimethyl-	Heterocyclic compound	-	2379-55-7	-	1.07461e+06	1.1271e+06	1.04018e+06	1.00509e+06	948285	940737	--	--
GC-MS	-	-	136	108	136.064	C7H8N2O	-	2-Acetyl-3-methylpyrazine	Heterocyclic compound	-	23787-80-6	-	199000	216776	214793	200500	205832	215760	--	--
GC-MS	-	-	101	57	194.094	C11H14O3	-	Ethanol, 2-phenoxy-, propanoate	Ester	-	23495-12-7	-	14852.5	16126.7	13861.5	12513.1	11598.2	12087.4	--	--
GC-MS	-	-	161	105	222.198	C15H26O	-	(3S,3aR,3bR,4S,7R,7aR)-4-Isopropyl-3,7-dimethyloctahydro-1H-cyclopenta[1,3]cyclopropa[1,2]benzen-3-ol	Terpenoids	-	23445-02-5	-	117287	115035	103617	121523	102531	103109	C20172	--
GC-MS	-	-	68	99	184.146	C11H20O2	-	Hexanoic acid, 3-methyl-2-butenyl ester	Ester	-	76649-22-4	-	108982	103925	102869	113814	103055	99974.6	C13422	--
GC-MS	-	-	135	136	136.052	C8H8O2	-	BenzAldehyde, 4-methoxy-	Aldehyde	-	123-11-5	-	7.56293e+06	7.58152e+06	7.58828e+06	7.71538e+06	7.49197e+06	7.70054e+06	C10761	--
GC-MS	-	-	55	112	112.052	C6H8O2	-	1,2-Cyclohexanedione	Ketone	-	765-87-7	-	35564.7	38031.9	36038.3	36594	38666.8	34165.8	C06105	--
GC-MS	-	-	70	145	214.193	C13H26O2	-	Pentyl octanoate	Ester	-	638-25-5	-	165635	163926	153489	147981	134515	133804	C04780	ko00592,ko01100,ko01110
GC-MS	-	-	57	67	156.115	C9H16O2	-	3-Hexen-1-ol, propanoate, (Z)-	Ester	-	33467-74-2	-	187273	172696	185543	202398	229043	222638	C03648	ko00941,ko01100,ko01110
GC-MS	-	-	81	80	154.136	C10H18O	-	Fenchol	Terpenoids	-	1632-73-1	-	2.008e+06	2.06438e+06	2.03484e+06	1.50964e+06	1.52975e+06	1.57755e+06	C02344	ko00902,ko01110
GC-MS	-	-	109	84	152.12	C10H16O	-	trans-Carveol	Terpenoids	-	1197-07-5	-	298468	289968	297104	144613	125610	126156	C00964	ko00902,ko00903,ko01110
GC-MS	-	-	205	105	220.183	C15H24O	-	(1R,3aR,5aR,9aS)-1,4,4,7-Tetramethyl-1,2,3,3a,4,5a,8,9-octahydrocyclopenta[c]benzofuran	Terpenoids	-	104188-25-2	-	8821.46	9014.97	8639.83	7348.1	7734.5	7674.22	--	--
GC-MS	-	-	108	107	178.099	C11H14O2	-	p-Tolyl isobutyrate	Ester	-	103-93-5	-	77067.8	77904.1	73233.4	79270.4	75093.4	73962.5	--	--
GC-MS	-	-	95	110	154.136	C10H18O	-	1,7,7-Trimethylbicyclo[2.2.1]heptan-2-ol	Alcohol	-	10385-78-1	-	1.23101e+06	1.05615e+06	1.11435e+06	1.12918e+06	1.03366e+06	1.10995e+06	--	--
GC-MS	-	-	95	69	166.099	C10H14O2	-	dl-Camphoroquinone	Terpenoids	-	10373-78-1	-	385149	364550	383051	353524	326201	323183	--	--
GC-MS	-	-	115	71	208.11	C12H16O3	-	2-Phenoxyethyl isobutyrate	Ester	-	103-60-6	-	1.16767e+06	1.14731e+06	1.11476e+06	1.01233e+06	954716	1.01395e+06	--	--
GC-MS	-	-	118	117	206.131	C13H18O2	-	Propanoic acid, 2-methyl-, 3-phenylpropyl ester	Ester	-	103-58-2	-	44759.7	44718.6	43866.8	44470.7	39699.8	37732.9	--	--
GC-MS	-	-	104	105	192.115	C12H16O2	-	Propanoic acid, 2-methyl-, 2-phenylethyl ester	Ester	-	103-48-0	-	25623.3	27674.9	23875.8	22728.9	21542.4	20948.2	--	--
GC-MS	-	-	91	108	178.099	C11H14O2	-	Propanoic acid, 2-methyl-, phenylmethyl ester	Ester	-	103-28-6	-	2.14366e+07	2.03634e+07	2.02501e+07	2.07151e+07	1.93401e+07	1.91716e+07	--	--
GC-MS	-	-	70	43	172.146	C10H20O2	-	Acetic acid, 2-ethylhexyl ester	Ester	-	103-09-3	-	49561.6	46016.6	48444.3	54931.3	51107.4	52267.7	--	--
GC-MS	-	-	145	103	218.079	C9H14O6	-	Triacetin	Ester	-	102-76-1	-	231727	208122	196026	206111	173446	163822	--	--
GC-MS	-	-	145	117	146.073	C10H10O	-	2-Propenal, 2-methyl-3-phenyl-	Aldehyde	-	101-39-3	-	15526.9	17950.8	16190	15946.5	16643.6	16474.4	--	--
GC-MS	-	-	71	99	168.115	C10H16O2	-	Bicyclo[3.1.1]heptan-3-one, 2-hydroxy-2,6,6-trimethyl-	Ketone	-	10136-65-9	-	4.39962e+06	4.29665e+06	4.38787e+06	4.53985e+06	4.39094e+06	4.21774e+06	--	--
GC-MS	-	-	101	88	184.146	C11H20O2	-	Ethyl cyclohexanepropionate	Ester	-	10094-36-7	-	84187.3	77461.9	82583.6	82655.2	71274.6	73050.9	--	--
GC-MS	-	-	71	132	220.146	C14H20O2	-	Butanoic acid, 1,1-dimethyl-2-phenylethyl ester	Ester	-	10094-34-5	-	313281	311684	306613	273395	251615	248622	--	--
GC-MS	-	-	105	77	162.104	C11H14O	-	1-Pentanone, 1-phenyl-	Ketone	-	1009-14-9	-	4458.55	4132.36	4101.97	5165.37	4163.87	4033	--	--
UPLC-MS/MS	315.12	255.1	-	-	314.1	C14H18O8	[M+H]+	6-O-Acetylarbutin	Phenolic acids	Phenolic acids	10338-88-2	3	3436.8	4505.5	2534.3	3240.3	3681.2	3244	--	--
UPLC-MS/MS	433.11	271.06	-	-	434.121	C21H22O10	[M-H]-	6-O-Caffeoylarbutin	Phenolic acids	Phenolic acids	136172-60-6	3	12175000	11971000	14080000	10338000	11564000	11028000	--	--
UPLC-MS/MS	449.11	287.06	-	-	450.116	C21H22O11	[M-H]-	Dunalianoside C	Phenolic acids	Phenolic acids	-	2	25453	54309	14447	29568	33810	36038	--	--
UPLC-MS/MS	181.12	107.09	-	-	180.115	C11H16O2	[M+H]+	Dihydroactinidiolide	Others	Others	17092-92-1	2	238000	243310	242100	289140	304500	313820	--	--
UPLC-MS/MS	493.13	331.08	-	-	492.127	C23H24O12	[M+H]+	Iristectorin A	Flavonoids	Isoflavones	37744-61-9	1	377310	350700	366460	384290	353550	416170	--	--
UPLC-MS/MS	621.19	287.06	-	-	620.174	C29H32O15	[M+H]+	Sutchuenoside A	Flavonoids	Flavonols	138079-60-4	2	1073200	975050	968470	1301500	1309700	1283500	--	--
UPLC-MS/MS	339.07	177.02	-	-	340.079	C15H16O9	[M-H]-	Daphnin	Lignans and Coumarins	Coumarins	486-55-5	2	6864.3	13723	11804	7464	11801	14311	C01421	--
UPLC-MS/MS	451.12	289.07	-	-	450.116	C21H22O11	[M+H]+	Okanin-4'-O-glucoside(Marein)	Flavonoids	Chalcones	535-96-6	2	1977000	2155300	1964900	1701900	1643800	2057400	--	--
UPLC-MS/MS	287.09	167.03	-	-	286.084	C16H14O5	[M+H]+	7-O-Methylnaringenin	Flavonoids	Flavanones	-	1	39082	38614	36754	24689	26510	28711	--	--
UPLC-MS/MS	303.09	167.03	-	-	302.079	C16H14O6	[M+H]+	7-O-Methyleriodictyol	Flavonoids	Flavanols	51857-11-5	1	12897	10615	7600.7	6563.9	5294.8	8285.6	--	--
UPLC-MS/MS	362.19	137.06	-	-	361.189	C20H27NO5	[M+H]+	Cephalofortuneine	Alkaloids	Isoquinoline alkaloids	68156-55-8	2	55105	45516	66168	54981	41571	50404	--	--
UPLC-MS/MS	525.2	179.07	-	-	526.205	C25H34O12	[M-H]-	7R,8S-erythro-3',4,9,9'-tetrahydroxy-3-methoxy-8-O-4'-neolignan-7-O-glucopyr-anoside,	Lignans and Coumarins	Lignans	-	2	127880	126980	110070	98963	104480	96202	--	--
UPLC-MS/MS	301.22	301.22	-	-	302.225	C20H30O2	[M-H]-	Isopimaric acid*	Terpenoids	Ditepenoids	5835-26-7	1	2186800	2174700	2148700	1525600	1636600	1585800	--	--
UPLC-MS/MS	301.22	301.22	-	-	302.225	C20H30O2	[M-H]-	Abietic acid	Terpenoids	Ditepenoids	514-10-3	1	2186800	2174700	2148700	1525600	1636600	1585800	C06087	ko00904,ko01100,ko01110
UPLC-MS/MS	301.22	205.12	-	-	302.225	C20H30O2	[M-H]-	Communic Acid	Terpenoids	Ditepenoids	2761-77-5	1	112700	107720	118910	78420	76584	77271	--	--
UPLC-MS/MS	299.2	299.2	-	-	300.209	C20H28O2	[M-H]-	Dehydroabietic acid	Terpenoids	Ditepenoids	1740-19-8	2	67743	73334	109960	87167	67324	69667	--	--
UPLC-MS/MS	363.16	183.1	-	-	362.158	C16H26O9	[M+H]+	1-O-β-D-Glucosylamplexine	Terpenoids	Monoterpenoids	157464-32-9	2	16279	10046	13399	13969	13240	11336	--	--
UPLC-MS/MS	609.2	447.12	-	-	610.211	C25H38O17	[M-H]-	6'-O-β-D-glucopyranosylbarlerin	Terpenoids	Monoterpenoids	927691-88-1	2	33925	38229	37106	42514	41504	39260	--	--
UPLC-MS/MS	401.12	163.04	-	-	400.116	C21H20O8	[M+H]+	1-O-p-Hydroxycinnamoyl-3-O-caffeoylglycerol	Phenolic acids	Phenolic acids	-	3	31905	29758	45909	57539	31735	28807	--	--
UPLC-MS/MS	417.12	163.04	-	-	416.111	C21H20O9	[M+H]+	1,3-O-Dicaffeoylglycerol	Lipids	Glycerol ester	-	3	55479	66388	69198	47322	43220	36414	--	--
UPLC-MS/MS	553.16	197.05	-	-	554.164	C25H30O14	[M-H]-	Marinoid D	Terpenoids	Monoterpenoids	1048964-52-8	2	29924	34244	30615	14916	23842	27198	--	--

## Sheet: classfy of all metabolites
Class I	Number
Terpenoids	301
Flavonoids	201
Phenolic acids	154
Ester	135
Others	112
Lipids	96
Heterocyclic compound	88
Ketone	64
Aromatics	56
Alcohol	56
Amino acids and derivatives	55
Organic acids	55
Alkaloids	55
Aldehyde	53
Hydrocarbons	52
Lignans and Coumarins	42
Nucleotides and derivatives	37
Amine	23
Acid	17
Phenol	14
Quinones	10
Sulfur compounds	10
Nitrogen compounds	7
Halogenated hydrocarbons	7
Tannins	3
Ether	2

## Sheet: differential metabolistes
Formula	Compounds	Class I	Class II	CAS	Level	TRV2-1	TRV2-2	TRV2-3	TRV2-MIXTA-1	TRV2-MIXTA-2	TRV2-MIXTA-3	VIP	p_value	FDR	Fold_Change	Log2FC	Type	cpd_ID	kegg_map
C18H30O4	13(s)-hydroperoxy-(9z,11e,15z)-octadecatrienoic acid	Lipids	Free fatty acids	67597-26-6	1	42529	35682	36179	23140	31346	24853	1.21758	0.0253919	0.0993316	0.693583	-0.527859	down	C04785	ko00592,ko01100,ko01110
C4H9O7P	D-Erythrose-4-phosphate	Others	Saccharides and Alcohols	585-18-2	3	127490	139070	127280	67018	61319	53295	1.38317	0.000221963	0.00829874	0.461182	-1.11659	down	C00279	ko00030,ko00400,ko00710,ko00750,ko00998,ko01100,ko01110,ko01200,ko01230,ko01240
C10H13N5O5	Crotonoside; 2-Hydroxyadenosine	Nucleotides and derivatives	Nucleotides and derivatives	1818-71-9	2	1662300	1341000	1431600	927520	1005900	1000700	1.33082	0.0280534	0.105587	0.661598	-0.595974	down	C08432	--
C18H30O3	2R-hydroxy-9Z,12Z,15Z-octadecatrienoic acid	Lipids	Free fatty acids	-	2	30889	30090	23880	11856	13029	13694	1.37068	0.0157369	0.080094	0.454625	-1.13725	down	C16342	ko00592
C18H30O4	9-Hydroxy-12-oxo-10(E),15(Z)-octadecadienoic acid	Lipids	Free fatty acids	-	2	12398	11472	13229	5595.6	5230.2	7172.2	1.34834	0.00138086	0.0210211	0.485134	-1.04354	down	C21923	ko00592,ko01110
C7H14N2O3	N-α-Acetyl-L-ornithine	Amino acids and derivatives	Amino acids and derivatives	6205-08-9	3	47240	59767	47240	28969	39766	22078	1.17001	0.0352198	0.12034	0.588751	-0.764272	down	C00437	ko00220,ko01100,ko01110,ko01210,ko01230
C6H14NO8P	D-Glucosamine 1-phosphate	Others	Saccharides and Alcohols	2152-75-2	3	174010	153470	129120	69283	65003	78322	1.35818	0.0176852	0.0828388	0.465633	-1.10273	down	C06156	ko00520,ko01100
C17H21NO5	Deacetylbowdensine	Alkaloids	Isoquinoline alkaloids	-	2	246330	205340	285640	104060	92967	98631	1.36841	0.0221962	0.0927562	0.400996	-1.31834	down	C12169	--
C9H11NO3	4-Hydroxy-5-(2-oxo-1-pyrrolidinyl)benzoic acid	Alkaloids	Pyrrole alkaloids	-	1	10131000	9054100	9334000	6450400	6837200	6837900	1.37092	0.00640722	0.0472914	0.705685	-0.502904	down	--	--
C30H48O5	Tormentic acid	Terpenoids	Triterpene	13850-16-3	3	47772	51103	52288	27749	28256	24258	1.38536	0.000221276	0.00829874	0.53097	-0.913298	down	--	--
C18H30O3	13S-Hydroxy-9Z,11E,15Z-octadecatrienoic acid	Lipids	Free fatty acids	87984-82-5	3	8799.1	7713.9	8448.5	4757.7	4952.6	5133.2	1.38325	0.0047786	0.039225	0.594656	-0.749873	down	C16316	ko00592
C29H40O8	Lucidenic acid E	Terpenoids	Triterpene	98665-17-9	2	6383.9	6435.6	7492.1	9273.7	8354.9	8345.2	1.25862	0.017248	0.0822959	1.27877	0.354753	up	--	--
C15H20O9	Syringaldehyde-4-O-glucoside	Phenolic acids	Phenolic acids	-	2	116990	114160	128840	73639	61050	69969	1.365	0.00104208	0.0191049	0.56851	-0.814742	down	--	--
C41H70O13	Gynoside A	Terpenoids	Triterpene Saponin	157752-01-7	3	311660	332340	285520	242500	266230	251850	1.2551	0.0347139	0.11885	0.81825	-0.289386	down	--	--
C41H70O14	3,12,23,25-tetrahydroxy-20S,24S-epoxydammarane-3-O-xylopyranosyl-glucopyranoside	Terpenoids	Triterpene Saponin	-	3	147700	142430	154080	108520	104950	113540	1.37236	0.00107905	0.0195721	0.736161	-0.441907	down	--	--
C28H32O14	Robinson-7-O-Neohesperidin	Flavonoids	Flavonols	-	2	356450	378640	346590	273110	250370	279350	1.35357	0.00202905	0.0260115	0.742207	-0.430107	down	--	--
C8H9NO3	Pyridoxal	Others	Vitamin	66-72-8	3	160260	145950	172980	193450	195790	199270	1.27426	0.0378096	0.124198	1.22813	0.296469	up	C00250	ko00750,ko01100,ko01240
C7H16N4O2	N-Monomethyl-L-arginine*	Amino acids and derivatives	Amino acids and derivatives	17035-90-4	2	442620	389610	367770	181750	174540	157650	1.38799	0.00536501	0.0421537	0.428283	-1.22336	down	C03884	--
C30H48O4	Gypensapogenin F	Terpenoids	Triterpene	-	2	10150000	10204000	9833600	5952200	5493500	5800500	1.39963	2.0753e-05	0.00235892	0.571301	-0.807678	down	--	--
C12H20O4	2-Dodecenedioic acid	Lipids	Free fatty acids	6402-36-4	1	7294.1	5180.9	5687.7	9	9	9	1.40472	0.0109205	0.064876	0.00148656	-9.3938	down	C16308	ko00592,ko01110
C27H30O16	Rhodiosin	Flavonoids	Flavonols	86831-54-1	2	6066400	5400800	6267300	4553600	4201400	4316800	1.32762	0.0167126	0.0817049	0.737083	-0.440101	down	--	--
C16H12O6	6,7,8-Tetrahydroxy-5-methoxyflavone	Flavonoids	Flavones	-	3	18004	19709	15901	11681	10956	13444	1.29034	0.0156402	0.0798402	0.672977	-0.57137	down	--	--
C22H20O11	Oroxylin A-7-O-glucuronide	Flavonoids	Flavones	36948-76-2	2	17568000	19606000	17777000	9213800	8784700	9531500	1.39625	0.0024057	0.0282877	0.500992	-0.997141	down	--	--
C19H22O5	Magnolignan D	Lignans and Coumarins	Lignans	-	2	2000100	2052000	2004600	2325500	2348700	2505600	1.34905	0.0159384	0.0803818	1.18543	0.245412	up	--	--
C15H18O9	6-O-Caffeoyl-D-glucose*	Phenolic acids	Phenolic acids	-	2	1595000	1619700	1617700	1793400	1801600	1735900	1.35925	0.00813373	0.053752	1.10316	0.141639	up	--	--
C28H36O13	Syringaresinol-4'-O-glucoside	Lignans and Coumarins	Lignans	7374-79-0	2	113110	113960	110160	240360	274560	305490	1.38822	0.0131143	0.0716664	2.43279	1.28261	up	C10890	--
C22H22O11	paratensein-7-O-glucoside	Flavonoids	Flavones	-	2	3306200	3623600	3586800	3079000	3108000	3251900	1.1929	0.0495804	0.143522	0.897524	-0.155978	down	--	--
C7H12O5	2-Propylmalic Acid*	Organic acids	Organic acids	-	1	2525200	2490700	2741500	1907600	1642500	1693200	1.35172	0.00177024	0.0239545	0.675909	-0.565098	down	C05994	ko00620
C5H10O4	2,3-Dihydroxy-3-Methylbutanoic Acid	Organic acids	Organic acids	1756-18-9	2	520350	523300	526710	433520	466490	451150	1.35244	0.0140066	0.0749112	0.860414	-0.216897	down	C04039	--
C7H16N4O2	Arginine methyl ester*	Amino acids and derivatives	Amino acids and derivatives	-	2	412210	424180	381280	165260	165070	174030	1.40173	0.00188885	0.024965	0.414201	-1.2716	down	--	--
C23H34O14	Isosyringinoside	Lignans and Coumarins	Lignans	152686-85-6	2	143000	120560	119980	259680	244030	268450	1.3834	0.000245096	0.00834017	2.01325	1.00952	up	--	--
C12H8O4	8-Methoxypsoralen	Lignans and Coumarins	Coumarins	298-81-7	2	14968	14269	20138	7494.8	3838.2	5664	1.29799	0.012917	0.0708152	0.344243	-1.5385	down	C01864	--
C11H12N2O2	1-Methoxy-indole-3-acetamide	Alkaloids	Plumerane	-	2	850820	919860	1058300	554340	487310	472690	1.35932	0.0100143	0.0611652	0.535295	-0.901593	down	--	--
C5H7NOS	Epigoitrin	Others	Others	1072-93-1	2	174500	144920	110490	54134	44243	43606	1.3576	0.0316413	0.112972	0.330262	-1.59832	down	--	--
C16H14O6	Blumeatin	Flavonoids	Flavanones	118024-26-3	2	10774	13142	11290	5084.5	7122.1	5911.3	1.33345	0.00406777	0.0365728	0.514625	-0.958406	down	--	--
C28H28O7	Bletilols B	Others	Others	-	2	206990	204780	210730	267740	235740	247570	1.30402	0.0404143	0.127951	1.20651	0.270835	up	--	--
C14H20O7	Salidroside	Phenolic acids	Phenolic acids	10338-51-9	2	95544	96873	90034	114350	129470	121370	1.33119	0.0120728	0.0681697	1.29293	0.370647	up	C06046	ko00350,ko01100
C33H40O20	Kaempferol-3-O-(6''-Rhamnosyl-2''-Glucosyl)Glucoside (Camelliaside A)	Flavonoids	Flavonols	135095-52-2	2	24108	19112	36082	9	9	9	1.40334	0.0344403	0.118388	0.000340471	-11.5202	down	--	--
C16H12O6	Gnetifolin B	Flavonoids	Flavones	140671-06-3	2	25924	26773	29578	21133	20049	22237	1.30836	0.0138108	0.074517	0.770817	-0.375539	down	--	--
C14H24O2	Geranyl isobutyrate	Ester	-	2345-26-8	-	12384.3	12147.9	13928.7	9876.68	9979.35	10517.5	1.2994	0.0292031	0.107195	0.789726	-0.340576	down	--	--
C10H12O2	1-Propanone, 1-(4-methoxyphenyl)-	Ketone	-	121-97-1	-	32482.6	33353.4	33644.3	30172.4	28771.9	27599.4	1.30637	0.0154259	0.0789827	0.869957	-0.200983	down	--	--
C10H16O	Pulegone	Terpenoids	-	89-82-7	-	5.74177e+08	5.55117e+08	5.66048e+08	2.20984e+08	2.22272e+08	2.36019e+08	1.40336	1.60193e-06	0.00113702	0.400672	-1.31951	down	C09893	ko00902,ko01110
C7H12	2,4-Dimethyl 1,4-pentadiene	Hydrocarbons	-	4161-65-3	-	106472	96914.4	89109.7	77993	79420.5	73464.1	1.26944	0.042331	0.131705	0.789335	-0.34129	down	--	--
C15H24	1H-3a,7-Methanoazulene, 2,3,4,7,8,8a-hexahydro-3,6,8,8-tetramethyl-, (3R,3aS,7S,8aR)-	Terpenoids	-	65354-33-8	-	56983.6	52498.6	53538.8	49056.6	48751.3	46100.7	1.25241	0.0224626	0.0929581	0.882761	-0.179905	down	--	--
C15H24	1H-Cyclopropa[a]naphthalene, 1a,2,3,3a,4,5,6,7b-octahydro-1,1,3a,7-tetramethyl-, [1aR-(1a.alpha.,3a.alpha.,7b.alpha.)]-	Terpenoids	-	489-29-2	-	287450	284566	261945	237633	226576	223258	1.32495	0.0121509	0.0683736	0.824341	-0.278688	down	--	--
C6H7N3	3-Imidazol-1-ylpropanenitrile	Heterocyclic compound	-	23996-53-4	-	542425	506562	515160	904621	895970	920089	1.40174	2.79491e-05	0.0026474	1.7394	0.798591	up	--	--
C5H9Br	bromo-Cyclopentane	Halogenated hydrocarbons	-	137-43-9	-	9.6851e+06	9.24834e+06	9.36103e+06	8.24739e+06	8.31146e+06	8.11409e+06	1.37024	0.00477278	0.039225	0.872006	-0.19759	down	--	--
C16H34	Tetradecane, 2,5-dimethyl-	Hydrocarbons	-	56292-69-4	-	334018	341915	302610	292849	279125	271635	1.21808	0.0448073	0.135937	0.862108	-0.21406	down	--	--
C11H13NO3	N-Benzyloxy-2-carbomethoxyaziridine	Ester	-	53084-33-6	-	36057.1	33440.1	36956.8	30682.8	30729.9	30842.6	1.28811	0.0459919	0.1383	0.866621	-0.206526	down	--	--
C6H4N4O	7(1H)-Pteridinone	Heterocyclic compound	-	2432-27-1	-	7536.68	8126.97	8090.54	7290.05	6832.74	7376.75	1.15867	0.0428056	0.131978	0.905084	-0.143876	down	--	--
C8H8O2	2-Methyl-3(2-furyl)acrolein	Heterocyclic compound	-	874-66-8	-	71119.2	68171.4	67736.4	54277.6	56926.7	59714.6	1.33501	0.00483039	0.0393372	0.825588	-0.276506	down	--	--
C12H26	Undecane, 4-methyl-	Hydrocarbons	-	2980-69-0	-	12775.4	10788	11850.4	27689.7	27989.7	27090.4	1.39709	0.000218568	0.00829874	2.33722	1.2248	up	--	--
C8H16O3	Pentanoic acid, 2-hydroxy-4-methyl-, ethyl ester	Ester	-	10348-47-7	-	14478.1	14581.3	14164	19067.1	17496	18389.4	1.37239	0.00922492	0.0579012	1.27136	0.346371	up	--	--
C7H12O2	3-Pentenoic Acid, 2,2-dimethyl-	Acid	-	16642-52-7	-	172540	174883	182302	207145	221994	202604	1.32013	0.0144918	0.0762607	1.19259	0.254093	up	--	--
C5H8N2O3	(2E)-2-(Acetylhydrazono)propanoic acid	Nitrogen compounds	-	64096-81-7	-	18734.6	20285.5	18070.5	13240.7	14866.6	12715.8	1.3336	0.00417786	0.0367178	0.71506	-0.483863	down	--	--
C3H6N2O2	Acetamide, N-(aminocarbonyl)-	Amine	-	591-07-1	-	24732	23842.9	24318.2	27947.5	28199.8	27328.6	1.37687	0.000638921	0.0149874	1.14518	0.195578	up	--	--
C15H24	1-Isopropyl-4,7-dimethyl-1,2,3,5,6,8a-hexahydronaphthalene	Terpenoids	-	16729-01-4	-	401692	415621	399560	361965	345042	343418	1.35481	0.00225407	0.0282588	0.863217	-0.212206	down	--	--
C8H10O3	2,5-Furandione, 3-methyl-4-propyl-	Ketone	-	16493-20-2	-	79089.8	83508.5	80919.3	92640	86921.1	91602	1.27159	0.0161003	0.0803818	1.11353	0.155135	up	--	--
C14H22	Benzene, 1,4-dimethyl-2,5-bis(1-methylethyl)-	Aromatics	-	10375-96-9	-	79790.2	78901.9	75971.7	64884.9	62979.7	61258.1	1.37837	0.000650532	0.0149886	0.805931	-0.311272	down	--	--
C11H22O2	Butanoic acid, 1-methylhexyl ester	Ester	-	39026-94-3	-	8659.27	8307.36	8734.23	9699.12	10006.3	9318.39	1.29558	0.0135725	0.0734638	1.1293	0.175423	up	--	--
C10H18O	(E)-2,6-Dimethylocta-5,7-dien-2-ol	Alcohol	-	7643-60-9	-	458146	438233	453598	497581	527281	503934	1.32523	0.00792137	0.0529645	1.13246	0.179461	up	--	--
C11H15BrO	(3-Bromo-1-methylpropoxymethyl)benzene	Halogenated hydrocarbons	-	51666-29-6	-	1.20466e+07	1.22855e+07	1.12641e+07	1.04475e+07	1.00261e+07	1.00422e+07	1.31642	0.0184826	0.0844846	0.857279	-0.222162	down	--	--
C15H22O	Benzene, [1-[[1-(1-methylethyl)-3-butenyl]oxy]ethyl]-, [S-(R*,R*)]-	Aromatics	-	98088-51-8	-	683893	701442	641395	625230	595406	588023	1.22549	0.034076	0.118046	0.892403	-0.164232	down	--	--
C15H24	(1R,3aR,4aR,8aR)-1,4,4,6-Tetramethyl-1,2,3,3a,4,4a,7,8-octahydrocyclopenta[1,4]cyclobuta[1,2]benzene	Terpenoids	-	94482-89-0	-	59559.9	58683.7	57894.8	50360	49729.4	48910.3	1.39277	0.000161316	0.006755	0.845924	-0.2414	down	--	--
C15H24	(E)-alpha-Bisabolene	Terpenoids	-	17627-44-0	-	70665.1	72412.4	73799.3	61646.4	58251.2	65629	1.27058	0.0254009	0.0993316	0.855448	-0.225249	down	C19749	ko00909,ko01110
C15H24	(1S,5S)-2-Methyl-5-((R)-6-methylhept-5-en-2-yl)bicyclo[3.1.0]hex-2-ene	Terpenoids	-	159407-35-9	-	57023.2	56163.6	55065.5	48854.9	48379.2	46680.8	1.37466	0.000818451	0.0176014	0.855352	-0.22541	down	--	--
C12H18O2	2-Cyclohexen-1-ol, 2-methyl-5-(1-methylethenyl)-, acetate, cis-	Ester	-	1205-42-1	-	77560.3	79739.9	81372.1	72542.3	73229	73137.9	1.3334	0.0235092	0.095436	0.917195	-0.124699	down	--	--
C10H16O	Isocyclocitral	Terpenoids	-	1335-66-6	-	847345	803512	819055	1.37758e+06	1.35142e+06	1.33399e+06	1.40227	7.92489e-06	0.00228017	1.64499	0.718083	up	--	--
C11H15Br	(5-bromopentyl)-Benzene,	Halogenated hydrocarbons	-	14469-83-1	-	1.20173e+07	1.22715e+07	1.14763e+07	1.04249e+07	1.00184e+07	9.51742e+06	1.32153	0.00553473	0.04309	0.83771	-0.255478	down	--	--
C9H20	Hexane, 3-ethyl-2-methyl-	Hydrocarbons	-	16789-46-1	-	3.96742e+06	3.7812e+06	3.64446e+06	3.50086e+06	3.3372e+06	3.4555e+06	1.2262	0.0400205	0.127951	0.903492	-0.146416	down	--	--
C9H16	1,5-Heptadiene, 2,6-dimethyl-	Hydrocarbons	-	6709-39-3	-	9.67625e+06	9.60565e+06	9.47931e+06	8.24046e+06	8.22501e+06	8.10767e+06	1.39952	7.78514e-05	0.00491617	0.854385	-0.227042	down	--	--
C6H12O2	Pentanoic Acid, 2-methyl-	Acid	-	97-61-0	-	44675.1	45400.1	49577.9	121801	128315	146938	1.39604	0.00594962	0.0448854	2.84314	1.50749	up	--	--
C6H10O2	2-Butenoic acid, 3-methyl-, methyl ester	Ester	-	924-50-5	-	345691	362036	348262	291270	295253	292178	1.38974	0.00519086	0.0412	0.832112	-0.265151	down	--	--
C10H12O2	1-Butanone, 2-hydroxy-1-phenyl-	Ketone	-	16183-46-3	-	39064.9	42273	41703.4	34147.2	33371.4	31549.4	1.34327	0.00376766	0.035103	0.805162	-0.31265	down	--	--
C13H10O2	Dibenzofuran, 2-methoxy-	Heterocyclic compound	-	20357-70-4	-	12251.1	12531.9	13148.9	13497.2	14614.4	14751.5	1.22101	0.0326005	0.115334	1.13	0.176324	up	--	--
C15H26O	3,7-Cyclodecadiene-1-methanol, .alpha.,.alpha.,4,8-tetramethyl-, [s-(Z,Z)]	Terpenoids	-	21657-90-9	-	10603.4	11908.6	10729.5	9082.83	7464.8	7621.18	1.28411	0.0113793	0.0665223	0.727068	-0.459838	down	--	--
C15H24	(1S,4S,4aR)-1-Isopropyl-4-methyl-7-methylene-1,2,3,4,4a,5,6,7-octahydronaphthalene	Terpenoids	-	157477-72-0	-	94037.4	91393.1	107792	74300	72481.3	74496.6	1.31276	0.0402289	0.127951	0.754641	-0.406137	down	--	--
C15H24	(1S,5S,6R)-6-Methyl-2-methylene-6-(4-methylpent-3-en-1-yl)bicyclo[3.1.1]heptane	Terpenoids	-	15438-94-5	-	1.82289e+06	1.84025e+06	1.72425e+06	1.59222e+06	1.52009e+06	1.4472e+06	1.30465	0.00796813	0.053069	0.846329	-0.24071	down	--	--
C15H24	Benzene, (1-methyl-1-propylpentyl)-	Aromatics	-	54932-91-1	-	153799	160334	154822	127850	127169	131135	1.38812	0.00087709	0.0176014	0.823433	-0.280277	down	--	--
C8H8N2O	2-Hydroxymethylbenzimidazole	Heterocyclic compound	-	22128-99-0	-	5.97358e+06	6.29577e+06	5.90733e+06	5.63068e+06	5.3594e+06	5.33828e+06	1.26888	0.0174065	0.0824378	0.898314	-0.154709	down	--	--
C12H18	Cyclohexene, 3,4-diethenyl-1,6-dimethyl-	Hydrocarbons	-	61142-14-1	-	502703	453968	476454	908209	916352	865863	1.39788	4.08664e-05	0.00331796	1.87731	0.908669	up	--	--
C12H24	1-Undecene, 9-methyl-	Hydrocarbons	-	74630-41-4	-	1.65941e+06	1.60164e+06	1.67778e+06	3.30894e+06	3.25686e+06	3.07377e+06	1.40162	0.000877488	0.0176014	1.95179	0.9648	up	--	--
C10H16O	Perillyl alcohol	Terpenoids	-	18457-55-1	-	147703	140577	136425	96424	98378.8	94510.4	1.39386	0.00253721	0.0291275	0.681209	-0.55383	down	C02452	ko00902,ko00903,ko01110
C12H16O	Benzenemethanol, 4-methyl-.alpha.-(1-methyl-2-propenyl)-, (R*,R*)-	Alcohol	-	83173-76-6	-	38250.5	37260.3	35909.9	33636.9	29033	30465.8	1.24721	0.0289538	0.106972	0.835892	-0.258611	down	--	--
C7H12O4	Butanedioic acid, methyl-, dimethyl ester	Ester	-	1604-11-1	-	54329	62794.2	59535.1	69243	69596.3	70803.6	1.25667	0.0424897	0.131714	1.18671	0.246973	up	--	--
C10H16	Cyclohexane, 1-methylene-4-(1-methylethenyl)-	Terpenoids	-	499-97-8	-	4.2668e+06	3.95005e+06	4.13395e+06	3.60116e+06	3.7254e+06	3.82509e+06	1.22327	0.0282283	0.105983	0.902909	-0.147348	down	--	--
C10H12N2	1H-Pyrrolo[2,3-b]pyridine, 2-(1-methylethyl)-	Heterocyclic compound	-	27257-18-7	-	74049.8	79739.6	71373.9	65764.2	61281.8	60083.2	1.28168	0.0171105	0.0822959	0.831082	-0.266937	down	--	--
C15H24	4a,8-Dimethyl-2-(prop-1-en-2-yl)-1,2,3,4,4a,5,6,7-octahydronaphthalene	Terpenoids	-	103827-22-1	-	311759	329667	320641	272958	263188	254330	1.36077	0.00156631	0.0224417	0.821644	-0.283415	down	--	--
C15H24	1,4-Methano-1H-indene, octahydro-4-methyl-8-methylene-7-(1-methylethyl)-, [1S-(1.alpha.,3a.beta.,4.alpha.,7.alpha.,7a.beta.)]-	Terpenoids	-	3650-28-0	-	240773	239791	212376	199963	193823	187079	1.25346	0.0421398	0.13135	0.83826	-0.254531	down	--	--
C12H24O2	Propanoic acid, 2-methyl-, octyl ester	Ester	-	109-15-9	-	3642.16	3270.91	3885.96	2668.44	2702.35	2734.12	1.31846	0.0361518	0.122543	0.750521	-0.414036	down	--	--
C8H16O4	AcetAldehyde, tetramer	Aldehyde	-	108-62-3	-	9242.54	9814.37	9813.7	18154.7	18964.7	18799	1.40172	1.49248e-05	0.00228017	1.93686	0.953721	up	C18744	--
C4H5N3	Acetonitrile, 2,2'-iminobis-	Heterocyclic compound	-	628-87-5	-	31162.3	30622.2	32394.5	27643.8	27922.2	26958.4	1.34435	0.00671163	0.048213	0.876251	-0.190584	down	--	--
C9H18	2,3-Dimethyl-3-heptene, (Z)-	Hydrocarbons	-	59643-73-1	-	203265	207122	210081	173895	189044	170364	1.29003	0.026566	0.102332	0.859516	-0.218403	down	--	--
C8H14O2	2,3'-Bifuran, octahydro-	Heterocyclic compound	-	73373-15-6	-	10532.7	8167.31	8032.71	7086.06	5616.54	5327.76	1.18937	0.0488373	0.142095	0.674468	-0.568179	down	--	--
C7H12O	Cyclobutanone, 2,2,3-trimethyl-	Ketone	-	1449-49-6	-	3.21319e+06	2.94862e+06	2.93647e+06	2.73606e+06	2.58778e+06	2.69307e+06	1.23769	0.0391394	0.126868	0.881145	-0.182549	down	--	--
C15H24	3H-3a,7-Methanoazulene, 2,4,5,6,7,8-hexahydro-1,4,9,9-tetramethyl-, [3aR-(3a.alpha.,4.beta.,7.alpha.)]-	Terpenoids	-	2387-78-2	-	181418	193006	201481	154262	149890	152966	1.35372	0.0170973	0.0822959	0.793739	-0.333264	down	C17505	--
C8H14O2	4-Penten-1-ol, propanoate	Ester	-	30563-30-5	-	5908.69	5680.36	5483.89	6190.37	6256.15	6231.64	1.26331	0.0458169	0.138017	1.09402	0.129641	up	--	--
C10H8O2	2-Acetylbenzofuran	Heterocyclic compound	-	1646-26-0	-	31087.9	31437.6	30197.7	27751.1	25354.2	25158	1.30897	0.01631	0.0808361	0.844052	-0.244596	down	--	--
C13H16O2	2,2'-Isopropylidenebis(5-methylfuran)	Heterocyclic compound	-	59212-75-8	-	4961.59	5967.24	5529.15	3495.86	3481.35	3669.28	1.36213	0.0184118	0.0843876	0.646889	-0.62841	down	--	--
C15H24	Bicyclo[7.2.0]undecane, 10,10-dimethyl-2,6-bis(methylene)-, [1S-(1R*,9S*)]-	Terpenoids	-	136296-38-3	-	7.26223e+06	7.59149e+06	7.07549e+06	6.2964e+06	6.14558e+06	5.85788e+06	1.34045	0.00395122	0.0358899	0.834497	-0.261022	down	--	--
C15H24	1H-Benzocycloheptene, 2,4a,5,6,7,8-hexahydro-3,5,5,9-tetramethyl-, (R)-	Terpenoids	-	1461-03-6	-	1.19497e+07	1.22961e+07	1.13504e+07	1.0363e+07	1.00123e+07	9.78675e+06	1.33229	0.00866809	0.0559814	0.847341	-0.238986	down	--	--
C6H11NO	2-Acetylpyrrolidine	Heterocyclic compound	-	60026-20-2	-	8000.19	7558.02	8171.61	6158.76	6668.09	6522.16	1.33364	0.00395736	0.0358899	0.815388	-0.294442	down	--	--
C7H10O	Furan, 2-propyl-	Heterocyclic compound	-	4229-91-8	-	120810	103323	105281	88825.2	79614.8	85624.8	1.27683	0.0283195	0.105983	0.771266	-0.3747	down	--	--
C15H24	(1R,3aS,8aS)-7-Isopropyl-1,4-dimethyl-1,2,3,3a,6,8a-hexahydroazulene	Terpenoids	-	36577-33-0	-	177221	166225	157672	143008	136905	138136	1.30553	0.0294608	0.107791	0.834233	-0.261479	down	--	--
C15H24	Bicyclo[3.1.1]hept-2-ene, 2,6-dimethyl-6-(4-methyl-3-pentenyl)-	Terpenoids	-	17699-05-7	-	1.50249e+07	1.58641e+07	1.48165e+07	1.41968e+07	1.35233e+07	1.34845e+07	1.25459	0.0227079	0.093486	0.901525	-0.14956	down	C17088	--
C9H18O	1-Nonen-4-ol	Alcohol	-	35192-73-5	-	1.29835e+06	1.30499e+06	1.31996e+06	1.35115e+06	1.36436e+06	1.37643e+06	1.33169	0.00465485	0.0390878	1.04298	0.0607151	up	--	--
C15H24	(4aR,8aR)-5,8a-dimethyl-3-propan-2-ylidene-1,2,4,4a,7,8-hexahydronaphthalene	Terpenoids	-	6813-21-4	-	65580	64753.5	64650.2	56441.1	51184.9	52590.5	1.34601	0.0153366	0.0789827	0.821692	-0.283331	down	--	--
C15H24	4,7-Methanoazulene, 1,2,3,4,5,6,7,8-octahydro-1,4,9,9-tetramethyl-, [1S-(1.alpha.,4.alpha.,7.alpha.)]-	Terpenoids	-	514-51-2	-	9635.79	9340.44	8819.19	7584.03	8400.45	8387.81	1.18378	0.0347137	0.11885	0.876846	-0.189605	down	--	--
C15H24	1H-Cyclopropa[a]naphthalene, 1a,2,3,5,6,7,7a,7b-octahydro-1,1,7,7a-tetramethyl-, [1aR-(1a.alpha.,7.alpha.,7a.alpha.,7b.alpha.)]-	Terpenoids	-	17334-55-3	-	8.86141e+06	9.37908e+06	8.65034e+06	8.37427e+06	7.98639e+06	7.95574e+06	1.22237	0.0369492	0.123543	0.904264	-0.145184	down	--	--
C12H26	Undecane, 2-methyl-	Hydrocarbons	-	7045-71-8	-	58826.4	60605.3	62622.4	89907	87569	85842.8	1.39583	7.56185e-05	0.00491617	1.44638	0.532444	up	--	--
C8H10	Ethylbenzene	Aromatics	-	100-41-4	-	17414.1	17187.5	17111	19521	19709.7	18302.7	1.27986	0.0430242	0.13209	1.11256	0.153884	up	C07111	ko01100
C8H16O2	Heptanoic acid, methyl ester	Ester	-	106-73-0	-	65185.9	60450.4	62313.9	54557.2	56026	54958.7	1.31702	0.0238161	0.0955932	0.880775	-0.183155	down	--	--
C6H12O2	2-Pentanone, 4-hydroxy-4-methyl-	Ketone	-	123-42-2	-	17779.7	16863	16644.7	15701.2	15168.9	14983	1.28751	0.0170512	0.0822959	0.894042	-0.161586	down	--	--
C15H22	Benzene, 1-methyl-4-(1,2,2-trimethylcyclopentyl)-, (R)-	Terpenoids	-	16982-00-6	-	24557.2	25091.9	25282.5	18487.6	16872.5	16373	1.37777	0.00340479	0.0331724	0.690405	-0.534484	down	--	--
C10H16O2	1(2H)-Naphthalenone, octahydro-4-hydroxy-, trans-	Ketone	-	21766-50-7	-	592050	606628	551237	544281	509302	507330	1.18811	0.0418676	0.13098	0.891993	-0.164895	down	--	--
C10H16O	1,4-Cyclohexadiene-1-methanol, 4-(1-methylethyl)-	Alcohol	-	22539-72-6	-	7938.59	8184.63	7806.71	7128.96	6683.19	6421.02	1.30936	0.0127488	0.0705736	0.845517	-0.242094	down	--	--
C6H10O	4-Hexen-3-one	Ketone	-	2497-21-4	-	9.43959e+06	9.33769e+06	9.36103e+06	8.14251e+06	7.92625e+06	7.99755e+06	1.39674	0.000387412	0.0104847	0.855287	-0.22552	down	--	--
C15H24	(1S,4S,4aS)-1-Isopropyl-4,7-dimethyl-1,2,3,4,4a,5-hexahydronaphthalene	Terpenoids	-	267665-20-3	-	187005	185447	180217	162194	170800	175288	1.20485	0.0413924	0.12997	0.919686	-0.120787	down	--	--
C15H24	(3S,3aS,6R,8aS)-3,8,8-Trimethyl-7-methyleneoctahydro-1H-3a,6-methanoazulene	Terpenoids	-	31145-21-8	-	13673.5	14246.4	12699.2	11466.4	11337.8	11495.4	1.30894	0.0416325	0.130484	0.84442	-0.243968	down	--	--
C6H10O3	2-Propenoic acid, 2-methoxyethyl ester	Ester	-	3121-61-7	-	6.31892e+06	6.12971e+06	6.13762e+06	5.7345e+06	5.60696e+06	5.59803e+06	1.35582	0.00283066	0.030278	0.9114	-0.133844	down	--	--
C15H24	[1α,4aα,8aα]-1,2,4a,5,6,8a-hexahydro-4-7-dimethyl-1-[1-methylethyl]naphthalene	Terpenoids	-	31983-22-9	-	1.72236e+07	1.78888e+07	1.68183e+07	1.49705e+07	1.45721e+07	1.43858e+07	1.36495	0.00432741	0.0370114	0.845905	-0.241432	down	--	--
C13H18O	Megastigmatrienone	Ketone	-	38818-55-2	-	5821.78	5438.5	5667.4	4172.15	3820.89	3797.53	1.37698	0.000499571	0.012526	0.696525	-0.521752	down	--	--
C15H24O	(2R,3R,6S)-6-Isopropyl-3-methyl-2-(prop-1-en-2-yl)-3-vinylcyclohexanone	Terpenoids	-	39020-72-9	-	28157.3	28466.2	28989.9	21267.8	20211.5	19510.3	1.3887	0.000909956	0.0177078	0.712384	-0.489273	down	--	--
C10H16	1,3-Cyclopentadiene, 1,2,3,4,5-pentamethyl-	Hydrocarbons	-	4045-44-7	-	2.10101e+06	2.19771e+06	2.17641e+06	1.99232e+06	2.05525e+06	2.04299e+06	1.23659	0.0279432	0.105405	0.940609	-0.0883333	down	--	--
C15H24	Epizonarene	Terpenoids	-	41702-63-0	-	493929	503626	427792	362572	389831	405334	1.21592	0.0447038	0.135864	0.812249	-0.300006	down	--	--
C15H24	1-Methyl-4-(6-methylhept-5-en-2-yl)cyclohexa-1,3-diene	Terpenoids	-	451-55-8	-	210147	212486	195597	171905	176813	175808	1.33768	0.0208728	0.0894173	0.84843	-0.237132	down	--	--
C15H24	1H-3a,7-Methanoazulene, 2,3,4,7,8,8a-hexahydro-3,6,8,8-tetramethyl-, [3R-(3.alpha.,3a.beta.,7.beta.,8a.alpha.)]-	Terpenoids	-	469-61-4	-	653337	624845	646804	542423	466562	488381	1.31684	0.0147361	0.076601	0.777858	-0.362421	down	C09630	--
C15H18	Naphthalene, 1,6-dimethyl-4-(1-methylethyl)-	Terpenoids	-	483-78-3	-	27627.7	27843.3	28736.7	34298.5	31877.3	30907.5	1.27421	0.0397564	0.127896	1.1529	0.205271	up	--	--
C13H20O2	6-Methyl-6-(5-methylfuran-2-yl)heptan-2-one	Ketone	-	50464-95-4	-	1.10132e+06	1.15548e+06	1.07853e+06	1.03563e+06	982421	976192	1.25555	0.0196933	0.086177	0.897736	-0.155637	down	--	--
C6H5NO	Benzene, nitroso-	Aromatics	-	586-96-9	-	4.26749e+06	4.25935e+06	4.19151e+06	3.4417e+06	3.51408e+06	3.63776e+06	1.38179	0.00237058	0.0282877	0.832934	-0.263726	down	C06876	--
C8H10O2	1,2-Benzenedimethanol	Alcohol	-	612-14-6	-	447733	492667	434677	410993	376370	379592	1.22414	0.0372557	0.124124	0.848646	-0.236765	down	--	--
C5H6S	Thiophene, 3-methyl-	Heterocyclic compound	-	616-44-4	-	30554	29410.1	29957.6	27228.5	27496.7	26877.1	1.35756	0.00467678	0.0390878	0.907481	-0.14006	down	--	--
C11H24	Octane, 5-ethyl-2-methyl-	Hydrocarbons	-	62016-18-6	-	3.3682e+06	3.47842e+06	3.55979e+06	3.72837e+06	3.85145e+06	3.69184e+06	1.25073	0.017886	0.0833216	1.08315	0.115228	up	--	--
C8H6O2	1,4-BenzenedicarboxAldehyde	Aldehyde	-	623-27-8	-	199444	182953	195354	181676	168649	161590	1.14353	0.0478436	0.139968	0.886047	-0.174546	down	--	--
C14H22	1,5-Cycloundecadiene, 8,8-dimethyl-9-methylene-	Hydrocarbons	-	62338-54-9	-	7.07169e+06	7.2175e+06	7.05285e+06	6.16364e+06	5.94525e+06	6.09271e+06	1.38829	0.000288162	0.00915542	0.852851	-0.229634	down	--	--
C10H14	Benzene, 1-ethyl-3,5-dimethyl-	Aromatics	-	934-74-7	-	703767	750842	724279	788220	817161	815672	1.29305	0.011006	0.0650183	1.11114	0.152043	up	--	--
C15H24	(1R,3aS,4aS,8aS)-1,4,4,6-Tetramethyl-1,2,3,3a,4,4a,7,8-octahydrocyclopenta[1,4]cyclobuta[1,2]benzene	Terpenoids	-	94535-52-1	-	450221	444755	421916	377363	361369	351690	1.34779	0.0029541	0.0304755	0.828027	-0.27225	down	--	--
C8H15N	Pyridine, 2,3,4,5-tetrahydro-6-propyl-	Heterocyclic compound	-	1604-01-9	-	28400.7	31458.9	29994.7	32579.1	34017.6	33249.7	1.19802	0.0456056	0.137624	1.1112	0.152122	up	C10138	--
C10H16O2	Iridomyrmecin	Terpenoids	-	485-43-8	-	374561	380450	353645	341324	326931	326555	1.26675	0.0237718	0.0955932	0.897311	-0.15632	down	C09786	--
C10H16	1,7,7-trimethyl-Tricyclo[2.2.1.0(2,6)]heptane	Terpenoids	-	508-32-7	-	364345	394463	392987	411655	444823	448198	1.20306	0.0299834	0.109002	1.13273	0.179807	up	C20241	--
C10H16	(-)-beta-Pinene	Terpenoids	-	18172-67-3	-	9220.57	10551.4	9691.21	8079.86	8083.23	8160.7	1.30219	0.0474433	0.139802	0.825566	-0.276545	down	C06307	ko00902,ko01110
C22H36O4	Ajugalaevigatic acid	Terpenoids	Ditepenoids	-	2	33342	24081	35830	15589	14217	13022	1.32369	0.0376184	0.124124	0.459267	-1.1226	down	--	--
C14H20O9	2,6-dimethoxy-hydroquinone-4-O-β-D-glucopyranoside	Phenolic acids	Phenolic acids	-	1	143800	124680	118110	181190	168750	180670	1.30709	0.0114362	0.0665488	1.37254	0.456848	up	--	--
C15H24	Cedrene	Terpenoids	-	11028-42-5	-	42414.4	44155	40563.2	37335.5	32936.4	32965.5	1.27931	0.0142381	0.0754851	0.812045	-0.300369	down	--	--
C15H24	2H-2,4a-Methanonaphthalene, 1,3,4,5,6,7-hexahydro-1,1,5,5-tetramethyl-, (2S)-	Terpenoids	-	1135-66-6	-	24791.4	24070.2	21662.7	20712.1	19178.7	19449.5	1.2351	0.0400226	0.127951	0.841415	-0.249111	down	--	--
C15H24O	Butylated Hydroxytoluene	Aromatics	-	128-37-0	-	106710	111525	107188	75509	74187.3	73322.3	1.40143	0.000511616	0.0126421	0.68532	-0.545151	down	C14693	--
C5H8O	2-Butenal, 2-methyl-, (E)-	Aldehyde	-	497-03-0	-	26036.7	25062.5	24531.7	17744.5	15560	15413.9	1.37289	0.0014282	0.0215495	0.644161	-0.634507	down	--	--
C10H16O2	Lilac Aldehyde C	Aldehyde	-	53447-48-6	-	404369	369062	376064	798892	803538	766835	1.40044	1.40738e-05	0.00228017	2.06113	1.04344	up	--	--
C10H16O	Thujone	Terpenoids	-	546-80-5	-	145734	147778	149077	152764	154754	150404	1.19332	0.0353931	0.120691	1.03464	0.0491335	up	C09906	--
C8H16O	3-Octen-1-ol, (Z)-	Alcohol	-	20125-84-2	-	76985	89003.2	84875.2	101008	99715.4	100834	1.27365	0.0393248	0.126986	1.20208	0.265533	up	--	--
C11H20O2	6-Nonen-1-ol, acetate, (Z)-	Ester	-	76238-22-7	-	21178.5	19380.3	21737.5	18784.1	17844.5	16256.4	1.16569	0.0376603	0.124124	0.848928	-0.236287	down	--	--
C9H12O	cis-2-(2-Pentenyl)furan	Heterocyclic compound	-	70424-13-4	-	528164	493363	514898	462007	467067	450954	1.2936	0.0211026	0.0901754	0.898207	-0.15488	down	--	--
C15H26O	Nerolidol	Terpenoids	-	7212-44-4	-	22377	24182.7	22914.6	18257.7	19276.7	16412	1.30335	0.0100447	0.0611652	0.776493	-0.364955	down	C09704	ko00909,ko01100
C9H18O	2-Nonen-1-ol, (E)-	Alcohol	-	31502-14-4	-	57635.6	50681.6	53672.4	108994	108307	108168	1.39858	0.00116978	0.0198657	2.0092	1.00662	up	--	--
C9H16O	4-Nonenal, (E)-	Aldehyde	-	2277-16-9	-	735940	738479	751327	759336	772006	757783	1.19735	0.0323363	0.114861	1.02848	0.0405075	up	--	--
C15H24	(E)-1-Methyl-4-(6-methylhept-5-en-2-ylidene)cyclohex-1-ene	Terpenoids	-	53585-13-0	-	171894	170812	170828	146297	135655	132266	1.35324	0.0153842	0.0789827	0.806604	-0.310068	down	--	--
C10H18O	Terpinen-4-ol	Terpenoids	-	562-74-3	-	53554.2	49858.4	52191.1	58368.4	56717	56216.3	1.26483	0.021243	0.0903224	1.10088	0.138663	up	C17073	--
C10H16O	Pinocamphone	Terpenoids	-	547-60-4	-	1.70854e+06	1.6634e+06	1.77202e+06	3.0875e+06	3.0304e+06	2.84332e+06	1.39761	0.000949338	0.0181867	1.74209	0.800815	up	--	--
C15H24	(+)-epi-Bicyclosesquiphellandrene	Terpenoids	-	54274-73-6	-	546490	578749	522515	474129	443905	472299	1.29492	0.0167723	0.0817049	0.843775	-0.24507	down	--	--
C15H24	Longifolene	Terpenoids	-	475-20-7	-	90272.2	89282.7	92447.9	72680.1	75891.6	76285.1	1.37828	0.000536846	0.013076	0.826671	-0.274615	down	C09699	ko00909,ko01100
C15H24	[1S-(1.alpha.,7.alpha.,8a.beta.)]-1,2,3,5,6,7,8,8a-octahydro-1,4-dimethyl-7-(1-methylethenyl)-Azulene	Terpenoids	-	3691-11-0	-	1.22915e+06	1.27555e+06	1.29868e+06	814053	845963	809600	1.39891	0.00023936	0.00832875	0.649322	-0.622995	down	C20174	--
C15H24	Eremophilene	Terpenoids	-	10219-75-7	-	3.8599e+06	3.81545e+06	3.64377e+06	3.35371e+06	3.14458e+06	3.22222e+06	1.33337	0.00412144	0.0365728	0.858769	-0.219658	down	--	--
C16H24O8	mudanpioside G	Terpenoids	Monoterpenoids	231280-70-9	2	30078	21789	29937	9	9	9	1.40471	0.00995171	0.0610348	0.000330057	-11.565	down	--	--
C25H38O7	Ajugacumbin F	Terpenoids	Ditepenoids	132922-44-2	2	32826	33901	35111	46682	57784	48069	1.32653	0.0362238	0.122543	1.49782	0.582864	up	--	--
C15H24	1H-3a,7-Methanoazulene, octahydro-3,8,8-trimethyl-6-methylene-, [3R-(3.alpha.,3a.beta.,7.beta.,8a.alpha.)]-	Terpenoids	-	546-28-1	-	53309	55488.7	56677.5	44346.3	41199.9	45906.9	1.33762	0.00373198	0.0349617	0.794398	-0.332067	down	--	--
C7H12O2	4-Pentenyl Acetate	Ester	-	1576-85-8	-	3870.1	3569.48	3431.28	5180.53	5686.72	5255.8	1.36785	0.00119372	0.0198657	1.48314	0.568658	up	--	--
C13H20O	3,5,9-Undecatrien-2-one, 6,10-dimethyl-, (E,Z)-	Ketone	-	13927-47-4	-	61566.1	61760.2	55229.6	53136.1	50353.5	49520.2	1.23578	0.0390091	0.126868	0.856929	-0.222752	down	--	--
C11H10	Naphthalene, 1-methyl-	Aromatics	-	90-12-0	-	6919.82	6879.28	6595.31	5476.03	5677.07	5506.75	1.38418	0.00121038	0.0198657	0.816883	-0.291798	down	C14082	--
C12H26	Heptane, 2,2,4,6,6-pentamethyl-	Hydrocarbons	-	13475-82-6	-	2.77665e+06	2.88738e+06	2.97751e+06	3.1586e+06	3.21703e+06	3.32521e+06	1.29148	0.0103295	0.062453	1.12258	0.16682	up	--	--
C8H16O	Cyclooctyl Alcohol	Alcohol	-	696-71-9	-	251557	260483	269438	433961	423574	409296	1.3978	0.000101681	0.00527994	1.62107	0.696947	up	--	--
C30H48O6	2α,3α,19α,23-tetrahydroxy-12-ursen-28-oic acid	Terpenoids	Triterpene	-	2	25004	26782	28683	13569	14610	15136	1.38588	0.00264253	0.0294391	0.538282	-0.893566	down	--	--
C17H14O6	nepetoidin A	Phenolic acids	Phenolic acids	-	1	469520	486540	528940	306950	379840	356380	1.3011	0.0067611	0.048213	0.702471	-0.509489	down	--	--
C17H14O6	nepetoidin B	Phenolic acids	Phenolic acids	55486-06-1	2	510740	436570	555400	306050	423230	362350	1.13406	0.0474146	0.139802	0.726441	-0.461083	down	--	--
C19H18O8	clinopodic acid B	Phenolic acids	Phenolic acids	1174920-55-8	1	704170	728440	828440	1108000	1134400	1183700	1.365	0.00231757	0.0282877	1.51527	0.599574	up	--	--
C11H9NO2	naphthisoxazol A	Others	Others	-	2	16088000	13706000	14264000	7292500	6694000	7628500	1.38364	0.00431408	0.0370114	0.490603	-1.02737	down	--	--
C26H40O16	Leonoside E	Phenolic acids	Phenolic acids	-	3	257430	251230	295690	189330	197780	219600	1.26274	0.0221422	0.0927562	0.754286	-0.406816	down	--	--
C34H36O7	Scutebata L	Terpenoids	Ditepenoids	1369525-17-6	3	11799	10371	11853	7585	4908.9	6545.7	1.27592	0.0090937	0.0574371	0.55961	-0.837507	down	--	--
C30H38O14	Syringaresinol-4'-O-(6''-acetyl)glucoside	Lignans and Coumarins	Lignans	-	2	480190	544070	483240	1205800	1091300	1183600	1.39433	0.000323629	0.00919646	2.30892	1.20722	up	--	--
C18H32O4	9-Hydroxy-13-oxo-10-octadecenoic Acid	Lipids	Free fatty acids	-	3	16014	18207	17993	9708.8	7827.8	7690.8	1.36905	0.000723387	0.0162286	0.483154	-1.04945	down	--	--
C29H36O13	Medioresinol-4'-O-(6'''-acetyl)glucoside	Lignans and Coumarins	Lignans	-	3	389690	404800	477050	737740	722400	797660	1.36998	0.000842208	0.0176014	1.77564	0.828341	up	--	--
C10H16O	2H-Pyran, 3,6-dihydro-4-methyl-2-(2-methyl-1-propenyl)-	Terpenoids	-	1786-08-9	-	267248	247729	251249	499332	524738	508768	1.40133	1.6684e-05	0.00228017	2.0005	1.00036	up	--	--
C20H28O6	Dihydroenmein	Terpenoids	Ditepenoids	14237-76-4	2	84650	72711	71883	39831	32234	33666	1.37383	0.00261965	0.0294391	0.461216	-1.11649	down	--	--
C12H25Br	2-Bromo dodecane	Halogenated hydrocarbons	-	13187-99-0	-	31680.7	33647.7	33340.1	23978.7	24861.6	23781	1.39077	0.000960306	0.0181925	0.736013	-0.442197	down	--	--
C9H7NO	Indole-3-carboxaldehyde	Alkaloids	Plumerane	487-89-8	2	2521900	2433200	2829400	1233100	1420000	1397300	1.37774	0.00296711	0.0304755	0.520316	-0.94254	down	C08493	--
C26H52NO7P	LysoPC 18:1	Lipids	LPC	-	1	93182	97095	100710	144350	143100	148900	1.39564	8.75976e-05	0.00515014	1.49955	0.584531	up	--	--
C26H50NO7P	LysoPC 18:2	Lipids	LPC	-	1	1282900	1214100	1306900	1695000	1676200	1658800	1.38939	0.00183322	0.0246113	1.32233	0.403079	up	--	--
C26H50NO7P	LysoPC 18:2(2n isomer)	Lipids	LPC	-	1	2343500	2131400	2162600	2752700	2836500	2797800	1.3604	0.00678658	0.048213	1.26358	0.337515	up	--	--
C17H14O5	Apigenin-7,4'-dimethyl ether	Flavonoids	Flavones	5128-44-9	2	435550	392820	394510	313260	305270	313600	1.36021	0.0172168	0.0822959	0.762242	-0.39168	down	C10019	--
C6H13NO2	6-Deoxyfagomine	Alkaloids	Piperidine alkaloids	197449-09-5	1	2854800	2650300	2886800	2167800	2259600	2303700	1.34504	0.00662099	0.0480374	0.802095	-0.318155	down	--	--
C27H30O15	Vitexin-2''-O-glucoside	Flavonoids	Flavonoid carbonoside	61360-94-9	2	14040	13606	12606	18457	16055	16695	1.28641	0.0187216	0.0850528	1.27216	0.347281	up	C04024	ko00944
C16H24O7	Jasminoside C	Terpenoids	Monoterpenoids	214125-05-0	2	185760	222690	187400	136540	113100	131600	1.3207	0.0119012	0.0679973	0.639825	-0.64425	down	--	--
C26H28O11	Epimedoside C	Flavonoids	Flavonols	55394-98-4	2	5972.4	6184	8271.9	2289.6	2322	4611.2	1.19943	0.024642	0.0979362	0.451472	-1.14729	down	--	--
C22H20O12	Diosmetin-7-O-glucuronide	Flavonoids	Flavones	35110-20-4	2	1999600	2366100	2180500	1402100	1391500	1266100	1.3673	0.00801377	0.0531653	0.620161	-0.689285	down	--	--
C22H22O11	Diosmetin-7-O-galactoside*	Flavonoids	Flavones	-	1	4449700	4321300	4562100	3507000	3876400	3714600	1.32163	0.00678222	0.048213	0.832365	-0.264713	down	--	--
C26H20O8	Acacetin-7-O-glucuronide	Flavonoids	Flavones	-	2	20681000	21959000	23372000	11072000	10648000	10523000	1.39688	0.00344944	0.0334165	0.488441	-1.03374	down	--	--
C19H22O4	Neocryptotanshinone	Quinones	PhenAnthraquinones	109664-02-0	3	4567.9	4078.2	4206.9	3601.4	3064	2821.9	1.249	0.0205452	0.0882441	0.738139	-0.438036	down	--	--
C21H18O12	Scutellarein-7-O-glucuronide (Scutellarin)	Flavonoids	Flavones	27740-01-8	2	1728800	1588200	1589100	1983500	2320800	2125700	1.30536	0.0202691	0.0877126	1.31061	0.390242	up	--	--
C17H14O7	4',5,7-Trihydroxy-3',6-dimethoxyflavone (Jaceosidin)	Flavonoids	Flavones	18085-97-7	1	1931500	1923400	1887500	2335500	2201000	2284000	1.37341	0.00656769	0.0478579	1.18774	0.248224	up	--	--
C16H12O6	Hispidulin (5,7,4'-Trihydroxy-6-methoxyflavone)	Flavonoids	Flavones	1447-88-7	1	228730	226200	228760	336670	344430	331350	1.40297	0.000741649	0.0164222	1.48086	0.566436	up	C10058	--
C30H48O4	2-Hydroxyoleanolic acid	Terpenoids	Triterpene	26707-60-8	1	12228000	12447000	12693000	7909400	7750200	7861100	1.40315	0.000249471	0.00834017	0.629434	-0.667872	down	--	--
C30H48O4	3,24-Dihydroxy-17,21-semiacetal-12(13)oleanolic fruit	Terpenoids	Triterpene	-	3	631900	629610	643920	455200	470530	485560	1.39249	0.000496672	0.012526	0.740667	-0.433102	down	--	--
C21H18O12	Tetahydroxyflavone-7-O-glucuronide	Flavonoids	Flavones	-	3	1047700	1172300	1301800	1732000	1599700	1664200	1.31727	0.00944226	0.0587557	1.41856	0.504432	up	--	--
C18H34O5	9,10,13-Trihydroxy-11-Octadecenoic Acid	Lipids	Free fatty acids	29907-57-1	2	40596	36892	38253	16845	13434	17017	1.38136	0.000142483	0.00631912	0.408637	-1.29111	down	C14835	ko00591
C18H32O5	9,12,13-Trihydroxy-10,15-octadecadienoic acid	Lipids	Free fatty acids	-	3	6038.7	7339.6	7325.9	9	9	9	1.40536	0.00389415	0.0358893	0.00130408	-9.58275	down	--	--
C16H32O4	10,16-Dihydroxypalmitic acid	Lipids	Free fatty acids	3233-90-7	2	2310	2470.2	2540.8	1241.6	1210.9	1255.7	1.39962	0.00239366	0.0282877	0.506516	-0.981322	down	C08285	ko00073
C18H18O5	Agrimonolide	Phenolic acids	Phenolic acids	21499-24-1	2	799980	806970	881670	693120	726060	725050	1.26908	0.033637	0.117512	0.861614	-0.214886	down	--	--
C30H48O4	Jujubogenin	Terpenoids	Triterpene	54815-36-0	2	1814100	1475300	1668100	1317200	1181500	1224200	1.26286	0.0377105	0.124124	0.750963	-0.413186	down	--	--
C16H18O8	3-O-p-Coumaroylquinic acid	Phenolic acids	Phenolic acids	87099-71-6	2	228950	213640	212360	193090	167540	163210	1.25204	0.0239267	0.0957629	0.799817	-0.322259	down	--	--
C9H16O4	Eucommiol	Others	Others	55930-44-4	2	15365	17234	15686	8369.4	11163	11072	1.29061	0.00894043	0.0570915	0.633828	-0.657836	down	C17878	--
C26H32O11	Pinoresinol-4-O-glucoside	Lignans and Coumarins	Lignans	41607-20-9	2	239510	221760	250760	309810	302480	358270	1.30356	0.0231603	0.0944698	1.36309	0.446879	up	C17529	--
C27H24O13	Salvianolic acid K	Phenolic acids	Phenolic acids	203733-40-8	1	6122500	6209100	6219500	5369200	5527800	5643900	1.35777	0.00719502	0.0498679	0.89164	-0.165467	down	--	--
C36H30O16	Salvianolic acid L	Phenolic acids	Phenolic acids	-	1	5547200	6009400	6122800	4960900	4892300	5021200	1.32032	0.029215	0.107195	0.841341	-0.249238	down	--	--
C10H13N5O3	2'-Deoxyadenosine	Nucleotides and derivatives	Nucleotides and derivatives	958-09-8	2	54455	43479	53542	35174	41391	34479	1.20138	0.0404489	0.127951	0.73308	-0.447958	down	C00559	ko00230,ko01100,ko02010
C9H11NO4	3,4-Dihydroxy-L-phenylalanine (L-Dopa)	Amino acids and derivatives	Amino acids and derivatives	59-92-7	3	49995	34882	46896	17992	21649	18154	1.34016	0.0269537	0.10304	0.438595	-1.18904	down	C00355	ko00350,ko00950,ko00965,ko01100,ko01110
C9H13N3O5	Cytidine	Nucleotides and derivatives	Nucleotides and derivatives	65-46-3	3	41932	19219	20971	68456	63673	52375	1.20736	0.0229681	0.0941362	2.24671	1.16781	up	C00475	ko00240,ko01100,ko02010
C15H12O5	Butin; 7,3',4'-Trihydroxyflavanone	Flavonoids	Flavanones	492-14-8	3	21569	17445	31110	42552	42393	33392	1.16645	0.0373422	0.124124	1.68754	0.754921	up	C09614	ko00941
C10H12O5	Eudesmic acid (3,4,5-trimethoxybenzoic acid)	Phenolic acids	Phenolic acids	118-41-2	3	10467	15883	15135	59976	72180	68492	1.38276	0.00121175	0.0198657	4.83664	2.27401	up	--	--
C14H17N5O8	Succinyladenosine	Nucleotides and derivatives	Nucleotides and derivatives	4542-23-8	1	1760400	1514800	1492100	901310	991670	998250	1.36369	0.0109021	0.064876	0.606471	-0.721489	down	--	--
C2H7N3	1-Methylguanidine	Nucleotides and derivatives	Nucleotides and derivatives	471-29-4	3	19811	19428	20575	9	9	9	1.40551	0.000286071	0.00915542	0.000451399	-11.1133	down	C02294	--
C6H12O4	Mevalonic acid	Organic acids	Organic acids	150-97-0	3	1322900	1243600	1205100	802060	843690	797380	1.39081	0.00214889	0.0273422	0.64777	-0.626446	down	C00418	ko00900,ko01100,ko01110
C4H9NO2	N,N-Dimethylglycine	Amino acids and derivatives	Amino acids and derivatives	1118-68-9	3	1174000	1085300	1161600	862690	868900	910920	1.36603	0.00336174	0.0329412	0.77246	-0.372467	down	C01026	ko00260,ko01100
C9H14N2O12P2	Uridine 5'-diphosphate	Nucleotides and derivatives	Nucleotides and derivatives	27821-45-0	3	11340	11419	11700	17809	14996	15734	1.34522	0.0289861	0.106972	1.4086	0.494264	up	C00015	ko00240,ko00908,ko01100,ko01240
C15H12O5	Naringenin chalcone	Flavonoids	Chalcones	73692-50-9	2	20516	19858	20772	43435	43832	42769	1.40491	7.5827e-07	0.00113702	2.12665	1.08858	up	C06561	ko00941,ko01100,ko01110
C4H6O4	Acetoxyacetic acid	Organic acids	Organic acids	13831-30-6	3	697000	714880	584650	811960	788390	889870	1.1717	0.0356755	0.12141	1.24727	0.318778	up	--	--
C16H32O	Palmitaldehyde	Lipids	Free fatty acids	629-80-1	3	25702000	24085000	25444000	28946000	28490000	31363000	1.29385	0.019371	0.086177	1.18035	0.239216	up	C00517	ko00071
C6H14N2O	N-Acetylputrescine	Alkaloids	Alkaloids	18233-70-0	3	93805	116740	98395	62340	70394	75548	1.28899	0.0230504	0.0942468	0.674183	-0.568789	down	C02714	ko00330,ko01100
C5H12N2O2	L-Ornithine	Amino acids and derivatives	Amino acids and derivatives	70-26-8	3	8356	10849	9252.6	9	9	9	1.4055	0.00586623	0.0444821	0.00094878	-10.0416	down	C00077	ko00220,ko00330,ko00472,ko00480,ko01100,ko01110,ko01210,ko01230,ko02010
C18H32O16	Raffinose	Others	Saccharides and Alcohols	512-69-6	3	261570	280280	282260	372520	397000	484800	1.30609	0.0476079	0.139951	1.52203	0.605997	up	C00492	ko00052,ko01100,ko02010
C4H6O4	D-Erythronolactone	Organic acids	Organic acids	15667-21-7	3	160590	147180	146010	209430	205880	206620	1.37957	0.00496095	0.0398982	1.37055	0.454759	up	--	--
C11H20N2O6	L-Saccharopine	Amino acids and derivatives	Amino acids and derivatives	997-68-2	3	11919	11027	12538	6483.9	7116.3	6786.6	1.38479	0.00294086	0.0304755	0.574535	-0.799533	down	C00449	ko00300,ko00310,ko01100,ko01110,ko01230
C22H24O11	Hesperetin-5-O-glucoside	Flavonoids	Flavanones	69651-80-5	3	72210	58798	73065	101120	86180	103410	1.25834	0.0160636	0.0803818	1.42454	0.510495	up	--	--
C8H11NO3	Pyridoxine	Others	Vitamin	65-23-6	3	38607	31920	37093	29987	24235	25794	1.21214	0.0267798	0.102606	0.743505	-0.427586	down	C00314	ko00750,ko01100,ko01240
C11H12N2O3	5-Hydroxy-L-tryptophan	Amino acids and derivatives	Amino acids and derivatives	56-69-9	3	32730	25640	23839	10966	11960	9276.5	1.36159	0.0190029	0.0854878	0.391715	-1.35212	down	C00643	ko00380,ko01100
C6H5NO2	2-Picolinic acid	Organic acids	Organic acids	98-98-6	3	76440	64403	65458	49227	34434	28994	1.24352	0.0172915	0.0822959	0.546071	-0.872839	down	C10164	ko00380,ko01100
C10H13N5O4	2'-Deoxyguanosine	Nucleotides and derivatives	Nucleotides and derivatives	961-07-9	3	39122	36335	33839	21895	25852	26483	1.31713	0.00511623	0.0409539	0.679165	-0.558166	down	C00330	ko00230,ko01100,ko02010
C10H13N5O5	Guanosine	Nucleotides and derivatives	Nucleotides and derivatives	118-00-3	3	981960	779170	853450	560050	537270	594460	1.32768	0.02782	0.105173	0.647056	-0.628037	down	C00387	ko00230,ko01100,ko02010
C6H12O7	Gluconic acid	Others	Saccharides and Alcohols	526-95-4	1	375250	319620	400020	266140	267760	303860	1.19728	0.0492534	0.142818	0.765154	-0.386177	down	C00257	ko00030,ko01100,ko01110,ko01200
C6H5NO2	Nicotinic acid (Vitamin B3)	Others	Vitamin	59-67-6	2	761630	593330	636880	394510	390760	360240	1.34866	0.026129	0.101276	0.575101	-0.798112	down	C00253	ko00760,ko00960,ko01100,ko01110,ko01240
C6H11NO3	4-Acetamidobutyric acid	Organic acids	Organic acids	3025-96-5	2	509050	451710	444250	246640	269450	279520	1.37829	0.00353372	0.0338483	0.566266	-0.820447	down	C02946	ko00330,ko01100
C5H4N4O	Hypoxanthine	Nucleotides and derivatives	Nucleotides and derivatives	68-94-0	3	11313	9249.8	13099	6927.3	6927.3	6119.7	1.28876	0.0477903	0.139968	0.593382	-0.752967	down	C00262	ko00230,ko01100
C9H11NO2	L-Phenylalanine	Amino acids and derivatives	Amino acids and derivatives	63-91-2	1	3751600	3315300	3307900	2741900	2631100	2656000	1.3298	0.028345	0.105983	0.773894	-0.369791	down	C00079	ko00360,ko00400,ko00460,ko00940,ko00960,ko00966,ko00970,ko00998,ko01100,ko01110,ko01210,ko01230,ko02010
C6H13N3O3	L-Citrulline	Amino acids and derivatives	Amino acids and derivatives	372-75-8	3	176730	173620	171600	120200	110270	120260	1.38924	0.00085816	0.0176014	0.671961	-0.573551	down	C00327	ko00220,ko01100,ko01110,ko01230
C24H50NO7P	LysoPC 16:0(2n isomer)	Lipids	LPC	-	2	201200	190800	210270	217200	223380	241790	1.16737	0.0490217	0.142388	1.133	0.180144	up	--	--
C6H6N4S	6-Methylmercaptopurine	Nucleotides and derivatives	Nucleotides and derivatives	50-66-8	3	8318500	7871600	7853200	6426900	5983800	6587200	1.34782	0.00228007	0.0282877	0.790154	-0.339795	down	C16614	--
C7H12O5	2-Isopropylmalic Acid	Organic acids	Organic acids	49601-06-1	1	2822800	2805300	2694300	2038000	2003500	1926900	1.39472	0.000144543	0.00631912	0.717149	-0.479655	down	C02504	ko00290,ko00620,ko01100,ko01110,ko01210,ko01230
C23H24O12	Eriodictyol-7-O-(6''-acetyl)glucoside	Flavonoids	Flavanones	-	3	37257	36457	39179	49161	53490	54267	1.37238	0.00389299	0.0358893	1.38997	0.475055	up	--	--
C25H26O14	Hesperetin-7-O-(6''-malonyl)glucoside	Flavonoids	Flavanones	-	3	180480	161210	168780	218780	218840	190930	1.2366	0.031031	0.111385	1.23132	0.300201	up	--	--
C10H18N4O6	Argininosuccinic acid	Organic acids	Organic acids	2387-71-5	3	26715	24627	24077	20766	19487	18925	1.32937	0.00735093	0.0505376	0.784656	-0.349867	down	C03406	ko00220,ko00250,ko01100,ko01110,ko01230
C12H24O2	Dodecanoic acid (Lauric acid)	Lipids	Free fatty acids	143-07-7	2	27958	29282	32026	22415	22322	22024	1.35177	0.0236575	0.0955932	0.747888	-0.419105	down	C02679	ko00061,ko01100,ko01110
C13H14N2O3	N-Acetyl-L-Tryptophan	Amino acids and derivatives	Amino acids and derivatives	1218-34-4	3	19237	17657	21681	27645	24999	32260	1.25623	0.0340317	0.118046	1.44949	0.535547	up	--	--
C25H52NO7P	LysoPC 17:0	Lipids	LPC	50930-23-9	2	74240	71689	66859	57263	56551	62721	1.26828	0.0145933	0.0763236	0.829629	-0.269463	down	--	--
C18H30O2	Punicic acid (9Z,11E,13Z-octadecatrienoic acid)	Lipids	Free fatty acids	544-72-9	3	77844	98104	84776	46393	46194	44243	1.37639	0.018994	0.0854878	0.524808	-0.930139	down	C08364	--
C23H48NO7P	LysoPE 18:0	Lipids	LPE	69747-55-3	3	3161.2	2984.3	2612.1	3848.9	4482.2	5044.6	1.27564	0.0303504	0.109867	1.52732	0.611007	up	--	--
C23H44NO7P	LysoPE 18:2	Lipids	LPE	-	2	186380	182510	186240	226280	231770	265960	1.31344	0.0440569	0.134618	1.30422	0.383184	up	--	--
C21H44NO7P	LysoPE 16:0	Lipids	LPE	53862-35-4	1	320780	323860	328140	435790	410990	484290	1.3441	0.029949	0.109002	1.36832	0.452401	up	--	--
C23H44NO7P	LysoPE 18:2(2n isomer)	Lipids	LPE	-	2	556450	484000	488590	642730	590890	654250	1.25059	0.0182693	0.0841869	1.23468	0.304133	up	--	--
C26H48NO7P	LysoPC 18:3(2n isomer)	Lipids	LPC	-	1	1663700	1612000	1675200	2078600	2133900	2302200	1.36893	0.011271	0.0662656	1.31586	0.396008	up	--	--
C24H50NO7P	LysoPC 16:0	Lipids	LPC	17364-16-8	1	2937000	2814800	2584000	3481600	3466900	3561800	1.33192	0.0142916	0.0754851	1.26086	0.334411	up	--	--
C11H11NO3	Methoxyindoleacetic acid	Alkaloids	Plumerane	3471-31-6	3	253200	272490	217860	120280	135630	135530	1.36965	0.0119245	0.0679973	0.526447	-0.925639	down	C05660	ko00380
C5H11N	Piperidine	Alkaloids	Piperidine alkaloids	110-89-4	3	472340	452490	482170	320420	346710	355760	1.3681	0.000872546	0.0176014	0.727001	-0.459971	down	C01746	ko00960
C21H27N7O14P2	Nicotinic acid adenine dinucleotide	Nucleotides and derivatives	Nucleotides and derivatives	53-84-9	2	45583	41024	42231	20975	18759	26632	1.33615	0.00358273	0.034126	0.515112	-0.957042	down	C00003	ko00190,ko00730,ko00760,ko01100,ko01240
C16H27NO14	L-Aspartic acid-O-diglucoside	Amino acids and derivatives	Amino acids and derivatives	-	3	1641500	1704100	1749300	959290	915160	834700	1.39183	9.14492e-05	0.00519736	0.531738	-0.911214	down	--	--
C13H24O2	δ-Tridecalactone	Lipids	Free fatty acids	7370-92-5	3	26504	33537	31732	9	9	9	1.40547	0.0047216	0.039225	0.000294204	-11.7309	down	--	--
C6H11N3O	Histidinol	Alkaloids	Alkaloids	501-28-0	3	16529000	16430000	16387000	15516000	15474000	15352000	1.3945	0.00011926	0.00581012	0.939124	-0.0906128	down	C00860	ko00340,ko01100,ko01110,ko01230
C9H12	Benzene, 1-ethyl-2-methyl-	Aromatics	-	611-14-3	-	52995.2	56362.6	55675.5	59927.2	61059.8	58646.1	1.24327	0.0219825	0.0923157	1.08847	0.122295	up	C14572	--
C6H12O2	4-Hydroxy-3-hexanone	Ketone	-	4984-85-4	-	17670.7	16841.1	17030.6	15379.2	14789.5	15460.1	1.33194	0.00423346	0.0370114	0.885265	-0.175818	down	C02948	--
C6H12O2	1-Butanol, 3-methyl-, formate	Ester	-	110-45-2	-	565804	487765	470454	415229	360733	392306	1.24259	0.036433	0.122931	0.766568	-0.383514	down	C12293	--
C10H10O2	4-MethoxycinnamAldehyde	Aldehyde	-	1963-36-6	-	6889.35	7309.23	7158.42	6798.7	6323.36	6276.49	1.18669	0.0387336	0.126273	0.908299	-0.138761	down	C10475	--
C15H24	(Z)-1-Methyl-4-(6-methylhept-5-en-2-ylidene)cyclohex-1-ene	Terpenoids	-	13062-00-5	-	70133.7	72499.3	69397.8	60901.6	56501.8	54216.7	1.33161	0.00967224	0.0595349	0.809411	-0.305056	down	C16814	ko00909
C8H13NO2	1H-Pyrrolizine-7-methanol, 2,3,5,7a-tetrahydro-1-hydroxy-, (1S-cis)-	Alcohol	-	520-63-8	-	1.98048e+06	2.04641e+06	1.94476e+06	1.71927e+06	1.66552e+06	1.59067e+06	1.35103	0.00267071	0.0294391	0.83318	-0.2633	down	C10321	--
C5H11NS3	N,N-Dimethyl-1,2,3-trithian-5-Amine	Amine	-	31895-21-3	-	313068	311684	298417	253589	251615	235865	1.36595	0.00131127	0.020438	0.802744	-0.316989	down	C11473	--
C9H10O2	3-(4-Hydroxyphenyl)propanal	Aldehyde	-	20238-83-9	-	3.83575e+06	3.79151e+06	3.54093e+06	3.33539e+06	3.13889e+06	3.34645e+06	1.25649	0.0199295	0.0864625	0.879349	-0.185493	down	C16706	ko00950
C10H14O2	Perillic acid	Terpenoids	-	7694-45-3	-	291239	299779	295699	261763	245905	235935	1.32626	0.0163671	0.0808361	0.838601	-0.253943	down	C11924	ko00903
C15H24	(E)-2-epi-beta-Caryophyllene	Terpenoids	-	68832-35-9	-	939407	951651	866807	858376	808786	800459	1.18083	0.0460928	0.13836	0.894758	-0.160431	down	C20478	ko00909
C15H24	beta-Farnesene	Terpenoids	-	18794-84-8	-	4841.13	4924.01	5592.97	3313.11	3075.32	2740.62	1.354	0.0030651	0.0311071	0.594412	-0.750464	down	C09666	ko00909
C9H10O3	Ethanone, 1-(2-hydroxy-4-methoxyphenyl)-	Ketone	-	552-41-0	-	11900	12422.3	12801.5	14062.7	16371.8	15041.2	1.26419	0.039233	0.12693	1.22497	0.292748	up	C10712	--
C9H8O2	2-Propenoic Acid, 3-phenyl-	Acid	-	621-82-9	-	6.64962e+06	7.01262e+06	6.65036e+06	6.28513e+06	5.97202e+06	5.94772e+06	1.28232	0.012728	0.0705736	0.896235	-0.158051	down	C00423	ko00130,ko00360,ko00940,ko00998,ko01100,ko01110
C12H20O2	Cyclohexanepropanoic Acid, 2-propenyl ester	Acid	-	2705-87-5	-	3.2294e+06	3.41336e+06	3.17149e+06	3.06269e+06	2.91652e+06	2.9134e+06	1.23214	0.0309626	0.111374	0.906091	-0.142272	down	C12306	--
C9H10N2	Pyridine, 3-(3,4-dihydro-2H-pyrrol-5-yl)-	Heterocyclic compound	-	532-12-7	-	376091	398163	385428	355981	339865	338897	1.30648	0.0083418	0.054703	0.892263	-0.164459	down	C10160	--
C12H12	Naphthalene, 1,6-dimethyl-	Aromatics	-	575-43-9	-	9390.12	8942.87	8729.95	7225.31	6751.76	6738.12	1.36883	0.00128761	0.0203276	0.765445	-0.385629	down	C14217	--
C11H16O	Phenol, 4-(1,1-dimethylpropyl)-	Phenol	-	80-46-6	-	159769	159008	148283	132959	123925	123081	1.33581	0.00430895	0.0370114	0.813525	-0.297741	down	C14226	--
C7H6O4	2,6-dihydroxy-Benzoic Acid	Aromatics	-	303-07-1	-	53865	52241.1	51103.7	46186.1	41332.7	45585.6	1.27751	0.0183552	0.0843547	0.846667	-0.240133	down	C21298	--
C9H13NO2	Ethinamate	Ester	-	126-52-3	-	439115	450828	428254	372942	349782	349013	1.36443	0.00148559	0.0220254	0.813032	-0.298616	down	C07832	--
C8H8O3	Acetic Acid, phenoxy-	Acid	-	122-59-8	-	14465.2	15617.3	15654.9	12324.8	11171	11813.2	1.34657	0.00271081	0.0294391	0.771995	-0.373336	down	C02181	--
C8H8O3	Resorcinol monoacetate	Ester	-	102-29-4	-	33410.6	27672.2	29467.2	23533.5	21251.7	20715.2	1.29375	0.0223062	0.0927612	0.723361	-0.467212	down	C12064	--
C7H7NO	Benzamide	Amine	-	55-21-0	-	124038	122687	120787	107248	113224	105271	1.31578	0.0175513	0.0824378	0.886344	-0.174061	down	C09815	--
C12H20O2	Cyclohexanol, 1-methyl-4-(1-methylethenyl)-, acetate	Ester	-	10198-23-9	-	1.53725e+06	1.44383e+06	1.43556e+06	1.39265e+06	1.31902e+06	1.30099e+06	1.18921	0.0362184	0.122543	0.908531	-0.138392	down	C12301	--
C10H14O	Phenol, p-tert-butyl-	Phenol	-	98-54-4	-	1.87856e+06	1.68525e+06	1.65402e+06	2.3385e+06	2.13029e+06	2.13015e+06	1.29209	0.00957849	0.0591715	1.26469	0.338782	up	C14200	--
C10H20O	6-Octen-1-ol, 3,7-dimethyl-, (R)-	Alcohol	-	1117-61-9	-	218774	219439	222902	250009	246814	250866	1.39649	8.49291e-05	0.00515014	1.13095	0.177535	up	C09849	ko01110
C11H20O2	2-Ethylhexyl acrylate	Ester	-	103-11-7	-	74932.2	75880.3	73706	89430.8	83754.7	88166	1.35127	0.0113927	0.0665223	1.16405	0.219157	up	C19420	--
C10H16O2	6-Oxocineole	Terpenoids	-	70222-88-7	-	121494	118274	118451	106962	103497	102072	1.36669	0.00158043	0.0224553	0.872457	-0.196844	down	C00848	ko00902,ko01110
C10H16O	(-)-trans-Isopiperitenol	Terpenoids	-	74410-00-7	-	897152	861632	844167	471238	492853	459275	1.40053	0.000102192	0.00527994	0.546827	-0.870842	down	C01123	ko00902,ko01110
C10H14O	Myrtenal	Terpenoids	-	564-94-3	-	183187	176344	173532	161006	166240	159603	1.28544	0.014899	0.0772122	0.913305	-0.130832	down	C11939	ko00903
C8H11N	BenzenAmine, 2,5-dimethyl-	Amine	-	95-78-3	-	375013	382002	391638	485389	516313	487016	1.38262	0.00242987	0.0283762	1.29605	0.374126	up	C18993	--
C8H11N	BenzenAmine, 2,4-dimethyl-	Amine	-	95-68-1	-	404242	408680	417283	546438	544601	513431	1.38612	0.00352212	0.0338483	1.30423	0.383198	up	C11003	--
C10H14O	piperitenone	Terpenoids	-	491-09-8	-	5.30317e+06	5.24018e+06	5.24174e+06	2.7437e+06	2.86113e+06	2.66239e+06	1.40295	0.000131164	0.00604416	0.523736	-0.933088	down	C01951	--
C5H6N2	4-Aminopyridine	Heterocyclic compound	-	504-24-5	-	235976	229505	248640	465241	480829	443255	1.39928	0.00035781	0.00983976	1.9455	0.960144	up	C13728	--
C5H7NO2	Glutarimide	Amine	-	1121-89-7	-	312988	308202	289922	567027	557252	538848	1.39864	2.55538e-05	0.0025629	1.82538	0.868198	up	C07275	--
C10H14O	Ipsdienone	Terpenoids	-	539-70-8	-	328022	313530	330521	295392	263250	286731	1.22927	0.0289218	0.106972	0.86966	-0.201476	down	C20944	ko00902,ko01110
C9H13N	DextroamphetAmine	Amine	-	51-64-9	-	204636	180544	199028	168247	141633	147424	1.2411	0.0180626	0.0834598	0.782778	-0.353326	down	C07514	--
C10H14O	Bicyclo[3.1.1]hept-2-en-6-one, 2,7,7-trimethyl-	Terpenoids	-	473-06-3	-	242952	246085	256610	276234	272065	276961	1.33358	0.0145661	0.0763236	1.10677	0.146356	up	C09843	--
C8H8O	BenzAldehyde, 2-methyl-	Aldehyde	-	529-20-4	-	4.18004e+06	4.38942e+06	4.11405e+06	4.65667e+06	4.86458e+06	4.79647e+06	1.30655	0.00775831	0.0524917	1.12885	0.174849	up	C07214	ko01100
C9H12	Benzene, 1,2,3-trimethyl-	Aromatics	-	526-73-8	-	4.63882e+06	4.44523e+06	4.54693e+06	3.68364e+06	3.77031e+06	3.71803e+06	1.39085	0.00132145	0.020438	0.819602	-0.287005	down	C14518	--
C8H18N4O2	NG,NG-Dimethyl-L-arginine	Amino acids and derivatives	Amino acids and derivatives	30315-93-6	3	222850	207430	227090	129160	124900	135680	1.38983	0.000897471	0.0177078	0.592878	-0.754194	down	C03626	--
C9H11NO3	N-(2-Hydroxy-4-methoxyphenyl)acetamide	Alkaloids	Phenolamine	58469-06-0	1	21423000	18421000	19587000	14034000	14249000	14822000	1.34655	0.0190966	0.0856835	0.725295	-0.46336	down	--	--
C5H9NO2	Pterolactam	Alkaloids	Pyrrole alkaloids	38072-88-7	1	26615000	32674000	36849000	15765000	15967000	19079000	1.32131	0.0257036	0.100285	0.528522	-0.919966	down	--	--
C28H32O15	Diosmetin-7-O-Neohesperidoside (Neodiosmin)	Flavonoids	Flavones	38665-01-9	2	933480	879710	957280	847480	821680	756670	1.1851	0.0328465	0.11593	0.875602	-0.191652	down	--	--
C8H8O4	5-Methoxysalicylic acid	Phenolic acids	Phenolic acids	2612-02-4	2	1397200	1366100	1292800	822780	858550	823000	1.39809	0.00127335	0.0203276	0.617423	-0.695669	down	--	--
C4H9NO2	Methyl 3-aminopropanoate	Amino acids and derivatives	Amino acids and derivatives	4138-35-6	2	3387700	3225900	3315500	3169400	3179600	3083000	1.1637	0.0499249	0.143787	0.949935	-0.0740992	down	--	--
C17H14O6	Cirsimaritin (4',5-dihydroxy-6,7-dimethoxyflavone)	Flavonoids	Flavones	6601-62-3	2	32725	25553	30403	35997	43784	40286	1.20503	0.0277493	0.105139	1.35392	0.437143	up	C17785	--
C4H7NO2	Azetidine-2-carboxylic acid	Alkaloids	Alkaloids	2517-04-6	1	114830	99395	105140	68155	82142	55159	1.23757	0.0213587	0.0903637	0.643327	-0.636377	down	C08267	--
C15H12O5	Naringenin (5,7,4'-Trihydroxyflavanone)	Flavonoids	Flavanones	480-41-1	2	14060	14856	12845	55253	47073	48892	1.39775	0.0031191	0.0314679	3.62103	1.8564	up	C00509	ko00941,ko00943,ko01100,ko01110
C21H20O11	Kaempferol-3-O-glucoside (Astragalin)	Flavonoids	Flavonols	480-10-4	1	34492000	33943000	37579000	27830000	29691000	26328000	1.30316	0.00821361	0.0540703	0.790924	-0.338389	down	C12249	ko00944,ko01110
C27H30O15	Luteolin-7-O-neohesperidoside (Lonicerin)	Flavonoids	Flavones	25694-72-8	3	408050	501650	450500	657620	652660	740990	1.32457	0.00431576	0.0370114	1.50806	0.592699	up	C12630	ko00944
C15H10O6	Luteolin	Flavonoids	Flavones	491-70-3	2	4291.7	4271.3	4105.6	7227.8	7412.5	7777.7	1.39958	0.000876517	0.0176014	1.76957	0.8234	up	C01514	ko00941,ko00944,ko01100,ko01110
C13H24O4	Tridecanedioic acid	Lipids	Free fatty acids	505-52-2	2	53652	52770	55097	61946	63369	66498	1.35505	0.00708704	0.04932	1.18756	0.247997	up	--	--
C9H10O4	Hydroxyphenyllactic acid	Phenolic acids	Phenolic acids	306-23-0	1	1233000	1231200	1288000	269910	262140	295760	1.40318	1.73855e-05	0.00228017	0.22062	-2.18037	down	C03672	--
C11H14N2O3	L-Glycyl-L-phenylalanine	Amino acids and derivatives	Amino acids and derivatives	721-66-4	2	53313	53422	50010	45400	43891	37982	1.23151	0.0315446	0.112972	0.811975	-0.300493	down	--	--
C13H15N3O3	Glycyl-tryptophan	Amino acids and derivatives	Amino acids and derivatives	2390-74-1	2	32208	31530	31060	18750	16575	19114	1.38613	0.00102658	0.0191049	0.574263	-0.800216	down	--	--
C20H32N6O12S2	Oxiglutatione	Amino acids and derivatives	Amino acids and derivatives	27025-41-8	2	157760	159600	173620	118560	94553	92632	1.3238	0.00604452	0.0452013	0.622724	-0.683335	down	C00127	ko00480,ko01100,ko01240
C4H4N6O	8-Azaguanine	Nucleotides and derivatives	Nucleotides and derivatives	134-58-7	2	2843400	2250300	2625700	1820100	1757200	1702100	1.31024	0.0381576	0.124733	0.683913	-0.548115	down	--	--
C18H34O2	11-Octadecanoic acid(Vaccenic acid)	Lipids	Free fatty acids	506-17-2	2	479740	526930	502170	208910	218100	191520	1.39899	0.000223896	0.00829874	0.409937	-1.28652	down	C21944	--
C8H15NO6	N-Acetyl-D-galactosamine	Others	Saccharides and Alcohols	1811-31-0	3	977580	1015800	856200	741210	821270	739940	1.21976	0.0425181	0.131714	0.807986	-0.307598	down	C01132	ko00052,ko01100
C6H13O9P	D-Fructose 6-Phosphate	Others	Saccharides and Alcohols	643-13-0	1	799310	1039100	1001600	594870	614510	670210	1.28786	0.0405342	0.127983	0.661825	-0.595478	down	C00085	ko00052,ko00500,ko00710,ko01100,ko01110,ko01200
C9H8O4	Caffeic acid	Phenolic acids	Phenolic acids	331-39-5	1	11992000	10368000	10750000	4203600	6728300	6516300	1.2679	0.00909561	0.0574371	0.526977	-0.924189	down	C01197	ko00940,ko01100,ko01110
C3H5O6P	Phosphoenolpyruvate	Organic acids	Organic acids	138-08-9	3	41663	41233	24211	9	9	9	1.40483	0.024958	0.0989613	0.000252084	-11.9538	down	C00074	ko00010,ko00020,ko00400,ko00440,ko00620,ko00710,ko00998,ko01100,ko01110,ko01200,ko01230,ko01240
C17H14O6	Netpetoidin A	Others	Others	-	2	385440	516020	473110	264070	338790	296910	1.24341	0.0341828	0.118046	0.654583	-0.611352	down	--	--
C21H20O11	Luteolin-7-O-glucoside (Cynaroside)	Flavonoids	Flavones	5373-11-5	3	183050	167140	184600	227870	231220	213950	1.33163	0.00393055	0.0358899	1.25851	0.33172	up	C03951	ko00944
C28H32O15	Diosmetin-7-O-rutinoside (Diosmin)	Flavonoids	Flavones	520-27-4	2	1480900	1219500	1249200	929850	1079200	994010	1.23152	0.0425797	0.131714	0.760345	-0.395273	down	C10039	--
C6H13NO2	L-Norleucine*	Amino acids and derivatives	Amino acids and derivatives	327-57-1	1	8809100	8020300	8178400	6397700	6486700	6546500	1.3677	0.0141488	0.0753866	0.776994	-0.364025	down	C01933	--
C18H32O2	Linoleic acid	Lipids	Free fatty acids	60-33-3	1	1050800	998100	933740	866420	704290	836600	1.168	0.0399443	0.127951	0.807107	-0.309168	down	C01595	ko00591,ko01040,ko01100
C18H36O2	Stearic Acid	Lipids	Free fatty acids	57-11-4	3	4894000	4719900	5141800	3719900	3589500	3583400	1.38018	0.0044326	0.0376	0.73821	-0.437898	down	C01530	ko00061,ko01040
C16H32O2	Palmitic acid	Lipids	Free fatty acids	57-10-3	2	5929.7	5025.1	5442.8	4245.4	4501.1	3964	1.26812	0.0233358	0.0949582	0.775144	-0.367464	down	C00249	ko00061,ko00062,ko00071,ko00073,ko01040,ko01100,ko01212
C21H20O10	Apigenin-6-C-glucoside (Isovitexin)	Flavonoids	Flavonoid carbonoside	38953-85-4	3	179340	221310	187180	296310	306030	359840	1.32176	0.00923702	0.0579012	1.63683	0.710908	up	C01714	ko00944
C12H21N3O6	Nicotianamine	Alkaloids	Alkaloids	34441-14-0	3	32499	32699	34447	19812	20346	26924	1.25789	0.0342022	0.118046	0.67321	-0.570872	down	C05324	--
C21H20O12	Quercetin-7-O-glucoside	Flavonoids	Flavonols	491-50-9	2	75211	63513	64043	77676	89111	87217	1.19797	0.0306746	0.110571	1.25269	0.325028	up	C12639	--
C6H12O6	D-Fructose	Others	Saccharides and Alcohols	57-48-7	2	54243	46035	63164	391680	422610	407890	1.40093	3.87484e-05	0.0033033	7.47776	2.90261	up	C05003	--
C6H13O9P	Glucose-1-phosphate	Others	Saccharides and Alcohols	59-56-3	1	1023500	1250700	1068700	730070	940210	837720	1.17982	0.0401456	0.127951	0.750247	-0.414563	down	C00103	ko00010,ko00040,ko00052,ko00500,ko00520,ko00523,ko00561,ko01100,ko01110,ko01240
C12H22O11	Galactinol	Others	Saccharides and Alcohols	3687-64-7	1	116510	154660	133230	203240	191680	193520	1.28318	0.0222949	0.0927612	1.45509	0.541112	up	C01235	ko00052,ko01100
C15H16O9	Esculin (6,7-DihydroxyCoumarin-6-glucoside)	Lignans and Coumarins	Coumarins	531-75-9	2	10519	8750.9	7591.9	12080	14431	12446	1.21292	0.0237566	0.0955932	1.45028	0.536327	up	C09264	--
C9H6O4	Esculetin	Lignans and Coumarins	Coumarins	305-01-1	2	2035500	2002900	2116800	1683100	1574600	1264800	1.22824	0.0412479	0.129756	0.734745	-0.444685	down	C09263	--
C9H6O2	Coumarin	Lignans and Coumarins	Coumarins	91-64-5	2	356530	341490	362700	266850	303000	301880	1.27481	0.0177532	0.0829295	0.821829	-0.283091	down	C05851	ko00940,ko01110
C15H12O5	Pinobanksin	Flavonoids	Flavanonols	548-82-3	2	11443	12872	16582	23471	26685	26768	1.32269	0.00434151	0.0370114	1.88092	0.911439	up	C09826	ko00941
C6H13O9P	D-Glucose 6-phosphate	Others	Saccharides and Alcohols	56-73-5	1	1091500	1121100	1302400	685100	825400	806180	1.30923	0.0103985	0.0626482	0.659084	-0.601466	down	C00092	ko00500,ko00524,ko00562,ko00998,ko01100,ko01110
C6H11NO2	L-Pipecolic Acid	Organic acids	Organic acids	3105-95-1	2	6502500	5628900	5969500	4811300	4669500	4974200	1.29737	0.0302911	0.109867	0.798579	-0.324493	down	C00408	ko00310,ko00960,ko01100,ko01110
C15H12O8	Dihydromyricetin (Ampelopsin)	Flavonoids	Flavanonols	27200-12-0	2	8074.1	6190.1	9926.3	11794	12785	15716	1.20361	0.028587	0.106654	1.66574	0.73616	up	C02906	ko00941,ko01110
C7H8N2O2	1-Methyl-6-Oxo-1,6-Dihydropyridine-3-Carboxamide	Alkaloids	Pyridine alkaloids	701-44-0	2	209620	174690	172630	124620	110800	114520	1.3415	0.0199159	0.0864625	0.628326	-0.670414	down	--	--
C10H12N4O6	Xanthosine	Nucleotides and derivatives	Nucleotides and derivatives	146-80-5	2	306650	302280	337750	290130	244860	255510	1.15709	0.0440491	0.134618	0.835023	-0.260111	down	C01762	ko00230,ko00232,ko01100,ko01110,ko02010
C7H6O4	2,3-Dihydroxybenzoic Acid*	Phenolic acids	Phenolic acids	303-38-8	3	85213	84566	95408	69676	66317	66932	1.33691	0.0204898	0.0882441	0.765215	-0.386063	down	C00196	ko01110
C10H12N5O7P	Guanosine 3',5'-cyclic monophosphate	Nucleotides and derivatives	Nucleotides and derivatives	7665-99-8	3	9	9	9	6192.6	3308.1	5743.5	1.40317	0.0298191	0.108868	564.6	9.14109	up	C00942	ko00230,ko01100
C4H8O3	3-Hydroxybutyric acid	Organic acids	Organic acids	300-85-6	3	8578000	9577800	8606700	10575000	10939000	10702000	1.29844	0.0225229	0.0929818	1.20377	0.267564	up	C01089	ko00072,ko00650,ko01100
C26H20O10	Salvianolic acid C	Phenolic acids	Phenolic acids	115841-09-3	3	25415	28618	19545	39880	49188	37959	1.25031	0.0172441	0.0822959	1.72643	0.787789	up	--	--
C9H10O5	Danshensu	Phenolic acids	Phenolic acids	76822-21-4	1	14673000	15218000	15692000	11797000	11306000	10347000	1.35421	0.00231698	0.0282877	0.733826	-0.44649	down	--	--
C11H13NO4	N-Acetyl-L-tyrosine	Amino acids and derivatives	Amino acids and derivatives	537-55-3	3	80480	66087	58765	39039	40291	47300	1.27906	0.0397098	0.127896	0.616709	-0.697339	down	--	--
C7H7NO3	3-Aminosalicylic acid	Phenolic acids	Phenolic acids	570-23-0	3	23281	28652	24887	11276	4632.3	6512.5	1.30001	0.00240137	0.0282877	0.291861	-1.77664	down	--	--
C5H6O4	Citraconic acid	Organic acids	Organic acids	498-23-7	3	32423	37036	38269	25033	26972	29442	1.25877	0.0195107	0.086177	0.756043	-0.40346	down	C02226	ko00290,ko00660,ko01100,ko01210
C18H34O2	Elaidic Acid	Lipids	Free fatty acids	112-79-8	3	479740	526930	502170	208910	218100	191520	1.39899	0.000223896	0.00829874	0.409937	-1.28652	down	C01712	--
C17H32O2	10-Heptadecenoic Acid	Lipids	Free fatty acids	29743-97-3	2	34682	30133	30486	26315	25440	20394	1.18006	0.032921	0.11593	0.757064	-0.401512	down	--	--
C18H30O2	α-Linolenic Acid	Lipids	Free fatty acids	463-40-1	1	12118000	12784000	12196000	10238000	10406000	10138000	1.38164	0.00486959	0.039349	0.829748	-0.269254	down	C06427	ko00592,ko01040,ko01100,ko01110
C5H10O6	D-Xylonic acid	Others	Saccharides and Alcohols	526-91-0	3	248420	273540	288430	168410	148160	198260	1.29601	0.00700076	0.0489193	0.635287	-0.65452	down	C00502	ko00040,ko01100
C23H46NO7P	LysoPE 18:1	Lipids	LPE	89576-29-4	3	15908	15969	14925	20894	24992	27085	1.32008	0.0369543	0.123543	1.55914	0.640753	up	--	--
C11H12N2O2	L-Tryptophan	Amino acids and derivatives	Amino acids and derivatives	73-22-3	1	6890800	6206500	6627100	3906400	4224600	4128700	1.38645	0.00187493	0.024965	0.62155	-0.686058	down	C00078	ko00260,ko00380,ko00400,ko00901,ko00966,ko00970,ko00998,ko01100,ko01110,ko01210,ko01230,ko01240
C12H22O11	D-Trehalose	Others	Saccharides and Alcohols	99-20-7	1	30611	28296	24953	32894	41061	37039	1.18738	0.0404448	0.127951	1.32356	0.404427	up	C01083	ko00500,ko01100,ko01110,ko02010
C6H14N4O2	L-Arginine	Amino acids and derivatives	Amino acids and derivatives	74-79-3	1	2303800	2078400	2060800	733020	732350	756190	1.40201	0.00284134	0.030278	0.344802	-1.53616	down	C00062	ko00220,ko00261,ko00330,ko00472,ko00970,ko01100,ko01110,ko01230,ko02010
C5H11NO2	L-Valine	Amino acids and derivatives	Amino acids and derivatives	72-18-4	1	15740000	15804000	15672000	12837000	12350000	14284000	1.26447	0.0465159	0.13914	0.835967	-0.258483	down	C00183	ko00280,ko00290,ko00311,ko00460,ko00770,ko00966,ko00970,ko01100,ko01110,ko01210,ko01230,ko01240,ko02010
C9H11NO3	L-Tyrosine	Amino acids and derivatives	Amino acids and derivatives	60-18-4	1	30708000	26286000	28702000	23231000	22570000	22652000	1.29548	0.0429231	0.13209	0.798789	-0.324114	down	C00082	ko00130,ko00261,ko00350,ko00360,ko00400,ko00460,ko00730,ko00940,ko00950,ko00965,ko00966,ko00970,ko00998,ko01100,ko01110,ko01210,ko01230,ko01240
C4H7NO4	L-Aspartic Acid	Amino acids and derivatives	Amino acids and derivatives	56-84-8	1	3397600	3531700	3364600	2814100	2969600	3174100	1.23833	0.032977	0.11593	0.870205	-0.200573	down	C00049	ko00220,ko00250,ko00260,ko00261,ko00270,ko00300,ko00340,ko00410,ko00460,ko00710,ko00760,ko00770,ko00970,ko01100,ko01110,ko01200,ko01210,ko01230,ko01240,ko02010
C7H10O5	Shikimic acid	Organic acids	Organic acids	138-59-0	3	27617	26155	27324	38358	38773	33715	1.34319	0.0196439	0.086177	1.36685	0.450854	up	C00493	ko00400,ko01100,ko01110,ko01230,ko01240
C26H54NO7P	LysoPC 18:0	Lipids	LPC	19420-57-6	1	93996	85435	84061	122490	119350	129840	1.36477	0.00120284	0.0198657	1.41059	0.496302	up	--	--
C14H28O2	Myristic Acid	Lipids	Free fatty acids	544-63-8	2	1590800	1536300	1443600	969820	1157400	977340	1.33748	0.00413991	0.0365728	0.679231	-0.558026	down	C06424	ko00061,ko01100
C15H12O6	Eriodictyol (5,7,3',4'-Tetrahydroxyflavanone)	Flavonoids	Flavanones	552-58-9	2	4418.6	3991.2	4033.7	5721	5901.1	6255.3	1.37107	0.00104121	0.0191049	1.43669	0.522745	up	C05631	ko00941,ko01100,ko01110
C16H12O6	Diosmetin (5,7,3'-Trihydroxy-4'-methoxyflavone)	Flavonoids	Flavones	520-34-3	1	170800	175030	144350	274590	250620	313190	1.3329	0.0107625	0.0643861	1.71039	0.774327	up	C10038	--
C10H10O4	Ferulic acid	Phenolic acids	Phenolic acids	537-98-4	1	823290	792550	786030	1306900	1440900	1260800	1.38564	0.00782733	0.0526819	1.66895	0.73894	up	C01494	ko00940,ko01100,ko01110
C3H4O4	Hydroxypyruvic acid	Organic acids	Organic acids	1113-60-6	3	163410	172920	206820	286170	314920	302030	1.3498	0.00296564	0.0304755	1.66275	0.733567	up	C00168	ko00260,ko00630,ko01100,ko01110,ko01200
C6H6O2	Hydroquinone	Phenolic acids	Phenolic acids	123-31-9	1	264700	274420	268210	288210	275750	287810	1.16635	0.0472979	0.139802	1.05505	0.0773054	up	C00530	ko00350,ko01100
C30H46O3	Oleanonic acid	Terpenoids	Triterpene	17990-42-0	2	3093.1	3290	2521.5	5104.7	4010.7	4473.7	1.25227	0.0195116	0.086177	1.52608	0.609827	up	--	--
C30H48O4	Terminic acid	Terpenoids	Triterpene	-	1	12791000	12779000	13119000	8211200	7894800	8181800	1.40182	6.2784e-06	0.00228017	0.62777	-0.671692	down	--	--
C30H46O3	3-Ketoursolic acid	Terpenoids	Triterpene	-	2	3093.1	3290	2521.5	5104.7	4010.7	4473.7	1.25227	0.0195116	0.086177	1.52608	0.609827	up	--	--
C30H48O4	2α-Hydroxyursolic acid	Terpenoids	Triterpene	-	1	13038000	13106000	13677000	8486500	8070000	8462400	1.39801	9.7071e-05	0.00527994	0.628284	-0.670511	down	--	--
C21H18O12	Kaempferol-3-O-glucuronide	Flavonoids	Flavonols	22688-78-4	2	973560	1134200	1141800	1722500	1475800	1480400	1.30508	0.0115748	0.0668986	1.43979	0.525863	up	--	--
C30H46O3	Moronic acid	Terpenoids	Triterpene	6713-27-5	2	2679.8	3190.9	2819.1	3758.9	4013.9	4002.5	1.31573	0.00883766	0.0566474	1.35507	0.438369	up	--	--
C8H16O2	Octanoic acid	Lipids	Free fatty acids	124-07-2	1	214320	228710	240070	173180	178280	160810	1.34151	0.00478522	0.039225	0.749919	-0.415192	down	C06423	ko00061,ko00785,ko01100,ko01240
C16H32O4	9,16-Dihydroxypalmitic acid	Lipids	Free fatty acids	38076-49-2	2	93210	89619	96021	72730	72432	77366	1.35703	0.00168954	0.023612	0.79802	-0.325502	down	--	--
C33H58O14	Gingerglycolipid B	Lipids	Glycerol ester	88168-90-5	2	7428.5	8596.7	8753.7	6130.4	6474.9	7262.4	1.17563	0.0401893	0.127951	0.801799	-0.318687	down	--	--
C5H5N5	Zarzissine	Alkaloids	Alkaloids	160568-14-9	2	2283700	2055500	2331100	1677700	1757700	1722600	1.33361	0.0211781	0.0902717	0.773279	-0.37094	down	--	--
C11H18O3	Hydroxydihydrobovolide	Others	Others	6067-11-4	2	98402	82275	96216	114050	123060	114870	1.25914	0.0205472	0.0882441	1.27118	0.346165	up	--	--
C17H16O6	4',6-Dihydroxy-5,7-dimethoxyflavanone	Flavonoids	Flavanones	6951-57-1	2	14693	13009	11193	19159	19626	19263	1.30717	0.0223832	0.092855	1.49243	0.577662	up	C14969	--
C21H28O14	1-O-Caffeoyl-(6-O-glucosyl)-β-D-glucose	Phenolic acids	Phenolic acids	-	2	140840	119520	140660	83166	108090	91271	1.23824	0.0179799	0.0834598	0.704521	-0.505285	down	--	--
C9H10O4	(S)-2-Hydroxy-3-(4-Hydroxyphenyl)Propanoic Acid	Phenolic acids	Phenolic acids	23508-35-2	1	1226300	1036400	1230200	315550	238710	216420	1.38562	0.00133057	0.020438	0.220642	-2.18022	down	--	--
C8H12N2O3	Cyclo(Ser-Pro)	Amino acids and derivatives	Amino acids and derivatives	-	3	16146	17004	16728	12332	15003	13267	1.22561	0.04744	0.139802	0.814026	-0.296853	down	--	--
C4H4O3	Succinic anhydride	Organic acids	Organic acids	108-30-5	3	156350	167500	162430	129280	146450	140760	1.24147	0.0241283	0.0963435	0.856482	-0.223505	down	C19524	--
C8H14N3O7P	5-Aminoimidazole ribonucleotide	Nucleotides and derivatives	Nucleotides and derivatives	25635-88-5	1	574560	566820	599840	225550	234250	244740	1.402	5.71818e-05	0.00423891	0.404624	-1.30534	down	--	--
C30H46O3	Urs-12(13)-en-3-one-28-oic acid	Terpenoids	Triterpene	-	2	3405.3	2784.3	2602.6	5588.9	5550.1	4501.8	1.31562	0.00859283	0.0557064	1.77894	0.831018	up	--	--
C9H19O11P	1-(sn-Glycero-3-phospho)-1D-myo-inositol	Others	Saccharides and Alcohols	-	2	2279800	1745100	2081600	1230500	1341400	1298700	1.31657	0.0364827	0.122931	0.633849	-0.657788	down	--	--
C24H42O21	Stachyose	Others	Saccharides and Alcohols	470-55-3	2	37467	32760	31499	61533	65815	64427	1.38373	0.000338213	0.00945333	1.88521	0.914726	up	C01613	ko00052,ko01100
C33H40O20	Kaempferol-3-O-rutinoside-7-O-glucoside	Flavonoids	Flavonols	-	2	24108	19112	36082	9	9	9	1.40334	0.0344403	0.118388	0.000340471	-11.5202	down	--	--
C28H32O16	Hispidulin-8-C-(2''-O-glucosyl)glucoside	Flavonoids	Flavonoid carbonoside	-	3	37078	49533	52201	26134	20044	27256	1.27902	0.0264943	0.102332	0.529018	-0.918612	down	--	--
C21H18O12	Kaempferol-7-O-glucuronide	Flavonoids	Flavonols	-	1	8116600	8612700	8988200	7234900	6956800	7941600	1.17315	0.0377097	0.124124	0.860632	-0.216532	down	--	--
C22H22O11	Pratensein-7-O-glucoside	Flavonoids	Isoflavones	36191-03-4	2	293120	287760	326100	227150	216810	253620	1.27073	0.0128925	0.0708152	0.769124	-0.378712	down	--	--
C21H20O13	Gossypetin-3-O-glucoside	Flavonoids	Flavonols	-	2	60917	50716	58135	82498	72177	80636	1.30128	0.00770853	0.0524524	1.38607	0.471004	up	--	--
C30H46O3	Mangiferonic acid	Terpenoids	Triterpene	13878-90-5	2	2231.5	2258.6	2246.8	4453.2	4895.3	4745.4	1.40126	0.00270832	0.0294391	2.09205	1.06491	up	--	--
C18H30O3	Machilusolide D	Others	Others	-	3	78213	103910	82864	44558	34577	39546	1.35438	0.0162162	0.0806081	0.447875	-1.15883	down	--	--
C20H24O5	Nectandrin B	Lignans and Coumarins	Lignans	74683-16-2	2	373900	353640	414910	484960	507830	529380	1.3238	0.00626102	0.0464132	1.33237	0.413998	up	--	--
C16H32O3	2-Hydroxyhexadecanoic acid	Organic acids	Organic acids	764-67-0	3	30994	31750	31654	23147	24369	25165	1.37961	0.00254545	0.0291275	0.769942	-0.377178	down	--	--
C18H32O15	Solatriose	Others	Saccharides and Alcohols	528-40-5	3	244280	249890	275290	154640	156970	165900	1.38175	0.00484505	0.0393372	0.620578	-0.688315	down	--	--
C18H16O7	Penduletin (5,4'-Dihydroxy-3,6,7-trimethoxyflavone)	Flavonoids	Flavones	569-80-2	2	253760	245230	261340	292930	282700	314180	1.28232	0.0261358	0.101276	1.17029	0.226872	up	--	--
C18H16O7	Cirsilineol (4',5-Dihydroxy-3',6,7-trimethoxyflavone)	Flavonoids	Flavanones	41365-32-6	2	156840	153530	162930	199080	194120	199610	1.38779	0.000641691	0.0149874	1.2525	0.324815	up	C10032	--
C19H18O8	Rosmarinic acid methyl ester	Phenolic acids	Phenolic acids	99353-00-1	2	1263500	1398200	1307400	1968400	1995900	1965600	1.38822	0.0023645	0.0282877	1.49402	0.579196	up	--	--
C21H38O4	1-Linoleoylglycerol*	Lipids	Glycerol ester	2277-28-3	3	26080	25422	28983	20096	20078	24167	1.17164	0.0390925	0.126868	0.799416	-0.322982	down	--	--
C21H36O4	1-α-Linolenoyl-glycerol*	Lipids	Glycerol ester	-	1	179010	176370	171090	150730	150910	151980	1.3843	0.00772173	0.0524524	0.861626	-0.214867	down	--	--
C26H52NO7P	LysoPC 18:1(2n isomer)	Lipids	LPC	-	1	271560	226450	256790	356190	359330	381960	1.34704	0.00370646	0.0349144	1.454	0.540028	up	--	--
C23H42NO7P	LysoPE 18:3	Lipids	LPE	-	1	219320	177310	190300	243960	237960	281580	1.20029	0.0336521	0.117512	1.30084	0.37944	up	--	--
C23H42NO7P	LysoPE 18:3(2n isomer)	Lipids	LPE	-	1	357170	321340	335680	371350	366270	396860	1.15632	0.0469011	0.139558	1.11861	0.161703	up	--	--
C14H18N2O3	L-Prolyl-L-Phenylalanine	Amino acids and derivatives	Amino acids and derivatives	13589-02-1	2	88249	73477	76587	41013	36054	47562	1.34448	0.00331115	0.0328227	0.522963	-0.935218	down	--	--
C14H14O8	Feruloylmalic acid	Phenolic acids	Phenolic acids	-	2	1864400	2044200	1931500	3278800	3339900	3328500	1.39708	0.000474948	0.0124582	1.70326	0.768297	up	--	--
C27H30O14	Genistein-7-O-galactoside-rhamnose	Flavonoids	Isoflavones	-	2	661010	639750	597040	438380	431230	464340	1.37572	0.00285921	0.0302793	0.702893	-0.508623	down	--	--
C8H14O4	2-Propylglutaric acid	Organic acids	Organic acids	32806-62-5	1	1234500	1054800	1130000	1492900	1592200	1449000	1.31691	0.00587007	0.0444821	1.32603	0.407115	up	C16658	--
C7H6O3	Salicylic acid	Phenolic acids	Phenolic acids	69-72-7	2	203050	184440	181150	159720	166340	146450	1.23019	0.0243472	0.0969906	0.830948	-0.267171	down	C00805	ko00360,ko01100,ko01110,ko04075
C4H8N2O3	3-Ureidopropionic Acid	Organic acids	Organic acids	462-88-4	3	13602	20954	17646	3214.1	9817.5	6622.3	1.17576	0.0195283	0.086177	0.376497	-1.40929	down	C02642	ko00240,ko00410,ko00770,ko01100
C19H34O8	Rehmaionoside B	Terpenoids	Monoterpenoids	104056-83-9	2	21328	30963	24591	9	9	9	1.40537	0.0119779	0.0680743	0.000351188	-11.4755	down	C17451	--
C15H24O	Spathulenol	Terpenoids	Sesquiterpenoids	6750-60-3	2	89453	61186	66699	33730	46101	36053	1.2681	0.0430745	0.13209	0.533197	-0.907259	down	--	--
C20H20O6	6,7-Dimethoxy-2-[2-(3'-Hydroxy-4'-Methoxyphenyl)Ethyl]Chromone	Others	Others	-	2	40306	44227	33545	26648	28341	19737	1.21394	0.0251381	0.0992142	0.632853	-0.660058	down	--	--
C6H13NO2S	L-Homomethionine	Amino acids and derivatives	Amino acids and derivatives	25148-30-5	3	2265400	1994800	2057000	1741500	1720900	1748100	1.30101	0.0446021	0.135798	0.824812	-0.277863	down	C17213	ko00966,ko01110,ko01210
C20H30O2	Pimaric acid*	Terpenoids	Ditepenoids	127-27-5	1	2186800	2174700	2148700	1525600	1636600	1585800	1.39414	0.001189	0.0198657	0.729317	-0.455382	down	C09159	--
C18H30O2	Crepenynic acid	Lipids	Free fatty acids	2277-31-8	3	17638	17031	16184	14410	14101	11969	1.23423	0.0271597	0.103596	0.79602	-0.329124	down	C07289	ko00591
C18H32O3	9(10)-EpOME;(9R,10S)-(12Z)-9,10-Epoxyoctadecenoic acid	Lipids	Free fatty acids	16833-56-0	3	2436.5	2732.3	2967	1712.1	1735.3	1437.9	1.33634	0.00676002	0.048213	0.60047	-0.735837	down	C14825	ko00591,ko01100
C18H30O3	13-KODE; (9Z,11E)-13-Oxooctadeca-9,11-dienoic acid	Lipids	Free fatty acids	54739-30-9	3	730.68	1122.7	866.34	9	9	9	1.40411	0.0160059	0.0803818	0.00992749	-6.65435	down	C14765	ko00591
C18H34O5	9,12,13-TriHOME; 9(S),12(S),13(S)-Trihydroxy-10(E)-octadecenoic acid	Lipids	Free fatty acids	97134-11-7	1	59827	65511	58404	21943	19923	24653	1.39255	0.000314848	0.00919646	0.362024	-1.46584	down	C14833	ko00591
C7H12O5	3-Isopropylmalic Acid*	Organic acids	Organic acids	921-28-8	1	2525200	2490700	2741500	1907600	1642500	1693200	1.35172	0.00177024	0.0239545	0.675909	-0.565098	down	C04411	ko00290,ko01100,ko01110,ko01210,ko01230
C5H8O4	2-Hydroxy-2-methyl-3-oxobutanoic acid	Organic acids	Organic acids	71698-08-3	3	60499	61904	73338	51290	40788	38130	1.24123	0.0187565	0.0850528	0.665206	-0.588128	down	C06010	ko00290,ko00650,ko00660,ko00770,ko01100,ko01110,ko01210,ko01230
C15H16O9	Esculetin-7-O-glucoside	Lignans and Coumarins	Coumarins	-	2	9	9	9	9065.6	6972.6	13093	1.40397	0.0326048	0.115334	1078.93	10.0754	up	--	--
C6H12O4	2,3-Dihydroxy-3-methylpentanoic acid	Organic acids	Organic acids	562-43-6	3	25475	25005	27340	19053	22042	21069	1.27883	0.0110207	0.0650183	0.798818	-0.324062	down	C06007	ko00290,ko01100,ko01110,ko01210,ko01230
C3H4O4	Tartronate semialdehyde	Organic acids	Organic acids	2480-77-5	3	307100	277370	273180	439800	440100	494080	1.3716	0.0028035	0.030253	1.60203	0.6799	up	C01146	ko00053,ko00630,ko01100
C14H17NO7	Dhurrin	Alkaloids	Phenolamine	499-20-7	2	135140	107580	113030	79003	84213	89422	1.27454	0.0426429	0.131714	0.710156	-0.493792	down	C05143	ko00460,ko01100,ko01110
C30H48O5	Melianodiol	Terpenoids	Triterpene	32764-64-0	2	42188	42934	40396	53459	53976	53719	1.3885	0.00300145	0.0306436	1.28391	0.360546	up	--	--
C30H48O4	19α-Hydroxyursolic acid	Terpenoids	Triterpene	-	2	26051	25061	28511	16709	18309	11763	1.25181	0.0158889	0.0803818	0.587531	-0.767263	down	--	--
C13H20O2	3-Buten-2-one, 4-(2,2,6-trimethyl-7-oxabicyclo[4.1.0]hept-1-yl)-	Terpenoids	-	23267-57-4	-	10887.8	9077.47	9287.05	7159.17	6654.86	7197.64	1.31151	0.0317489	0.11301	0.718291	-0.477359	down	--	--
C12H26O	1-Dodecanol	Alcohol	-	112-53-8	-	83007.6	86099.6	79025.2	66522.9	60303.4	65346.3	1.346	0.00267919	0.0294391	0.774476	-0.368708	down	C02277	--
C15H24	Germacrene B	Terpenoids	-	15423-57-1	-	12272.8	10768.6	12129.7	9759.46	8395.85	9477.98	1.24363	0.017328	0.0822959	0.785682	-0.347983	down	C09672	ko00909
C15H24	Cyclohexene, 3-(1,5-dimethyl-4-hexenyl)-6-methylene-, [S-(R*,S*)]-	Terpenoids	-	20307-83-9	-	17792	18749.2	19567.1	15227.5	14945.2	15030.8	1.35864	0.0172683	0.0822959	0.805647	-0.311781	down	C16776	--
C15H22	Benzene, 1-(1,5-dimethyl-4-hexenyl)-4-methyl-	Terpenoids	-	644-30-4	-	197484	211494	209013	163122	172529	167865	1.36166	0.00327697	0.0326739	0.814763	-0.295548	down	--	--
C15H24	(1.alpha.,4a.beta.,8a.alpha.)-1,2,3,4,4a,5,6,8a-octahydro-7-methyl-4-methylene-1-(1-methylethyl)-Naphthalene	Terpenoids	-	39029-41-9	-	998507	1.06611e+06	1.00571e+06	706087	695970	674176	1.3961	0.00120493	0.0198657	0.676227	-0.564421	down	C19738	--
C9H16O2	2(3H)-Furanone, 5-butyldihydro-4-methyl-, cis-	Ester	-	55013-32-6	-	382861	345905	350242	491498	435513	479786	1.32087	0.00859206	0.0557064	1.30379	0.38271	up	--	--
C15H24	Cubenene	Terpenoids	-	29837-12-5	-	961003	965945	866770	811295	757698	753907	1.28056	0.0215494	0.090945	0.831473	-0.266259	down	--	--
C15H24	alpha-Farnesene	Terpenoids	-	502-61-4	-	205648	211714	201734	162179	153181	152087	1.38595	0.000320767	0.00919646	0.755046	-0.405363	down	C09665	ko00909,ko01110
C15H26O2	Bornyl isovalerate	Ester	-	76-50-6	-	346196	357057	359186	310475	296357	310085	1.3594	0.00151122	0.0220265	0.86303	-0.212517	down	C16920	--
C15H24	.alpha.-Muurolene	Terpenoids	-	10208-80-7	-	1.72056e+07	1.78677e+07	1.63155e+07	1.49549e+07	1.45558e+07	1.43285e+07	1.3241	0.0189038	0.0854878	0.853088	-0.229234	down	C20272	--
C15H24	(1S,2E,6E,10R)-3,7,11,11-Tetramethylbicyclo[8.1.0]undeca-2,6-diene	Terpenoids	-	24703-35-3	-	4.08419e+07	4.33498e+07	4.16736e+07	3.57278e+07	3.47073e+07	3.32376e+07	1.35562	0.00201308	0.0260022	0.823681	-0.279843	down	--	--
C15H24	Germacrene D	Terpenoids	-	23986-74-5	-	889355	877137	857456	711106	724481	736462	1.38965	0.000298988	0.00919646	0.827779	-0.272683	down	C16142	ko00909
C15H24	1,3-Cyclohexadiene, 5-(1,5-dimethyl-4-hexenyl)-2-methyl-, [S-(R*,S*)]-	Terpenoids	-	495-60-3	-	1.1995e+07	1.23541e+07	1.1318e+07	1.04e+07	1.00683e+07	9.55586e+06	1.30381	0.00951205	0.0589747	0.841785	-0.248476	down	C09750	--
C14H26O2	Citronellyl isobutyrate	Ester	-	97-89-2	-	7.6825e+06	7.98515e+06	7.88347e+06	6.71033e+06	6.53641e+06	6.21989e+06	1.36127	0.0026704	0.0294391	0.826569	-0.274792	down	--	--
C15H24	beta-Caryophyllene	Terpenoids	-	87-44-5	-	2.36628e+06	2.28919e+06	2.17134e+06	1.86046e+06	1.88892e+06	1.85418e+06	1.36252	0.0161235	0.0803818	0.820817	-0.284867	down	C09629	ko00909,ko01100,ko01110
C15H26O2	Butanoic acid, 3-methyl-, 1-ethenyl-1,5-dimethyl-4-hexenyl ester	Ester	-	1118-27-0	-	5.33087e+06	5.43747e+06	5.01831e+06	4.90929e+06	4.62476e+06	4.60348e+06	1.22291	0.0287118	0.106886	0.895538	-0.159174	down	--	--
C10H16O2	2H-Pyran-2-one, 5,6-dihydro-6-pentyl-	Ester	-	54814-64-1	-	18987.7	19690.4	19151.7	16191.7	14505.7	14605.6	1.34582	0.00908265	0.0574371	0.783384	-0.352208	down	--	--
C15H24	Aromandendrene	Terpenoids	-	489-39-4	-	17982	18481.4	16342.4	13883.4	13916.3	14282	1.33507	0.0273396	0.104049	0.796915	-0.327503	down	--	--
C11H12O2	2-Propenoic acid, 3-phenyl-, ethyl ester	Ester	-	103-36-6	-	43492.5	44441.9	41693.4	41037.7	39118.7	39942	1.20434	0.0374576	0.124124	0.926486	-0.110158	down	C06359	--
C12H22O	2-Dodecenal, (E)-	Aldehyde	-	20407-84-5	-	61490.4	59421.3	60146.5	47789	43179.4	46530.8	1.36779	0.00336077	0.0329412	0.75942	-0.39703	down	--	--
C6H11NS2	Erucin	Others	-	4430-36-8	-	690155	720051	688849	641419	610662	607794	1.32089	0.00582025	0.0444821	0.886053	-0.174534	down	--	--
C15H24	Bicyclo[7.2.0]undec-4-ene, 4,11,11-trimethyl-8-methylene-,[1R-(1R*,4Z,9S*)]-	Terpenoids	-	118-65-0	-	24447.5	21187.3	21065.9	27390.8	27019.1	27828.9	1.27446	0.0378785	0.124198	1.23295	0.302115	up	C09691	--
C15H24	beta-Selinene	Terpenoids	-	17066-67-0	-	1.67129e+06	1.69753e+06	1.60897e+06	1.47877e+06	1.40251e+06	1.34037e+06	1.31125	0.00928436	0.0579848	0.848097	-0.2377	down	C09723	ko00909,ko01110
C15H24	trans-.alpha.-Bergamotene	Terpenoids	-	13474-59-4	-	7.39989e+06	7.78522e+06	7.66592e+06	6.96564e+06	6.63197e+06	6.61577e+06	1.32077	0.00548606	0.042907	0.884571	-0.17695	down	C20811	--
C15H24	(-)-.beta.-Bourbonene	Terpenoids	-	5208-59-3	-	388189	400388	364835	341797	315700	333673	1.27269	0.0166478	0.0817049	0.859337	-0.218705	down	--	--
C10H18O2	(3R,6R)-2,2,6-Trimethyl-6-vinyltetrahydro-2H-pyran-3-ol	Heterocyclic compound	-	14009-71-3	-	88168.8	83381.6	86761	153332	159510	153018	1.40233	3.37773e-05	0.00303107	1.80348	0.850786	up	--	--
C12H24O2	Decanoic acid, ethyl ester	Ester	-	110-38-3	-	12968.4	11495.1	12386.1	8214.22	8038.25	8618.59	1.3737	0.00531643	0.0419653	0.674934	-0.567182	down	--	--
C15H24	Cyclohexane, 1-ethenyl-1-methyl-2,4-bis(1-methylethenyl)-, (1.alpha.,2.beta.,4.beta.)-	Terpenoids	-	33880-83-0	-	552665	552058	528773	462871	439078	434838	1.36805	0.00114085	0.0198657	0.818359	-0.289194	down	C17094	--
C9H9N	Indole, 3-methyl-	Heterocyclic compound	-	83-34-1	-	31606	34781.1	30351.8	28959.1	26102.8	27393.1	1.19352	0.0473404	0.139802	0.852346	-0.23049	down	C08313	ko00380
C9H16O	3,6-Nonadien-1-ol, (E,Z)-	Alcohol	-	56805-23-3	-	587098	595422	549574	961150	949812	938339	1.39671	0.00023458	0.00832875	1.645	0.718091	up	--	--
C12H20O2	Geranyl acetate	Ester	-	105-87-3	-	125576	129181	117517	110041	103187	95848.7	1.25112	0.0180218	0.0834598	0.830238	-0.268402	down	C09861	--
C13H18O	2-Buten-1-one, 1-(2,6,6-trimethyl-1,3-cyclohexadien-1-yl)-, (E)-	Terpenoids	-	23726-93-4	-	126892	130227	130589	110041	103397	103301	1.37105	0.00245571	0.0284829	0.816955	-0.291671	down	--	--
C11H14O2	Benzenepropanoic acid, ethyl ester	Ester	-	2021-28-5	-	572120	580098	571140	556196	536776	550738	1.2617	0.0274423	0.104207	0.953783	-0.0682668	down	--	--
C9H16O2	trans-3-Methyl-4-octanolide	Ester	-	39638-67-0	-	5360.47	4872.18	5003.67	4321	4184.62	4065.16	1.32583	0.0126329	0.070389	0.825054	-0.27744	down	--	--
C10H18O	Geraniol	Terpenoids	-	106-24-1	-	1.98372e+08	1.92138e+08	1.96161e+08	1.51146e+08	1.57307e+08	1.49264e+08	1.39036	0.000229851	0.00832875	0.780195	-0.358094	down	C01500	ko00902,ko01100,ko01110
C10H16O	2,6,6-trimethyl-1-Cyclohexene-1-carboxaldehyde	Terpenoids	-	432-25-7	-	130026	128094	126463	146393	144700	143713	1.38756	0.000308487	0.00919646	1.13059	0.177081	up	C20425	--
C10H14O	(-)-Carvone	Terpenoids	-	6485-40-1	-	1.94526e+07	1.91265e+07	1.94598e+07	1.28527e+07	1.26359e+07	1.25598e+07	1.40396	2.00062e-06	0.00113702	0.655568	-0.609183	down	C01767	ko00902,ko00903,ko01110
C9H14O	2,4-Nonadienal, (E,E)-	Aldehyde	-	5910-87-2	-	246643	236617	239165	278873	274316	264422	1.33727	0.0051953	0.0412	1.13176	0.178567	up	--	--
C10H18O	endo-Borneol	Terpenoids	-	507-70-0	-	408851	412016	391267	772966	777144	777424	1.40316	0.000162437	0.006755	1.92019	0.941251	up	C01411	--
C9H20O	2-Nonanol	Alcohol	-	628-99-9	-	122780	127602	128464	144320	171761	159303	1.27281	0.0497952	0.143656	1.25482	0.327479	up	--	--
C10H18O	4-Hexen-1-ol, 5-methyl-2-(1-methylethenyl)-, (R)-	Terpenoids	-	498-16-8	-	842674	828921	761241	1.69601e+06	1.68176e+06	1.62332e+06	1.39815	1.60078e-05	0.00228017	2.05566	1.0396	up	--	--
C9H16O	2,6-Nonadien-1-ol	Alcohol	-	7786-44-9	-	360818	336969	341092	595647	597919	586668	1.40121	0.000119269	0.00581012	1.71361	0.77704	up	--	--
C9H10O2	Acetic acid, phenylmethyl ester	Ester	-	140-11-4	-	318488	317905	318403	344374	360608	362669	1.34852	0.0227547	0.093486	1.1182	0.161178	up	C15513	--
C9H14O	2,6-Nonadienal, (E,Z)-	Aldehyde	-	557-48-2	-	1.07222e+06	1.04102e+06	1.09134e+06	1.90559e+06	1.8615e+06	1.75389e+06	1.39853	0.00156518	0.0224417	1.72284	0.784787	up	C08499	--
C9H16O	2-Nonenal	Aldehyde	-	2463-53-8	-	1.0725e+06	1.05994e+06	1.08314e+06	1.90588e+06	1.86231e+06	1.75389e+06	1.39939	0.00290321	0.0304755	1.71728	0.780129	up	--	--
C10H18O	Citronellal	Terpenoids	-	106-23-0	-	1.0973e+06	965402	981584	1.93815e+06	1.8931e+06	1.79793e+06	1.39042	0.000124488	0.0058959	1.8491	0.88682	up	C17384	--
C9H16O	2-Nonenal, (E)-	Aldehyde	-	18829-56-6	-	1.70878e+06	1.62851e+06	1.66912e+06	3.11809e+06	3.10231e+06	2.91245e+06	1.40048	0.000864518	0.0176014	1.82423	0.867286	up	--	--
C10H18O	Cyclohexanol, 1-methyl-4-(1-methylethenyl)-	Terpenoids	-	138-87-4	-	237778	202504	200674	471349	430585	427136	1.38501	0.000289966	0.00915542	2.07357	1.05212	up	C17517	--
C10H18O	Cyclohexanone, 5-methyl-2-(1-methylethyl)-	Terpenoids	-	10458-14-7	-	2.14954e+06	1.91546e+06	1.97886e+06	4.55917e+06	4.5375e+06	4.30915e+06	1.39929	2.40564e-05	0.0025629	2.21809	1.14931	up	--	--
C10H16O	cis-Isopulegone	Terpenoids	-	3391-89-7	-	2.55472e+06	2.20592e+06	2.17969e+06	1.14774e+06	1.02681e+06	1.0992e+06	1.38723	0.00612978	0.0456388	0.471699	-1.08406	down	C11951	ko00902,ko01110
C8H14O2	Cyclohexanecarboxylic acid, methyl ester	Ester	-	4630-82-4	-	317070	291178	290743	239460	254470	257970	1.29955	0.0131654	0.0717155	0.836383	-0.257764	down	--	--
C10H16O	Limonene-1,2-epoxide	Terpenoids	-	1195-92-2	-	1.77013e+06	1.62427e+06	1.69344e+06	1.24661e+06	1.22083e+06	1.23768e+06	1.38601	0.00682346	0.0482739	0.728231	-0.457532	down	C07271	ko00903
C10H14	1,3,8-p-Menthatriene	Terpenoids	-	18368-95-1	-	1.17112e+07	1.05242e+07	1.11792e+07	9.30471e+06	9.58111e+06	9.87888e+06	1.26522	0.0288895	0.106972	0.86084	-0.216183	down	--	--
C10H18O	Bicyclo[3.1.0]hexan-2-ol, 2-methyl-5-(1-methylethyl)-, (1.alpha.,2.alpha.,5.alpha.)-	Terpenoids	-	17699-16-0	-	178030	169314	164107	150900	155584	147663	1.27271	0.0238282	0.0955932	0.887958	-0.171437	down	--	--
C10H18O	trans-Rose oxide	Terpenoids	-	876-18-6	-	13531.7	13244.7	14184.4	14828.2	14596.6	15358.9	1.23192	0.0253014	0.0993316	1.09333	0.128727	up	--	--
C8H10O	Phenylethyl Alcohol	Alcohol	-	60-12-8	-	8.44543e+06	7.59318e+06	8.32753e+06	6.9856e+06	6.90988e+06	7.0676e+06	1.27324	0.0474754	0.139802	0.860337	-0.217027	down	C05853	ko00360
C9H14S	Thiophene, 2-pentyl-	Heterocyclic compound	-	4861-58-9	-	485915	434161	450630	1.05923e+06	1.0656e+06	1.01888e+06	1.40071	9.90368e-06	0.00228017	2.2935	1.19755	up	--	--
C8H12N2	Pyrazine, 2-ethyl-3,5-dimethyl-	Heterocyclic compound	-	13925-07-0	-	9199.91	9584.56	9261.74	8539.28	8488.59	9015.24	1.1972	0.0365846	0.123031	0.928578	-0.106905	down	--	--
C10H16	γ-Terpinene	Terpenoids	-	99-85-4	-	8.20053e+06	9.08629e+06	8.5124e+06	5.68826e+06	5.42891e+06	5.48197e+06	1.3913	0.00408349	0.0365728	0.643397	-0.636219	down	C09900	--
C7H8O2	2-methoxy-Phenol	Phenol	-	90-05-1	-	4223.08	4131.38	4438.33	5198.13	5565.8	5553.39	1.36487	0.00197128	0.0257885	1.27551	0.351073	up	C01502	--
C10H18O	Sabinene hydrate	Terpenoids	-	15537-55-0	-	79442.3	76334.5	74842	52963.1	51506.8	56974.3	1.37904	0.000487763	0.012526	0.700048	-0.514475	down	C02462	ko00902,ko01100,ko01110
C10H20O	7-Octen-2-ol, 2,6-dimethyl-	Terpenoids	-	18479-58-8	-	57055.1	62821.1	57762.8	71496.6	69605.9	70809.6	1.32158	0.0174759	0.0824378	1.19294	0.254518	up	--	--
C8H12N2	Pyrazine, 2-methyl-5-(1-methylethyl)-	Heterocyclic compound	-	13925-05-8	-	3.1539e+06	3.12301e+06	3.0273e+06	3.3343e+06	3.48396e+06	3.44438e+06	1.316	0.00598316	0.0449396	1.10301	0.141448	up	--	--
C8H14O	(E)-2-Octenal	Aldehyde	-	2548-87-0	-	250838	271341	250358	288904	294383	290736	1.28206	0.0337028	0.117512	1.13137	0.178068	up	C21138	ko01100,ko01110
C6H7NO	Ethanone, 1-(1H-pyrrol-2-yl)-	Heterocyclic compound	-	1072-83-9	-	815965	856051	804857	912823	954515	943509	1.31641	0.00577023	0.0444821	1.13484	0.182485	up	--	--
C10H14	p-Cymene	Aromatics	-	99-87-6	-	1.83233e+07	1.70269e+07	1.75043e+07	1.56183e+07	1.60425e+07	1.59736e+07	1.28253	0.0330533	0.115959	0.901236	-0.150024	down	C06575	ko01100
C8H8O	Acetophenone	Ketone	-	98-86-2	-	28289.1	27647	26517.5	24889.1	25121.2	23825.6	1.28451	0.0135022	0.0733161	0.895484	-0.15926	down	C07113	--
C10H16	Limonene	Terpenoids	-	138-86-3	-	2.10358e+07	2.17954e+07	2.03365e+07	1.28817e+07	1.24084e+07	1.24578e+07	1.40107	0.00091395	0.0177078	0.597583	-0.74279	down	C06078	--
C6H12O	3-Hexen-1-ol, (E)-	Alcohol	-	928-97-2	-	5.11997e+06	4.90636e+06	4.94674e+06	4.55379e+06	4.13271e+06	4.29663e+06	1.28759	0.0167356	0.0817049	0.867099	-0.205731	down	--	--
C10H16	1,3-Cyclohexadiene, 1-methyl-4-(1-methylethyl)-	Terpenoids	-	99-86-5	-	496083	543032	514702	588805	624438	601959	1.29981	0.00848778	0.055447	1.16822	0.224314	up	C09898	--
C10H16	D-Limonene	Terpenoids	-	5989-27-5	-	2.08146e+07	2.17961e+07	1.99361e+07	1.08875e+07	1.04308e+07	1.04613e+07	1.40155	0.00151149	0.0220265	0.508092	-0.976837	down	C06099	ko00902,ko00903,ko01100,ko01110
C6H6N2O	Acetylpyrazine	Heterocyclic compound	-	22047-25-2	-	54140.2	55585	53187.3	58491.8	61935.3	61624	1.30004	0.0122075	0.0684665	1.11748	0.160246	up	--	--
C6H11NS	Pentanenitrile, 5-(methylthio)-	Sulfur compounds	-	59121-25-4	-	7129.45	7223.46	7032.25	6654.29	6258.12	6114.42	1.28422	0.0292351	0.107195	0.889721	-0.168574	down	--	--
C8H18O	3-Octanol	Alcohol	-	589-98-0	-	178138	176312	178862	205142	221032	214560	1.36633	0.0143001	0.0754851	1.20142	0.264744	up	C17144	--
C10H16	.beta.-Myrcene	Terpenoids	-	123-35-3	-	7.35948e+06	7.51978e+06	7.40853e+06	6.92895e+06	7.03671e+06	7.05057e+06	1.35372	0.00263544	0.0294391	0.942948	-0.0847497	down	C06074	ko00902,ko01110
C10H16	.alpha.-Phellandrene 1	Terpenoids	-	99-83-2	-	4.27463e+06	4.49075e+06	4.55273e+06	3.60473e+06	3.73262e+06	3.84081e+06	1.34452	0.00320558	0.03215	0.839321	-0.252706	down	C11391	--
C7H10N2	Pyrazine, 2-ethyl-5-methyl-	Heterocyclic compound	-	13360-64-0	-	90578.8	92821.2	92820.5	86535.9	83163.9	85232.5	1.32462	0.00557414	0.0431996	0.92293	-0.115706	down	--	--
C8H16O	3-Octanone	Ketone	-	106-68-3	-	838233	871568	894515	937881	974678	993236	1.27784	0.0120746	0.0681697	1.11576	0.158028	up	C17145	--
C7H16O	1-Heptanol	Alcohol	-	111-70-6	-	7656.18	7611.32	7159.63	8691.6	8719.38	8623.75	1.34636	0.0146689	0.0764849	1.16086	0.215192	up	--	--
C7H6O	BenzAldehyde	Aldehyde	-	100-52-7	-	518566	509448	540565	1.80281e+06	1.69146e+06	1.90777e+06	1.40359	0.00198141	0.0257885	3.44391	1.78405	up	C00193	--
C10H16	alpha-Pinene	Terpenoids	-	80-56-8	-	320991	364923	331832	252018	246400	250569	1.36461	0.0196947	0.086177	0.735927	-0.442365	down	C09880	ko00903,ko01110
C6H12O	3-Hexen-1-ol, (Z)-	Alcohol	-	928-96-1	-	741318	698572	706918	637749	611706	627534	1.33465	0.00784821	0.0526819	0.874316	-0.193773	down	C08492	ko00592,ko01110
C6H10O	2-Hexenal	Aldehyde	-	505-57-7	-	5.12008e+06	5.05312e+06	5.00354e+06	4.5483e+06	4.13383e+06	4.29722e+06	1.32052	0.0197624	0.086177	0.855214	-0.225642	down	C08497	--
C5H6O2	2-Furanmethanol	Alcohol	-	98-00-0	-	3.41951e+06	3.40199e+06	3.3936e+06	2.90606e+06	2.73965e+06	2.87264e+06	1.37744	0.00697004	0.048905	0.833898	-0.262058	down	C20441	--
C6H10O	2-Hexenal, (E)-	Aldehyde	-	6728-26-3	-	5.07784e+06	4.71787e+06	4.94762e+06	4.48442e+06	4.342e+06	4.29625e+06	1.28655	0.0192709	0.086177	0.890076	-0.168	down	C08497	--
C6H10O	3-Penten-2-one, 4-methyl-	Ketone	-	141-79-7	-	184063	169999	178990	152559	130900	135215	1.28935	0.0126209	0.070389	0.785427	-0.348452	down	--	--
C10H10O3	3,4-Methylenedioxy cinnamyl alcohol	Lignans and Coumarins	Lignans	58095-76-4	2	42364	39943	41831	32119	27076	32445	1.30149	0.0140157	0.0749112	0.738211	-0.437895	down	--	--
C4H7NO2	L-Azetidine-2-carboxylic acid	Alkaloids	Alkaloids	2133-34-8	1	114830	99395	105140	68155	82142	55159	1.23757	0.0213587	0.0903637	0.643327	-0.636377	down	--	--
C10H8O3	7-methoxycoumarin(ISO3)	Lignans and Coumarins	Coumarins	-	1	914730	879340	1029400	2063900	2123600	2004100	1.39583	6.48308e-05	0.00442146	2.1929	1.13284	up	--	--
C30H46O4	(24E)-3,4-secodammara-4(28),20,24-trien-3,26-dioic acid	Terpenoids	Triterpene	-	2	28854	31747	31305	22238	18915	16946	1.32198	0.00652045	0.0478579	0.632157	-0.661646	down	--	--
C15H24O	Nootkatol	Terpenoids	Sesquiterpenoids	50763-67-2	2	85086	78133	68892	40747	31980	35930	1.36594	0.00413401	0.0365728	0.468125	-1.09503	down	--	--
C22H45O9P	LysoPG 16:0	Lipids	Glycerol ester	-	3	30393	29651	32586	27694	25905	26024	1.26636	0.0197626	0.086177	0.859581	-0.218294	down	--	--
C9H10O4	Methyl 2,4-dihydroxyphenylacetate	Phenolic acids	Phenolic acids	67828-42-6	1	1287700	1272900	1151900	268790	274370	296290	1.40331	0.00144682	0.0216388	0.226114	-2.14487	down	--	--
C13H18O8	Salirepin	Phenolic acids	Phenolic acids	26652-12-0	2	139050	143470	137180	153400	170380	173920	1.26212	0.0451353	0.136446	1.18585	0.245918	up	--	--
C13H18O8	Idesin	Phenolic acids	Phenolic acids	20331-85-5	2	139050	143470	137180	153400	170380	173920	1.26212	0.0451353	0.136446	1.18585	0.245918	up	--	--
C13H18O8	Tachioside	Phenolic acids	Phenolic acids	109194-60-7	2	40122	42362	44158	34302	38218	31694	1.19708	0.0375351	0.124124	0.822902	-0.281207	down	--	--
C22H22O11	Diosmetin-7-O-glucoside*	Flavonoids	Flavones	20126-59-4	1	4745900	4324800	4124500	3507400	3741900	3782900	1.24146	0.0411833	0.129756	0.836077	-0.258293	down	--	--
C11H9NO2	3-Indoleacrylic acid	Alkaloids	Plumerane	1204-06-4	1	16588000	14801000	16370000	8662300	8031700	8894700	1.38757	0.00173364	0.0239545	0.535788	-0.900266	down	C21283	--
C13H16O10	2-O-Galloyl-D-glucose	Phenolic acids	Phenolic acids	-	2	124920	102900	113680	156110	153560	144690	1.29864	0.0128547	0.0708152	1.33048	0.41195	up	--	--
C22H20O11	Wogonin-7-O-Glucuronide (Wogonoside)	Flavonoids	Flavones	51059-44-0	2	22354000	21408000	21346000	9549900	10667000	10102000	1.39995	1.45486e-05	0.00228017	0.465671	-1.10262	down	--	--
C11H15N5O4	2'-O-Methyladenosine	Nucleotides and derivatives	Nucleotides and derivatives	2140-79-6	2	112250	102780	123410	77402	76829	40001	1.12247	0.0420604	0.131343	0.573904	-0.801119	down	--	--
C28H32O14	Chrysoeriol-6-C-rhamnoside-7-O-rhamnoside	Flavonoids	Flavonoid carbonoside	-	2	282910	305130	269950	194770	235800	216820	1.27963	0.0115469	0.0668986	0.754543	-0.406326	down	--	--
C17H14O7	Iristectorigenin A	Flavonoids	Isoflavones	-	1	1840300	1974700	1850200	2099600	2080800	2320700	1.1989	0.04786	0.139968	1.14755	0.198557	up	--	--
C11H9O2N	3-amino-2-naphthoic acid	Alkaloids	Alkaloids	-	2	16702000	16744000	17293000	9187300	9111100	9507500	1.40261	2.04118e-05	0.00235892	0.548018	-0.867704	down	--	--
C31H28O13	Hispidulin-7-O-(6''-O-p-Coumaroyl)Glucoside	Flavonoids	Flavones	-	2	1005000	898480	904320	796170	702890	759950	1.26877	0.0158232	0.0802934	0.804548	-0.31375	down	--	--
C21H20O12	6-Hydroxyluteolin 5-glucoside	Flavonoids	Flavones	-	3	75211	63513	64043	77676	89111	87217	1.19797	0.0306746	0.110571	1.25269	0.325028	up	--	--
C17H24O10	Majoroside	Others	Others	134140-02-6	1	78534	73297	88455	54786	48301	49626	1.34369	0.0116838	0.0673003	0.635547	-0.65393	down	--	--
C26H34O11	Lariciresinol-4'-O-glucoside	Lignans and Coumarins	Lignans	143663-00-7	2	6259000	5537300	6317300	9540200	8842600	9403500	1.37456	0.000690894	0.0157063	1.534	0.6173	up	--	--
C20H26O6	Ligraminol E	Others	Others	-	2	215960	232820	261470	321970	340620	342530	1.33436	0.00758238	0.0519195	1.41516	0.500969	up	--	--
C8H9NO	N-benzylformamide	Alkaloids	Alkaloids	6343-54-0	1	3210100	2676900	2941600	2173600	1996700	2314500	1.28192	0.018717	0.0850528	0.734522	-0.445123	down	C15561	--
C10H20O	Cyclohexanol, 1-methyl-4-(1-methylethyl)-, trans-	Terpenoids	-	3901-93-7	-	53756.2	54149.3	55135.6	118571	115929	116086	1.40529	1.1669e-05	0.00228017	2.15029	1.10453	up	--	--
C15H22O	2-Methyl-6-(p-tolyl)hept-2-en-4-ol	Terpenoids	-	38142-57-3	-	63847.9	59555.7	62730.1	57909.5	50685.3	50370.1	1.18734	0.0467851	0.139456	0.854036	-0.227631	down	--	--
C12H14O2	Benzyl tiglate	Ester	-	37526-88-8	-	1.20563e+07	1.22931e+07	1.18304e+07	1.04535e+07	1.00333e+07	9.53438e+06	1.34586	0.00656818	0.0478579	0.829776	-0.269207	down	--	--
C9H12O	Bicyclo[3.1.0]hex-3-en-2-one, 5-(1-methylethyl)-	Ketone	-	36262-12-1	-	1.84758e+06	1.80196e+06	1.80587e+06	1.51516e+06	1.49551e+06	1.5665e+06	1.38182	0.000638125	0.0149874	0.839013	-0.253235	down	--	--
C10H16O	5,7-Octadien-4-one, 2,6-dimethyl-, (Z)-	Terpenoids	-	3588-18-9	-	1.59021e+06	1.56555e+06	1.56578e+06	2.92434e+06	2.94468e+06	2.7577e+06	1.40171	0.0017488	0.0239545	1.8271	0.869556	up	--	--
C13H18O2	Benzeneacetic acid, 4-(1,1-dimethylethyl)-, methyl ester	Ester	-	3549-23-3	-	19601.4	18748.4	17122.3	15631.2	14119.9	13691.5	1.27909	0.0140053	0.0749112	0.783143	-0.352652	down	--	--
C12H18O2	1,3-Cyclohexadiene-1-carboxylic acid, 2,6,6-trimethyl-, ethyl ester	Ester	-	35044-59-8	-	5.79733e+06	6.02822e+06	6.03484e+06	5.4004e+06	5.05255e+06	5.05391e+06	1.32072	0.00722674	0.049885	0.868226	-0.203857	down	--	--
C7H12O	2,4-Heptadien-1-ol, (E,E)-	Alcohol	-	33467-79-7	-	2.26715e+06	2.1051e+06	2.36106e+06	1.83132e+06	1.85921e+06	1.9238e+06	1.29674	0.0266442	0.102332	0.833814	-0.262203	down	--	--
C10H16O	(Z)-2,2-Dimethyl-3-(3-methylpenta-2,4-dien-1-yl)oxirane	Hydrocarbons	-	33281-83-3	-	2.42605e+06	2.35013e+06	2.39518e+06	2.22087e+06	2.09635e+06	2.20431e+06	1.28885	0.0150108	0.0775559	0.909386	-0.137036	down	--	--
C12H20O2	Ethyl nerate	Ester	-	32659-20-4	-	1.69416e+06	1.80612e+06	1.81673e+06	1.64496e+06	1.62209e+06	1.48458e+06	1.15741	0.0444465	0.135566	0.893667	-0.162191	down	--	--
C15H24	cis-.alpha.-Bisabolene	Terpenoids	-	29837-07-8	-	1.74642e+06	1.77182e+06	1.87994e+06	1.26126e+06	1.21129e+06	1.19457e+06	1.39003	0.00124123	0.0201552	0.679326	-0.557824	down	--	--
C15H24	1-methyl-4-(1,2,2-trimethylcyclopentyl)cyclohexa-1,3-diene	Terpenoids	-	29621-78-1	-	866016	876136	861383	605512	586644	555563	1.39494	0.00128066	0.0203276	0.671287	-0.574999	down	--	--
C15H22	(5R,10R)-10-Methyl-6-methylene-2-(propan-2-ylidene)spiro[4.5]dec-7-ene	Terpenoids	-	28908-27-2	-	1.47731e+06	1.4492e+06	1.33358e+06	1.29579e+06	1.2007e+06	1.13139e+06	1.19711	0.0316718	0.112972	0.851595	-0.231761	down	--	--
C15H22	(4R,4aR)-4,4a-Dimethyl-6-(prop-1-en-2-yl)-1,2,3,4,4a,7-hexahydronaphthalene	Terpenoids	-	28908-26-1	-	6084.15	6697.4	6797.57	5147.99	5679.88	5692.63	1.2234	0.0253679	0.0993316	0.843781	-0.245059	down	--	--
C15H24	Aristolochene	Terpenoids	-	26620-71-3	-	1.71775e+07	1.78413e+07	1.70484e+07	1.49366e+07	1.45356e+07	1.38699e+07	1.3562	0.00224597	0.0282588	0.832427	-0.264604	down	--	--
C15H24	Cyclohexene, 4-[(1E)-1,5-dimethyl-1,4-hexadien-1-yl]-1-methyl-	Terpenoids	-	25532-79-0	-	1.74612e+06	1.77277e+06	1.70256e+06	1.25923e+06	1.21166e+06	1.19485e+06	1.39813	5.21827e-05	0.00404416	0.702055	-0.510345	down	--	--
C10H16O	Cyclopentanone, 2-(3-methyl-2-buten-1-yl)-	Ketone	-	2520-60-7	-	3.23196e+06	3.07938e+06	3.11603e+06	3.6728e+06	3.52071e+06	3.51396e+06	1.33925	0.00370068	0.0349144	1.13579	0.18369	up	--	--
C13H18O2	Butanoic acid, 2-methyl-, 2-phenylethyl ester	Ester	-	24817-51-4	-	693184	706511	675760	603848	583896	552680	1.33914	0.00583142	0.0444821	0.838575	-0.253989	down	--	--
C10H8O2	2H-1-Benzopyran-2-one, 3-methyl-	Ketone	-	2445-82-1	-	1.36608e+06	1.37116e+06	1.33377e+06	1.17507e+06	1.11297e+06	1.0586e+06	1.34104	0.0117312	0.0673458	0.822067	-0.282673	down	--	--
C9H18O2	Propanoic acid, 2-methyl-, pentyl ester	Ester	-	2445-72-9	-	76856.9	81172.9	75953.7	89951.3	91221.8	88823	1.33967	0.00870271	0.0559929	1.15391	0.206531	up	--	--
C9H18OS	Butanethioic acid, 3-methyl-, S-(1-methylpropyl) ester	Ester	-	2432-91-9	-	9445.66	9748.67	9853.71	12179.6	11966.2	10680	1.26619	0.0466419	0.139272	1.1989	0.261715	up	--	--
C10H10N2	Quinoxaline, 2,3-dimethyl-	Heterocyclic compound	-	2379-55-7	-	1.07461e+06	1.1271e+06	1.04018e+06	1.00509e+06	948285	940737	1.2365	0.0250938	0.0992142	0.892722	-0.163717	down	--	--
C11H14O3	Ethanol, 2-phenoxy-, propanoate	Ester	-	23495-12-7	-	14852.5	16126.7	13861.5	12513.1	11598.2	12087.4	1.28209	0.0340358	0.118046	0.807274	-0.308869	down	--	--
C13H26O2	Pentyl octanoate	Ester	-	638-25-5	-	165635	163926	153489	147981	134515	133804	1.23855	0.0217456	0.0915464	0.861817	-0.214547	down	C04780	ko00592,ko01100,ko01110
C9H16O2	3-Hexen-1-ol, propanoate, (Z)-	Ester	-	33467-74-2	-	187273	172696	185543	202398	229043	222638	1.25918	0.0266483	0.102332	1.19902	0.261853	up	C03648	ko00941,ko01100,ko01110
C10H18O	Fenchol	Terpenoids	-	1632-73-1	-	2.008e+06	2.06438e+06	2.03484e+06	1.50964e+06	1.52975e+06	1.57755e+06	1.3975	5.9875e-05	0.00425362	0.75598	-0.40358	down	C02344	ko00902,ko01110
C10H16O	trans-Carveol	Terpenoids	-	1197-07-5	-	298468	289968	297104	144613	125610	126156	1.39568	0.000321733	0.00919646	0.447613	-1.15968	down	C00964	ko00902,ko00903,ko01110
C15H24O	(1R,3aR,5aR,9aS)-1,4,4,7-Tetramethyl-1,2,3,3a,4,5a,8,9-octahydrocyclopenta[c]benzofuran	Terpenoids	-	104188-25-2	-	8821.46	9014.97	8639.83	7348.1	7734.5	7674.22	1.36136	0.00162092	0.0228402	0.859518	-0.2184	down	--	--
C10H14O2	dl-Camphoroquinone	Terpenoids	-	10373-78-1	-	385149	364550	383051	353524	326201	323183	1.22966	0.025839	0.100583	0.885374	-0.175641	down	--	--
C12H16O3	2-Phenoxyethyl isobutyrate	Ester	-	103-60-6	-	1.16767e+06	1.14731e+06	1.11476e+06	1.01233e+06	954716	1.01395e+06	1.33022	0.00451488	0.0381083	0.869161	-0.202304	down	--	--
C12H16O2	Propanoic acid, 2-methyl-, 2-phenylethyl ester	Ester	-	103-48-0	-	25623.3	27674.9	23875.8	22728.9	21542.4	20948.2	1.22044	0.0497479	0.143656	0.845097	-0.24281	down	--	--
C10H20O2	Acetic acid, 2-ethylhexyl ester	Ester	-	103-09-3	-	49561.6	46016.6	48444.3	54931.3	51107.4	52267.7	1.18581	0.03692	0.123543	1.09918	0.136425	up	--	--
C14H20O2	Butanoic acid, 1,1-dimethyl-2-phenylethyl ester	Ester	-	10094-34-5	-	313281	311684	306613	273395	251615	248622	1.33646	0.0164043	0.0808361	0.830453	-0.26803	down	--	--
C11H16O2	Dihydroactinidiolide	Others	Others	17092-92-1	2	238000	243310	242100	289140	304500	313820	1.37289	0.0105745	0.0634842	1.25442	0.327021	up	--	--
C29H32O15	Sutchuenoside A	Flavonoids	Flavonols	138079-60-4	2	1073200	975050	968470	1301500	1309700	1283500	1.35937	0.0101623	0.0616608	1.29104	0.368531	up	--	--
C16H14O5	7-O-Methylnaringenin	Flavonoids	Flavanones	-	1	39082	38614	36754	24689	26510	28711	1.35985	0.00237119	0.0282877	0.698209	-0.51827	down	--	--
C25H34O12	7R,8S-erythro-3',4,9,9'-tetrahydroxy-3-methoxy-8-O-4'-neolignan-7-O-glucopyr-anoside,	Lignans and Coumarins	Lignans	-	2	127880	126980	110070	98963	104480	96202	1.23417	0.0480771	0.140362	0.821103	-0.284365	down	--	--
C20H30O2	Isopimaric acid*	Terpenoids	Ditepenoids	5835-26-7	1	2186800	2174700	2148700	1525600	1636600	1585800	1.39414	0.001189	0.0198657	0.729317	-0.455382	down	--	--
C20H30O2	Abietic acid	Terpenoids	Ditepenoids	514-10-3	1	2186800	2174700	2148700	1525600	1636600	1585800	1.39414	0.001189	0.0198657	0.729317	-0.455382	down	C06087	ko00904,ko01100,ko01110
C20H30O2	Communic Acid	Terpenoids	Ditepenoids	2761-77-5	1	112700	107720	118910	78420	76584	77271	1.38644	0.00690722	0.0486645	0.684511	-0.546855	down	--	--
C25H38O17	6'-O-β-D-glucopyranosylbarlerin	Terpenoids	Monoterpenoids	927691-88-1	2	33925	38229	37106	42514	41504	39260	1.14384	0.0482211	0.140542	1.1283	0.17415	up	--	--
C21H20O9	1,3-O-Dicaffeoylglycerol	Lipids	Glycerol ester	-	3	55479	66388	69198	47322	43220	36414	1.25806	0.0175409	0.0824378	0.664465	-0.589735	down	--	--

## Sheet: classfy of DEMs
Class I	Number
Terpenoids	146	0.247878
Flavonoids	55	0.124153
Lipids	49	0.126289
Ester	44
Phenolic acids	32
Others	30
Amino acids and derivatives	27
Heterocyclic compound	26
Organic acids	23
Alcohol	21
Alkaloids	20
Ketone	18
Aldehyde	17
Nucleotides and derivatives	16
Lignans and Coumarins	16
Hydrocarbons	14
Aromatics	13
Amine	7
Acid	5
Halogenated hydrocarbons	4
Phenol	3
Nitrogen compounds	1
Quinones	1
Sulfur compounds	1
