# Supplementary material for: Identification and characterization of a novel gene involved in glandular trichome development in Nepeta tenuifolia
Source: Front Plant Sci. 2022 Jul 29;13:936244. doi: 10.3389/fpls.2022.936244 (PMC9372485; doi:10.3389/fpls.2022.936244)
Supplement: Supplementary file 3 [file Table_3.XLSX]

## Sheet: KEGG for DEMs
KEGG_map	Description	Diff	Background	Total_diff	Total_background	P-value	Adjusted P-value
ko00902	Monoterpenoid biosynthesis	14	17	141	321	0.00107141	0.0878552
ko01110	Biosynthesis of secondary metabolites	74	139	141	321	0.00235784	0.193343
ko01230	Biosynthesis of amino acids	19	30	141	321	0.0201335	1
ko00903	Limonene and pinene degradation	8	10	141	321	0.0216062	1
ko00909	Sesquiterpenoid and triterpenoid biosynthesis	11	16	141	321	0.0365962	1
ko00061	Fatty acid biosynthesis	5	6	141	321	0.0604333	1
ko00220	Arginine biosynthesis	6	8	141	321	0.0761692	1
ko00400	Phenylalanine, tyrosine and tryptophan biosynthesis	6	8	141	321	0.0761692	1
ko00261	Monobactam biosynthesis	3	3	141	321	0.0837368	1
ko00950	Isoquinoline alkaloid biosynthesis	3	3	141	321	0.0837368	1
ko00998	Biosynthesis of various secondary metabolites - part 2	7	10	141	321	0.0866195	1
ko01210	2-Oxocarboxylic acid metabolism	13	22	141	321	0.103783	1
ko00710	Carbon fixation in photosynthetic organisms	4	5	141	321	0.118874	1
ko00290	Valine, leucine and isoleucine biosynthesis	6	9	141	321	0.146287	1
ko00965	Betalain biosynthesis	2	2	141	321	0.192173	1
ko00071	Fatty acid degradation	2	2	141	321	0.192173	1
ko00472	D-Arginine and D-ornithine metabolism	2	2	141	321	0.192173	1
ko01040	Biosynthesis of unsaturated fatty acids	4	6	141	321	0.235756	1
ko00380	Tryptophan metabolism	5	8	141	321	0.237544	1
ko00460	Cyanoamino acid metabolism	5	8	141	321	0.237544	1
ko00592	alpha-Linolenic acid metabolism	8	15	141	321	0.311648	1
ko00591	Linoleic acid metabolism	6	11	141	321	0.33709	1
ko00966	Glucosinolate biosynthesis	5	9	141	321	0.351615	1
ko00260	Glycine, serine and threonine metabolism	4	7	141	321	0.367851	1
ko00960	Tropane, piperidine and pyridine alkaloid biosynthesis	4	7	141	321	0.367851	1
ko00500	Starch and sucrose metabolism	4	7	141	321	0.367851	1
ko00620	Pyruvate metabolism	3	5	141	321	0.386517	1
ko00750	Vitamin B6 metabolism	3	5	141	321	0.386517	1
ko00073	Cutin, suberine and wax biosynthesis	2	3	141	321	0.409045	1
ko00130	Ubiquinone and other terpenoid-quinone biosynthesis	2	3	141	321	0.409045	1
ko00300	Lysine biosynthesis	2	3	141	321	0.409045	1
ko00062	Fatty acid elongation	1	1	141	321	0.439252	1
ko00904	Diterpenoid biosynthesis	1	1	141	321	0.439252	1
ko00561	Glycerolipid metabolism	1	1	141	321	0.439252	1
ko00072	Synthesis and degradation of ketone bodies	1	1	141	321	0.439252	1
ko00440	Phosphonate and phosphinate metabolism	1	1	141	321	0.439252	1
ko00785	Lipoic acid metabolism	1	1	141	321	0.439252	1
ko00970	Aminoacyl-tRNA biosynthesis	6	12	141	321	0.441931	1
ko00052	Galactose metabolism	6	12	141	321	0.441931	1
ko00941	Flavonoid biosynthesis	8	18	141	321	0.575024	1
ko00030	Pentose phosphate pathway	2	4	141	321	0.592159	1
ko00730	Thiamine metabolism	2	4	141	321	0.592159	1
ko00010	Glycolysis / Gluconeogenesis	2	4	141	321	0.592159	1
ko00330	Arginine and proline metabolism	4	9	141	321	0.615393	1
ko01240	Biosynthesis of cofactors	15	35	141	321	0.621526	1
ko00230	Purine metabolism	6	14	141	321	0.635512	1
ko00232	Caffeine metabolism	1	2	141	321	0.686332	1
ko00523	Polyketide sugar unit biosynthesis	1	2	141	321	0.686332	1
ko04075	Plant hormone signal transduction	1	2	141	321	0.686332	1
ko00901	Indole alkaloid biosynthesis	1	2	141	321	0.686332	1
ko01212	Fatty acid metabolism	1	2	141	321	0.686332	1
ko00311	Penicillin and cephalosporin biosynthesis	1	2	141	321	0.686332	1
ko00770	Pantothenate and CoA biosynthesis	4	10	141	321	0.714029	1
ko00350	Tyrosine metabolism	4	10	141	321	0.714029	1
ko00340	Histidine metabolism	2	5	141	321	0.729254	1
ko00240	Pyrimidine metabolism	3	8	141	321	0.764061	1
ko01200	Carbon metabolism	6	16	141	321	0.783502	1
ko00944	Flavone and flavonol biosynthesis	6	16	141	321	0.783502	1
ko00940	Phenylpropanoid biosynthesis	6	16	141	321	0.783502	1
ko02010	ABC transporters	12	31	141	321	0.789007	1
ko01100	Metabolic pathways	88	208	141	321	0.818633	1
ko00524	Neomycin, kanamycin and gentamicin biosynthesis	1	3	141	321	0.824975	1
ko00562	Inositol phosphate metabolism	1	3	141	321	0.824975	1
ko00943	Isoflavonoid biosynthesis	1	3	141	321	0.824975	1
ko00900	Terpenoid backbone biosynthesis	1	3	141	321	0.824975	1
ko00190	Oxidative phosphorylation	1	3	141	321	0.824975	1
ko00650	Butanoate metabolism	2	6	141	321	0.825242	1
ko00310	Lysine degradation	2	6	141	321	0.825242	1
ko00040	Pentose and glucuronate interconversions	2	6	141	321	0.825242	1
ko00520	Amino sugar and nucleotide sugar metabolism	2	6	141	321	0.825242	1
ko00660	C5-Branched dibasic acid metabolism	2	6	141	321	0.825242	1
ko00760	Nicotinate and nicotinamide metabolism	3	9	141	321	0.838395	1
ko00410	beta-Alanine metabolism	2	7	141	321	0.889599	1
ko00250	Alanine, aspartate and glutamate metabolism	2	7	141	321	0.889599	1
ko00480	Glutathione metabolism	2	7	141	321	0.889599	1
ko00908	Zeatin biosynthesis	1	4	141	321	0.90258	1
ko00360	Phenylalanine metabolism	5	17	141	321	0.934526	1
ko00280	Valine, leucine and isoleucine degradation	1	5	141	321	0.945912	1
ko00020	Citrate cycle (TCA cycle)	1	7	141	321	0.983454	1
ko00270	Cysteine and methionine metabolism	1	7	141	321	0.983454	1
ko00630	Glyoxylate and dicarboxylate metabolism	2	11	141	321	0.984807	1
ko00053	Ascorbate and aldarate metabolism	1	10	141	321	0.997254	1

## Sheet: KEGG for DEGs
KEGG_map	Description	Diff	Background	Total_diff	Total_background	P-value	Adjusted P-value
ko04712	Circadian rhythm - plant	10	129	588	10757	0.167791	1
ko04626	Plant-pathogen interaction	68	1295	588	10757	0.661423	1
ko04146	Peroxisome	6	157	588	10757	0.865583	1
ko04145	Phagosome	3	150	588	10757	0.990116	1
ko04144	Endocytosis	18	294	588	10757	0.343434	1
ko04141	Protein processing in endoplasmic reticulum	26	354	588	10757	0.0762094	1
ko04130	SNARE interactions in vesicular transport	2	57	588	10757	0.826372	1
ko04120	Ubiquitin mediated proteolysis	6	260	588	10757	0.9963	1
ko04075	Plant hormone signal transduction	53	585	588	10757	0.000177821	0.0216942
ko04070	Phosphatidylinositol signaling system	9	150	588	10757	0.43615	1
ko04016	MAPK signaling pathway - plant	37	522	588	10757	0.0618949	1
ko03450	Non-homologous end-joining	1	11	588	10757	0.461322	1
ko03440	Homologous recombination	5	196	588	10757	0.984574	1
ko03430	Mismatch repair	1	126	588	10757	0.999196	1
ko03420	Nucleotide excision repair	3	145	588	10757	0.987636	1
ko03410	Base excision repair	4	75	588	10757	0.592367	1
ko03060	Protein export	4	92	588	10757	0.748099	1
ko03050	Proteasome	2	128	588	10757	0.993902	1
ko03040	Spliceosome	11	310	588	10757	0.956299	1
ko03030	DNA replication	3	137	588	10757	0.982382	1
ko03020	RNA polymerase	10	148	588	10757	0.290454	1
ko03018	RNA degradation	7	197	588	10757	0.919285	1
ko03015	mRNA surveillance pathway	6	217	588	10757	0.981247	1
ko03013	RNA transport	11	315	588	10757	0.961907	1
ko03010	Ribosome	12	522	588	10757	0.999911	1
ko03008	Ribosome biogenesis in eukaryotes	2	141	588	10757	0.996827	1
ko02010	ABC transporters	9	116	588	10757	0.183383	1
ko01240	Biosynthesis of cofactors	19	421	588	10757	0.838301	1
ko01230	Biosynthesis of amino acids	12	340	588	10757	0.964122	1
ko01212	Fatty acid metabolism	12	131	588	10757	0.0545481	1
ko01210	2-Oxocarboxylic acid metabolism	4	93	588	10757	0.755649	1
ko01200	Carbon metabolism	19	426	588	10757	0.851991	1
ko01110	Biosynthesis of secondary metabolites	184	2381	588	10757	7.6207e-08	9.29726e-06
ko01100	Metabolic pathways	287	4656	588	10757	0.0031662	0.386277
ko01040	Biosynthesis of unsaturated fatty acids	3	41	588	10757	0.390167	1
ko00970	Aminoacyl-tRNA biosynthesis	7	196	588	10757	0.916858	1
ko00966	Glucosinolate biosynthesis	4	20	588	10757	0.0212659	1
ko00965	Betalain biosynthesis	1	48	588	10757	0.933083	1
ko00960	Tropane, piperidine and pyridine alkaloid biosynthesis	4	46	588	10757	0.242231	1
ko00950	Isoquinoline alkaloid biosynthesis	5	70	588	10757	0.336113	1
ko00945	Stilbenoid, diarylheptanoid and gingerol biosynthesis	5	136	588	10757	0.871829	1
ko00944	Flavone and flavonol biosynthesis	5	20	588	10757	0.00374569	0.456974
ko00943	Isoflavonoid biosynthesis	9	24	588	10757	2.55648e-06	0.00031189
ko00942	Anthocyanin biosynthesis	3	33	588	10757	0.268727	1
ko00941	Flavonoid biosynthesis	16	196	588	10757	0.0705542	1
ko00940	Phenylpropanoid biosynthesis	27	411	588	10757	0.18419	1
ko00910	Nitrogen metabolism	4	38	588	10757	0.151761	1
ko00909	Sesquiterpenoid and triterpenoid biosynthesis	5	55	588	10757	0.180545	1
ko00908	Zeatin biosynthesis	4	60	588	10757	0.417032	1
ko00906	Carotenoid biosynthesis	6	95	588	10757	0.418872	1
ko00905	Brassinosteroid biosynthesis	4	36	588	10757	0.131531	1
ko00904	Diterpenoid biosynthesis	8	79	588	10757	0.0660901	1
ko00903	Limonene and pinene degradation	1	11	588	10757	0.461322	1
ko00902	Monoterpenoid biosynthesis	3	21	588	10757	0.104087	1
ko00900	Terpenoid backbone biosynthesis	22	98	588	10757	1.01718e-08	1.24097e-06
ko00860	Porphyrin and chlorophyll metabolism	4	84	588	10757	0.681254	1
ko00790	Folate biosynthesis	1	42	588	10757	0.906105	1
ko00780	Biotin metabolism	1	39	588	10757	0.888785	1
ko00770	Pantothenate and CoA biosynthesis	4	58	588	10757	0.391984	1
ko00760	Nicotinate and nicotinamide metabolism	3	49	588	10757	0.50614	1
ko00750	Vitamin B6 metabolism	4	32	588	10757	0.0948391	1
ko00740	Riboflavin metabolism	2	41	588	10757	0.6642	1
ko00730	Thiamine metabolism	6	34	588	10757	0.00943374	1
ko00710	Carbon fixation in photosynthetic organisms	2	136	588	10757	0.995917	1
ko00650	Butanoate metabolism	2	39	588	10757	0.637046	1
ko00640	Propanoate metabolism	11	82	588	10757	0.00484281	0.590823
ko00630	Glyoxylate and dicarboxylate metabolism	6	145	588	10757	0.811442	1
ko00620	Pyruvate metabolism	18	188	588	10757	0.0145748	1
ko00604	Glycosphingolipid biosynthesis - ganglio series	2	36	588	10757	0.593133	1
ko00603	Glycosphingolipid biosynthesis - globo and isoglobo series	2	20	588	10757	0.299394	1
ko00600	Sphingolipid metabolism	5	97	588	10757	0.617819	1
ko00592	alpha-Linolenic acid metabolism	8	92	588	10757	0.129574	1
ko00590	Arachidonic acid metabolism	1	51	588	10757	0.943512	1
ko00565	Ether lipid metabolism	3	61	588	10757	0.655604	1
ko00564	Glycerophospholipid metabolism	9	174	588	10757	0.616302	1
ko00563	Glycosylphosphatidylinositol (GPI)-anchor biosynthesis	4	51	588	10757	0.303789	1
ko00562	Inositol phosphate metabolism	9	139	588	10757	0.349491	1
ko00561	Glycerolipid metabolism	15	138	588	10757	0.0083373	1
ko00531	Glycosaminoglycan degradation	2	48	588	10757	0.746492	1
ko00520	Amino sugar and nucleotide sugar metabolism	9	190	588	10757	0.718067	1
ko00513	Various types of N-glycan biosynthesis	1	47	588	10757	0.929195	1
ko00511	Other glycan degradation	4	106	588	10757	0.838488	1
ko00510	N-Glycan biosynthesis	1	75	588	10757	0.985461	1
ko00500	Starch and sucrose metabolism	18	363	588	10757	0.700903	1
ko00480	Glutathione metabolism	8	116	588	10757	0.300797	1
ko00460	Cyanoamino acid metabolism	11	119	588	10757	0.0605913	1
ko00440	Phosphonate and phosphinate metabolism	1	12	588	10757	0.490797	1
ko00430	Taurine and hypotaurine metabolism	2	14	588	10757	0.176207	1
ko00410	beta-Alanine metabolism	17	84	588	10757	2.28056e-06	0.000278228
ko00402	Benzoxazinoid biosynthesis	1	20	588	10757	0.675438	1
ko00400	Phenylalanine, tyrosine and tryptophan biosynthesis	1	69	588	10757	0.979582	1
ko00380	Tryptophan metabolism	14	141	588	10757	0.0219853	1
ko00360	Phenylalanine metabolism	7	84	588	10757	0.174783	1
ko00350	Tyrosine metabolism	6	95	588	10757	0.418872	1
ko00340	Histidine metabolism	7	37	588	10757	0.00344991	0.420889
ko00330	Arginine and proline metabolism	14	88	588	10757	0.000275062	0.0335576
ko00310	Lysine degradation	12	100	588	10757	0.00819041	0.99923
ko00300	Lysine biosynthesis	2	24	588	10757	0.380552	1
ko00290	Valine, leucine and isoleucine biosynthesis	1	24	588	10757	0.740914	1
ko00280	Valine, leucine and isoleucine degradation	13	90	588	10757	0.00115251	0.140606
ko00270	Cysteine and methionine metabolism	6	170	588	10757	0.909019	1
ko00260	Glycine, serine and threonine metabolism	11	124	588	10757	0.0765319	1
ko00250	Alanine, aspartate and glutamate metabolism	6	104	588	10757	0.506239	1
ko00240	Pyrimidine metabolism	7	113	588	10757	0.422945	1
ko00230	Purine metabolism	4	200	588	10757	0.995886	1
ko00220	Arginine biosynthesis	3	52	588	10757	0.546644	1
ko00196	Photosynthesis - antenna proteins	3	18	588	10757	0.0719249	1
ko00195	Photosynthesis	5	227	588	10757	0.995497	1
ko00190	Oxidative phosphorylation	5	315	588	10757	0.999901	1
ko00130	Ubiquinone and other terpenoid-quinone biosynthesis	5	60	588	10757	0.229542	1
ko00100	Steroid biosynthesis	2	45	588	10757	0.713576	1
ko00073	Cutin, suberine and wax biosynthesis	13	74	588	10757	0.000163526	0.0199501
ko00072	Synthesis and degradation of ketone bodies	1	8	588	10757	0.362278	1
ko00071	Fatty acid degradation	10	100	588	10757	0.0462595	1
ko00062	Fatty acid elongation	8	74	588	10757	0.0481838	1
ko00061	Fatty acid biosynthesis	9	88	588	10757	0.0505308	1
ko00053	Ascorbate and aldarate metabolism	16	167	588	10757	0.020397	1
ko00052	Galactose metabolism	12	107	588	10757	0.0137052	1
ko00051	Fructose and mannose metabolism	4	89	588	10757	0.724383	1
ko00040	Pentose and glucuronate interconversions	13	239	588	10757	0.548504	1
ko00030	Pentose phosphate pathway	2	78	588	10757	0.931983	1
ko00010	Glycolysis / Gluconeogenesis	13	199	588	10757	0.293294	1
