# Supplementary material for: Identification and characterization of a novel gene involved in glandular trichome development in Nepeta tenuifolia
Source: Front Plant Sci. 2022 Jul 29;13:936244. doi: 10.3389/fpls.2022.936244 (PMC9372485; doi:10.3389/fpls.2022.936244)
Supplement: Supplementary file 4 [file Table_4.XLSX]

## Sheet: TRV2_vs_TRV2-MIXTA.all
ID	TRV2-1	TRV2-2	TRV2-3	TRV2-MIXTA-1	TRV2-MIXTA-2	TRV2-MIXTA-3	baseMean	TRV2	TRV2-MIXTA	log2FoldChange	pvalue	padj	regulated
Sch000000220	276	229	253	1942	2276	2206	1216.73	245.613	2187.85	3.15529	4.24e-295	8.87e-291	up
Sch000002765	1077	982	1230	4415	5010	4929	2977.44	1062.99	4891.9	2.20126	3.6e-268	3.76e-264	up
Sch000011522	2507	2130	2648	5673	6541	6333	4337.65	2355.31	6319.98	1.42353	6.43e-121	4.48e-117	up
Sch000012438	2794	2439	2908	5705	6792	6518	4554.1	2633.9	6474.3	1.29727	1.58e-111	8.24e-108	up
novel.1533	703	711	764	41	95	76	388.465	705.771	71.1584	-3.29686	7.04e-107	2.95e-103	down
novel.152	519	497	502	29	25	31	260.792	492.515	29.0688	-4.08761	1.7e-99	5.93e-96	down
novel.1534	937	999	961	191	190	198	569.247	940.598	197.896	-2.25123	4.98e-99	1.49e-95	down
novel.3057	736	859	823	104	141	112	453.291	785.03	121.552	-2.69071	1.65e-97	4.31e-94	down
Sch000019518	5178	5394	5362	11241	12199	11917	8619.55	5170.52	12068.6	1.22294	1.39e-96	3.24e-93	up
Sch000004160	627	589	735	1624	1787	1861	1213.35	630.54	1796.17	1.50898	2.24e-92	4.69e-89	up
novel.1352	504	487	566	50	50	64	279.81	503.848	55.7732	-3.17463	4.04e-92	7.67e-89	down
Sch000001291	5606	5718	5808	2291	2403	2630	4026.74	5557.26	2496.22	-1.15476	2.73e-88	4.76e-85	down
Sch000003138	2125	2025	2237	813	908	928	1485.68	2068.88	902.475	-1.19726	3.91e-75	6.3e-72	down
Sch000001496	3206	3282	3275	1294	1337	1407	2273.04	3167.93	1378.16	-1.20138	6.31e-74	9.42e-71	down
Sch000014252	3994	3635	3927	1541	1786	1632	2718.4	3745.16	1691.65	-1.14709	1.24e-69	1.73e-66	down
Sch000020970	2567	2297	2721	4638	5188	4964	3749.99	2454.14	5045.83	1.03938	1.37e-68	1.79e-65	up
Sch000019157	2262	2109	2362	839	969	1073	1579.62	2180.52	978.727	-1.15481	3.17e-68	3.9e-65	down
Sch000011929	65	61	94	363	486	533	269.174	70.8073	467.541	2.71958	5.54e-66	6.44e-63	up
Sch000026669	4310	3875	4540	6638	8038	8010	5915.94	4117.99	7713.89	0.905495	1.19e-65	1.31e-62	up
novel.787	504	549	504	67	78	109	295.871	505.943	85.7995	-2.55279	2.18e-65	2.28e-62	down
Sch000016228	525	504	601	1133	1405	1395	931.85	527.222	1336.48	1.34178	7.16e-63	7.13e-60	up
novel.3058	430	408	423	65	69	73	239.762	408.945	70.5793	-2.53569	1.29e-62	1.22e-59	down
Sch000009813	2311	2105	2427	948	1107	1111	1646.32	2215.08	1077.56	-1.03964	7.39e-59	6.72e-56	down
Sch000003979	202030	188183	202420	98302	116431	110733	151463	192071	110855	-0.792964	1.4e-58	1.22e-55	down
Sch000014947	76	70	58	371	400	374	228.852	66.418	391.285	2.56181	8.07e-57	6.75e-54	up
Sch000005294	483	485	580	1052	1225	1320	861.512	500.611	1222.41	1.28768	3.03e-55	2.44e-52	up
novel.2111	298	278	285	28	33	31	155.32	279.29	31.3487	-3.15582	1.25e-53	9.68e-51	down
Sch000028735	7149	7126	7197	10889	11839	12417	9471.28	6966.09	11976.5	0.781881	4.84e-52	3.61e-49	up
Sch000012169	4895	4750	4945	2279	2673	2843	3690.14	4731	2649.27	-0.835991	2.3e-51	1.66e-48	down
Sch000009260	260	277	241	644	767	841	508.78	253.058	764.502	1.5983	2.53e-50	1.76e-47	up
Sch000027840	3559	3583	3744	5418	6237	6162	4799.13	3529.43	6068.84	0.782111	9.32e-50	6.28e-47	up
Sch000005479	1953	1992	2297	3461	3857	3771	2900.89	2019.94	3781.83	0.904286	3.45e-49	2.26e-46	up
novel.1351	259	284	228	18	18	22	135.438	251.128	19.7466	-3.66743	6.03e-49	3.82e-46	down
Sch000005793	7413	6826	7946	10232	12370	12339	9530.53	7179.79	11881.3	0.726674	8.54e-49	5.25e-46	up
Sch000029605	563	579	536	130	136	175	347.482	545.22	149.745	-1.86174	5.8e-48	3.47e-45	down
Sch000025391	946	919	1068	1645	1996	1931	1422.43	949.111	1895.74	0.997918	1.93e-47	1.12e-44	up
Sch000026479	7869	7328	8460	10599	12769	13185	10039.2	7657.14	12421.3	0.697995	2.35e-46	1.33e-43	up
Sch000021853	505	495	612	1006	1237	1277	858.213	521.007	1195.42	1.19781	6.72e-46	3.7e-43	up
Sch000026371	835	836	901	1421	1647	1743	1234.65	833.416	1635.88	0.973499	7.18e-45	3.85e-42	up
Sch000019097	5404	5081	5492	2792	3182	3172	4146.6	5177.53	3115.67	-0.732812	1.64e-44	8.56e-42	down
Sch000014807	3644	3580	3674	1764	1821	2094	2734.49	3534.66	1934.31	-0.869719	4.72e-44	2.41e-41	down
Sch000019825	1438	1374	1426	619	623	638	1008.46	1374.35	642.578	-1.0984	5.7e-43	2.84e-40	down
novel.2955	1201	1273	1371	2002	2327	2426	1771.62	1245.78	2297.47	0.883341	3.29e-42	1.6e-39	up
novel.1506	2600	2712	2743	1314	1403	1445	2016.33	2612.97	1419.69	-0.880496	2.2e-41	1.05e-38	down
Sch000023314	2309	2290	2175	1024	1077	1128	1650.84	2200.13	1101.55	-0.998291	2.66e-41	1.23e-38	down
Sch000000076	594	524	693	1160	1418	1287	950.618	584.759	1316.48	1.16941	2.84e-41	1.29e-38	up
Sch000022773	13879	13869	14137	7610	7805	8028	10796.7	13586.3	8007.08	-0.763005	3.6e-41	1.6e-38	down
Sch000008293	3730	3891	4272	1999	2072	2022	2967.45	3852.04	2082.85	-0.887985	7.21e-41	3.14e-38	down
Sch000007579	2155	2096	1833	3496	4133	4343	3023.97	1978.93	4069.02	1.04076	8.78e-41	3.75e-38	up
novel.3032	433	359	416	815	999	902	658.113	391.091	925.135	1.24178	4.55e-39	1.9e-36	up
Sch000015839	372	419	451	829	887	1020	666.607	402.36	930.854	1.21036	9.62e-39	3.95e-36	up
Sch000018881	8173	7933	7963	4315	4467	4594	6188.59	7809.88	4567.3	-0.774223	1.16e-38	4.66e-36	down
Sch000013027	1935	2339	2124	889	964	1015	1528.25	2079.17	977.333	-1.08892	2.16e-37	8.52e-35	down
Sch000001216	8270	7965	8529	4642	5372	5382	6633.87	8026.02	5241.73	-0.614591	6.08e-37	2.35e-34	down
Sch000004439	1496	1379	1465	2122	2450	2593	1921.76	1406.93	2436.59	0.792842	7.26e-37	2.76e-34	up
Sch000019374	2098	2076	2236	1091	1163	1217	1630.38	2077.14	1183.62	-0.81197	1.25e-36	4.66e-34	down
Sch000010477	539	526	598	974	1126	1082	811.366	538.36	1084.37	1.00964	1.67e-35	6.13e-33	up
Sch000023270	288	347	351	712	782	765	545.264	319.769	770.76	1.2693	2.53e-35	9.11e-33	up
Sch000009889	2748	2397	2789	3712	4117	4376	3361.69	2568.1	4155.29	0.694075	8.35e-35	2.96e-32	up
Sch000006835	1728	1638	1787	793	949	1006	1301.51	1669.57	933.455	-0.837782	3.84e-34	1.34e-31	down
Sch000016046	1302	1203	1385	1868	2297	2245	1719.33	1259.18	2179.49	0.791599	3.91e-34	1.34e-31	up
Sch000008984	3732	3951	4172	2000	2257	2018	2992.9	3842.45	2143.35	-0.842735	4.36e-34	1.47e-31	down
novel.2157	372	504	459	977	982	1175	750.563	433.758	1067.37	1.30016	1.26e-33	4.18e-31	up
Sch000025379	7570	7063	7362	3889	4586	4859	5832.01	7132.58	4531.44	-0.654082	3.1e-33	1.01e-30	down
Sch000014014	4302	4760	4579	6561	7585	7578	5912.78	4428.71	7396.85	0.740284	3.57e-33	1.15e-30	up
Sch000019844	271	225	284	595	645	598	440.121	252.129	628.114	1.31452	7.45e-33	2.36e-30	up
Sch000026555	3121	3074	3080	1642	1621	1774	2364.82	3009.56	1720.08	-0.807633	1.29e-32	4e-30	down
Sch000008818	389	364	396	708	829	793	583.048	372.306	793.789	1.09224	1.3e-32	4e-30	up
Sch000021825	58	50	40	194	249	254	142.34	48.2149	236.466	2.30003	1.35e-32	4.08e-30	up
Sch000021790	10595	9335	9884	13260	15842	15966	12496.7	9666.57	15326.9	0.665097	1.38e-32	4.11e-30	up
Sch000007707	1535	1417	1867	2851	3179	2808	2288.31	1555.9	3020.72	0.956122	1.67e-32	4.93e-30	up
Sch000013738	367	422	439	815	818	947	638.742	398.07	879.415	1.14356	1.92e-32	5.57e-30	up
Sch000001312	424464	388670	450622	241980	279838	258687	337616	409030	266203	-0.619686	7.51e-32	2.15e-29	down
Sch000007393	25	26	32	152	257	177	112.811	26.8239	198.799	2.88885	9.29e-32	2.63e-29	up
Sch000001819	2288	2200	2479	3052	3874	4023	2985.11	2255.87	3714.35	0.719903	1.63e-31	4.53e-29	up
Sch000021660	2128	2082	2349	3014	3481	3393	2746.17	2123.63	3368.71	0.665427	2.36e-31	6.49e-29	up
Sch000006710	3958	3997	3950	2071	2253	2545	3100.25	3863.75	2336.76	-0.725082	2.98e-31	8.08e-29	down
Sch000018386	2377	2331	2197	1117	1233	1312	1744.97	2243.02	1246.91	-0.846666	4.73e-31	1.27e-28	down
Sch000012216	1162	1305	1126	1957	2253	2347	1699.81	1168.8	2230.82	0.933703	5.29e-31	1.4e-28	up
Sch000007353	77	73	79	230	283	288	173.156	74.2071	272.106	1.87576	5.72e-31	1.49e-28	up
Sch000000810	1386	1351	1513	2124	2541	2300	1875.17	1376.24	2374.09	0.786346	6.43e-31	1.66e-28	up
Sch000012313	68	53	48	204	249	257	148.064	54.9522	241.176	2.1377	9.57e-31	2.44e-28	up
Sch000020009	433	474	515	926	1032	916	721.414	460.618	982.211	1.09154	2.67e-30	6.72e-28	up
Sch000010380	389	308	408	667	796	820	566.489	356.918	776.061	1.11961	4.31e-30	1.07e-27	up
Sch000026601	1071	950	1124	477	539	547	775	1017.62	532.381	-0.935285	5.67e-30	1.4e-27	down
Sch000023324	2315	2530	2279	3647	3929	4246	3171.37	2315.71	4027.04	0.798781	1.62e-29	3.94e-27	up
Sch000007751	654	622	659	1009	1131	1224	885.866	627.274	1144.46	0.868113	2.81e-29	6.74e-27	up
Sch000024665	5723	5336	5527	7669	8808	8282	6911.15	5379.16	8443.14	0.650409	4.69e-29	1.11e-26	up
Sch000017338	2990	2494	2676	1304	1577	1473	2064.01	2645.41	1482.62	-0.835279	8.75e-29	2.06e-26	down
Sch000019299	1046	1007	1030	1503	1667	1841	1352.3	1000.04	1704.55	0.770086	1.98e-28	4.59e-26	up
Sch000006234	2169	2099	2498	3186	3523	3459	2828.37	2188.49	3468.26	0.663627	5.47e-28	1.26e-25	up
Sch000002194	304	166	173	27	24	29	118.052	208.755	27.3484	-2.93536	6.81e-28	1.55e-25	down
Sch000004006	1311	1247	1230	1806	2118	2150	1648.03	1229.56	2066.51	0.749877	1.33e-27	3e-25	up
Sch000003773	1608	1708	1789	2627	2834	2690	2219.69	1654.88	2784.51	0.750339	1.65e-27	3.67e-25	up
Sch000025362	137	122	134	14	9	4	68.4259	127.335	9.51709	-3.7817	3.48e-27	7.65e-25	down
Sch000009545	2439	2154	2556	3346	3862	3612	3001.35	2313.08	3689.62	0.673184	3.78e-27	8.24e-25	up
Sch000014551	901	719	953	1475	1638	1505	1204.15	831.054	1577.25	0.922926	6.03e-27	1.3e-24	up
Sch000016191	3463	3202	3529	1984	2170	2198	2734.15	3302.43	2165.88	-0.609008	1.12e-26	2.39e-24	down
Sch000016532	2258	2196	2249	1209	1368	1395	1763.45	2174.18	1352.72	-0.684429	1.2e-26	2.53e-24	down
novel.219	150	167	188	24	28	33	96.1441	163.462	28.8259	-2.50012	1.56e-26	3.25e-24	down
Sch000005202	1513	1538	1423	686	796	857	1124.37	1453.74	794.993	-0.869495	2.03e-26	4.2e-24	down
novel.1442	365	409	414	129	148	152	265.669	385.322	146.016	-1.39931	3.28e-26	6.73e-24	down
Sch000022948	513	543	567	862	1031	985	753.014	526.159	979.868	0.897515	3.5e-26	7.1e-24	up
Sch000027877	342	368	378	122	124	132	240.93	352.816	129.044	-1.45267	4.06e-26	8.16e-24	down
Sch000028680	4612	4714	4666	2604	2847	3171	3737.23	4540.85	2933.61	-0.629956	7.14e-26	1.42e-23	down
Sch000020478	8279	7808	8167	4349	5232	5722	6529.1	7864.46	5193.74	-0.598115	7.91e-26	1.56e-23	down
Sch000026215	213	184	261	487	567	484	368.763	212.193	525.332	1.30462	1.3e-25	2.54e-23	up
Sch000025068	4028	4090	4379	2475	2518	2541	3312.45	4049.84	2575.06	-0.65401	1.64e-25	3.18e-23	down
Sch000001681	8065	7918	8011	4838	5025	5342	6485.81	7784.26	5187.36	-0.585711	2.21e-25	4.23e-23	down
Sch000007210	6937	6503	6656	3997	4235	4469	5424.97	6518.85	4331.08	-0.590009	3.29e-25	6.26e-23	down
Sch000005315	13569	12976	13445	7545	8910	9686	10923.5	12968.8	8878.27	-0.546432	6.3e-25	1.19e-22	down
Sch000001726	3118	3036	3432	4004	4468	4676	3790.34	3103.61	4477.07	0.528468	7.55e-25	1.41e-22	up
Sch000003836	2095	1987	2486	3250	3724	3346	2822.74	2122.53	3522.94	0.730276	1.11e-24	2.05e-22	up
Sch000027318	26799	25522	28585	17254	19555	20420	22839.6	26200.5	19478.8	-0.427686	1.46e-24	2.68e-22	FALSE
Sch000022461	762	694	861	359	308	372	552.295	748.98	355.609	-1.07779	2.39e-24	4.35e-22	down
Sch000026589	1740	1856	2020	2468	2810	3049	2325.28	1819.19	2831.37	0.638475	2.58e-24	4.64e-22	up
novel.1809	3315	3484	3497	4788	5051	5139	4226.42	3340.36	5112.47	0.613972	3.1e-24	5.55e-22	up
Sch000013017	1327	1409	1458	705	803	858	1082.32	1359.87	804.766	-0.756169	4.84e-24	8.57e-22	down
Sch000004370	2040	2134	1938	1031	1100	1234	1566.09	1986.56	1145.62	-0.793617	6.16e-24	1.08e-21	down
Sch000022803	133	155	130	318	384	358	248.511	136.04	360.981	1.41083	8.7e-24	1.51e-21	up
Sch000015978	10767	10018	10537	6056	7162	7566	8609.32	10155.5	7063.1	-0.523633	8.74e-24	1.51e-21	down
Sch000018619	3938	3642	4020	4742	5313	5617	4546.22	3757.81	5334.63	0.505541	8.99e-24	1.54e-21	up
Sch000012460	917	795	948	1294	1581	1435	1164.35	860.619	1468.07	0.769964	4.66e-23	7.93e-21	up
Sch000014524	13	22	21	119	129	118	71.6429	18.1734	125.112	2.78386	4.79e-23	8.08e-21	up
Sch000002683	2020	1871	2065	2520	2871	2967	2387.21	1929.44	2844.98	0.560312	5.45e-23	9.12e-21	up
Sch000017577	2092	2002	2117	1182	1310	1282	1650.39	2013.48	1287.29	-0.645852	6.89e-23	1.14e-20	down
Sch000010606	3950	4459	4244	2253	2644	2717	3349.17	4108.64	2589.7	-0.665449	8.94e-23	1.47e-20	down
novel.774	7	9	16	90	96	133	59.1582	10.2558	108.061	3.38779	9.72e-23	1.59e-20	up
Sch000014090	197	176	189	372	426	420	298.564	182.165	414.962	1.1879	1.07e-22	1.73e-20	up
Sch000011706	4141	4123	4346	2380	2649	3046	3415.88	4087.81	2743.96	-0.574571	1.34e-22	2.15e-20	down
Sch000002422	509	481	576	224	221	253	372.308	506.503	238.113	-1.09076	1.8e-22	2.87e-20	down
Sch000018991	765	773	732	1109	1253	1334	997.429	737.292	1257.56	0.77157	2.09e-22	3.31e-20	up
novel.273	3303	3216	3425	1990	1997	1951	2627.52	3223.1	2031.93	-0.666619	2.28e-22	3.58e-20	down
Sch000001376	360	384	393	133	159	158	260.909	368.737	153.082	-1.2673	2.35e-22	3.64e-20	down
Sch000026595	555	539	590	816	954	1008	744.968	545.552	944.385	0.79227	2.35e-22	3.64e-20	up
novel.1006	106	137	103	293	332	313	216.404	112.822	319.987	1.50747	3.13e-22	4.81e-20	up
novel.452	191	176	189	39	53	48	113.873	180.208	47.5372	-1.92005	9.51e-22	1.45e-19	down
Sch000006792	545	692	548	214	206	273	408.634	581.508	235.761	-1.30109	9.85e-22	1.49e-19	down
Sch000002866	310	334	307	101	125	110	211.75	309.022	114.478	-1.43206	1.03e-21	1.55e-19	down
Sch000022478	33	42	62	205	173	182	118.244	44.0837	192.405	2.11844	1.05e-21	1.57e-19	up
Sch000025432	2252	2178	2121	1206	1366	1351	1731.86	2126.83	1336.9	-0.669688	1.65e-21	2.45e-19	down
Sch000021888	166	193	239	392	447	466	318.644	193.178	444.11	1.19966	1.69e-21	2.49e-19	up
Sch000017805	5195	5179	5555	3262	3545	3919	4406.43	5162.05	3650.8	-0.499634	1.85e-21	2.71e-19	FALSE
Sch000016362	2717	2567	3205	1646	1761	1722	2247.47	2743.47	1751.46	-0.648543	4.26e-21	6.19e-19	down
novel.889	123	163	156	2	0	3	72.5925	143.478	1.70747	-6.39663	4.42e-21	6.37e-19	down
Sch000007939	802	850	715	307	408	379	570.942	770.368	371.516	-1.05	4.52e-21	6.48e-19	down
Sch000025359	182	184	127	394	385	491	296.618	160.979	432.257	1.4288	5.91e-21	8.41e-19	up
Sch000027711	4623	4034	5063	6052	7138	6512	5576.05	4434.66	6717.45	0.598759	7.79e-21	1.1e-18	up
Sch000006010	5902	5839	5729	3480	3944	4018	4783.71	5670.79	3896.62	-0.541162	8.95e-21	1.26e-18	down
Sch000014374	870	808	931	1320	1592	1342	1148.16	844.5	1451.82	0.780974	1.06e-20	1.48e-18	up
novel.2276	231	257	258	84	75	77	161.49	242.003	80.9772	-1.58473	1.44e-20	1.99e-18	down
Sch000013005	4075	4177	4166	2511	2763	2748	3382.68	4029.46	2735.91	-0.558698	1.67e-20	2.3e-18	down
Sch000017584	7350	7327	8150	9277	10462	10206	8800.83	7392.42	10209.3	0.465626	1.91e-20	2.62e-18	FALSE
Sch000029354	122	135	124	28	29	21	77.7968	130.144	25.4501	-2.35436	2.34e-20	3.18e-18	down
Sch000024795	331	345	393	134	155	141	246.352	345.997	146.707	-1.23953	3.93e-20	5.3e-18	down
Sch000020445	3972	3621	4763	2320	2657	2453	3262.3	3989.64	2534.95	-0.654945	5.16e-20	6.92e-18	down
Sch000008054	1868	1814	1945	1122	1165	1191	1505.63	1823.64	1187.63	-0.619726	6.26e-20	8.34e-18	down
Sch000016926	8126	7336	7937	4147	5392	4396	6165.69	7583.28	4748.1	-0.675503	6.57e-20	8.7e-18	down
Sch000028123	65	49	44	154	180	220	119.547	51.3846	187.709	1.87361	6.76e-20	8.87e-18	up
Sch000021587	275	285	283	102	101	99	188.469	273.558	103.379	-1.40719	6.8e-20	8.87e-18	down
Sch000025414	422	396	437	635	724	755	562.983	406.544	719.422	0.823631	6.83e-20	8.87e-18	up
Sch000008743	248	208	289	418	526	533	370.914	240.371	501.458	1.05972	8.14e-20	1.05e-17	up
Sch000003983	681	669	667	321	359	352	503.218	654.54	351.896	-0.895598	8.82e-20	1.13e-17	down
Sch000005188	870	708	964	416	416	449	628.988	820.57	437.406	-0.909896	9.23e-20	1.18e-17	down
Sch000010420	2404	2422	2650	2966	3498	3696	2937.37	2421.76	3452.99	0.512155	1.01e-19	1.27e-17	up
novel.656	16027	15229	16134	10364	10543	11050	13137.9	15362.6	10913.3	-0.493508	1.01e-19	1.27e-17	FALSE
Sch000027751	4803	4451	5052	2879	3431	3493	3982.67	4632	3333.35	-0.474454	1.2e-19	1.5e-17	FALSE
Sch000006928	1134	1048	1149	575	691	673	869.503	1079.21	659.797	-0.709566	1.25e-19	1.56e-17	down
Sch000003477	242	223	254	460	443	499	355.807	232.786	478.828	1.03903	1.29e-19	1.6e-17	up
Sch000025542	3493	3379	3555	2110	2423	2310	2856.66	3380.46	2332.86	-0.535307	1.53e-19	1.88e-17	down
Sch000001294	1103	1023	1121	605	613	617	839.651	1052	627.306	-0.747729	1.66e-19	2.02e-17	down
Sch000029194	103	86	107	221	262	259	174.106	95.7034	252.509	1.39858	3.56e-19	4.32e-17	up
Sch000019546	2367	2373	2372	1366	1494	1659	1922.7	2307.74	1537.67	-0.585238	3.66e-19	4.42e-17	down
Sch000007677	4136	3821	4702	2572	2753	2585	3398.01	4092.54	2703.49	-0.599042	4.23e-19	5.08e-17	down
Sch000025131	14945	13261	15123	8835	10698	10301	12090.7	14029.4	10152	-0.46667	4.82e-19	5.76e-17	FALSE
Sch000025741	726	651	806	1013	1115	1267	930.044	705.724	1154.36	0.70949	5.28e-19	6.27e-17	up
Sch000019175	9131	7950	8425	10722	12471	11896	10113.6	8269.87	11957.4	0.53198	7.85e-19	9.28e-17	up
Sch000018736	6875	6001	6809	4030	4636	4365	5409	6374.61	4443.39	-0.520915	8.03e-19	9.43e-17	down
Sch000029523	141	120	141	14	31	33	78.0871	130.106	26.0687	-2.30324	8.98e-19	1.05e-16	down
novel.2130	5024	4622	4579	2816	3183	3148	3867.29	4617.23	3117.35	-0.566668	9.78e-19	1.14e-16	down
Sch000016763	458	446	479	712	811	762	613.812	448.196	779.428	0.797871	1e-18	1.16e-16	up
novel.2440	3170	3023	3063	1864	1998	2171	2529.06	3002.96	2055.15	-0.547045	1.05e-18	1.21e-16	down
Sch000010471	1625	1396	1684	2097	2515	2280	1935.46	1521.97	2348.95	0.625552	1.07e-18	1.23e-16	up
Sch000003561	20129	21314	19663	12127	13703	14236	16747.6	19855.2	13639.9	-0.541598	1.24e-18	1.41e-16	down
Sch000007346	966	922	1034	1279	1481	1472	1193.64	946.228	1441.05	0.606709	1.36e-18	1.54e-16	up
novel.2226	1688	1852	1773	2323	2613	2707	2163.8	1725.1	2602.49	0.593767	1.45e-18	1.63e-16	up
Sch000021999	328	388	430	159	192	198	283.502	389.027	177.978	-1.12817	2.16e-18	2.42e-16	down
Sch000025701	16484	15169	16817	10633	10271	10818	13275.3	15700.7	10850	-0.533385	2.76e-18	3.07e-16	down
Sch000006550	646	556	631	834	1064	1030	794.134	593.601	994.666	0.745305	2.78e-18	3.08e-16	up
Sch000027980	965	845	950	1199	1447	1444	1142.37	893.916	1390.82	0.638029	3.05e-18	3.36e-16	up
Sch000011839	3565	3216	3385	2099	2020	2057	2705.29	3296.3	2114.28	-0.641576	3.48e-18	3.81e-16	down
Sch000003665	1572	1565	1535	874	997	973	1242.9	1516.53	969.26	-0.645704	3.53e-18	3.84e-16	down
Sch000006194	10016	8982	9858	10943	12940	14073	11119.9	9349.52	12890.4	0.463488	4.06e-18	4.4e-16	FALSE
Sch000026106	1030	981	928	526	524	528	747.207	954.683	539.732	-0.824007	4.83e-18	5.21e-16	down
Sch000011774	2178	1812	2166	1214	1114	1137	1589.93	1991.86	1188	-0.747379	4.88e-18	5.23e-16	down
Sch000026103	1144	991	1160	1469	1715	1627	1352.95	1066.44	1639.46	0.619912	5.2e-18	5.55e-16	up
Sch000024486	21449	20043	20975	12986	15533	15646	17637.4	20255.4	15019.4	-0.431375	6.52e-18	6.91e-16	FALSE
Sch000029054	601	453	688	969	1016	1035	796.163	561.332	1030.99	0.874865	6.55e-18	6.91e-16	up
Sch000022232	382	400	419	184	165	178	284.965	389.337	180.593	-1.11206	8.03e-18	8.44e-16	down
Sch000010612	105	100	110	306	254	251	190.623	102.043	279.202	1.44874	9e-18	9.41e-16	up
novel.1156	216	258	299	600	511	516	404.694	250.026	559.362	1.15897	9.16e-18	9.53e-16	up
Sch000014284	267	246	250	98	79	91	169.785	247.546	92.0244	-1.43307	1e-17	1.04e-15	down
Sch000018450	1408	1394	1513	814	924	983	1161.88	1398.06	925.703	-0.594424	1.16e-17	1.19e-15	down
Sch000012291	732	626	719	348	385	379	525.876	672.483	379.27	-0.827428	1.31e-17	1.35e-15	down
Sch000021259	23	21	30	92	115	130	69.0079	23.8554	114.16	2.25642	1.51e-17	1.54e-15	up
Sch000029042	1389	1372	1493	812	938	911	1142.43	1378.23	906.634	-0.604496	1.62e-17	1.65e-15	down
novel.1433	91	126	95	3	1	1	51.7531	101.729	1.77675	-5.89556	1.66e-17	1.67e-15	down
Sch000008452	5379	5474	6093	3623	3953	3789	4683.89	5487.55	3880.23	-0.500484	1.7e-17	1.71e-15	down
Sch000014563	1384	1265	1346	786	753	798	1047.26	1295.08	799.433	-0.697614	1.78e-17	1.78e-15	down
novel.2214	61	55	67	153	171	221	121.921	59.1777	184.665	1.64237	1.81e-17	1.81e-15	up
Sch000024555	1443	1336	1636	795	978	902	1169.06	1427.45	910.659	-0.648877	1.85e-17	1.84e-15	down
Sch000024662	5353	5496	5124	3286	3314	3522	4322.93	5189.34	3456.51	-0.586392	2.26e-17	2.23e-15	down
Sch000025250	2639	2757	2744	1567	1788	1963	2224.48	2641.33	1807.64	-0.546418	2.73e-17	2.68e-15	down
novel.2986	204	200	215	0	0	0	100.298	200.596	0	-10.0569	2.92e-17	2.85e-15	down
novel.2572	253	285	284	89	95	128	186.224	266.689	105.759	-1.33099	5.35e-17	5.18e-15	down
Sch000026464	1518	1678	1902	2359	2461	2542	2081.44	1649.97	2512.92	0.606338	5.35e-17	5.18e-15	up
Sch000007121	1985	1884	2033	2450	2597	2906	2310.47	1912.63	2708.31	0.501891	5.48e-17	5.28e-15	up
Sch000022316	584	567	548	266	277	322	423.067	551.664	294.47	-0.904895	6.23e-17	5.98e-15	down
Sch000001865	257	181	265	406	475	486	345.894	226.751	465.037	1.03432	7.04e-17	6.72e-15	up
Sch000013294	1659	1522	1883	2136	2479	2393	2012.35	1637.01	2387.68	0.543856	8.44e-17	8.03e-15	up
Sch000014603	2066	2339	2119	1199	1322	1445	1735.01	2120.37	1349.65	-0.651121	9.2e-17	8.71e-15	down
Sch000011108	2007	1788	1851	1133	1161	1214	1514.53	1831.29	1197.76	-0.613172	1.42e-16	1.34e-14	down
Sch000014079	1489	1395	1375	809	885	911	1135.2	1382.49	887.917	-0.638718	1.55e-16	1.45e-14	down
novel.181	104	109	102	1	3	0	51.8495	102.328	1.37099	-6.23022	2.24e-16	2.09e-14	down
Sch000010646	1491	1504	1572	901	1015	974	1233.19	1480.69	985.686	-0.587533	2.34e-16	2.17e-14	down
novel.182	88	87	92	3	0	2	44.1569	86.5501	1.76381	-5.66484	2.75e-16	2.55e-14	down
Sch000022383	135	128	138	264	294	289	209.394	129.952	288.836	1.1519	2.78e-16	2.56e-14	up
Sch000007714	539	418	511	705	927	830	655.944	474.898	836.991	0.817494	3.25e-16	2.98e-14	up
Sch000005613	1581	1681	1736	2319	2773	2324	2076.28	1620.62	2531.93	0.643529	3.73e-16	3.41e-14	up
Sch000018177	6271	6305	6947	7710	8342	8542	7355.11	6323.44	8386.79	0.407239	4.24e-16	3.85e-14	FALSE
Sch000016118	1101	1055	1224	621	713	759	902.813	1093.83	711.793	-0.619665	4.34e-16	3.93e-14	down
novel.1369	1070	1015	1083	595	623	707	841.215	1026.85	655.579	-0.647376	5.25e-16	4.73e-14	down
Sch000025973	1218	1068	1270	1525	1654	1766	1417.55	1150.53	1684.57	0.549487	5.52e-16	4.95e-14	up
Sch000003181	1828	1883	2073	2442	2730	2641	2269.14	1873.35	2664.93	0.508088	5.92e-16	5.29e-14	up
Sch000016061	1114	1077	1259	624	764	729	918.289	1116.3	720.277	-0.63213	6.38e-16	5.68e-14	down
Sch000011255	806	782	800	1032	1166	1345	988.945	774.589	1203.3	0.636727	7.21e-16	6.39e-14	up
Sch000013927	2688	2486	2486	1541	1707	1775	2098.46	2485.89	1711.04	-0.538721	7.27e-16	6.42e-14	down
Sch000015198	305	295	334	116	144	152	221.101	302.392	139.81	-1.11094	7.4e-16	6.5e-14	down
Sch000028639	421	464	489	649	760	774	594.004	445.323	742.685	0.738473	8.34e-16	7.29e-14	up
Sch000021996	4953	4919	4586	5977	6641	7949	5840.03	4697.36	6982.7	0.572339	9.58e-16	8.35e-14	up
Sch000008685	1498	1369	1530	851	995	997	1195.87	1424.12	967.619	-0.557473	1.11e-15	9.6e-14	down
Sch000009091	2114	1962	2111	1239	1398	1508	1707.59	2005.2	1409.98	-0.507653	1.12e-15	9.69e-14	down
novel.1495	146	144	152	0	0	0	71.6416	143.283	0	-9.57139	1.14e-15	9.77e-14	down
Sch000013591	2450	2498	2421	1446	1646	1765	2022.18	2392.41	1651.95	-0.533604	1.14e-15	9.78e-14	down
Sch000027342	3061	2841	2669	3656	4042	4361	3444.59	2784.58	4104.6	0.560213	1.18e-15	1e-13	up
Sch000007505	1163	1262	1041	585	678	649	889.998	1128.41	651.581	-0.791659	1.62e-15	1.38e-13	down
novel.1338	979	1029	899	473	538	614	748.707	945.497	551.918	-0.774811	1.82e-15	1.54e-13	down
novel.2315	26443	26002	25890	17269	19194	18933	22155.7	25421.2	18890.3	-0.428398	1.9e-15	1.6e-13	FALSE
Sch000003065	273	275	257	430	491	494	371.716	261.526	481.906	0.883302	2.15e-15	1.8e-13	up
novel.1453	63	80	71	7	6	7	38.2107	69.5702	6.85119	-3.34979	2.23e-15	1.87e-13	down
Sch000028057	2304	2177	2606	1446	1519	1740	1947.02	2292.22	1601.82	-0.517361	2.5e-15	2.09e-13	down
novel.1878	1466	1402	1407	839	936	881	1146.86	1387.19	906.534	-0.614235	2.64e-15	2.19e-13	down
Sch000020470	1072	1068	1106	569	660	755	863.009	1052.61	673.411	-0.642769	2.99e-15	2.47e-13	down
Sch000001005	467	390	535	222	194	238	336.428	449.239	223.617	-1.00986	3.11e-15	2.56e-13	down
Sch000010441	3530	3670	3523	2110	2462	2630	2964.84	3481.81	2447.87	-0.507645	3.14e-15	2.58e-13	down
Sch000000132	2267	2020	2171	1291	1471	1543	1779.07	2093.26	1464.89	-0.514666	3.21e-15	2.62e-13	down
Sch000015888	111	94	110	199	236	286	173.096	101.957	244.235	1.26176	3.46e-15	2.81e-13	up
Sch000021181	1602	1577	1487	2030	2345	2236	1884.52	1515.68	2253.35	0.572567	3.49e-15	2.83e-13	up
novel.2431	750	732	798	406	466	470	597.814	738.682	456.946	-0.692936	3.56e-15	2.87e-13	down
Sch000001203	2514	2737	2717	1631	1769	1893	2194.24	2585.46	1803.03	-0.519849	3.82e-15	3.07e-13	down
Sch000013789	224	250	241	366	445	489	336.573	232.121	441.025	0.928565	4.1e-15	3.29e-13	up
Sch000016248	6917	6405	6928	4466	5042	4889	5735.64	6562.39	4908.9	-0.418999	4.32e-15	3.45e-13	FALSE
Sch000023740	692	646	802	944	1088	1096	878.335	691.704	1064.97	0.621681	4.64e-15	3.69e-13	up
Sch000005313	313	348	336	135	167	128	235.291	323.663	146.919	-1.14081	5.1e-15	4.04e-13	down
Sch000021404	75	88	70	2	1	2	38.8112	75.902	1.72041	-5.47597	6.02e-15	4.75e-13	down
Sch000020309	773	699	835	961	1235	1189	948.047	746.296	1149.8	0.623761	6.29e-15	4.95e-13	up
Sch000019996	756	690	685	304	429	420	541.057	691.677	390.438	-0.822031	6.49e-15	5.08e-13	down
Sch000013763	187	194	239	324	412	422	296.654	200.369	392.939	0.971672	7.21e-15	5.63e-13	up
Sch000010966	712	673	787	378	418	467	566.186	702.821	429.55	-0.71019	7.56e-15	5.88e-13	down
Sch000029265	156	156	140	46	45	42	96.2731	146.951	45.5954	-1.69252	7.7e-15	5.96e-13	down
Sch000016587	4425	3940	4705	2756	3222	3245	3683.48	4228.25	3138.72	-0.429995	9.28e-15	7.16e-13	FALSE
Sch000028999	4282	4248	4087	2557	2855	3152	3504.75	4096.93	2912.56	-0.49179	1.06e-14	8.12e-13	FALSE
Sch000028996	283	259	274	104	132	100	189.645	264.554	114.737	-1.20682	1.13e-14	8.66e-13	down
Sch000019968	9814	8619	10441	5983	7124	6256	7972.05	9338.84	6605.26	-0.499849	1.15e-14	8.74e-13	FALSE
Sch000023767	3494	3635	3501	2282	2283	2263	2893.68	3451.4	2335.96	-0.563731	1.2e-14	9.16e-13	down
Sch000024634	169	131	162	43	39	56	98.1849	149.426	46.9435	-1.67051	1.22e-14	9.25e-13	down
Sch000029631	1390	1217	1326	1650	1913	1853	1559.87	1274.56	1845.19	0.533747	1.24e-14	9.32e-13	up
novel.2163	2608	2333	2545	1452	1825	1685	2056.94	2425.79	1688.09	-0.522792	1.31e-14	9.83e-13	down
Sch000021290	312	308	310	125	126	164	221.391	301.741	141.041	-1.09557	1.32e-14	9.88e-13	down
Sch000022011	239	205	243	381	427	412	319.212	222.304	416.12	0.903134	1.38e-14	1.03e-12	up
Sch000015774	1464	1276	1442	1765	2072	1929	1659.87	1354.37	1965.37	0.536867	1.48e-14	1.1e-12	up
Sch000023377	579	620	600	293	348	352	460.884	584.031	337.736	-0.788846	1.52e-14	1.13e-12	down
Sch000024737	445	452	435	228	182	218	324.004	432.502	215.506	-1.00843	1.86e-14	1.38e-12	down
Sch000019152	158	141	149	279	285	321	223.47	145.256	301.685	1.05449	2.13e-14	1.57e-12	up
Sch000012295	2903	3232	2968	1723	2058	2150	2486.67	2957.9	2015.45	-0.552716	3.27e-14	2.39e-12	down
Sch000001318	906	918	903	497	588	557	722.226	885.113	559.339	-0.66177	3.27e-14	2.39e-12	down
novel.319	55	58	76	7	3	2	32.6317	61.0027	4.2607	-3.89019	3.66e-14	2.67e-12	down
Sch000004565	2464	2230	2569	2848	3156	3250	2752.02	2351.11	3152.94	0.423022	4.4e-14	3.19e-12	FALSE
Sch000021708	6828	6466	6743	4489	4920	5124	5724.69	6497.38	4952	-0.391869	4.89e-14	3.54e-12	FALSE
Sch000002822	251	237	338	107	123	110	191.16	266.254	116.066	-1.20112	5.68e-14	4.09e-12	down
Sch000001466	413	369	466	567	731	684	538.444	403.309	673.579	0.739528	6.17e-14	4.44e-12	up
Sch000029972	37747	35254	39242	24810	29849	29895	32553.9	36354.5	28753.2	-0.338369	6.6e-14	4.73e-12	FALSE
Sch000028892	169	212	152	304	379	417	273.414	173.941	372.886	1.1049	6.64e-14	4.74e-12	up
novel.171	1114	1150	1417	1659	1843	1738	1489.14	1189.62	1788.66	0.587298	7.29e-14	5.19e-12	up
novel.3353	459	523	450	245	217	202	347.123	465.847	228.4	-1.03186	8.07e-14	5.72e-12	down
Sch000000248	20788	21021	20049	12214	14833	15981	17346.5	20088.8	14604.2	-0.459823	8.38e-14	5.92e-12	FALSE
Sch000005058	1081	1032	1021	628	627	607	827.303	1017.21	637.395	-0.675962	9.7e-14	6.83e-12	down
Sch000007002	135	118	180	37	36	52	90.925	139.43	42.4202	-1.71642	1.13e-13	7.96e-12	down
Sch000025108	815	935	926	507	527	546	703.805	868.272	539.338	-0.687627	1.17e-13	8.2e-12	down
Sch000010489	22174	19732	21425	13348	16329	16233	18065.4	20524	15606.7	-0.395059	1.18e-13	8.23e-12	FALSE
Sch000015900	5238	5306	5784	3515	3920	3416	4499.67	5289.57	3709.78	-0.512292	1.27e-13	8.83e-12	down
Sch000026323	305	304	312	135	145	156	223.629	298.709	148.548	-1.00784	1.42e-13	9.86e-12	down
Sch000013529	3023	2963	2925	3378	4006	4463	3456.55	2892.25	4020.85	0.476022	1.58e-13	1.09e-11	FALSE
novel.2780	186	207	164	63	48	74	122.321	181.465	63.1778	-1.52266	1.74e-13	1.2e-11	down
Sch000003315	1840	1764	2048	1229	1229	1223	1544.15	1829.07	1259.23	-0.540212	1.76e-13	1.21e-11	down
Sch000017196	926	957	944	525	619	602	755.991	917.493	594.49	-0.625483	1.83e-13	1.25e-11	down
Sch000024777	2658	2826	2809	1482	1851	2102	2265.97	2690.96	1840.99	-0.546387	2.09e-13	1.43e-11	down
Sch000020263	232	222	302	397	428	493	346.099	243.906	448.292	0.876406	2.2e-13	1.5e-11	up
Sch000024971	732	897	784	1134	1242	1280	1015.39	784.703	1246.07	0.668085	2.77e-13	1.87e-11	up
Sch000012704	7525	7221	8017	4979	5617	6242	6548.22	7372.61	5723.82	-0.364996	2.82e-13	1.9e-11	FALSE
Sch000015899	6254	6151	6818	4383	4478	4273	5359.98	6225.88	4494.08	-0.470825	3.05e-13	2.05e-11	FALSE
Sch000000464	1664	1763	1626	1023	1060	1150	1372.21	1641.88	1102.54	-0.574421	3.11e-13	2.08e-11	down
Sch000028169	255	277	357	429	531	565	402.23	287.008	517.453	0.849928	3.24e-13	2.16e-11	up
Sch000025605	182	207	189	302	387	374	274.452	187.828	361.075	0.945612	3.35e-13	2.23e-11	up
Sch000009532	86098	77912	90133	56325	67743	65137	73330.4	82262.3	64398.5	-0.353208	3.48e-13	2.31e-11	FALSE
Sch000026991	4049	3633	4269	4681	5450	5088	4527.9	3867.33	5188.48	0.423672	3.65e-13	2.42e-11	FALSE
Sch000000056	1888	1824	2133	2355	2719	2559	2246.85	1891.23	2602.47	0.460003	3.88e-13	2.56e-11	FALSE
Sch000022342	2607	2371	2667	1559	1895	1911	2149.7	2475.83	1823.57	-0.440706	4.08e-13	2.69e-11	FALSE
novel.709	23961	22024	24777	16330	18293	19406	20652.6	22915.6	18389.7	-0.317425	4.32e-13	2.83e-11	FALSE
Sch000016851	248	266	238	83	112	124	176.176	244.478	107.873	-1.17477	4.47e-13	2.92e-11	down
Sch000019242	296	243	310	422	500	484	376.544	274.388	478.701	0.8017	4.83e-13	3.15e-11	up
Sch000019795	14	15	10	59	71	82	42.302	12.7419	71.862	2.50536	5.16e-13	3.35e-11	up
Sch000013858	544	450	523	234	269	319	384.977	491.107	278.848	-0.814892	6.44e-13	4.17e-11	down
Sch000005436	593	598	528	260	326	348	437.898	559.022	316.774	-0.816508	6.52e-13	4.21e-11	down
Sch000019457	1272	1232	1273	715	867	900	1034.04	1224.92	843.157	-0.53754	7.47e-13	4.8e-11	down
Sch000006401	3357	3040	3597	3814	4239	4350	3729.66	3233.54	4225.77	0.385735	7.48e-13	4.8e-11	FALSE
Sch000017158	134	136	209	326	337	309	243.442	154.128	332.755	1.10556	7.6e-13	4.86e-11	up
Sch000016376	323	332	355	494	513	595	436.373	327.305	545.441	0.736989	8.03e-13	5.12e-11	up
novel.3201	377	430	426	156	220	241	304.251	400.069	208.433	-0.935989	9.1e-13	5.79e-11	down
Sch000029796	739	585	682	888	1230	1019	857.987	649.456	1066.52	0.71577	9.9e-13	6.28e-11	up
Sch000017108	2428	2463	2352	1445	1745	1718	2010.79	2352.15	1669.44	-0.493932	1.07e-12	6.75e-11	FALSE
novel.285	1771	1878	2104	1225	1285	1358	1590.97	1862.56	1319.38	-0.49815	1.09e-12	6.87e-11	FALSE
Sch000006559	1486	1367	1504	886	1008	861	1176.62	1411.55	941.691	-0.585164	1.21e-12	7.57e-11	down
Sch000005280	1414	1110	1365	1737	1878	1818	1556.49	1257.91	1855.06	0.559543	1.49e-12	9.34e-11	up
Sch000002589	2600	2389	2545	1676	1662	1610	2068.19	2442.25	1694.14	-0.528796	1.53e-12	9.52e-11	down
Sch000015868	838	714	833	434	528	466	629.375	771.993	486.756	-0.666144	1.7e-12	1.06e-10	down
Sch000024762	1831	1641	1689	1002	1218	1222	1422.1	1674.13	1170.07	-0.516024	1.86e-12	1.15e-10	down
Sch000016801	153	139	126	278	262	287	209.36	135.889	282.831	1.05786	1.87e-12	1.16e-10	up
Sch000023790	1048	1021	1082	1303	1462	1442	1227.8	1021.41	1434.19	0.489539	2.02e-12	1.25e-10	FALSE
novel.3332	56	42	65	138	129	168	100.349	52.5065	148.191	1.49274	2.08e-12	1.28e-10	up
Sch000013153	69	64	80	0	0	0	34.4198	68.8395	0	-8.51476	2.13e-12	1.31e-10	down
novel.2121	92	62	62	0	0	0	35.07	70.1399	0	-8.54045	2.17e-12	1.33e-10	down
Sch000020095	4067	4237	4330	2695	3073	3342	3597.45	4097.58	3097.31	-0.403307	2.54e-12	1.55e-10	FALSE
novel.3112	1337	1249	1380	759	966	840	1079.06	1284.73	873.39	-0.556777	2.82e-12	1.72e-10	down
Sch000017850	501	507	622	305	279	307	415.921	526.856	304.986	-0.792041	3.06e-12	1.85e-10	down
Sch000021205	2471	2502	2523	1612	1833	1718	2096.61	2431.9	1761.32	-0.465663	3.07e-12	1.85e-10	FALSE
Sch000018258	30842	28096	32349	20315	24287	22321	26177.4	29550.3	22804.5	-0.3739	3.1e-12	1.87e-10	FALSE
Sch000025031	200	175	218	65	94	80	136.404	191.698	81.1095	-1.2394	3.29e-12	1.98e-10	down
Sch000016493	5639	5030	4926	3230	3684	3837	4360.99	5063.21	3658.77	-0.468458	3.31e-12	1.98e-10	FALSE
Sch000013537	3048	2920	3535	3631	4026	4196	3555.07	3072.87	4037.28	0.393387	3.54e-12	2.11e-10	FALSE
Sch000016799	5039	4737	4758	3147	3652	3539	4119.07	4716.19	3521.95	-0.421156	3.68e-12	2.2e-10	FALSE
Sch000008766	641	624	632	853	890	951	767.141	615.433	918.848	0.578261	3.9e-12	2.32e-10	up
Sch000008205	1781	1656	1868	1132	1282	1286	1489.17	1717.84	1260.51	-0.446939	4.04e-12	2.39e-10	FALSE
novel.1033	580	618	758	342	368	417	507.818	632.139	383.496	-0.721511	4.11e-12	2.43e-10	down
Sch000004341	729	676	754	417	434	479	576.295	699.266	453.324	-0.625992	4.41e-12	2.6e-10	down
Sch000021118	568	502	695	800	907	898	728.548	569.4	887.695	0.638824	4.72e-12	2.76e-10	up
Sch000014397	88	99	100	28	16	24	58.282	93.0902	23.4737	-1.99886	4.73e-12	2.76e-10	down
Sch000025691	351	322	411	152	196	207	269.166	350.21	188.122	-0.894904	4.73e-12	2.76e-10	down
Sch000002185	431	450	430	233	227	245	333.325	425.721	240.93	-0.822571	5.01e-12	2.91e-10	down
Sch000006133	3362	3308	3337	2231	2292	2108	2758.53	3246.69	2270.37	-0.516793	5.02e-12	2.91e-10	down
novel.1882	909	931	1011	587	558	487	742.238	923.645	560.832	-0.722776	5.32e-12	3.08e-10	down
Sch000012966	667	578	668	347	411	354	499.421	619.292	379.55	-0.707748	5.53e-12	3.19e-10	down
Sch000017571	529	555	521	284	319	306	415.709	521.355	310.062	-0.749754	5.57e-12	3.21e-10	down
Sch000015829	448	375	443	548	689	681	530.633	409.714	651.552	0.669647	5.76e-12	3.31e-10	up
Sch000020488	3638	3508	3743	3950	4526	4788	4020.56	3529.35	4511.77	0.354575	5.94e-12	3.4e-10	FALSE
novel.2836	211	180	223	326	411	345	283.66	198.523	368.798	0.892171	6.07e-12	3.47e-10	up
Sch000025761	473	429	440	616	649	752	560.89	435.337	686.443	0.657775	6.28e-12	3.58e-10	up
novel.703	3002	3133	3275	2030	2379	2326	2671.99	3050.65	2293.34	-0.411547	6.31e-12	3.59e-10	FALSE
Sch000024738	9066	9139	8532	5824	6408	6731	7572.91	8686.37	6459.45	-0.427221	6.91e-12	3.91e-10	FALSE
Sch000009205	3472	3635	3487	2233	2385	2741	2971.91	3439.93	2503.88	-0.457807	7.15e-12	4.04e-10	FALSE
novel.1671	15680	14908	14456	9639	11381	11448	12835.8	14625.4	11046.3	-0.404789	7.31e-12	4.12e-10	FALSE
Sch000020328	6805	6932	7177	4702	5388	5566	6054.96	6781.68	5328.24	-0.347812	7.46e-12	4.19e-10	FALSE
Sch000011992	19	15	20	68	96	68	48.2559	17.4402	79.0717	2.17796	7.75e-12	4.35e-10	up
novel.888	93	95	114	2	0	0	49.2019	97.6533	0.750596	-7.16131	7.97e-12	4.46e-10	down
Sch000024860	2373	2222	2368	1473	1754	1706	1968.08	2257.05	1679.11	-0.426516	8.55e-12	4.77e-10	FALSE
Sch000001615	704	645	736	821	1016	1085	833.216	675.034	991.399	0.555449	9.21e-12	5.12e-10	up
Sch000019971	3368	3299	3472	2258	2346	2678	2883.61	3286.99	2480.23	-0.406275	9.34e-12	5.18e-10	FALSE
Sch000011090	1274	1192	1361	1450	1751	1768	1464.1	1238.94	1689.26	0.447528	9.52e-12	5.27e-10	FALSE
novel.562	34	29	12	133	204	222	106.539	24.6467	188.431	2.94059	9.86e-12	5.44e-10	up
Sch000021589	1439	1342	1429	1662	1791	2049	1618.21	1364.7	1871.72	0.456188	1.05e-11	5.8e-10	FALSE
Sch000023750	4182	3886	4058	4418	5102	5553	4527.37	3932.14	5122.59	0.381954	1.06e-11	5.8e-10	FALSE
Sch000023525	2936	3169	2945	1933	2089	2192	2529.05	2940.16	2117.94	-0.473051	1.08e-11	5.94e-10	FALSE
Sch000001211	435	476	420	203	221	278	335.509	432.812	238.206	-0.858726	1.09e-11	5.96e-10	down
Sch000001270	880	683	919	1038	1281	1237	1005.39	801.516	1209.27	0.592674	1.14e-11	6.23e-10	up
Sch000016777	705	745	802	975	1098	1049	897.292	729.657	1064.93	0.544992	1.16e-11	6.31e-10	up
Sch000018418	1082	1058	974	596	640	716	838.221	1011.97	664.467	-0.606069	1.2e-11	6.49e-10	down
Sch000009070	911	872	878	505	565	626	720.064	863.411	576.716	-0.581116	1.24e-11	6.73e-10	down
Sch000006469	2798	2466	3013	1743	2084	2012	2332.09	2676.61	1987.57	-0.429666	1.25e-11	6.74e-10	FALSE
novel.3334	2893	2596	2713	1721	2050	1937	2301.97	2659.85	1944.1	-0.452144	1.26e-11	6.76e-10	FALSE
Sch000021468	2153	1938	2359	2492	2804	2825	2426.38	2085.81	2766.94	0.407103	1.29e-11	6.89e-10	FALSE
Sch000009799	1954	1667	2033	2410	2536	2479	2182.74	1828.62	2536.86	0.471334	1.37e-11	7.34e-10	FALSE
Sch000006466	624	528	515	286	318	331	429.882	541.31	318.454	-0.764866	1.39e-11	7.43e-10	down
Sch000018026	496	582	577	302	318	318	428.637	536.962	320.313	-0.746321	1.41e-11	7.49e-10	down
Sch000019866	2316	2466	2507	1473	1607	1918	2031.06	2364.18	1697.94	-0.476834	1.43e-11	7.61e-10	FALSE
Sch000023233	661	626	610	345	384	406	501.157	615.89	386.424	-0.671747	1.46e-11	7.73e-10	down
Sch000029228	4856	4625	5182	5445	5830	6311	5369.91	4748.41	5991.41	0.335304	1.58e-11	8.33e-10	FALSE
Sch000012114	3667	3556	3625	2428	2712	2746	3103.08	3518.96	2687.19	-0.389019	1.64e-11	8.65e-10	FALSE
Sch000026379	53	38	54	105	154	132	89.7065	46.7918	132.621	1.50185	1.86e-11	9.79e-10	up
Sch000008355	5144	5521	5191	3230	3562	4192	4440.87	5150.23	3731.51	-0.464419	1.9e-11	9.97e-10	FALSE
Sch000004193	1395	1338	1463	880	995	1028	1173.9	1359.41	988.391	-0.45981	1.97e-11	1.03e-09	FALSE
Sch000025940	1339	1300	1537	1730	1760	1965	1605.53	1350.9	1860.16	0.460707	1.98e-11	1.03e-09	FALSE
Sch000017411	1521	1380	1537	1710	2028	1963	1689.24	1437.51	1940.97	0.433194	2.15e-11	1.12e-09	FALSE
novel.2738	154	143	196	268	296	323	230.447	159.048	301.845	0.92219	2.28e-11	1.18e-09	up
Sch000027602	2376	2304	2317	1572	1564	1498	1928.58	2270.31	1586.86	-0.517731	2.48e-11	1.28e-09	down
Sch000019736	938	869	1047	1128	1289	1368	1105.26	923.034	1287.49	0.479785	2.63e-11	1.36e-09	FALSE
Sch000016011	863	937	1035	574	569	646	764.181	918.044	610.319	-0.589967	2.7e-11	1.39e-09	down
Sch000022369	3453	2980	3372	2116	2459	2486	2789.31	3175.41	2403.2	-0.401959	2.74e-11	1.41e-09	FALSE
Sch000016375	6887	6729	7221	4479	5420	5723	6029.03	6752.8	5305.25	-0.347654	2.76e-11	1.41e-09	FALSE
Sch000004477	2174	2016	2040	1310	1487	1555	1751.27	2021.38	1481.15	-0.448171	2.77e-11	1.42e-09	FALSE
Sch000029256	3502	2945	3791	4251	4958	4360	3969.8	3308	4631.6	0.485064	2.96e-11	1.51e-09	FALSE
Sch000008788	777	643	686	884	1164	1036	865.682	682.829	1048.53	0.619421	2.96e-11	1.51e-09	up
Sch000002907	155	217	209	305	342	456	280.991	188.561	373.42	0.988183	3.06e-11	1.56e-09	up
Sch000007209	2953	2895	3135	3244	3900	3856	3326.22	2910.68	3741.77	0.362615	3.07e-11	1.56e-09	FALSE
Sch000005884	3113	3431	3165	1955	2035	2498	2680.23	3154.59	2205.88	-0.515592	3.12e-11	1.57e-09	down
novel.587	147	210	198	61	74	80	126.582	180.194	72.9704	-1.30139	3.45e-11	1.74e-09	down
Sch000007245	2859	3021	3078	1986	2179	2288	2551.88	2905.44	2198.33	-0.402275	3.68e-11	1.85e-09	FALSE
Sch000012075	1775	1775	1865	1109	1266	1419	1522.24	1755.48	1288.99	-0.44471	3.74e-11	1.88e-09	FALSE
Sch000024980	1872	1667	2073	2154	2378	2621	2123.89	1814.15	2433.64	0.423441	3.9e-11	1.95e-09	FALSE
novel.981	1001	999	1025	574	716	698	828.399	981.105	675.693	-0.536883	3.98e-11	1.99e-09	down
Sch000008413	188	187	220	287	354	367	267.372	192.484	342.26	0.830782	4.04e-11	2.01e-09	up
novel.957	1023	1091	1010	581	679	742	847.542	1015.01	680.074	-0.576088	4.36e-11	2.17e-09	down
Sch000028617	5554	5587	5346	3324	3678	4451	4620.94	5353.99	3887.9	-0.461131	4.52e-11	2.24e-09	FALSE
Sch000006159	33679	30454	34300	21933	26612	26802	28744.9	31877.1	25612.6	-0.315619	5.04e-11	2.49e-09	FALSE
novel.2867	765	520	725	320	402	394	514.09	648.992	379.188	-0.77529	5.23e-11	2.58e-09	down
Sch000001349	315	276	318	416	499	490	386.154	294.277	478.031	0.699905	5.35e-11	2.63e-09	up
Sch000010568	962	973	953	1154	1293	1422	1126.62	937.445	1315.8	0.490192	5.96e-11	2.93e-09	FALSE
Sch000007143	65	69	62	11	12	14	38.1464	63.7162	12.5765	-2.33817	6.33e-11	3.1e-09	down
Sch000025185	288	262	288	366	499	476	363.15	271.5	454.801	0.745882	6.81e-11	3.33e-09	up
Sch000026528	1417	1333	1628	1858	2114	1872	1705.76	1415.5	1996.03	0.494813	7.04e-11	3.43e-09	FALSE
Sch000025350	1314	1205	1388	865	863	875	1077.42	1264.7	890.15	-0.508528	7.11e-11	3.46e-09	down
Sch000001111	150	152	161	273	280	274	216.428	150.073	282.783	0.91261	7.13e-11	3.46e-09	up
Sch000024595	1159	1084	995	628	704	721	875.85	1052.39	699.313	-0.589069	7.14e-11	3.46e-09	down
Sch000028375	654	620	699	846	985	902	785.492	638.862	932.123	0.544291	7.29e-11	3.52e-09	up
novel.407	111	152	146	38	54	48	90.122	132.75	47.4938	-1.47958	7.36e-11	3.54e-09	down
Sch000027646	263	226	233	336	407	444	318.508	234.216	402.8	0.78426	7.63e-11	3.67e-09	up
Sch000005391	401	346	423	600	645	559	497.962	378.373	617.551	0.704418	7.86e-11	3.77e-09	up
Sch000008618	16	5	16	63	53	75	38.4929	11.8294	65.1563	2.4494	8.75e-11	4.19e-09	up
Sch000012779	2571	2473	2597	1772	1723	1820	2147.37	2477.35	1817.39	-0.447826	8.92e-11	4.26e-09	FALSE
Sch000001000	308	286	395	524	510	531	427.154	319.017	535.291	0.743399	9.22e-11	4.39e-09	up
Sch000003148	3206	2571	3626	3676	4466	4379	3646.02	3033.48	4258.57	0.48904	9.68e-11	4.6e-09	FALSE
Sch000018731	951	876	1043	590	661	634	785.731	928.432	643.03	-0.531244	1.09e-10	5.17e-09	down
Sch000015229	1483	1396	1479	900	1067	1072	1223.3	1412.78	1033.83	-0.449994	1.12e-10	5.32e-09	FALSE
Sch000027492	317	277	309	415	495	480	382.824	292.509	473.139	0.69389	1.13e-10	5.36e-09	up
Sch000015936	24740	23776	24465	25404	29799	31746	26610.3	23670.6	29550	0.320156	1.14e-10	5.36e-09	FALSE
Sch000022323	344	309	387	528	510	549	439.336	336.138	542.534	0.688103	1.15e-10	5.39e-09	up
Sch000026256	162	164	165	54	79	64	113.1	159.3	66.8994	-1.2492	1.21e-10	5.69e-09	down
novel.3397	187	158	151	46	56	84	111.88	161.118	62.6426	-1.35515	1.27e-10	5.96e-09	down
Sch000018053	2357	2236	2288	1545	1660	1699	1952.38	2232.06	1672.7	-0.416455	1.35e-10	6.28e-09	FALSE
Sch000029670	2688	2745	2825	3059	3390	3682	3062.82	2678.07	3447.58	0.364734	1.48e-10	6.88e-09	FALSE
novel.1675	1391	1172	1334	1516	1815	1760	1497.36	1262.01	1732.71	0.457314	1.55e-10	7.22e-09	FALSE
novel.2145	1628	1746	1623	1030	1088	1248	1384.57	1623.43	1145.72	-0.50216	1.68e-10	7.8e-09	down
Sch000012972	996	991	1087	1143	1483	1451	1189.87	995.767	1383.98	0.475811	1.75e-10	8.08e-09	FALSE
Sch000027579	149	160	183	261	283	310	224.988	159.219	290.757	0.868251	1.78e-10	8.22e-09	up
Sch000021541	615	600	604	800	865	859	725.753	590.191	861.316	0.545265	1.79e-10	8.25e-09	up
Sch000028887	1315	1352	1323	875	883	899	1101.67	1295.14	908.196	-0.512922	1.8e-10	8.29e-09	down
novel.1269	17	14	19	80	56	72	43.8579	16.1405	71.5752	2.142	1.81e-10	8.32e-09	up
Sch000020315	691	594	727	779	1042	1012	805.824	650.666	960.981	0.563084	1.82e-10	8.32e-09	up
Sch000007392	821	762	931	980	1206	1181	978.802	812.852	1144.75	0.493726	1.86e-10	8.48e-09	FALSE
Sch000013988	7639	7084	8220	7982	9211	10141	8356.36	7425.41	9287.3	0.322881	1.9e-10	8.66e-09	FALSE
Sch000013596	271	218	263	341	428	440	326.837	243.304	410.371	0.754739	1.92e-10	8.71e-09	up
Sch000018031	55	40	48	5	7	3	25.7207	46.2848	5.15665	-3.17673	1.92e-10	8.73e-09	down
Sch000009427	451	497	451	245	263	291	363.372	454.691	272.054	-0.739931	1.96e-10	8.88e-09	down
Sch000000845	1094	1146	1077	643	704	821	907.143	1077.45	736.838	-0.546889	1.97e-10	8.88e-09	down
Sch000018653	2497	2139	2803	3055	3347	3201	2840.52	2402.66	3278.39	0.447529	2.01e-10	9.04e-09	FALSE
Sch000026290	37133	32285	36254	22853	28612	26813	30425.9	34226.7	26625.2	-0.362307	2.24e-10	1.01e-08	FALSE
Sch000000074	680	643	638	380	410	431	526.314	636.465	416.163	-0.612846	2.33e-10	1.04e-08	down
Sch000029318	1947	2054	2116	2354	2514	2823	2300.92	1983.58	2618.26	0.400774	2.38e-10	1.07e-08	FALSE
Sch000013653	3751	3762	3762	2422	2742	3071	3228.55	3658.53	2798.56	-0.385984	2.42e-10	1.08e-08	FALSE
Sch000013567	454	524	533	286	286	303	394.459	490.015	298.903	-0.714496	2.47e-10	1.1e-08	down
Sch000026501	186	204	191	69	92	96	137.888	188.725	87.0502	-1.11182	2.55e-10	1.14e-08	down
novel.1264	206	215	180	78	82	102	142.322	195.621	89.0227	-1.1329	2.61e-10	1.16e-08	down
Sch000025292	1809	1697	1764	1088	1313	1330	1488.68	1709.03	1268.32	-0.429449	2.64e-10	1.17e-08	FALSE
Sch000026689	2000	2044	2199	2252	2745	2755	2328.94	2022.92	2634.96	0.381805	2.69e-10	1.19e-08	FALSE
Sch000029186	30	31	36	84	92	106	63.6269	31.3844	95.8693	1.61078	2.7e-10	1.19e-08	up
Sch000007320	1704	1641	1825	1141	1274	1152	1446.46	1674.42	1218.49	-0.459644	2.94e-10	1.3e-08	FALSE
Sch000003940	5955	5475	6848	6768	8019	7624	6770.3	5907.36	7633.25	0.369545	3.04e-10	1.34e-08	FALSE
Sch000027803	176	134	192	259	330	298	231.856	161.933	301.778	0.896129	3.21e-10	1.41e-08	up
Sch000021678	235	223	200	302	401	405	294.774	213.939	375.609	0.815463	3.3e-10	1.44e-08	up
novel.3390	53	44	36	2	6	3	23.5063	43.3138	3.69886	-3.5339	3.31e-10	1.45e-08	down
Sch000016345	1184	1110	1179	717	802	869	969.14	1125.83	812.446	-0.470132	3.39e-10	1.48e-08	FALSE
Sch000017313	881	813	868	1105	1108	1206	998.79	830.467	1167.11	0.490371	3.4e-10	1.48e-08	FALSE
novel.1745	1587	1792	1886	1162	1182	1117	1445.53	1706.39	1184.68	-0.527671	3.47e-10	1.5e-08	down
Sch000012069	3320	3289	3716	2387	2641	2674	2984.02	3342.77	2625.28	-0.348973	3.57e-10	1.54e-08	FALSE
Sch000006546	10671	9211	11156	6875	8272	7717	8913.17	10039.3	7787.04	-0.36662	3.6e-10	1.56e-08	FALSE
Sch000023049	247	269	242	383	406	421	329.586	246.4	412.771	0.745409	3.71e-10	1.6e-08	up
Sch000018608	964	949	835	462	596	639	734.372	893.731	575.014	-0.633749	3.99e-10	1.72e-08	down
Sch000023909	208	239	225	91	112	115	163.127	218.248	108.005	-1.01228	4.01e-10	1.72e-08	down
Sch000027231	422	482	536	271	281	265	372.844	466.195	279.493	-0.740666	4.06e-10	1.74e-08	down
Sch000009626	303	265	303	122	164	167	217.75	282.016	153.484	-0.874865	4.25e-10	1.82e-08	down
novel.1696	11	8	6	70	42	46	31.5177	8.15275	54.8827	2.75079	4.29e-10	1.83e-08	up
Sch000014203	1538	1394	1360	901	902	1044	1182.02	1393.53	970.509	-0.521885	4.41e-10	1.88e-08	down
Sch000013805	4542	4461	4612	3178	3506	3539	3950.22	4415.3	3485.13	-0.3414	4.41e-10	1.88e-08	FALSE
Sch000022602	635	557	669	359	400	408	499.818	602.009	397.626	-0.599323	4.61e-10	1.96e-08	down
Sch000008912	153	150	162	235	275	293	211.799	150.677	272.922	0.858029	4.62e-10	1.96e-08	up
novel.3215	422	416	374	202	229	246	312.155	394.03	230.279	-0.773193	4.64e-10	1.96e-08	down
Sch000005469	798	689	838	465	517	521	632.124	751.966	512.282	-0.554829	4.69e-10	1.98e-08	down
Sch000023104	74	85	86	162	166	178	126.065	79.4619	172.668	1.11954	4.72e-10	1.98e-08	up
Sch000023088	78	59	61	148	152	146	108.403	64.2448	152.561	1.24691	4.75e-10	2e-08	up
Sch000015708	11335	10164	11541	7466	8998	8680	9627.73	10698.5	8556.96	-0.322225	4.82e-10	2.02e-08	FALSE
Sch000023778	1345	1271	1413	864	953	1023	1135.9	1304.95	966.851	-0.432668	4.87e-10	2.04e-08	FALSE
novel.1898	1	0	0	57	59	76	32.7705	0.326198	65.2149	7.54885	5.1e-10	2.13e-08	up
Sch000003361	390	398	472	553	595	674	513.76	407.522	619.997	0.604856	5.11e-10	2.13e-08	up
Sch000026962	7092	7398	6750	4681	5311	5195	6039.74	6903.02	5176.47	-0.415153	5.93e-10	2.46e-08	FALSE
Sch000029321	357	366	417	511	573	570	466.376	368.99	563.761	0.610679	6.21e-10	2.58e-08	up
Sch000019852	98	90	141	180	264	221	165.764	105.863	225.665	1.08962	6.22e-10	2.58e-08	up
Sch000028180	922	1031	847	1199	1314	1472	1133.62	911.635	1355.6	0.573787	6.41e-10	2.65e-08	up
Sch000007741	859	858	852	496	566	629	704.167	833.707	574.627	-0.535469	6.65e-10	2.74e-08	down
Sch000011371	237	257	303	127	145	108	193.999	257.762	130.236	-0.989111	6.75e-10	2.78e-08	down
Sch000023640	1159	1167	1104	700	812	781	947.7	1114.08	781.317	-0.511471	6.89e-10	2.83e-08	down
Sch000020486	838	898	965	1127	1219	1217	1045.43	875.138	1215.72	0.473673	6.97e-10	2.86e-08	FALSE
Sch000010099	2638	2635	2645	2987	3194	3689	2963.41	2569.09	3357.74	0.386659	7e-10	2.86e-08	FALSE
Sch000001306	1902	1910	2046	1248	1389	1580	1665.87	1898.4	1433.33	-0.404775	7.01e-10	2.86e-08	FALSE
Sch000021886	431	457	482	276	231	257	353.139	444.054	262.223	-0.763724	7.03e-10	2.86e-08	down
Sch000014817	221	178	202	281	350	364	266.193	194.662	337.724	0.796055	7.32e-10	2.98e-08	up
novel.566	127	121	103	31	49	39	77.2802	114.224	40.3366	-1.49679	7.34e-10	2.98e-08	down
Sch000018212	7941	7980	8324	5883	5763	5982	6944.78	7860.93	6028.62	-0.383222	7.99e-10	3.24e-08	FALSE
novel.1183	4	9	8	47	41	49	26.8496	6.82334	46.8758	2.78162	8.64e-10	3.49e-08	up
Sch000005961	40939	36049	41825	25960	32569	31752	34569.3	38458.7	30679.9	-0.325983	1.03e-09	4.17e-08	FALSE
Sch000013952	1013	1103	966	1294	1366	1562	1219.78	1002.34	1437.22	0.520968	1.07e-09	4.32e-08	up
Sch000000594	964	934	1075	1191	1289	1328	1130.31	962.238	1298.37	0.43144	1.2e-09	4.84e-08	FALSE
Sch000002990	2589	2508	2780	2848	3203	3337	2873.78	2551.27	3196.28	0.32515	1.23e-09	4.93e-08	FALSE
Sch000027800	5292	5063	5053	3231	3801	4263	4417.03	5000.22	3833.85	-0.382609	1.25e-09	4.99e-08	FALSE
Sch000008703	1200	1208	1202	660	821	940	995.743	1171.48	820.006	-0.512436	1.44e-09	5.77e-08	down
Sch000016654	4669	4320	4427	3028	3416	3591	3883.76	4351.97	3415.55	-0.349321	1.46e-09	5.81e-08	FALSE
Sch000011906	13918	14392	13537	9242	10602	11269	12087.3	13593	10581.6	-0.361138	1.46e-09	5.82e-08	FALSE
Sch000015992	1543	1414	1550	975	1132	1097	1275.89	1460.25	1091.52	-0.420063	1.47e-09	5.86e-08	FALSE
Sch000022659	7215	7401	7367	5165	5420	5915	6378.68	7133.41	5623.94	-0.343001	1.49e-09	5.92e-08	FALSE
Sch000015660	636	570	700	774	846	964	747.507	616.271	878.743	0.511484	1.5e-09	5.93e-08	up
Sch000023566	1113	1094	1266	1413	1486	1525	1316.91	1123.91	1509.91	0.424899	1.5e-09	5.95e-08	FALSE
Sch000019678	139	182	140	54	68	59	105.956	150.259	61.6537	-1.28337	1.52e-09	6e-08	down
Sch000012161	4	11	1	31	59	48	25.9418	5.3573	46.5263	3.15305	1.62e-09	6.38e-08	up
Sch000002782	481	419	443	549	658	711	543.335	435.462	651.207	0.582007	1.7e-09	6.67e-08	up
novel.1877	94	136	99	36	38	29	71.3564	107.34	35.3727	-1.60521	1.7e-09	6.67e-08	down
Sch000025887	2045	2218	2105	1454	1439	1418	1771.8	2068.02	1475.57	-0.487752	1.71e-09	6.7e-08	FALSE
Sch000012834	3632	3251	3656	3665	4455	4582	3864.37	3413.2	4315.54	0.338711	1.74e-09	6.79e-08	FALSE
Sch000022902	742	926	954	493	597	520	699.504	849.984	549.024	-0.630893	1.8e-09	7.03e-08	down
Sch000014662	65	58	75	150	129	154	106.094	63.9579	148.229	1.20853	1.88e-09	7.33e-08	up
Sch000000213	1577	1583	1577	1061	1125	1156	1338.73	1537.18	1140.29	-0.431195	1.9e-09	7.38e-08	FALSE
Sch000028596	2499	2555	2978	2981	3272	3544	2966.89	2598.65	3335.12	0.359758	1.96e-09	7.59e-08	FALSE
Sch000027192	2781	3120	3317	3580	3890	3984	3446.2	2987.01	3905.38	0.386634	2.07e-09	8.02e-08	FALSE
Sch000029713	1472	1320	1728	971	1078	1041	1256.96	1459.68	1054.24	-0.470794	2.1e-09	8.13e-08	FALSE
Sch000029117	4976	5064	6151	3739	3857	4177	4624.96	5234.26	4015.66	-0.382774	2.11e-09	8.14e-08	FALSE
Sch000024048	4076	3755	3885	2526	2893	3238	3370.43	3799.89	2940.97	-0.36911	2.15e-09	8.29e-08	FALSE
Sch000022283	15	13	13	55	62	54	35.8751	13.3073	58.4429	2.13505	2.21e-09	8.48e-08	up
Sch000014334	769	720	742	458	502	500	610.798	723.617	497.979	-0.5396	2.21e-09	8.5e-08	down
Sch000020757	1012	987	1091	671	735	673	855.64	1000.85	710.429	-0.495993	2.25e-09	8.62e-08	FALSE
Sch000008373	1994	1991	2086	2236	2504	2618	2236.77	1968.26	2505.27	0.348281	2.28e-09	8.71e-08	FALSE
Sch000012179	16182	15042	14953	9975	11474	12879	13323.4	14987.2	11659.7	-0.362026	2.3e-09	8.77e-08	FALSE
Sch000018441	132	141	115	213	233	259	183.114	126.346	239.881	0.928208	2.53e-09	9.62e-08	up
Sch000020131	479	457	485	591	642	762	569.279	460.632	677.926	0.558525	2.57e-09	9.77e-08	up
Sch000009737	1331	1158	1531	1640	1942	1724	1554.01	1298.1	1809.92	0.478487	2.69e-09	1.02e-07	FALSE
Sch000021603	240	217	300	338	448	414	325.895	244.2	407.59	0.737963	2.73e-09	1.03e-07	up
Sch000013252	1069	1019	1063	657	770	744	880.595	1021.75	739.438	-0.466389	2.8e-09	1.06e-07	FALSE
Sch000005303	636	639	697	819	917	889	767.06	638.847	895.274	0.486289	2.83e-09	1.07e-07	FALSE
Sch000001729	46669	38226	43320	27104	34183	32773	36749.1	41527.7	31970.6	-0.377303	2.96e-09	1.12e-07	FALSE
Sch000014765	444	421	440	522	636	687	524.635	423.153	626.118	0.56699	3.13e-09	1.18e-07	up
Sch000013631	41	29	40	87	108	96	67.3172	35.5185	99.116	1.47806	3.19e-09	1.2e-07	up
Sch000010789	890	809	836	1112	1179	1107	991.976	822.226	1161.73	0.497987	3.46e-09	1.3e-07	FALSE
Sch000020910	505	541	562	652	733	826	636.385	521.335	751.436	0.52848	3.64e-09	1.36e-07	up
Sch000025306	347	276	388	471	591	492	428.015	326.186	529.845	0.697875	3.73e-09	1.39e-07	up
Sch000027269	457	411	453	240	233	304	346.172	427.976	264.367	-0.694692	3.75e-09	1.4e-07	down
Sch000026457	146	130	144	219	246	256	190.776	136.062	245.491	0.851429	3.8e-09	1.41e-07	up
Sch000008652	3528	3229	3871	2471	2606	2876	3073.67	3437.73	2709.61	-0.343792	3.8e-09	1.41e-07	FALSE
Sch000019502	290	240	291	412	435	409	347.517	265.581	429.453	0.691041	3.83e-09	1.42e-07	up
Sch000006209	4310	4139	5075	5063	5774	5525	4975.38	4371.99	5578.76	0.35126	3.95e-09	1.46e-07	FALSE
Sch000011611	27533	28154	26255	17604	20800	22437	23644.1	26621.5	20666.7	-0.365168	3.96e-09	1.46e-07	FALSE
Sch000019119	4469	4045	4862	4689	5630	5568	4865.42	4326.51	5404.32	0.320809	4.08e-09	1.5e-07	FALSE
Sch000025109	1181	1135	1133	743	782	857	965.499	1119.26	811.739	-0.46334	4.1e-09	1.51e-07	FALSE
Sch000016338	3934	3779	4146	2830	3108	3073	3457.8	3841.8	3073.79	-0.322181	4.37e-09	1.61e-07	FALSE
Sch000003962	1615	1605	1645	1080	1184	1256	1388.41	1577.92	1198.9	-0.396123	4.41e-09	1.62e-07	FALSE
Sch000019739	1798	1679	2064	1183	1427	1259	1555.25	1791.33	1319.17	-0.442174	4.42e-09	1.62e-07	FALSE
novel.2381	147	152	159	58	67	75	108.204	148.481	67.9264	-1.12618	4.45e-09	1.63e-07	down
Sch000023045	279	340	281	129	171	168	225.866	292.978	158.753	-0.880434	4.61e-09	1.68e-07	down
Sch000026684	58	58	43	127	135	115	90.5043	51.8593	129.149	1.31848	4.64e-09	1.69e-07	up
Sch000011308	3128	3028	3462	2220	2549	2486	2792.73	3113.35	2472.1	-0.333079	4.69e-09	1.7e-07	FALSE
novel.1621	682	695	831	429	492	345	574.18	714.023	434.338	-0.71976	5.01e-09	1.82e-07	down
Sch000008721	653	603	583	285	414	417	487.269	597.166	377.372	-0.658654	5.06e-09	1.84e-07	down
Sch000016216	1185	1356	1223	725	807	960	1034.78	1223.43	846.133	-0.530526	5.1e-09	1.85e-07	down
Sch000013933	1622	1549	1685	1140	1123	1140	1368.79	1573.4	1164.17	-0.436056	5.14e-09	1.86e-07	FALSE
Sch000018819	3417	3139	3253	2274	2504	2410	2817.25	3181.31	2453.19	-0.375281	5.38e-09	1.94e-07	FALSE
Sch000000863	2142	2122	2032	1386	1575	1546	1790.3	2044.58	1536.01	-0.412402	5.39e-09	1.94e-07	FALSE
Sch000012572	2388	2130	2503	2500	2933	3012	2572.21	2272.02	2872.41	0.338251	5.52e-09	1.98e-07	FALSE
Sch000014297	8464	9092	8478	5696	6350	7123	7487.31	8457.43	6517.19	-0.375707	5.63e-09	2.02e-07	FALSE
Sch000013619	6123	5457	6255	6138	7192	7549	6436.28	5774.14	7098.41	0.297982	5.66e-09	2.03e-07	FALSE
Sch000027477	186	174	155	64	85	81	122.767	167.467	78.0661	-1.09764	5.69e-09	2.03e-07	down
Sch000016120	553	529	520	303	359	332	429.392	520.024	338.761	-0.61808	5.86e-09	2.09e-07	down
Sch000012604	1453	1404	1380	880	955	1117	1189.42	1375.35	1003.5	-0.453784	5.94e-09	2.12e-07	FALSE
Sch000008873	126	108	145	192	241	238	175.155	122.353	227.957	0.896625	5.98e-09	2.13e-07	up
Sch000019663	14734	14085	15205	10544	12110	12393	13097.8	14266.3	11929.3	-0.258056	5.99e-09	2.13e-07	FALSE
novel.1653	210	252	220	98	112	127	168.127	221.794	114.46	-0.951486	6.12e-09	2.17e-07	down
Sch000025214	4020	3562	3798	4254	4577	4865	4178.28	3689.22	4667.35	0.339273	6.18e-09	2.19e-07	FALSE
Sch000008596	2	1	2	36	42	24	18.3559	1.60638	35.1055	4.4364	6.23e-09	2.2e-07	up
Sch000021925	487	512	537	681	677	756	609.663	497.92	721.406	0.534382	6.43e-09	2.27e-07	up
Sch000026244	213	244	178	101	93	90	152.322	207.166	97.4779	-1.08999	6.45e-09	2.27e-07	down
Sch000026799	575	541	595	677	782	826	665.686	554.291	777.081	0.487916	6.56e-09	2.31e-07	FALSE
novel.3208	683	697	767	383	467	544	583.824	695.4	472.249	-0.55608	6.6e-09	2.32e-07	down
Sch000026400	114	90	142	192	249	208	166.216	111.389	221.043	0.985265	6.68e-09	2.34e-07	up
Sch000017125	2742	2717	2980	1977	2143	2266	2454.84	2733.69	2175.98	-0.329433	6.7e-09	2.34e-07	FALSE
Sch000007152	1288	1215	1311	1458	1575	1692	1422.8	1236	1609.6	0.380991	6.85e-09	2.39e-07	FALSE
Sch000015370	72	54	71	120	137	162	102.915	63.6523	142.177	1.15912	7.43e-09	2.59e-07	up
Sch000022710	3142	3181	2952	1945	2194	2505	2635.36	3013.59	2257.13	-0.416242	7.44e-09	2.59e-07	FALSE
Sch000007022	782	762	850	893	1139	1094	918.7	775.286	1062.11	0.454748	7.61e-09	2.64e-07	FALSE
Sch000021761	503	515	505	263	264	373	399.821	494.346	305.296	-0.693177	7.68e-09	2.66e-07	down
Sch000009437	13925	12920	15245	14881	16778	16703	15049.5	13618	16481	0.275165	7.95e-09	2.75e-07	FALSE
Sch000018261	468	459	603	666	755	720	612.05	493.919	730.182	0.562122	8.05e-09	2.78e-07	up
Sch000025521	788	709	746	465	512	508	616.886	727.295	506.477	-0.522568	8.2e-09	2.83e-07	down
Sch000026090	820	816	886	515	537	645	697.174	817.112	577.236	-0.500941	8.59e-09	2.96e-07	down
novel.1345	43	62	48	1	0	1	25.2781	49.862	0.694257	-6.19142	8.78e-09	3.02e-07	down
Sch000013164	323	277	313	157	170	184	234.863	295.693	174.033	-0.765079	8.99e-09	3.09e-07	down
Sch000007044	1491	1436	1455	948	1114	998	1232.74	1421.64	1043.84	-0.44592	9.03e-09	3.09e-07	FALSE
Sch000021298	210	235	194	106	101	95	155.817	208.03	103.604	-1.00849	9.09e-09	3.11e-07	down
Sch000011148	102	99	124	30	37	51	72.4123	105.018	39.8061	-1.39381	1.02e-08	3.48e-07	down
Sch000023714	1404	1474	1526	1630	1825	2000	1641.68	1427.98	1855.37	0.378295	1.03e-08	3.51e-07	FALSE
Sch000003625	180	162	206	86	90	80	132.365	177.067	87.6632	-1.01909	1.04e-08	3.55e-07	down
Sch000015081	830	902	923	592	562	583	727.832	861.008	594.656	-0.535814	1.05e-08	3.59e-07	down
Sch000018087	1085	1022	1290	1439	1542	1439	1304.22	1097.62	1510.82	0.459423	1.06e-08	3.61e-07	FALSE
Sch000027792	2052	1841	2229	2318	2640	2521	2265.1	1979.96	2550.25	0.364481	1.07e-08	3.61e-07	FALSE
Sch000029130	31915	29598	31280	22544	25039	25095	27429.7	30083.9	24775.4	-0.280109	1.08e-08	3.64e-07	FALSE
Sch000025979	800	783	879	1012	1075	1081	939.295	797.203	1081.39	0.438832	1.09e-08	3.67e-07	FALSE
Sch000004213	558	570	579	332	391	370	463.05	553.713	372.386	-0.572181	1.1e-08	3.71e-07	down
Sch000026867	2930	2777	2823	3055	3681	3596	3141.26	2767.29	3515.23	0.345551	1.1e-08	3.72e-07	FALSE
Sch000004057	287	262	285	350	444	448	345.932	270.254	421.611	0.643045	1.12e-08	3.76e-07	up
Sch000020378	1539	1564	1578	1089	1095	1067	1315.54	1518.62	1112.46	-0.450192	1.12e-08	3.76e-07	FALSE
Sch000015334	140	127	134	195	232	269	183	130.016	235.983	0.862324	1.12e-08	3.77e-07	up
Sch000007520	11715	12317	14044	9071	9708	9028	10914.7	12323.3	9505.96	-0.374729	1.13e-08	3.77e-07	FALSE
Sch000026327	174	204	192	270	312	337	248.745	185.117	312.372	0.75697	1.14e-08	3.8e-07	up
Sch000003198	17	22	33	67	86	72	49.9061	23.1589	76.6532	1.72139	1.17e-08	3.9e-07	up
Sch000027160	5929	6103	5572	3735	4205	4821	5028.21	5721.34	4335.07	-0.399862	1.19e-08	3.96e-07	FALSE
Sch000006870	1153	961	1192	1229	1496	1503	1253.06	1068.97	1437.16	0.426859	1.2e-08	3.97e-07	FALSE
Sch000006250	555	565	515	653	810	805	651.035	531.402	770.669	0.538267	1.21e-08	4.01e-07	up
Sch000013063	1864	1929	1643	954	1158	1432	1483.99	1768.86	1199.12	-0.559237	1.32e-08	4.37e-07	down
Sch000015663	34	71	63	111	135	164	96.6827	54.5919	138.774	1.34968	1.32e-08	4.38e-07	up
Sch000023625	316	329	448	666	570	526	479.714	352.525	606.903	0.780327	1.33e-08	4.39e-07	up
Sch000011710	4723	4485	4707	3180	3546	3943	4069.84	4511.66	3628.01	-0.314136	1.35e-08	4.45e-07	FALSE
Sch000028919	5108	4776	5925	3790	3941	3934	4547.55	5109.93	3985.17	-0.359322	1.39e-08	4.58e-07	FALSE
novel.2972	2445	2354	2710	1589	2035	1728	2126.65	2430.38	1822.92	-0.415119	1.41e-08	4.64e-07	FALSE
Sch000012445	1398	1225	1379	910	928	986	1130.08	1296.15	964.016	-0.428161	1.42e-08	4.67e-07	FALSE
Sch000016093	2499	2238	2619	2617	3048	3089	2679.81	2380.58	2979.04	0.323406	1.49e-08	4.88e-07	FALSE
Sch000017018	2471	2245	2291	2535	2978	3057	2594.03	2273.23	2914.83	0.359167	1.53e-08	4.99e-07	FALSE
Sch000016412	3163	3074	3389	2228	2540	2653	2821.71	3118.04	2525.38	-0.30402	1.64e-08	5.34e-07	FALSE
Sch000016348	359	376	346	192	220	217	282.78	351.27	214.289	-0.712206	1.64e-08	5.35e-07	down
Sch000028638	649	769	638	394	396	472	549.553	669.259	429.848	-0.637775	1.67e-08	5.44e-07	down
Sch000011259	1699	1695	1699	1130	1270	1322	1459.9	1652.53	1267.26	-0.382554	1.68e-08	5.45e-07	FALSE
Sch000025894	1586	1537	1678	1096	1213	1212	1377.96	1555.43	1200.5	-0.374194	1.7e-08	5.51e-07	FALSE
Sch000016321	27719	25287	26325	17895	21807	21532	23274.4	25727.4	20821.5	-0.305157	1.71e-08	5.56e-07	FALSE
Sch000013841	1146	1107	1021	629	737	837	905.797	1063.95	747.64	-0.507234	1.78e-08	5.75e-07	down
Sch000008648	1793	1769	1868	1280	1256	1384	1549.46	1760.23	1338.68	-0.395754	1.78e-08	5.75e-07	FALSE
Sch000018070	4093	3458	3987	4032	4936	4964	4235.18	3735.59	4734.76	0.342105	1.86e-08	6e-07	FALSE
Sch000012606	46012	43798	46674	32160	38453	37872	40575.6	44239.6	36911.7	-0.26123	1.87e-08	6.01e-07	FALSE
novel.321	29	19	34	0	0	0	13.1792	26.3585	0	-7.13141	1.87e-08	6.01e-07	down
Sch000014594	1960	2050	2057	1396	1440	1587	1738.2	1968.36	1508.04	-0.384428	1.87e-08	6.01e-07	FALSE
Sch000020421	598	533	581	287	352	431	458.393	554.775	362.01	-0.612924	1.88e-08	6.02e-07	down
Sch000003814	1612	1549	1822	1086	1303	1216	1420.03	1612.16	1227.89	-0.393255	1.92e-08	6.14e-07	FALSE
Sch000023508	31884	27963	31862	20670	25661	23871	26791.8	29695.6	23888.1	-0.313946	1.96e-08	6.26e-07	FALSE
Sch000003469	7244	8704	7357	4036	4051	4853	5995.32	7583.51	4407.13	-0.782979	2.06e-08	6.56e-07	down
Sch000007512	594	601	614	781	820	811	705.344	586.748	823.94	0.489188	2.07e-08	6.59e-07	FALSE
Sch000020953	2040	1875	2153	1427	1530	1500	1743.05	1964.31	1521.79	-0.369304	2.1e-08	6.69e-07	FALSE
novel.532	3475	3370	3665	2483	2799	2608	3048.98	3405.27	2692.69	-0.33918	2.11e-08	6.72e-07	FALSE
Sch000020410	6262	6108	7100	4559	5292	5360	5738.68	6300.35	5177.01	-0.283384	2.19e-08	6.95e-07	FALSE
Sch000007193	877	785	836	1086	1091	1097	964.692	809.812	1119.57	0.466318	2.25e-08	7.14e-07	FALSE
Sch000008308	1415	1420	1705	965	1121	1176	1288.7	1468.09	1109.32	-0.40432	2.27e-08	7.18e-07	FALSE
Sch000026284	6040	5664	6005	6055	7040	7935	6440.4	5740.87	7139.93	0.314978	2.37e-08	7.5e-07	FALSE
Sch000005330	228	211	269	309	360	413	297.957	228.734	367.18	0.682754	2.51e-08	7.91e-07	up
Sch000021628	1031	970	1107	1134	1364	1379	1162.15	1006.17	1318.14	0.389885	2.53e-08	7.98e-07	FALSE
novel.462	14008	12953	14067	10088	11068	11128	12151.9	13294.9	11008.8	-0.272324	2.55e-08	8.02e-07	FALSE
Sch000003428	116	142	150	53	53	66	95.3677	132.203	58.5327	-1.17507	2.57e-08	8.05e-07	down
Sch000011447	1230	1319	1337	875	928	948	1099.62	1260.47	938.76	-0.425624	2.59e-08	8.11e-07	FALSE
Sch000029114	512	396	501	622	708	649	565.478	455.532	675.424	0.566713	2.59e-08	8.11e-07	up
Sch000014903	1785	1558	1945	1989	2163	2301	1953.84	1709.39	2198.29	0.362213	2.62e-08	8.18e-07	FALSE
Sch000017290	1338	1094	1368	817	903	942	1067.69	1228.59	906.782	-0.438895	2.62e-08	8.19e-07	FALSE
novel.1186	6	7	8	38	39	41	23.5387	6.79469	40.2827	2.56559	2.63e-08	8.19e-07	up
Sch000012414	1721	1700	1698	1106	1222	1389	1462.4	1661.1	1263.69	-0.393646	2.74e-08	8.51e-07	FALSE
Sch000025742	568	528	616	342	373	404	467.516	554.022	381.009	-0.540589	2.74e-08	8.51e-07	down
novel.1139	48	57	55	113	108	132	86.1469	51.9375	120.356	1.21329	2.76e-08	8.58e-07	up
Sch000015132	1713	1577	1578	1020	1184	1290	1383.52	1579.8	1187.23	-0.411129	2.88e-08	8.91e-07	FALSE
Sch000010595	221	200	175	85	89	113	145.677	193.872	97.4816	-0.989101	2.94e-08	9.09e-07	down
Sch000000392	5272	4841	5918	3779	4271	4230	4684.2	5183.41	4184.98	-0.309061	3.02e-08	9.31e-07	FALSE
Sch000020034	1241	1156	1541	800	784	1025	1079.25	1271.13	887.379	-0.518906	3.02e-08	9.31e-07	down
Sch000000130	67	51	103	174	190	131	120.481	70.815	170.146	1.25695	3.06e-08	9.42e-07	up
Sch000027941	2931	2874	3351	2147	2380	2172	2625.53	2962.6	2288.46	-0.373312	3.11e-08	9.57e-07	FALSE
Sch000016300	879	860	865	948	1230	1207	996.95	844.899	1149	0.444997	3.15e-08	9.66e-07	FALSE
Sch000009282	3595	3253	3886	3739	4620	4414	3908.42	3472.35	4344.49	0.323206	3.29e-08	1.01e-06	FALSE
Sch000010717	242	253	257	346	359	421	313.604	243.922	383.286	0.652791	3.31e-08	1.01e-06	up
Sch000014991	4203	4202	4039	2829	3063	3415	3604.17	4040.77	3167.57	-0.350923	3.31e-08	1.01e-06	FALSE
Sch000005908	5996	5483	5847	3938	4392	4968	5068.31	5616.42	4520.21	-0.31297	3.43e-08	1.05e-06	FALSE
Sch000009396	360	346	358	456	503	532	426.414	345.062	507.767	0.5578	3.51e-08	1.07e-06	up
novel.2239	0	0	0	29	29	13	12.3276	0	24.6552	7.1011	3.54e-08	1.08e-06	up
Sch000021698	903	800	935	534	664	605	733.764	853.768	613.76	-0.476373	3.56e-08	1.08e-06	FALSE
Sch000012609	294	288	278	166	148	155	220.051	279.244	160.859	-0.799096	3.6e-08	1.09e-06	down
Sch000005454	1006	971	986	1150	1338	1268	1120.68	961.239	1280.11	0.413529	3.61e-08	1.09e-06	FALSE
Sch000023277	336	344	353	187	189	231	270.804	335.018	206.589	-0.696874	3.65e-08	1.11e-06	down
novel.902	243	328	345	147	165	180	232.062	296.779	167.345	-0.826002	3.66e-08	1.11e-06	down
Sch000016512	2757	2631	2615	1745	1989	2208	2308.32	2597.34	2019.3	-0.362435	3.89e-08	1.17e-06	FALSE
Sch000013710	8987	8353	9990	9244	10801	11358	9758.49	8840.16	10676.8	0.272322	4.03e-08	1.21e-06	FALSE
novel.644	693	577	815	903	985	936	818.44	672.521	964.359	0.517904	4.07e-08	1.22e-06	up
novel.2975	2727	2578	2450	1662	1965	2023	2220.04	2518.9	1921.18	-0.390123	4.23e-08	1.27e-06	FALSE
novel.1477	208	201	195	93	90	120	149.578	196.107	103.049	-0.926842	4.32e-08	1.3e-06	down
Sch000008118	783	789	833	900	1032	1140	911.746	779.592	1043.9	0.422147	4.34e-08	1.3e-06	FALSE
Sch000015543	2013	1951	2097	2321	2553	2440	2230.44	1964.21	2496.66	0.345608	4.34e-08	1.3e-06	FALSE
Sch000012453	991	980	1131	1145	1432	1340	1168.14	1003.89	1332.4	0.408412	4.34e-08	1.3e-06	FALSE
Sch000018502	5989	5480	6662	6647	7357	7205	6548.79	5863.1	7234.48	0.302865	4.52e-08	1.35e-06	FALSE
Sch000018277	369	336	392	475	543	513	438.567	355.021	522.113	0.555335	4.62e-08	1.38e-06	up
Sch000019993	4629	4600	4919	3345	3880	3772	4165.72	4585.18	3746.25	-0.291568	4.66e-08	1.39e-06	FALSE
Sch000001371	517	531	662	702	779	810	666.441	552.517	780.365	0.496966	4.96e-08	1.47e-06	FALSE
Sch000028991	648	608	609	401	403	405	509.32	605.213	413.428	-0.551301	5.08e-08	1.51e-06	down
Sch000015150	1488	1525	1544	905	1069	1264	1287.94	1478.27	1097.61	-0.42794	5.15e-08	1.53e-06	FALSE
Sch000027551	1614	1546	1595	1664	2008	2198	1767.09	1542.17	1992.02	0.370355	5.22e-08	1.54e-06	FALSE
novel.3021	43	60	69	126	129	119	91.8404	55.6222	128.059	1.19991	5.3e-08	1.57e-06	up
Sch000020835	713	769	667	408	380	535	574.458	699.031	449.886	-0.634593	5.36e-08	1.58e-06	down
Sch000015131	1835	1518	1928	1916	2334	2290	1965.5	1706.86	2224.14	0.381618	5.59e-08	1.65e-06	FALSE
Sch000010801	2958	2814	3315	3325	3637	3686	3285.3	2939.93	3630.66	0.303918	5.63e-08	1.66e-06	FALSE
Sch000005322	721	796	852	897	1046	1117	903.832	767.579	1040.08	0.438963	5.67e-08	1.66e-06	FALSE
Sch000013807	460	448	423	229	262	321	353.819	432.352	275.286	-0.648291	5.85e-08	1.72e-06	down
Sch000013835	516	580	555	646	789	795	646.97	536.057	757.882	0.501177	5.9e-08	1.73e-06	up
Sch000006242	1356	1209	1589	885	1051	933	1159.98	1341.41	978.552	-0.456198	6.14e-08	1.8e-06	FALSE
Sch000023074	1147	1061	1196	767	832	848	968.381	1102.29	834.47	-0.402416	6.17e-08	1.8e-06	FALSE
Sch000006704	1148	1065	1336	760	897	833	997.777	1146.92	848.632	-0.435564	6.29e-08	1.83e-06	FALSE
Sch000029072	127	142	169	207	255	265	194.232	141.619	246.845	0.801746	6.4e-08	1.87e-06	up
Sch000027872	513	463	591	681	690	735	612.651	506.279	719.022	0.504019	6.54e-08	1.9e-06	up
Sch000000847	112617	105691	106689	75571	88088	91587	96130.4	105450	86810.4	-0.280605	6.56e-08	1.9e-06	FALSE
novel.2581	28	42	25	75	91	90	59.0801	31.1038	87.0564	1.49283	6.61e-08	1.92e-06	up
Sch000023572	10040	9234	10704	7255	8299	8072	8877.25	9702.65	8051.85	-0.269232	6.7e-08	1.94e-06	FALSE
novel.2020	682	696	741	437	505	503	589.404	686.758	492.05	-0.480887	6.76e-08	1.95e-06	FALSE
Sch000005260	441	454	461	567	614	649	531.719	439.853	623.584	0.503884	6.76e-08	1.95e-06	up
Sch000012443	121	111	90	192	182	216	153.116	104.874	201.358	0.943143	6.86e-08	1.98e-06	up
Sch000001184	82	84	94	153	180	153	125.074	84.1848	165.963	0.977732	6.92e-08	1.99e-06	up
Sch000002290	195	180	205	255	317	323	245.859	187.782	303.936	0.695584	6.97e-08	2e-06	up
Sch000018170	4883	4452	4967	4939	5532	6009	5119.32	4632.36	5606.28	0.275391	6.98e-08	2.01e-06	FALSE
novel.2996	389	334	431	482	583	545	460.524	372.826	548.223	0.555002	7.45e-08	2.14e-06	up
Sch000011688	1996	1856	2280	2368	2566	2497	2259.62	1982.45	2536.8	0.354779	7.48e-08	2.14e-06	FALSE
Sch000009034	326	286	382	169	210	200	258.908	320.901	196.916	-0.705226	7.88e-08	2.25e-06	down
Sch000025968	212	197	201	102	104	111	153.046	197.89	108.202	-0.872075	7.89e-08	2.25e-06	down
Sch000002078	66542	57515	66273	43537	53319	51692	56071.2	61619	50523.4	-0.286412	7.89e-08	2.25e-06	FALSE
Sch000015735	3722	3475	3325	2289	2717	2775	3031.62	3417.3	2645.94	-0.368568	7.91e-08	2.25e-06	FALSE
Sch000028308	125	133	170	225	231	255	190.327	138.208	242.445	0.808409	7.91e-08	2.25e-06	up
Sch000021813	825	792	702	481	490	541	634.919	754.132	515.705	-0.547985	7.96e-08	2.26e-06	down
Sch000004691	506	490	580	291	379	342	426.95	509.816	344.085	-0.566985	8.14e-08	2.31e-06	down
Sch000012875	757	704	691	437	500	513	596.095	698.611	493.58	-0.500419	8.75e-08	2.48e-06	down
Sch000006652	16	21	23	53	62	72	41.4292	19.4249	63.4335	1.70853	9.13e-08	2.58e-06	up
Sch000018740	3471	3527	3371	3716	4153	4766	3830.19	3367.25	4293.14	0.351019	9.19e-08	2.6e-06	FALSE
Sch000002280	4208	3778	4166	4132	4934	5118	4378.86	3936.97	4820.75	0.292449	9.35e-08	2.64e-06	FALSE
Sch000000951	128	120	139	222	211	218	174.066	125.252	222.88	0.828525	9.37e-08	2.64e-06	up
Sch000009609	553	592	538	343	367	371	457.933	546.998	368.868	-0.568401	9.65e-08	2.72e-06	down
Sch000007165	1008	1075	1016	628	759	779	871.287	1006.51	736.067	-0.449988	9.68e-08	2.72e-06	FALSE
Sch000009461	759	836	806	521	550	553	666.972	779.486	554.458	-0.491954	9.86e-08	2.77e-06	FALSE
novel.2501	29	20	18	0	0	0	10.8957	21.7914	0	-6.85344	9.99e-08	2.8e-06	down
Sch000008464	1407	1399	1336	894	1047	1031	1178.5	1345.14	1011.86	-0.410115	1e-07	2.81e-06	FALSE
Sch000018182	3681	3828	3715	2478	2867	3140	3263.42	3643.76	2883.07	-0.337176	1.01e-07	2.81e-06	FALSE
novel.2137	41	38	42	3	7	10	22.9177	39.1966	6.63877	-2.53703	1.01e-07	2.81e-06	down
novel.915	69	80	61	28	12	13	43.5488	68.4601	18.6376	-1.89879	1.03e-07	2.86e-06	down
Sch000019956	38	47	34	92	85	111	68.4861	38.829	98.1432	1.3423	1.05e-07	2.92e-06	up
Sch000017659	335	263	373	426	515	470	396.98	313.244	480.715	0.615887	1.07e-07	2.97e-06	up
Sch000015719	146	151	156	225	265	242	198.238	146.894	249.583	0.764772	1.07e-07	2.97e-06	up
novel.2185	63	55	67	13	15	23	38.5118	59.8301	17.1934	-1.79154	1.08e-07	3.01e-06	down
Sch000001424	1150	1168	1220	750	769	967	996.103	1147.07	845.136	-0.440005	1.09e-07	3.01e-06	FALSE
Sch000018127	559	567	607	348	413	388	476.52	561.606	391.434	-0.520938	1.09e-07	3.02e-06	down
Sch000008155	636	575	658	745	894	807	719.402	605.091	833.714	0.461815	1.13e-07	3.13e-06	FALSE
Sch000001182	1018	1033	984	643	715	774	855.575	985.652	725.498	-0.44117	1.16e-07	3.19e-06	FALSE
Sch000012032	2425	2057	2526	2529	2855	2978	2556.42	2266.29	2846.56	0.328541	1.17e-07	3.23e-06	FALSE
Sch000005580	450	454	498	590	667	624	547.985	454.138	641.832	0.498233	1.18e-07	3.25e-06	FALSE
Sch000026585	1324	1283	1300	763	935	1074	1103.38	1267.53	939.239	-0.430535	1.19e-07	3.28e-06	FALSE
Sch000021792	54	54	64	120	109	128	88.8365	55.6336	122.039	1.13055	1.22e-07	3.34e-06	up
novel.3034	83	93	108	31	39	37	64.1248	91.8699	36.3797	-1.33597	1.24e-07	3.41e-06	down
novel.2292	70	53	67	120	166	114	98.9623	61.4325	136.492	1.1499	1.26e-07	3.45e-06	up
novel.56	1481	1375	1648	1042	1138	1105	1289.01	1456.81	1121.21	-0.379035	1.28e-07	3.49e-06	FALSE
Sch000011421	3400	2810	3114	2130	2386	2404	2689.59	3021.1	2358.07	-0.357614	1.29e-07	3.53e-06	FALSE
Sch000023605	109	89	88	172	157	197	136.174	92.8544	179.494	0.951221	1.31e-07	3.57e-06	up
Sch000027783	7203	7221	7188	4759	5396	6305	6300.65	7013.3	5588	-0.327363	1.34e-07	3.66e-06	FALSE
Sch000016480	1683	1658	1781	1138	1283	1420	1482.85	1659.86	1305.84	-0.345475	1.43e-07	3.89e-06	FALSE
Sch000000440	797	888	858	506	577	657	708.25	825.539	590.962	-0.480661	1.45e-07	3.93e-06	FALSE
Sch000000386	2349	2140	2383	2434	2745	2860	2481.33	2225.9	2736.76	0.298079	1.48e-07	4.01e-06	FALSE
Sch000000969	3863	3524	3545	2571	2801	2873	3179.19	3547.46	2810.91	-0.335772	1.52e-07	4.12e-06	FALSE
Sch000011667	1992	1734	1943	2112	2291	2380	2074.18	1836.23	2312.13	0.332169	1.53e-07	4.15e-06	FALSE
Sch000025813	3010	2905	3379	2122	2544	2491	2721.39	3007.52	2435.26	-0.304542	1.55e-07	4.19e-06	FALSE
Sch000006603	3869	3697	4224	2903	3029	3218	3468.91	3816.6	3121.22	-0.290719	1.6e-07	4.33e-06	FALSE
Sch000025854	6744	6209	6802	6728	7763	7921	7014.28	6400.56	7628	0.253171	1.65e-07	4.46e-06	FALSE
Sch000017120	3222	2826	3458	2207	2541	2315	2742.01	3074	2410.03	-0.35173	1.66e-07	4.46e-06	FALSE
Sch000011070	416	439	442	228	289	303	349.447	420.763	278.131	-0.594629	1.7e-07	4.57e-06	down
Sch000012288	1547	1245	1568	968	1085	932	1215.1	1409.53	1020.67	-0.467132	1.77e-07	4.76e-06	FALSE
Sch000011997	4031	4136	4234	4330	4794	5408	4481.55	4022	4941.09	0.297268	1.82e-07	4.87e-06	FALSE
Sch000024538	972	870	1068	1046	1301	1294	1089	940.907	1237.09	0.394829	1.82e-07	4.87e-06	FALSE
novel.1803	55	38	64	102	129	109	83.1866	50.5114	115.862	1.19302	1.82e-07	4.87e-06	up
Sch000003120	470	489	468	299	310	289	385.33	463.379	307.282	-0.594276	1.95e-07	5.2e-06	down
Sch000011192	8971	8427	8745	6028	7343	7027	7709.51	8478.26	6940.75	-0.288532	1.95e-07	5.21e-06	FALSE
Sch000017919	11283	10149	10829	7701	8377	9248	9539.13	10458	8620.21	-0.278756	1.96e-07	5.22e-06	FALSE
Sch000027317	82	75	75	128	140	171	112.169	75.2922	149.046	0.987584	1.98e-07	5.28e-06	up
Sch000001880	1585	1561	1443	938	1129	1213	1302.42	1491.19	1113.64	-0.419778	2.03e-07	5.38e-06	FALSE
Sch000018722	449	312	394	172	240	254	299.39	373.558	225.222	-0.727462	2.14e-07	5.68e-06	down
Sch000005463	733	648	704	812	919	927	790.566	675.7	905.431	0.422216	2.15e-07	5.69e-06	FALSE
novel.5	557	488	630	688	706	825	648.387	541.107	755.666	0.480635	2.16e-07	5.71e-06	FALSE
Sch000021906	1061	930	1013	639	669	801	845.421	973.5	717.341	-0.440083	2.18e-07	5.77e-06	FALSE
Sch000024751	19566	18428	21295	14624	16570	15917	17627.1	19189.4	16064.8	-0.256523	2.23e-07	5.89e-06	FALSE
Sch000001536	968	865	971	609	680	714	795.065	908.147	681.984	-0.413301	2.25e-07	5.92e-06	FALSE
Sch000006664	1267	1137	1427	861	938	976	1091.96	1238.17	945.756	-0.389726	2.25e-07	5.94e-06	FALSE
Sch000009603	2083	1956	2234	1505	1627	1556	1815.94	2030.77	1601.12	-0.343995	2.26e-07	5.95e-06	FALSE
Sch000001744	5012	5914	5122	3499	3775	4289	4576.96	5219.83	3934.1	-0.407671	2.29e-07	6.01e-06	FALSE
Sch000025537	240	216	261	371	324	379	299.776	231.897	367.656	0.662062	2.29e-07	6.02e-06	up
Sch000026028	276	264	260	333	378	479	331.446	259.679	403.213	0.637487	2.3e-07	6.02e-06	up
Sch000022372	83	87	109	167	141	216	134.25	90.1335	178.368	0.983286	2.32e-07	6.06e-06	up
Sch000014243	547	500	539	321	363	369	436.332	514.019	358.646	-0.519291	2.37e-07	6.21e-06	down
Sch000022797	16990	15832	16191	11268	13628	13607	14495.8	15899.5	13092	-0.280165	2.41e-07	6.29e-06	FALSE
Sch000008768	1973	2038	2329	1476	1631	1664	1838.98	2051.95	1626.01	-0.336157	2.42e-07	6.3e-06	FALSE
Sch000025738	453	506	455	269	301	327	382.395	459.635	305.156	-0.589369	2.42e-07	6.3e-06	down
Sch000021821	48815	43482	50925	33760	40548	36535	42065.6	46350.2	37781	-0.294944	2.54e-07	6.61e-06	FALSE
Sch000000240	394	315	459	512	571	555	467.632	376.576	558.689	0.566607	2.55e-07	6.62e-06	up
Sch000029048	10312	9396	11102	10142	12299	12756	10962.8	9968.62	11956.9	0.262446	2.62e-07	6.8e-06	FALSE
Sch000011694	253	276	210	359	350	453	318.155	240.926	395.385	0.717328	2.63e-07	6.83e-06	up
Sch000001176	953	914	949	1028	1193	1263	1048.9	913.192	1184.61	0.376295	2.64e-07	6.83e-06	FALSE
Sch000027764	3449	3303	3539	3465	4061	4539	3715.66	3335.32	4096	0.29692	2.83e-07	7.31e-06	FALSE
Sch000005536	53	65	98	115	175	153	109.762	69.482	150.042	1.1088	2.89e-07	7.47e-06	up
Sch000029885	200	168	234	282	309	321	252.499	194.222	310.776	0.67564	2.92e-07	7.54e-06	up
Sch000023592	314	337	345	407	496	482	397.055	323.004	471.106	0.545507	2.93e-07	7.56e-06	up
novel.2686	15	20	15	46	63	55	36.0102	16.3044	55.716	1.77917	2.95e-07	7.58e-06	up
Sch000016476	629	635	624	388	438	458	524.94	612.81	437.07	-0.486755	3.16e-07	8.12e-06	FALSE
novel.1445	177	159	151	260	261	255	211.867	158.196	265.537	0.746659	3.26e-07	8.35e-06	up
Sch000015625	924	773	960	1000	1174	1158	996.696	859.092	1134.3	0.400296	3.32e-07	8.52e-06	FALSE
novel.1457	151	162	135	73	71	64	108.602	145.829	71.3749	-1.03397	3.36e-07	8.58e-06	down
Sch000029697	10607	8892	11641	10936	12949	12845	11278.8	10058.6	12499	0.313273	3.36e-07	8.58e-06	FALSE
Sch000012133	4249	4218	3996	2657	3244	3475	3615.13	4048.04	3182.23	-0.346464	3.36e-07	8.58e-06	FALSE
Sch000013314	857	807	876	558	604	646	719.49	823.049	615.93	-0.418417	3.38e-07	8.61e-06	FALSE
Sch000010723	469	429	454	274	313	264	364.624	438.327	290.921	-0.593109	3.42e-07	8.72e-06	down
Sch000007852	1178	1272	1147	779	885	876	1017.36	1169.23	865.495	-0.433406	3.47e-07	8.82e-06	FALSE
Sch000019151	653	618	646	392	422	492	532.852	621.598	444.106	-0.484167	3.5e-07	8.9e-06	FALSE
Sch000025509	2231	2127	2216	1462	1595	1881	1904.89	2131.75	1678.02	-0.344589	3.52e-07	8.94e-06	FALSE
Sch000001002	1290	1206	1367	902	960	990	1111.84	1250.77	972.91	-0.363402	3.56e-07	9.03e-06	FALSE
Sch000025769	7565	7339	7908	5261	6161	6736	6780.09	7392.41	6167.77	-0.26096	3.59e-07	9.1e-06	FALSE
Sch000008313	949	942	909	625	667	679	790.831	909.152	672.51	-0.435156	3.65e-07	9.23e-06	FALSE
Sch000019021	8007	7321	9499	9018	10426	9899	9010.32	8018.46	10002.2	0.318677	3.65e-07	9.23e-06	FALSE
Sch000013603	2075	1945	2017	1377	1547	1660	1758.78	1957.85	1559.7	-0.327538	3.69e-07	9.3e-06	FALSE
Sch000021402	724	815	774	474	518	590	644.552	751.103	538	-0.480206	3.75e-07	9.46e-06	FALSE
Sch000001352	40	53	52	96	106	108	76.3515	47.0456	105.657	1.16797	3.81e-07	9.6e-06	up
Sch000017780	1316	1288	1472	939	1049	1028	1173.92	1319.38	1028.46	-0.360214	3.83e-07	9.62e-06	FALSE
Sch000003881	88	115	64	25	22	40	58.4695	87.4964	29.4426	-1.56446	4.01e-07	1.01e-05	down
Sch000007090	8	16	4	99	260	74	78.1679	9.2849	147.051	3.9925	4.15e-07	1.04e-05	up
Sch000014921	2295	2141	2680	2673	2922	2875	2594.85	2299.72	2889.98	0.328773	4.18e-07	1.05e-05	FALSE
Sch000013920	536	474	523	732	658	693	605.408	496.67	714.146	0.521966	4.21e-07	1.05e-05	up
novel.1222	562	656	502	328	311	405	458.091	560.685	355.496	-0.656121	4.45e-07	1.11e-05	down
Sch000011846	1286	1284	1224	900	870	890	1071.28	1232.16	910.393	-0.437662	4.61e-07	1.15e-05	FALSE
novel.2162	200	192	216	281	330	296	253.135	196.874	309.397	0.651184	4.66e-07	1.16e-05	up
Sch000014985	148	139	101	193	244	237	177.799	126.59	229.009	0.859444	4.67e-07	1.16e-05	up
Sch000027303	1935	1780	1989	1250	1500	1590	1660.76	1847.41	1474.11	-0.324917	4.7e-07	1.17e-05	FALSE
Sch000022862	4424	4498	4541	3320	3518	3350	3924.88	4367.63	3482.12	-0.327277	4.82e-07	1.2e-05	FALSE
Sch000014101	1315	1398	1332	857	1004	1083	1156.93	1313.57	1000.29	-0.391774	4.85e-07	1.2e-05	FALSE
Sch000015043	134	104	133	166	238	221	165.851	119.92	211.781	0.821273	4.97e-07	1.23e-05	up
Sch000012566	1442	1347	1620	1626	1742	1896	1609.56	1425.96	1793.15	0.329916	4.99e-07	1.24e-05	FALSE
Sch000018567	1325	1362	1468	928	1081	1092	1200.82	1346.28	1055.36	-0.351007	5.05e-07	1.25e-05	FALSE
Sch000001651	11717	10827	11764	11599	13334	13482	12098	11117.3	13078.8	0.234457	5.08e-07	1.25e-05	FALSE
novel.2164	88	139	141	35	65	46	84.334	119.287	49.3809	-1.26818	5.17e-07	1.27e-05	down
Sch000023071	87	96	115	155	212	164	138.593	96.3433	180.843	0.907395	5.25e-07	1.29e-05	up
Sch000008830	2437	2497	2643	1813	1937	2094	2223.56	2455.92	1991.2	-0.302722	5.26e-07	1.29e-05	FALSE
novel.367	51	61	45	10	20	6	31.7578	51.2109	12.3047	-2.05792	5.28e-07	1.3e-05	down
Sch000021955	1027	884	1088	1069	1261	1409	1119.44	969.75	1269.13	0.38843	5.3e-07	1.3e-05	FALSE
Sch000005635	3018	2725	3038	2043	2414	2147	2548.49	2844.24	2252.74	-0.336754	5.33e-07	1.31e-05	FALSE
Sch000004485	250	284	270	347	401	403	326.468	261.075	391.86	0.587175	5.36e-07	1.31e-05	up
Sch000027332	50	56	67	17	16	17	36.5214	55.9301	17.1127	-1.71375	5.47e-07	1.34e-05	down
Sch000008456	1460	1265	1294	842	1031	1021	1143.88	1303.92	983.845	-0.405529	5.49e-07	1.34e-05	FALSE
Sch000001118	662	590	632	375	457	457	524.442	610.705	438.178	-0.477951	5.69e-07	1.39e-05	FALSE
Sch000017714	277	261	323	396	444	388	349.022	278.307	419.737	0.590348	5.76e-07	1.4e-05	up
Sch000028954	3295	3428	3255	2237	2678	2674	2910.9	3240.54	2581.26	-0.327611	5.97e-07	1.45e-05	FALSE
Sch000005754	3275	3291	3330	2243	2563	2850	2905.93	3210.37	2601.48	-0.302748	5.97e-07	1.45e-05	FALSE
Sch000004596	289	299	286	389	476	395	356.888	283.812	429.963	0.599631	5.98e-07	1.45e-05	up
Sch000025166	1688	1814	1848	1167	1320	1500	1544.84	1735.17	1354.52	-0.356398	6.03e-07	1.46e-05	FALSE
Sch000025064	458	482	496	289	317	343	394.372	465.669	323.076	-0.526981	6.04e-07	1.46e-05	down
Sch000019877	2551	2513	2509	1681	1911	2163	2206.25	2457.45	1955.04	-0.329122	6.05e-07	1.46e-05	FALSE
Sch000021436	765	771	677	458	490	543	613.726	719.741	507.711	-0.502458	6.06e-07	1.46e-05	down
Sch000000234	1496	1526	1663	1125	1086	1229	1346.19	1517.72	1174.65	-0.370621	6.07e-07	1.46e-05	FALSE
novel.422	176	169	202	83	86	116	136.805	176.919	96.6922	-0.870105	6.13e-07	1.48e-05	down
Sch000012742	892	898	890	620	636	600	752.448	869.748	635.147	-0.454954	6.16e-07	1.48e-05	FALSE
Sch000014880	547	524	557	670	710	719	622.071	527.713	716.429	0.440396	6.19e-07	1.49e-05	FALSE
Sch000008131	56	45	49	11	12	16	30.9174	48.6204	13.2144	-1.87521	6.43e-07	1.55e-05	down
Sch000025277	2835	2771	3390	3324	3683	3588	3261.23	2908.17	3614.3	0.312984	6.79e-07	1.63e-05	FALSE
Sch000030166	477	518	574	668	692	698	605.528	508.05	703.006	0.467264	6.8e-07	1.63e-05	FALSE
Sch000001325	208	210	181	82	101	130	150.319	194.877	105.761	-0.875945	6.99e-07	1.68e-05	down
Sch000011224	680	571	682	781	837	848	733.413	625.443	841.384	0.426662	7.01e-07	1.68e-05	FALSE
Sch000018390	158	147	153	247	236	238	197.732	148.526	246.939	0.731541	7.35e-07	1.76e-05	up
novel.2196	30	21	39	1	5	4	16.105	28.8994	3.31062	-3.09894	7.45e-07	1.78e-05	down
Sch000018687	690	636	777	780	944	925	790.53	679.978	901.081	0.40576	7.45e-07	1.78e-05	FALSE
Sch000002643	405	379	448	490	623	548	482.021	398.583	565.458	0.504064	7.55e-07	1.8e-05	up
Sch000004205	803	802	910	550	598	651	713.346	814.161	612.531	-0.410815	7.55e-07	1.8e-05	FALSE
Sch000007394	122	106	92	48	42	42	74.7306	104.111	45.3503	-1.20351	7.92e-07	1.88e-05	down
Sch000026124	2214	1991	2214	1468	1715	1762	1880.72	2079.28	1682.15	-0.305525	8.19e-07	1.94e-05	FALSE
Sch000017299	700	682	715	762	913	958	787.225	679.887	894.563	0.397059	8.31e-07	1.97e-05	FALSE
Sch000011489	2249	2206	2266	1590	1809	1692	1958.33	2179.86	1736.81	-0.328081	8.34e-07	1.98e-05	FALSE
Sch000011987	1218	1045	1553	1491	1877	1630	1465.98	1229.51	1702.45	0.46857	8.53e-07	2.02e-05	FALSE
Sch000010251	291	229	270	322	396	416	320.342	255.72	384.965	0.59095	8.62e-07	2.04e-05	up
Sch000014999	127	156	115	192	235	240	178.213	129.823	226.603	0.808037	8.72e-07	2.06e-05	up
Sch000019903	5954	5854	5855	4134	4459	5155	5203.58	5731.51	4675.65	-0.293464	9.27e-07	2.19e-05	FALSE
Sch000012017	5831	5890	6227	4365	4773	5213	5351.4	5817.75	4885.06	-0.251979	9.32e-07	2.19e-05	FALSE
Sch000025184	856	779	872	547	629	624	712.522	811.961	613.082	-0.405595	9.59e-07	2.25e-05	FALSE
novel.3374	407	502	454	267	252	326	365.392	442.961	287.823	-0.62131	9.75e-07	2.29e-05	down
Sch000005183	480	419	537	264	341	335	391.538	463.968	319.107	-0.539446	9.8e-07	2.3e-05	down
Sch000012846	1886	1740	2006	1324	1511	1465	1644.34	1823.02	1465.67	-0.315353	9.97e-07	2.34e-05	FALSE
novel.2809	4384	3983	4776	4870	5464	5033	4748.9	4251.3	5246.51	0.303	1.02e-06	2.4e-05	FALSE
Sch000021484	2631	2754	2626	1866	2031	2196	2338.16	2601.5	2074.82	-0.325984	1.03e-06	2.4e-05	FALSE
Sch000011106	388	101	238	32	30	43	134.82	233.959	35.6817	-2.71292	1.04e-06	2.43e-05	down
Sch000010575	897	848	958	1031	1161	1115	1001.56	875.21	1127.91	0.365191	1.05e-06	2.45e-05	FALSE
Sch000022236	319	351	343	171	196	250	268.878	328.789	208.968	-0.650479	1.05e-06	2.46e-05	down
novel.2429	95	81	92	30	44	32	61.4297	86.7903	36.0691	-1.26641	1.06e-06	2.46e-05	down
Sch000003165	772	713	900	924	973	1082	892.75	770.674	1014.83	0.395928	1.07e-06	2.49e-05	FALSE
Sch000011636	6522	6807	6590	4846	5349	5077	5840.06	6466.76	5213.37	-0.310921	1.07e-06	2.49e-05	FALSE
Sch000012643	181	188	217	82	130	94	146.762	189.621	103.903	-0.866595	1.1e-06	2.55e-05	down
Sch000015160	2702	2648	2805	1847	2270	2234	2401.3	2643.47	2159.14	-0.291438	1.12e-06	2.59e-05	FALSE
Sch000026887	633	645	565	387	411	430	509.113	599.423	418.803	-0.516838	1.12e-06	2.6e-05	down
novel.2308	26	26	32	57	82	72	49.3614	27.1501	71.5727	1.39856	1.13e-06	2.61e-05	up
Sch000007539	653	681	670	783	810	992	764.758	650.413	879.103	0.435701	1.14e-06	2.63e-05	FALSE
Sch000005885	2046	1847	2242	2099	2581	2543	2219.76	1984.04	2455.49	0.307515	1.16e-06	2.68e-05	FALSE
Sch000027563	27741	25109	31707	20370	23013	20137	24515.2	27324.7	21705.7	-0.332247	1.17e-06	2.7e-05	FALSE
Sch000027597	394	405	388	255	215	263	318.195	385.445	250.945	-0.621094	1.18e-06	2.73e-05	down
Sch000005490	9011	8527	9033	6631	7278	7525	7959.01	8613.7	7304.32	-0.23793	1.19e-06	2.74e-05	FALSE
Sch000010934	461	471	476	275	311	350	387.415	456.767	318.063	-0.520567	1.2e-06	2.75e-05	down
Sch000004474	1384	1287	1420	918	1095	1060	1185.66	1325.27	1046.05	-0.341243	1.21e-06	2.77e-05	FALSE
Sch000014178	1735	1742	1857	1157	1409	1497	1554.04	1728.74	1379.35	-0.324658	1.22e-06	2.8e-05	FALSE
Sch000009703	3448	3829	3359	2343	2599	2921	3066.25	3458.9	2673.61	-0.370984	1.24e-06	2.83e-05	FALSE
Sch000026340	193	202	206	285	271	340	250.139	194.928	305.35	0.647755	1.24e-06	2.83e-05	up
Sch000023035	560	598	655	726	781	798	686.71	587.212	786.208	0.420324	1.24e-06	2.84e-05	FALSE
Sch000017706	1511	1352	1699	1572	1913	1996	1667.97	1474.41	1861.53	0.336335	1.24e-06	2.84e-05	FALSE
Sch000014898	1577	1533	1679	1627	1928	2135	1741.46	1551.44	1931.49	0.316904	1.25e-06	2.85e-05	FALSE
Sch000008636	626	670	677	384	481	501	551.781	640.007	463.556	-0.463315	1.27e-06	2.89e-05	FALSE
Sch000019469	167	152	205	293	267	257	224.833	169.114	280.552	0.725452	1.28e-06	2.9e-05	up
Sch000019361	535	523	463	296	365	315	413.664	494.626	332.703	-0.571454	1.3e-06	2.95e-05	down
Sch000014972	1756	1653	1745	1188	1340	1417	1506.75	1670.93	1342.56	-0.315299	1.33e-06	3.01e-05	FALSE
Sch000009994	422	477	378	229	236	310	339.589	416.029	263.148	-0.65826	1.33e-06	3.03e-05	down
Sch000014697	2801	2743	3035	2048	2281	2446	2542.25	2778.66	2305.84	-0.269036	1.34e-06	3.03e-05	FALSE
Sch000028076	15	28	33	62	68	73	46.8356	24.5497	69.1215	1.49157	1.34e-06	3.04e-05	up
Sch000018533	277	275	303	347	401	433	339.184	276.94	401.429	0.536279	1.35e-06	3.05e-05	up
Sch000009193	685	702	766	793	904	981	803.997	697.448	910.546	0.38517	1.37e-06	3.08e-05	FALSE
Sch000006213	183	174	185	242	276	287	224.829	175.69	273.967	0.641558	1.37e-06	3.08e-05	up
Sch000014634	25	27	26	0	1	0	12.828	25.3241	0.331898	-6.1088	1.37e-06	3.09e-05	down
Sch000007936	7	17	14	41	42	54	29.4586	12.3665	46.5507	1.91697	1.38e-06	3.1e-05	up
Sch000015937	104	123	119	158	200	216	153.441	112.31	194.572	0.79597	1.41e-06	3.17e-05	up
Sch000011707	31	39	46	66	88	113	63.7606	37.5021	90.0191	1.26593	1.41e-06	3.18e-05	up
Sch000004435	313	277	311	392	424	421	356.971	291.818	422.123	0.531526	1.43e-06	3.22e-05	up
Sch000016032	2190	1986	2226	2249	2537	2604	2295.04	2073.43	2516.64	0.279364	1.43e-06	3.22e-05	FALSE
Sch000015219	256	270	301	132	155	200	216.274	267.774	164.775	-0.697252	1.46e-06	3.27e-05	down
novel.2104	60	48	51	12	12	21	33.3724	51.5602	15.1845	-1.75615	1.47e-06	3.28e-05	down
Sch000011185	2338	2332	2346	1489	1750	2047	2034.44	2276.34	1792.55	-0.343548	1.47e-06	3.29e-05	FALSE
Sch000007529	5270	4874	5366	3691	4195	4550	4626.74	5024.69	4228.8	-0.248555	1.48e-06	3.3e-05	FALSE
Sch000012474	249	281	308	350	410	412	335.113	271.383	398.844	0.555599	1.49e-06	3.32e-05	up
Sch000029657	19370	17526	17577	12784	15071	14685	16080.8	17677.9	14483.8	-0.287453	1.49e-06	3.32e-05	FALSE
Sch000007206	455	444	472	514	611	662	525.616	444.389	606.844	0.450866	1.5e-06	3.35e-05	FALSE
Sch000020548	1116	1112	1203	763	892	905	991.379	1111.69	871.063	-0.351563	1.51e-06	3.36e-05	FALSE
Sch000016005	616	649	631	736	822	843	716.703	615.484	817.922	0.410937	1.56e-06	3.47e-05	FALSE
Sch000009061	3795	3461	4285	4289	4539	4559	4150.54	3730.81	4570.27	0.292163	1.57e-06	3.49e-05	FALSE
Sch000013397	271	282	236	317	400	439	324.284	256.816	391.752	0.612946	1.59e-06	3.53e-05	up
Sch000028772	77	59	78	121	121	155	102.071	69.133	135.009	0.964351	1.6e-06	3.54e-05	up
Sch000000107	1577	1671	1607	1744	2043	2034	1778.85	1576.34	1981.35	0.330566	1.6e-06	3.55e-05	FALSE
Sch000021442	2423	2561	2371	1575	1890	2047	2130.5	2389.71	1871.29	-0.351761	1.62e-06	3.57e-05	FALSE
Sch000025025	187	212	259	322	340	314	273.239	212.633	333.844	0.648033	1.63e-06	3.59e-05	up
Sch000013904	3817	4154	3980	2711	2957	3436	3487.61	3880.42	3094.8	-0.325897	1.64e-06	3.62e-05	FALSE
novel.1767	459	513	454	302	298	321	389.15	463.669	314.631	-0.559806	1.65e-06	3.64e-05	down
Sch000012796	994	1082	1171	722	829	817	929.283	1051.87	806.698	-0.383054	1.66e-06	3.66e-05	FALSE
Sch000024060	2864	2574	3097	1993	2248	2427	2514.43	2760.68	2268.19	-0.283567	1.71e-06	3.75e-05	FALSE
Sch000003569	3103	3007	2952	2183	2381	2403	2658.8	2941.61	2375.98	-0.308107	1.71e-06	3.75e-05	FALSE
Sch000024544	1528	1518	1561	1686	1999	1832	1687.35	1494.15	1880.55	0.331894	1.71e-06	3.75e-05	FALSE
Sch000028555	896	803	865	991	1161	1046	960.96	831.035	1090.89	0.392168	1.73e-06	3.79e-05	FALSE
Sch000026286	789	875	794	929	1113	1080	930.701	798.872	1062.53	0.412655	1.73e-06	3.79e-05	FALSE
Sch000025910	1361	1298	1525	1020	1006	1060	1204.25	1353.72	1054.79	-0.361626	1.74e-06	3.81e-05	FALSE
Sch000003837	1029	1061	1028	656	793	822	891.923	1012.27	771.575	-0.390231	1.75e-06	3.82e-05	FALSE
Sch000008874	5780	4792	6352	3923	4556	4338	4916.81	5465.56	4368.07	-0.323715	1.75e-06	3.82e-05	FALSE
Sch000008932	6017	5448	6392	4326	4930	5114	5334.74	5778.52	4890.95	-0.240676	1.77e-06	3.85e-05	FALSE
Sch000009537	446	503	474	278	313	348	390.686	462.158	319.215	-0.53219	1.78e-06	3.88e-05	down
Sch000008868	1140	1128	1258	1319	1483	1421	1291.15	1141.84	1440.46	0.334524	1.79e-06	3.88e-05	FALSE
Sch000028217	4250	3678	4124	2796	3293	3367	3559.97	3903.74	3216.21	-0.279326	1.79e-06	3.88e-05	FALSE
Sch000001917	199	210	182	268	309	303	246.015	192.248	299.781	0.642922	1.79e-06	3.89e-05	up
Sch000017353	886	780	871	587	609	610	719.386	821.781	616.991	-0.415029	1.8e-06	3.91e-05	FALSE
novel.3339	687	719	769	473	545	518	614.215	704.809	523.621	-0.429166	1.82e-06	3.93e-05	FALSE
Sch000021582	1943	1677	1968	1213	1522	1493	1622.55	1808.5	1436.59	-0.331756	1.83e-06	3.96e-05	FALSE
novel.2136	163	197	163	77	103	91	131.18	170.25	92.1087	-0.883355	1.84e-06	3.97e-05	down
Sch000026008	7284	7003	7313	7643	8126	8567	7650.88	7003.83	8297.93	0.244562	1.84e-06	3.97e-05	FALSE
Sch000013609	1295	1336	1254	855	915	1063	1112.81	1262	963.62	-0.388243	1.84e-06	3.97e-05	FALSE
novel.2306	135	131	163	186	228	260	183.525	138.642	228.408	0.720965	1.85e-06	3.99e-05	up
novel.2916	59	59	52	94	124	116	84.3596	55.2865	113.433	1.04059	1.87e-06	4.01e-05	up
Sch000021443	551	564	560	360	372	413	466.931	543.559	390.303	-0.477819	1.91e-06	4.11e-05	FALSE
Sch000017415	949	912	920	972	1244	1228	1035.83	902.311	1169.35	0.37539	1.93e-06	4.15e-05	FALSE
Sch000019449	1199	1367	1390	926	957	992	1132.26	1282.96	981.56	-0.386937	1.93e-06	4.15e-05	FALSE
Sch000004577	4	0	1	14	25	32	12.6849	1.61152	23.7583	3.88152	1.96e-06	4.19e-05	up
Sch000018179	644	684	677	746	829	990	760.765	650.646	870.885	0.422126	2.05e-06	4.39e-05	FALSE
Sch000004328	2192	2131	2102	2277	2513	2786	2331.33	2085.43	2577.23	0.306073	2.15e-06	4.59e-05	FALSE
Sch000014344	1029	1026	1088	733	713	839	899.05	1018.76	779.343	-0.387034	2.15e-06	4.59e-05	FALSE
Sch000022741	2597	2462	2489	1631	1899	2202	2196.84	2448.96	1944.73	-0.331594	2.17e-06	4.63e-05	FALSE
Sch000022183	380	362	431	460	563	529	453.825	379.425	528.225	0.476821	2.18e-06	4.66e-05	FALSE
Sch000029111	835	805	859	957	1000	1095	925.148	809.977	1040.32	0.360873	2.24e-06	4.76e-05	FALSE
Sch000001527	644	621	597	391	404	480	519.291	604.654	433.929	-0.477729	2.27e-06	4.83e-05	FALSE
Sch000016450	713	698	668	427	512	517	585.123	675.16	495.086	-0.446127	2.28e-06	4.85e-05	FALSE
Sch000003039	1884	1672	1865	1814	2241	2374	1968.87	1755.96	2181.78	0.313952	2.3e-06	4.89e-05	FALSE
Sch000027008	9625	9361	9614	6857	8139	8006	8552.26	9276.19	7828.32	-0.244691	2.32e-06	4.91e-05	FALSE
Sch000024031	6171	6059	6735	4454	5306	5564	5674.67	6142.02	5207.32	-0.2379	2.36e-06	5e-05	FALSE
Sch000018979	6009	5663	6698	4465	5172	4798	5432.81	5942.98	4922.65	-0.272081	2.5e-06	5.29e-05	FALSE
novel.1189	23	36	24	62	73	73	48.952	27.1229	70.781	1.39031	2.54e-06	5.36e-05	up
Sch000021401	269	294	273	159	155	188	221.34	271.598	171.081	-0.666287	2.55e-06	5.38e-05	down
Sch000020991	776	772	717	464	557	571	638.535	735.939	541.131	-0.441981	2.55e-06	5.38e-05	FALSE
Sch000012151	676	617	549	763	771	920	717.348	599.008	835.688	0.481462	2.58e-06	5.43e-05	FALSE
Sch000017153	299	291	292	187	172	172	234.159	286.191	182.128	-0.655485	2.59e-06	5.45e-05	down
Sch000011275	298	293	297	351	412	455	350.839	288.079	413.598	0.523662	2.62e-06	5.51e-05	up
Sch000006355	3258	3136	3395	2418	2667	2463	2875.11	3171.98	2578.24	-0.299592	2.69e-06	5.65e-05	FALSE
Sch000024872	157	174	216	91	109	89	137.717	176.718	98.7164	-0.842978	2.71e-06	5.7e-05	down
Sch000018050	1117	1115	1281	768	945	892	1011.68	1136.97	886.384	-0.359199	2.75e-06	5.76e-05	FALSE
novel.1748	47	43	37	84	84	102	66.6306	41.3228	91.9383	1.15663	2.77e-06	5.81e-05	up
Sch000016036	1010	915	1034	667	762	757	851.44	958.197	744.682	-0.364081	2.85e-06	5.96e-05	FALSE
Sch000000260	105	82	68	141	149	171	119.972	83.0314	156.912	0.921112	2.88e-06	6.02e-05	up
Sch000012329	4037	4016	3949	2873	3252	3313	3554.98	3895.68	3214.27	-0.277153	2.88e-06	6.02e-05	FALSE
novel.3356	409	426	364	465	568	603	472.746	390.128	555.364	0.51224	2.89e-06	6.02e-05	up
Sch000024385	2225	2219	2731	1766	1787	1729	2063.22	2319.09	1807.36	-0.360957	2.89e-06	6.02e-05	FALSE
Sch000021715	936	880	965	1049	1110	1191	1021.48	900.976	1141.97	0.341573	2.96e-06	6.16e-05	FALSE
Sch000027310	7224	6999	7077	5181	5970	5762	6337.1	6910.5	5763.69	-0.261766	3.01e-06	6.26e-05	FALSE
Sch000008324	1933	2162	2565	1606	1533	1648	1895.34	2153.51	1637.17	-0.396514	3.05e-06	6.33e-05	FALSE
Sch000026856	2813	2694	2760	2820	3317	3369	2957.68	2681.54	3233.82	0.270626	3.05e-06	6.34e-05	FALSE
Sch000013546	1165	1298	1288	1352	1537	1640	1378.86	1217.09	1540.62	0.340809	3.07e-06	6.38e-05	FALSE
Sch000001941	1080	976	1034	737	758	724	880.451	1001.8	759.1	-0.401746	3.09e-06	6.4e-05	FALSE
Sch000000678	369	323	417	438	551	500	432.499	358.262	506.736	0.499186	3.1e-06	6.42e-05	FALSE
Sch000028584	846	802	879	898	1059	1108	930.291	818.679	1041.9	0.348488	3.11e-06	6.43e-05	FALSE
Sch000018796	1087	1075	1192	768	791	926	966.189	1086.26	846.116	-0.360573	3.12e-06	6.45e-05	FALSE
Sch000005711	2994	2899	2981	2079	2480	2393	2622.4	2878.18	2366.62	-0.282058	3.13e-06	6.46e-05	FALSE
Sch000018041	633	611	685	373	504	469	540.754	624.653	456.855	-0.449963	3.18e-06	6.56e-05	FALSE
novel.1391	72	76	73	129	121	147	103.609	71.7573	135.46	0.91715	3.22e-06	6.63e-05	up
Sch000024206	133	136	146	175	228	245	176.986	134.478	219.495	0.709336	3.24e-06	6.67e-05	up
Sch000026602	4456	4733	4336	2952	3378	3917	3936.81	4395.22	3478.39	-0.336911	3.24e-06	6.67e-05	FALSE
novel.216	23	33	39	6	7	2	17.9576	30.7023	5.21299	-2.57824	3.26e-06	6.7e-05	down
Sch000003367	1082	1001	1220	774	782	871	947.929	1068.02	827.838	-0.368816	3.28e-06	6.73e-05	FALSE
Sch000011903	593	596	666	660	821	848	695.666	600.669	790.662	0.397438	3.38e-06	6.92e-05	FALSE
Sch000013249	115	73	94	152	185	156	129.704	91.2035	168.204	0.88138	3.38e-06	6.92e-05	up
Sch000000169	695	656	916	848	1003	1048	858.235	731.055	985.415	0.429826	3.41e-06	6.98e-05	FALSE
Sch000013686	66	74	70	108	119	164	100.268	68.1989	132.337	0.960368	3.42e-06	6.98e-05	up
novel.2218	418	351	347	211	237	260	301.543	362.31	240.777	-0.588226	3.47e-06	7.09e-05	down
Sch000006129	1149	1004	1177	1228	1401	1358	1218.35	1077.71	1359	0.333923	3.49e-06	7.11e-05	FALSE
Sch000014031	51	40	40	87	101	86	68.0647	42.5262	93.6031	1.13819	3.6e-06	7.35e-05	up
Sch000000988	2857	2574	2977	1996	2343	2263	2485.06	2721.59	2248.54	-0.275706	3.66e-06	7.44e-05	FALSE
Sch000001041	7158	7128	7027	5053	5722	6200	6345.31	6917.57	5773.05	-0.260638	3.67e-06	7.47e-05	FALSE
Sch000007767	249	212	270	110	146	171	190.257	236.231	144.282	-0.707962	3.78e-06	7.67e-05	down
Sch000017828	762	800	985	994	1091	1083	951.845	823.11	1080.58	0.391407	3.78e-06	7.68e-05	FALSE
novel.2849	388	404	405	241	254	293	328.283	388.362	268.204	-0.533313	3.83e-06	7.77e-05	down
Sch000016631	1680	1649	1809	1212	1362	1417	1511.64	1664.41	1358.87	-0.292624	3.84e-06	7.79e-05	FALSE
Sch000001897	604	643	717	726	845	876	734.117	635.905	832.328	0.388522	3.87e-06	7.83e-05	FALSE
Sch000021069	12	4	11	30	44	36	22.9977	8.65048	37.345	2.10192	3.99e-06	8.07e-05	up
Sch000001713	914	776	907	1006	1041	1128	961.718	840.595	1082.84	0.364484	4.02e-06	8.12e-05	FALSE
novel.1908	844	763	816	864	1045	1058	896.986	785.422	1008.55	0.361568	4.04e-06	8.15e-05	FALSE
Sch000002889	480	436	480	517	623	652	530.518	452.273	608.763	0.429668	4.15e-06	8.36e-05	FALSE
Sch000025898	109	121	104	152	183	217	147.828	108.659	186.997	0.78773	4.15e-06	8.36e-05	up
Sch000002380	1137	1053	1102	1232	1401	1328	1209.2	1067.47	1350.93	0.33959	4.21e-06	8.47e-05	FALSE
Sch000011165	177	169	202	236	281	281	224.353	177.245	271.461	0.614556	4.28e-06	8.6e-05	up
Sch000024432	675	675	694	478	483	465	575.461	662.907	488.015	-0.443775	4.37e-06	8.77e-05	FALSE
Sch000015044	2841	2602	2956	2953	3251	3309	2981.08	2719.46	3242.69	0.253507	4.42e-06	8.88e-05	FALSE
Sch000021396	532	529	647	610	835	768	651.578	552.128	751.027	0.444158	4.46e-06	8.94e-05	FALSE
Sch000025274	248	241	266	310	375	359	299.932	244.553	355.31	0.539108	4.51e-06	9.03e-05	up
Sch000009040	12084	11585	11568	7956	9492	10459	10453.6	11435	9472.24	-0.271399	4.51e-06	9.03e-05	FALSE
novel.2200	401	370	477	496	554	575	478.265	403.109	553.421	0.455762	4.7e-06	9.39e-05	FALSE
novel.2567	80	65	126	151	170	162	125.821	86.8777	164.764	0.917417	4.77e-06	9.53e-05	up
Sch000018860	1308	1188	1408	861	1026	1073	1134.49	1263.08	1005.9	-0.328118	4.81e-06	9.61e-05	FALSE
Sch000023683	624	708	851	835	967	973	825.166	705.665	944.666	0.420234	4.82e-06	9.61e-05	FALSE
novel.2555	87	79	83	23	37	42	57.5237	80.7391	34.3084	-1.2256	4.83e-06	9.61e-05	down
Sch000022933	85	111	94	143	148	226	134.615	94.3576	174.873	0.894521	4.84e-06	9.63e-05	up
Sch000026770	166	148	236	243	306	288	230.776	176.934	284.618	0.68311	4.95e-06	9.84e-05	up
Sch000007292	4362	4013	4900	3163	3713	3667	3940.7	4292.37	3589.03	-0.258414	5.07e-06	0.000100633	FALSE
Sch000021806	76	82	67	135	134	133	105.413	73.2649	137.561	0.909875	5.08e-06	0.000100717	up
Sch000012100	114	145	143	172	236	231	173.492	130.425	216.559	0.734331	5.08e-06	0.00010074	up
Sch000025016	313	346	320	207	196	207	263.419	318.075	208.763	-0.609165	5.09e-06	0.000100793	down
Sch000020043	766	665	785	473	571	544	628.821	717.098	540.543	-0.408026	5.11e-06	0.000101122	FALSE
Sch000028652	341	298	328	377	466	455	377.297	313.317	441.278	0.494819	5.15e-06	0.000101874	FALSE
Sch000017173	2834	2759	3039	2906	3315	3496	3051.02	2796.1	3305.94	0.241802	5.29e-06	0.000104474	FALSE
Sch000006535	1593	1862	1759	1141	1311	1425	1505.54	1693.23	1317.85	-0.36072	5.33e-06	0.000105109	FALSE
novel.397	27	16	32	2	0	0	12.4108	24.071	0.750596	-5.1334	5.37e-06	0.000105937	down
novel.2038	11	12	13	35	39	47	26.3662	11.6619	41.0705	1.81768	5.43e-06	0.000107012	up
Sch000016204	450	412	420	237	314	301	352.54	415.911	289.168	-0.522174	5.57e-06	0.000109442	down
Sch000005792	496	456	573	568	693	681	576.607	492.829	660.386	0.421669	5.57e-06	0.000109442	FALSE
Sch000003303	1825	1770	1967	1314	1469	1572	1641.74	1801.37	1482.1	-0.28137	5.63e-06	0.000110458	FALSE
Sch000020348	1451	1544	1580	1109	1141	1208	1331.96	1483.71	1180.2	-0.330696	5.65e-06	0.000110816	FALSE
Sch000028400	1255	1355	1263	852	837	1088	1101.38	1258.19	944.58	-0.412858	5.86e-06	0.000114827	FALSE
Sch000009286	237	247	262	315	346	367	295.947	241.781	350.114	0.534275	5.88e-06	0.000115213	up
novel.2903	1018	981	1078	730	795	712	880.851	996.777	764.925	-0.383536	5.92e-06	0.000115693	FALSE
Sch000006909	553	662	705	397	457	470	536.32	622.058	450.581	-0.46501	5.92e-06	0.000115693	FALSE
Sch000022665	605	485	624	684	794	720	651.892	553.903	749.881	0.435528	5.93e-06	0.000115725	FALSE
Sch000015680	274	303	251	136	164	195	218.607	269.546	167.669	-0.680628	5.99e-06	0.0001169	down
Sch000020295	238	232	216	119	118	161	179.034	222.89	135.177	-0.719094	6.07e-06	0.000118351	down
Sch000002407	296	258	264	152	164	187	218.254	265.386	171.122	-0.632069	6.1e-06	0.000118707	down
Sch000006340	38	26	61	78	94	101	66.323	39.9596	92.6865	1.20692	6.15e-06	0.000119605	up
novel.2278	2	5	9	30	30	25	17.1527	5.11557	29.1899	2.49767	6.2e-06	0.000120599	up
Sch000013180	451	394	439	536	563	562	491.605	415.936	567.273	0.446456	6.29e-06	0.000122143	FALSE
Sch000000944	471	425	458	507	607	621	514.328	438.844	589.812	0.427437	6.3e-06	0.000122233	FALSE
Sch000017534	617	561	606	659	775	784	666.391	578.176	754.606	0.384723	6.4e-06	0.000124014	FALSE
Sch000000469	4933	4765	5269	3624	3972	4482	4477.92	4847.89	4107.95	-0.238779	6.43e-06	0.000124546	FALSE
Sch000011016	28183	25833	31564	20797	24468	24168	25653.1	27671.6	23634.6	-0.22755	6.45e-06	0.000124705	FALSE
Sch000007699	114	111	153	214	188	202	164.527	121.914	207.14	0.75967	6.46e-06	0.000124842	up
Sch000022646	406	452	528	308	305	285	378.015	448.306	307.724	-0.546156	6.47e-06	0.000124842	down
Sch000024873	879	827	828	557	640	652	725.865	822.313	629.417	-0.385016	6.51e-06	0.000125514	FALSE
Sch000030003	593	549	498	295	386	415	452.164	533.134	371.194	-0.519194	6.57e-06	0.000126666	down
Sch000026029	1661	1619	1610	1144	1321	1248	1426.4	1586.96	1265.84	-0.326139	6.67e-06	0.000128403	FALSE
Sch000002758	21	18	24	41	55	74	38.7928	20.3411	57.2446	1.49489	6.67e-06	0.000128403	up
novel.3329	402	468	446	276	306	286	361.832	427.298	296.365	-0.528404	6.74e-06	0.000129586	down
Sch000025908	486	383	430	538	590	578	501.467	420.846	582.088	0.467233	6.76e-06	0.00012979	FALSE
Sch000018299	1540	1561	1746	1693	1883	2038	1739.92	1569.45	1910.38	0.283624	6.83e-06	0.000130993	FALSE
Sch000003051	839	781	755	856	1019	1072	886.297	771.21	1001.38	0.378233	6.89e-06	0.000132024	FALSE
Sch000027648	242	316	326	362	412	466	353.887	286.539	421.235	0.556966	6.9e-06	0.000132238	up
Sch000003288	240	247	196	333	311	361	282.927	222.516	343.339	0.626996	6.91e-06	0.000132272	up
Sch000025442	49	38	46	78	100	91	67.2607	43.0331	91.4883	1.08787	6.97e-06	0.000133093	up
Sch000009561	7448	8058	7433	5363	5925	6577	6765.2	7453.38	6077.01	-0.294281	6.97e-06	0.000133093	FALSE
Sch000026615	1759	1492	1790	1102	1377	1354	1466.68	1630.89	1302.47	-0.324114	7.06e-06	0.00013475	FALSE
Sch000001918	89	75	87	115	162	154	113.651	81.2563	146.046	0.847655	7.15e-06	0.000136377	up
Sch000014633	2489	2264	2275	1501	1972	1844	2043.32	2280.66	1805.99	-0.3359	7.2e-06	0.000137088	FALSE
Sch000008542	304	268	349	175	217	177	245.814	297.473	194.155	-0.617764	7.34e-06	0.000139612	down
Sch000021334	83	68	88	135	117	170	110.471	77.2222	143.72	0.894497	7.35e-06	0.000139769	up
Sch000014723	1112	869	1229	1135	1440	1442	1199.73	1035.62	1363.84	0.396796	7.58e-06	0.000144036	FALSE
Sch000024701	100	119	132	45	65	59	85.4554	113.63	57.2804	-0.985435	7.61e-06	0.000144361	down
novel.2241	47	28	33	7	8	9	21.5705	34.988	8.1529	-2.09963	7.65e-06	0.000144948	down
novel.2305	94	101	95	41	33	54	68.8792	94.1948	43.5636	-1.1114	7.65e-06	0.000144948	down
Sch000026617	1086	1044	1068	761	756	851	922.648	1037.34	807.951	-0.361025	7.77e-06	0.000147046	FALSE
Sch000020301	206	164	200	109	104	107	146.971	184.388	109.553	-0.755112	7.97e-06	0.0001507	down
Sch000000563	4851	4611	5121	4811	5570	5740	5104.18	4723.3	5485.06	0.215799	8.14e-06	0.00015385	FALSE
Sch000013705	355	345	432	217	279	234	307.232	365.788	248.676	-0.557859	8.17e-06	0.000154291	down
Sch000025397	307	289	309	403	393	421	354.648	293.333	415.963	0.502565	8.19e-06	0.000154397	up
Sch000010909	393	399	493	255	294	311	353.879	415.282	292.475	-0.506102	8.29e-06	0.000156118	down
Sch000010473	2173	1982	2259	1557	1765	1632	1883.66	2076.65	1690.68	-0.297405	8.78e-06	0.000165343	FALSE
Sch000009254	282	265	288	359	396	374	328.009	270.565	385.454	0.509553	8.85e-06	0.000166516	up
novel.2742	55	60	50	14	17	24	36.1301	53.7088	18.5515	-1.52455	8.87e-06	0.000166692	down
Sch000024637	65	65	81	24	16	37	47.1505	68.182	26.119	-1.38285	8.88e-06	0.000166692	down
Sch000029656	159	157	138	194	247	249	190.932	147.656	234.207	0.669028	8.96e-06	0.000167981	up
Sch000007430	1995	2343	1850	1011	1242	1400	1627.12	2016.06	1238.19	-0.702792	8.98e-06	0.000168233	down
Sch000016261	1077	1057	1165	794	843	842	957.464	1068.59	846.34	-0.337564	9.31e-06	0.0001744	FALSE
Sch000018562	1525	1495	1689	1120	1175	1335	1380.36	1524.6	1236.12	-0.302851	9.46e-06	0.000177048	FALSE
Sch000024378	2051	2006	1937	2082	2443	2487	2165.85	1946.26	2385.45	0.294249	9.54e-06	0.000178308	FALSE
novel.2052	1338	1204	1422	1413	1644	1583	1431.73	1282.61	1580.85	0.301061	9.68e-06	0.00018067	FALSE
Sch000017333	1510	1750	1623	1045	1255	1337	1410.73	1586.3	1235.17	-0.359781	9.74e-06	0.000181762	FALSE
Sch000008223	3635	4002	3673	2690	2883	3139	3321.37	3675.12	2967.63	-0.308223	9.79e-06	0.000182407	FALSE
Sch000013426	5840	5378	6157	4403	4832	4589	5172.37	5624.86	4719.87	-0.253516	9.81e-06	0.000182708	FALSE
Sch000022600	678	764	881	542	460	572	645.04	751.551	538.529	-0.482728	9.89e-06	0.00018395	FALSE
Sch000005557	18	26	11	43	58	58	35.9934	18.0992	53.8875	1.58686	9.97e-06	0.000185262	up
Sch000012946	140	183	168	81	99	81	124.303	159.514	89.0927	-0.840675	1.01e-05	0.00018658	down
Sch000016062	1136	1035	1275	1247	1518	1370	1261.44	1114.08	1408.79	0.33788	1.01e-05	0.00018658	FALSE
Sch000003966	282	244	322	370	423	370	335.555	273.842	397.268	0.53412	1.01e-05	0.00018658	up
Sch000024333	990	1037	1067	712	667	857	882.638	1003.34	761.936	-0.397142	1.01e-05	0.000186783	FALSE
Sch000025720	1558	1856	1650	1145	1237	1346	1457.96	1646.33	1269.59	-0.374355	1.01e-05	0.000187682	FALSE
Sch000019833	266	235	288	313	347	431	312.619	255.13	370.108	0.537272	1.04e-05	0.000191818	up
Sch000009331	4306	4415	4577	3088	3652	3931	3968.38	4311.92	3624.84	-0.249869	1.04e-05	0.000191818	FALSE
Sch000018101	1719	1884	1672	1214	1293	1425	1527.2	1715.13	1339.27	-0.35633	1.04e-05	0.000192008	FALSE
Sch000010867	1258	1256	1370	852	1067	1046	1132.9	1258.27	1007.52	-0.319849	1.07e-05	0.000196453	FALSE
Sch000012526	860	928	1028	618	719	745	810.024	911.854	708.193	-0.364387	1.07e-05	0.000198005	FALSE
Sch000024764	401	365	394	430	510	571	444.36	375.948	512.772	0.449339	1.08e-05	0.000198052	FALSE
Sch000007619	3342	2808	3354	2203	2607	2662	2808.11	3075.11	2541.11	-0.275145	1.08e-05	0.000198154	FALSE
Sch000019315	628	560	613	691	785	755	672.128	583.571	760.685	0.381973	1.11e-05	0.000203199	FALSE
Sch000012466	539	463	547	596	629	730	583.273	501.264	665.282	0.408107	1.12e-05	0.000206216	FALSE
Sch000021726	319	367	311	210	203	211	268.955	324.422	213.488	-0.604596	1.13e-05	0.00020762	down
Sch000009678	1954	1948	1816	1360	1473	1514	1669.97	1857.75	1482.19	-0.325638	1.13e-05	0.00020762	FALSE
Sch000006513	748	708	794	909	876	967	834.476	728.63	940.322	0.366664	1.18e-05	0.000215628	FALSE
Sch000022484	404	379	406	465	510	550	452.292	385.375	519.209	0.430329	1.18e-05	0.000216752	FALSE
Sch000000449	4382	4427	4049	2910	3208	3747	3765.42	4178.85	3351.99	-0.317575	1.2e-05	0.000218717	FALSE
Sch000011443	250	205	197	264	321	358	265.794	211.783	319.805	0.597311	1.2e-05	0.00021951	up
Sch000021242	100	96	90	154	180	142	127.873	92.9157	162.83	0.809124	1.2e-05	0.00021977	up
novel.1542	3039	3123	3225	2253	2611	2645	2799.88	3043.97	2555.78	-0.25191	1.21e-05	0.000221024	FALSE
Sch000018270	10	12	11	36	39	36	24.3298	10.7223	37.9373	1.82398	1.22e-05	0.000221462	up
novel.1652	278	285	278	172	165	191	226.619	273.003	180.236	-0.599731	1.25e-05	0.000227274	down
Sch000018425	1653	1643	1930	1941	2071	2057	1881.29	1690.67	2071.91	0.292423	1.25e-05	0.000227343	FALSE
Sch000020115	364	366	363	432	467	527	419.964	354.711	485.216	0.453119	1.27e-05	0.00022989	FALSE
Sch000004522	1926	1806	2013	1292	1610	1600	1695.13	1860.69	1529.58	-0.28207	1.27e-05	0.000230118	FALSE
Sch000002325	3170	2957	3256	2280	2642	2631	2805.71	3039.69	2571.74	-0.241188	1.32e-05	0.000239182	FALSE
Sch000015362	947	1055	1017	695	715	808	867.982	980.106	755.858	-0.37458	1.34e-05	0.000243304	FALSE
Sch000012253	440	487	470	268	298	375	386.31	453.525	319.095	-0.50465	1.36e-05	0.000245781	down
Sch000012686	412	418	590	562	626	684	547.278	457.703	636.854	0.475089	1.39e-05	0.000252302	FALSE
Sch000023235	622	641	688	771	759	880	727.075	632.201	821.949	0.378177	1.41e-05	0.000254157	FALSE
Sch000005883	514	513	591	650	662	704	605.919	523.631	688.207	0.392859	1.43e-05	0.000259121	FALSE
Sch000027572	1321	1076	1341	1375	1447	1644	1364.65	1208.63	1520.66	0.33077	1.44e-05	0.000259621	FALSE
Sch000007106	214	257	183	91	143	128	167.946	213.453	122.44	-0.796497	1.47e-05	0.000264148	down
novel.559	1991	2001	2003	1413	1357	1737	1739.97	1945.23	1534.71	-0.341774	1.49e-05	0.000269094	FALSE
novel.2568	79	118	95	32	43	54	69.2979	95.0908	43.5049	-1.1203	1.5e-05	0.000269844	down
novel.454	132	112	150	169	215	217	165.602	127.206	203.998	0.680875	1.5e-05	0.000269844	up
Sch000004625	310	271	278	338	384	442	336.977	278.674	395.279	0.506039	1.52e-05	0.000272529	up
Sch000008108	676	622	629	415	481	487	547.987	625.248	470.725	-0.408826	1.53e-05	0.000273796	FALSE
Sch000010730	374	307	357	417	443	505	400.323	336.041	464.604	0.467155	1.53e-05	0.000274157	FALSE
Sch000010118	164	172	179	220	258	263	209.526	166.971	252.081	0.595208	1.54e-05	0.000275094	up
Sch000002374	209	209	216	279	311	294	253.65	205.598	301.702	0.552833	1.54e-05	0.000276221	up
novel.457	53152	47670	50948	36156	44110	43170	45588.4	49198.1	41978.8	-0.228913	1.55e-05	0.000276669	FALSE
Sch000020801	8	6	8	19	228	104	61.5409	7.10656	115.975	4.02848	1.55e-05	0.000277137	up
Sch000007871	1627	1659	1543	1041	1268	1347	1405.05	1568.94	1241.17	-0.33669	1.56e-05	0.000279071	FALSE
Sch000008708	837	858	1039	1125	1110	1118	1015.55	883.889	1147.21	0.374421	1.59e-05	0.000283058	FALSE
Sch000016329	6065	6560	6393	4405	4879	5686	5629.63	6173.15	5086.12	-0.279089	1.59e-05	0.000284074	FALSE
Sch000007242	858	696	796	833	970	1110	874.824	761.039	988.609	0.378221	1.6e-05	0.000285639	FALSE
Sch000019417	2985	2973	3010	2263	2299	2499	2659.37	2909.33	2409.41	-0.272261	1.63e-05	0.000289289	FALSE
Sch000012459	264	274	302	169	173	193	227.227	272.052	182.403	-0.5777	1.63e-05	0.000289772	down
Sch000027567	4968	5049	4925	3483	3843	4472	4429.77	4850.5	4009.03	-0.274433	1.66e-05	0.000295354	FALSE
novel.2428	261	187	295	120	150	166	193.534	239.301	147.768	-0.695167	1.67e-05	0.000295599	down
Sch000004584	2906	2576	2917	2837	3242	3376	2968.69	2719.85	3217.54	0.242456	1.67e-05	0.000296407	FALSE
Sch000021882	337	303	358	386	457	458	382.771	322.916	442.626	0.454675	1.68e-05	0.000298303	FALSE
Sch000008137	215	256	192	117	113	148	172.41	216.199	128.62	-0.746889	1.69e-05	0.000299695	down
Sch000021418	406	432	395	274	262	282	340.218	400.701	279.735	-0.519518	1.7e-05	0.00030152	down
Sch000003722	7422	8353	7371	5489	5863	6477	6799.08	7526.34	6071.83	-0.309652	1.73e-05	0.000305386	FALSE
Sch000022331	4362	3722	4158	2773	3521	3279	3610.43	3965.69	3255.18	-0.284642	1.73e-05	0.000305536	FALSE
Sch000029149	263	240	332	344	393	394	327.279	269.35	385.208	0.51402	1.73e-05	0.000305536	up
Sch000001441	1470	1407	1484	1441	1748	1947	1577.89	1413.81	1741.98	0.302295	1.73e-05	0.000305651	FALSE
Sch000017019	7031	6266	7574	7203	7944	8026	7325.11	6750.39	7899.83	0.226568	1.74e-05	0.000306555	FALSE
Sch000026227	12416	11002	11389	8046	9631	10161	10373.5	11289.9	9457.1	-0.25536	1.75e-05	0.000308121	FALSE
Sch000016828	5531	5386	5401	3785	4530	4799	4874.8	5294.91	4454.69	-0.248781	1.77e-05	0.000311281	FALSE
Sch000020493	9189	8940	8974	9029	10176	11133	9555.62	8794.31	10316.9	0.230581	1.77e-05	0.000311592	FALSE
Sch000020123	110	91	128	37	53	67	79.4888	106.131	52.8469	-1.00029	1.78e-05	0.000312292	down
Sch000026181	1586	1396	1705	1071	1291	1246	1371.77	1515.69	1227.85	-0.304139	1.78e-05	0.000312292	FALSE
Sch000012094	1411	1456	1580	1660	1749	1761	1602.94	1440.7	1765.17	0.292347	1.79e-05	0.000313542	FALSE
Sch000000812	5145	4905	5305	3770	4421	4357	4623.83	4975.76	4271.9	-0.219972	1.79e-05	0.000313594	FALSE
Sch000028583	6149	5270	6564	5934	7026	7331	6355.47	5813.72	6897.22	0.246504	1.79e-05	0.000313988	FALSE
novel.2195	39	48	43	15	10	13	27.6756	42.2562	13.0949	-1.69883	1.81e-05	0.000315562	down
Sch000003398	819	760	1007	936	1115	1097	953.037	834.83	1071.24	0.358791	1.81e-05	0.000315562	FALSE
Sch000021375	1438	1294	1718	1612	1897	1782	1619.82	1436.67	1802.98	0.326723	1.82e-05	0.000317601	FALSE
Sch000001442	672	661	740	490	461	536	589.567	671.271	507.863	-0.404029	1.83e-05	0.000318876	FALSE
Sch000023398	942	871	949	1032	1131	1115	1006.64	894.961	1118.32	0.320855	1.83e-05	0.00031952	FALSE
Sch000023509	15264	12737	17227	15504	18788	17962	16191.9	14600.4	17783.5	0.284442	1.84e-05	0.000319804	FALSE
Sch000009289	1134	997	1245	1197	1408	1378	1223.68	1091.29	1356.07	0.312721	1.85e-05	0.000321822	FALSE
Sch000017701	234	245	264	304	362	343	292.188	240.735	343.641	0.513478	1.86e-05	0.00032272	up
Sch000024063	972	889	1078	986	1250	1283	1072.29	950.444	1194.14	0.329754	1.86e-05	0.000323662	FALSE
Sch000025546	1135	1105	1101	788	864	874	972.744	1084.22	861.265	-0.332161	1.9e-05	0.000330192	FALSE
novel.2521	59	55	73	101	116	115	86.7256	60.3657	113.086	0.903202	1.9e-05	0.000330192	up
Sch000005758	4878	4873	4913	3637	3871	4291	4387.96	4757.53	4018.39	-0.243462	1.93e-05	0.000334687	FALSE
Sch000026575	735	754	815	876	919	973	845.309	746.495	944.122	0.338267	1.94e-05	0.000335971	FALSE
Sch000017566	2378	2342	2401	1610	1912	2097	2108.67	2309.66	1907.68	-0.274876	1.94e-05	0.000336052	FALSE
Sch000008410	4461	4417	3739	2790	3171	3506	3661.96	4106.13	3217.8	-0.351226	1.95e-05	0.000336711	FALSE
Sch000021584	2354	2139	2547	2343	2737	2888	2493.19	2277.49	2708.88	0.250264	1.96e-05	0.000338266	FALSE
Sch000020065	3316	3280	3422	3306	3911	3997	3530.94	3248.22	3813.67	0.231939	1.98e-05	0.000341203	FALSE
Sch000016183	827	747	796	555	589	597	681.245	768.293	594.197	-0.371577	2e-05	0.000344139	FALSE
novel.2971	8140	7971	7520	5700	6181	6820	7021.07	7676.17	6365.96	-0.269828	2e-05	0.000344847	FALSE
Sch000026953	635	550	678	730	745	816	691.944	602.386	781.502	0.374107	2e-05	0.000344847	FALSE
novel.1708	481	421	548	580	596	655	546.376	468.349	624.402	0.413042	2.01e-05	0.000344852	FALSE
Sch000008295	12	13	20	43	47	40	29.4856	14.4758	44.4954	1.61256	2.02e-05	0.000346466	up
Sch000008987	55	39	56	98	102	87	73.3902	48.3981	98.3822	1.01809	2.02e-05	0.000347377	up
Sch000015616	146	145	166	89	78	82	116.681	147.918	85.4442	-0.797102	2.03e-05	0.000348184	down
Sch000021063	325	313	405	204	234	248	285.075	336.824	233.327	-0.530337	2.03e-05	0.000348187	down
Sch000002330	855	807	1045	946	1169	1165	994.421	874.234	1114.61	0.35004	2.04e-05	0.000349373	FALSE
Sch000005847	397	385	383	235	295	239	320.208	378.08	262.336	-0.527548	2.04e-05	0.000349373	down
Sch000020966	2126	2186	2119	1549	1725	1751	1900.1	2087.84	1712.36	-0.285805	2.06e-05	0.000351604	FALSE
Sch000008532	292	279	325	326	436	435	347.872	289.943	405.802	0.486312	2.06e-05	0.000351726	FALSE
Sch000013026	678	746	689	465	516	539	602.111	686.53	517.692	-0.406419	2.07e-05	0.000353173	FALSE
novel.1217	415	436	430	261	308	312	357.713	415.734	299.693	-0.470961	2.11e-05	0.000359338	FALSE
Sch000024660	53	63	48	98	89	125	79.8263	53.4645	106.188	0.993887	2.11e-05	0.000359338	up
Sch000010918	260	214	266	307	339	358	290.595	239.273	341.917	0.513894	2.12e-05	0.000361858	up
Sch000010532	602	608	609	427	411	452	515.52	590.208	440.832	-0.422172	2.14e-05	0.000363312	FALSE
Sch000012038	600	515	606	367	423	440	487.718	556.966	418.469	-0.412496	2.14e-05	0.00036438	FALSE
Sch000010762	805	799	903	568	613	687	723.696	811.644	635.748	-0.35245	2.15e-05	0.000364948	FALSE
novel.3132	1876	2026	1819	1330	1477	1544	1670.81	1859.79	1481.83	-0.327207	2.16e-05	0.000366685	FALSE
Sch000026813	3896	3730	3871	2580	3183	3410	3420.36	3728.37	3112.35	-0.259774	2.16e-05	0.00036715	FALSE
Sch000015026	442	434	445	504	569	590	497.324	428.461	566.186	0.402742	2.17e-05	0.000367375	FALSE
Sch000009665	317	317	311	193	213	213	258.904	306.744	211.065	-0.539362	2.2e-05	0.00037218	down
Sch000001397	368	331	354	201	231	269	289.62	341.336	237.903	-0.518832	2.22e-05	0.00037481	down
Sch000023575	1550	1611	1716	1116	1152	1440	1420.51	1580.54	1260.48	-0.325952	2.24e-05	0.00037802	FALSE
Sch000018375	131	142	150	192	199	239	175.716	137.096	214.336	0.645321	2.24e-05	0.00037802	up
novel.2379	114	127	95	50	53	61	82.6922	109.572	55.812	-0.970453	2.25e-05	0.00037934	down
Sch000011219	1284	1212	1309	915	1014	1002	1116.3	1233.06	999.539	-0.303442	2.25e-05	0.00037934	FALSE
Sch000020395	1008	926	1099	706	765	827	881.935	981.228	782.641	-0.326847	2.25e-05	0.00037934	FALSE
Sch000020951	73	79	88	107	152	146	107.44	77.706	137.173	0.82203	2.26e-05	0.000380792	up
Sch000017834	1337	1270	1646	1536	1700	1766	1538.72	1373.47	1703.97	0.310156	2.28e-05	0.000384085	FALSE
Sch000015528	363	435	374	239	252	280	321.949	381.255	262.643	-0.536517	2.28e-05	0.000384085	down
Sch000015511	900	862	1047	679	708	666	805.246	908.255	702.238	-0.373392	2.29e-05	0.000384711	FALSE
Sch000010977	2126	2007	2335	2147	2635	2572	2296.91	2093.14	2500.68	0.256711	2.29e-05	0.000384711	FALSE
Sch000029946	1299	1467	1260	842	965	1131	1153.39	1309.76	997.025	-0.392075	2.31e-05	0.000386401	FALSE
Sch000002045	1450	1459	1436	991	1159	1206	1275.76	1410.27	1141.25	-0.304414	2.31e-05	0.000386401	FALSE
Sch000026033	766	763	857	561	610	588	686.551	772.554	600.548	-0.364771	2.31e-05	0.000386401	FALSE
Sch000016082	4646	4902	4964	3530	3893	4270	4343.1	4707.37	3978.84	-0.242318	2.32e-05	0.00038768	FALSE
novel.1289	153	135	140	67	72	93	108.763	138.821	78.7048	-0.81597	2.35e-05	0.0003935	down
Sch000021275	43	76	63	98	123	120	87.554	59.2303	115.878	0.971681	2.36e-05	0.000393924	up
Sch000004360	53	45	30	85	82	96	65.775	41.814	89.736	1.10587	2.4e-05	0.000399755	up
Sch000017149	2033	1871	2296	2186	2409	2460	2204.56	2004.53	2404.58	0.261799	2.42e-05	0.000402819	FALSE
Sch000007678	9895	9453	9665	7112	8390	8048	8715.98	9411.24	8020.73	-0.230585	2.42e-05	0.000402819	FALSE
Sch000000837	827	752	900	560	644	643	715.448	801.896	629	-0.350995	2.44e-05	0.00040571	FALSE
Sch000019625	235	291	239	151	141	169	203.215	249.057	157.372	-0.661985	2.45e-05	0.000407655	down
Sch000002051	262	267	271	159	167	185	216.807	259.507	174.107	-0.575684	2.47e-05	0.000410751	down
Sch000002795	1605	1480	1551	1506	1909	2083	1683.22	1503.26	1863.18	0.310891	2.5e-05	0.000414668	FALSE
Sch000013833	1547	1401	1568	1055	1154	1304	1328.76	1462.65	1194.87	-0.291457	2.51e-05	0.0004172	FALSE
Sch000027780	925	874	944	968	1195	1106	1000.79	888.903	1112.68	0.324197	2.53e-05	0.000418928	FALSE
Sch000010059	291	261	267	325	477	355	329.607	265.697	393.518	0.567608	2.53e-05	0.000418928	up
Sch000010370	1901	1675	1864	1785	2271	2264	1954	1762.22	2145.77	0.284715	2.53e-05	0.000418949	FALSE
Sch000009448	107	93	124	165	164	176	138.549	104.606	172.492	0.718125	2.54e-05	0.000419543	up
Sch000027280	473	484	474	530	663	617	540.124	464.495	615.754	0.40791	2.54e-05	0.000419543	FALSE
Sch000011991	271	239	288	133	185	186	214.382	258.123	170.642	-0.594496	2.55e-05	0.000420427	down
Sch000012196	80	94	96	134	143	161	118.327	87.5511	149.104	0.768834	2.56e-05	0.000422782	up
Sch000007930	242	250	291	137	193	155	209.12	253.329	164.911	-0.619003	2.63e-05	0.000434127	down
Sch000018868	585	614	628	415	448	454	520.89	592.533	449.246	-0.399878	2.64e-05	0.000435281	FALSE
Sch000018995	1945	1662	2107	1960	2238	2390	2043.68	1846.68	2240.68	0.278674	2.65e-05	0.000436467	FALSE
Sch000018338	60572	53206	60934	42570	51411	47390	52360.9	56566.6	48155.1	-0.232274	2.66e-05	0.000438047	FALSE
Sch000012009	1352	1388	1490	999	1082	1203	1244.22	1370.69	1117.74	-0.294122	2.67e-05	0.000439262	FALSE
Sch000024442	1155	1212	1197	1326	1400	1465	1293.1	1156.63	1429.58	0.305707	2.68e-05	0.000440278	FALSE
Sch000019321	687	654	731	461	554	485	591.299	671.02	511.579	-0.392234	2.72e-05	0.000446793	FALSE
Sch000024156	40	39	50	81	89	81	63.7193	41.6648	85.7737	1.03811	2.77e-05	0.000454165	up
novel.2304	5040	5009	4935	3632	4193	4266	4489.42	4863.43	4115.41	-0.240657	2.79e-05	0.000457114	FALSE
Sch000021450	1011	1011	979	1027	1216	1381	1101.92	974.344	1229.5	0.337202	2.81e-05	0.000459404	FALSE
Sch000017049	522	578	549	348	429	368	462.929	535.493	390.365	-0.455796	2.83e-05	0.000463582	FALSE
Sch000009304	1929	1813	2035	2201	2179	2274	2072.67	1870.8	2274.55	0.281017	2.88e-05	0.00047114	FALSE
Sch000008947	2566	2353	2501	1732	2081	2100	2207.96	2405.41	2010.51	-0.258204	2.91e-05	0.000475179	FALSE
Sch000000685	7958	8522	8174	6157	6815	6597	7340.9	8005.03	6676.77	-0.261782	2.91e-05	0.000475179	FALSE
Sch000014558	833	952	922	597	593	760	770.992	878.706	663.277	-0.405	2.92e-05	0.000475849	FALSE
Sch000029039	2588	2336	2754	1800	2214	1995	2265.54	2484.4	2046.68	-0.279882	2.92e-05	0.000475849	FALSE
novel.2233	267	254	231	155	141	166	201.179	244.442	157.916	-0.631258	2.94e-05	0.000478714	down
Sch000016964	697	683	764	467	533	586	616.677	694.279	539.076	-0.36436	2.96e-05	0.000482148	FALSE
Sch000019850	2280	2399	2172	1511	1670	2012	1994.98	2226.86	1763.09	-0.335954	2.99e-05	0.0004858	FALSE
Sch000027896	1711	1659	1848	1780	2124	2041	1856.93	1689.89	2023.98	0.260229	3e-05	0.000487746	FALSE
Sch000027418	587	576	691	435	430	460	526.131	599.57	452.692	-0.407637	3.01e-05	0.000489532	FALSE
Sch000004351	1990	1916	2253	1501	1640	1747	1828.75	1992.64	1664.86	-0.259738	3.04e-05	0.000492868	FALSE
Sch000008531	226	207	270	268	339	358	277.153	227.026	327.281	0.52777	3.04e-05	0.000492868	up
Sch000012103	1103	1156	1257	1295	1393	1415	1269.34	1139	1399.67	0.296757	3.04e-05	0.000493057	FALSE
novel.1361	91	72	90	31	39	45	60.3694	81.8073	38.9314	-1.06811	3.05e-05	0.000494458	down
Sch000017703	1235	1242	1235	762	958	1077	1076.03	1204.6	947.454	-0.344391	3.08e-05	0.00049824	FALSE
Sch000026670	1299	1218	1359	1339	1465	1718	1396.03	1255.33	1536.73	0.292237	3.16e-05	0.000510604	FALSE
Sch000028063	3780	3884	3930	2855	3097	3398	3472.13	3761.07	3183.19	-0.240449	3.18e-05	0.000513389	FALSE
Sch000005012	5203	4347	5051	3510	4157	3771	4313.27	4726.75	3899.79	-0.277682	3.19e-05	0.00051508	FALSE
Sch000004333	110	91	142	158	200	179	146.598	110.425	182.77	0.72383	3.2e-05	0.000515667	up
Sch000007241	2	4	6	14	35	22	13.8713	3.85486	23.8877	2.62832	3.2e-05	0.000515667	up
Sch000019656	4662	3895	4818	4346	5483	5485	4762.61	4324.9	5200.33	0.266007	3.21e-05	0.000517055	FALSE
Sch000015120	914	905	944	652	730	692	801.785	895.871	707.699	-0.340783	3.23e-05	0.000519012	FALSE
Sch000012951	27	34	31	55	67	78	48.8256	29.8938	67.7574	1.18494	3.25e-05	0.000522986	up
novel.3072	895	891	1014	632	766	698	810.216	906.377	714.056	-0.344528	3.28e-05	0.000526243	FALSE
Sch000022015	3503	3716	3624	2623	2919	3119	3233.85	3519.65	2948.05	-0.255326	3.3e-05	0.000530195	FALSE
Sch000013744	4707	4515	5257	3740	3959	3919	4326.48	4685.35	3967.6	-0.240501	3.32e-05	0.000533092	FALSE
Sch000010424	599	598	619	365	444	501	516.518	588.891	444.145	-0.404621	3.36e-05	0.000538148	FALSE
Sch000025936	853	857	984	931	1079	1184	978.533	871.897	1085.17	0.316077	3.36e-05	0.000538468	FALSE
Sch000025754	1032	1073	1183	733	821	944	956.779	1064.88	848.679	-0.326659	3.38e-05	0.000540158	FALSE
novel.3217	601	616	561	307	374	514	490.587	577.883	403.291	-0.515393	3.39e-05	0.000541934	down
Sch000013723	3112	2999	3186	2351	2529	2637	2788.19	3013.6	2562.79	-0.233997	3.4e-05	0.000542901	FALSE
Sch000027827	208	199	202	119	115	134	161.571	197.573	125.569	-0.654687	3.4e-05	0.000543314	down
Sch000020554	16410	17124	16174	12375	13055	14402	14858	16145.1	13570.9	-0.250525	3.45e-05	0.000549499	FALSE
Sch000014333	223	216	234	284	299	330	264.574	218.07	311.079	0.512289	3.45e-05	0.000549499	up
Sch000008854	9562	8748	9539	9149	10429	10811	9683.56	9023.9	10343.2	0.196919	3.45e-05	0.000549499	FALSE
Sch000024131	973	902	1076	673	803	749	856.287	954.584	757.99	-0.333382	3.45e-05	0.000549657	FALSE
Sch000002471	447	453	435	279	343	287	371.793	433.495	310.09	-0.483378	3.48e-05	0.000553196	FALSE
Sch000014045	827	859	1033	1046	1233	1054	1008.55	879.127	1137.97	0.371208	3.49e-05	0.000555263	FALSE
Sch000009292	277	298	277	141	190	212	230.197	276.797	183.597	-0.587551	3.53e-05	0.000559943	down
Sch000017976	1318	1247	1392	914	997	1154	1161.77	1281.53	1042	-0.298055	3.56e-05	0.000565189	FALSE
Sch000015604	5153	4914	4595	3251	4007	4203	4327.12	4763.65	3890.59	-0.291519	3.61e-05	0.000571787	FALSE
Sch000024129	5083	5022	5450	3848	4479	4500	4702.94	5039.85	4366.03	-0.206974	3.64e-05	0.000576133	FALSE
Sch000005082	401	378	432	272	277	283	338.156	392.03	284.282	-0.465889	3.64e-05	0.000576133	FALSE
Sch000013405	429	442	477	305	293	337	377.981	436.76	319.201	-0.453735	3.68e-05	0.000581891	FALSE
Sch000028183	775	948	811	590	543	636	714.441	824.378	604.504	-0.447761	3.7e-05	0.000584612	FALSE
novel.86	2518	2401	3117	1918	2190	2095	2354.97	2595.04	2114.9	-0.295889	3.7e-05	0.000584849	FALSE
Sch000020527	8486	8319	8782	6505	7361	6968	7700.78	8294.63	7106.92	-0.223085	3.75e-05	0.000592155	FALSE
Sch000004385	193	212	205	304	293	268	247.422	198.027	296.818	0.581994	3.78e-05	0.000596896	up
Sch000001411	1757	1625	1865	1775	1994	2179	1860.75	1698.53	2022.97	0.252271	3.81e-05	0.000600107	FALSE
novel.509	117	160	116	179	205	231	168.563	128.23	208.897	0.70842	3.84e-05	0.000605116	up
Sch000024914	308	242	281	304	421	406	326.192	269.067	383.317	0.512072	3.87e-05	0.000608403	up
Sch000025822	300	302	308	184	187	227	249.347	295.17	203.523	-0.535659	3.89e-05	0.000611189	down
Sch000027499	1115	982	1236	1204	1337	1356	1202.67	1077.22	1328.11	0.301018	3.9e-05	0.000613122	FALSE
Sch000022544	104	135	106	62	55	53	85.4182	112.409	58.4277	-0.947624	3.91e-05	0.000613122	down
novel.3189	186	206	197	238	296	289	235.494	191.246	279.742	0.550706	3.95e-05	0.000619323	up
novel.3341	2058	2154	2089	1518	1732	1683	1863.46	2045.56	1681.36	-0.282705	4e-05	0.000627634	FALSE
Sch000008700	585	536	541	380	401	401	471.447	539.287	403.607	-0.418911	4.01e-05	0.000627774	FALSE
Sch000013429	4376	4590	5441	3673	3785	3741	4243.64	4659.36	3827.93	-0.284158	4.01e-05	0.000628078	FALSE
Sch000023443	782	834	890	904	1016	1052	912.048	812.073	1012.02	0.317667	4.02e-05	0.000628765	FALSE
novel.2190	641	531	664	681	785	777	678.764	593.579	763.949	0.363107	4.02e-05	0.000628765	FALSE
Sch000025107	587	570	583	392	428	441	497.115	564.4	429.83	-0.393039	4.06e-05	0.000633603	FALSE
Sch000000224	18	21	26	2	2	5	12.0034	20.9975	3.00919	-2.78537	4.07e-05	0.000635166	down
Sch000021413	1584	1528	1655	1650	1830	1921	1692	1544.65	1839.34	0.251917	4.09e-05	0.000637718	FALSE
Sch000014637	890	854	1054	1101	1168	1092	1026.79	904.416	1149.16	0.343775	4.09e-05	0.000637808	FALSE
novel.2956	116	101	118	48	54	70	83.3449	108.426	58.2639	-0.893099	4.1e-05	0.000638837	down
Sch000011416	349	352	355	233	236	242	292.778	342.596	242.96	-0.497209	4.15e-05	0.000645439	FALSE
novel.868	1166	1095	1245	1323	1387	1372	1264.79	1135.1	1394.47	0.295738	4.15e-05	0.000645439	FALSE
Sch000002492	333	307	373	375	465	466	385.639	327.575	443.704	0.437855	4.17e-05	0.000647495	FALSE
Sch000022645	165	235	248	114	105	150	167.696	209.915	125.477	-0.741849	4.18e-05	0.00064859	down
Sch000000733	1990	1835	1998	1388	1579	1678	1733.52	1886.84	1580.19	-0.255538	4.18e-05	0.000648787	FALSE
Sch000008354	1648	1658	1653	1128	1275	1458	1460.37	1609.19	1311.55	-0.293975	4.21e-05	0.000652691	FALSE
Sch000012485	378	358	388	257	257	242	311.579	364.221	258.937	-0.495224	4.23e-05	0.000655636	FALSE
Sch000012481	347	337	339	191	233	263	282.414	331.928	232.9	-0.508186	4.27e-05	0.00066046	down
Sch000019810	5269	4841	5461	3722	4515	4541	4693.02	5042.26	4343.77	-0.214901	4.31e-05	0.000667236	FALSE
Sch000009690	2200	2162	2072	1394	1717	1876	1890.4	2089.39	1691.4	-0.303594	4.32e-05	0.000667236	FALSE
Sch000028305	415	431	381	228	287	315	340.148	399.002	281.295	-0.500855	4.34e-05	0.000669816	down
Sch000003942	756	776	698	765	983	1028	833.099	724.949	941.249	0.37889	4.35e-05	0.000671348	FALSE
novel.1056	401	411	340	204	226	311	312.907	375.049	250.766	-0.577038	4.41e-05	0.000680448	down
Sch000025067	330	220	317	327	439	434	343.324	279.794	406.854	0.539992	4.46e-05	0.000687569	up
Sch000011386	800	765	896	870	1156	978	909.207	796.288	1022.13	0.360078	4.48e-05	0.000689847	FALSE
Sch000002974	1594	1368	1662	1649	2015	1771	1674.05	1495.58	1852.52	0.308232	4.51e-05	0.000694689	FALSE
Sch000026721	6846	7024	8052	5743	5748	5862	6513.8	7094.77	5932.82	-0.258471	4.52e-05	0.000695744	FALSE
Sch000027172	396	365	380	225	261	296	317.751	370.023	265.479	-0.477043	4.55e-05	0.000699034	FALSE
Sch000018811	1993	1805	2047	2009	2171	2441	2072.87	1892.63	2253.1	0.251519	4.58e-05	0.000702575	FALSE
Sch000009883	485	368	425	263	301	304	354.723	413.879	295.568	-0.485923	4.59e-05	0.00070482	FALSE
Sch000008934	3383	3213	3798	3514	3915	4061	3638.03	3362.59	3913.47	0.218547	4.6e-05	0.000705108	FALSE
Sch000008436	1258	1041	1219	791	969	894	1021.18	1138.75	903.619	-0.33386	4.63e-05	0.000708774	FALSE
Sch000013260	1251	1071	1263	860	939	949	1048.64	1160.17	937.101	-0.308984	4.63e-05	0.000709109	FALSE
Sch000008514	2394	2148	2551	1705	1959	2028	2115.87	2294.83	1936.92	-0.244772	4.75e-05	0.000726904	FALSE
Sch000012803	1516	1397	1610	1107	1184	1266	1338.14	1464.06	1212.22	-0.272936	4.79e-05	0.000732613	FALSE
Sch000013274	764	748	789	545	557	614	665.591	745.936	585.245	-0.350569	4.84e-05	0.000738851	FALSE
Sch000002608	235	232	267	149	156	163	198.62	237.555	159.686	-0.574768	4.85e-05	0.00073993	down
Sch000024942	513	501	558	324	403	405	446.813	509.097	384.53	-0.403747	4.97e-05	0.000757595	FALSE
Sch000000596	1509	1305	1600	1527	1764	1777	1576.36	1427.38	1725.34	0.273023	5.03e-05	0.00076635	FALSE
Sch000027730	48	47	53	63	103	118	71.6926	47.9188	95.4664	0.999345	5.13e-05	0.000780715	up
Sch000011670	509	491	501	331	388	334	423.218	486.903	359.532	-0.438342	5.13e-05	0.000780715	FALSE
Sch000028568	194	202	205	254	283	287	237.871	194.948	280.794	0.526787	5.17e-05	0.000786955	up
Sch000019620	333	300	373	404	523	409	390.424	325.191	455.657	0.485307	5.2e-05	0.000790798	FALSE
Sch000009671	424	396	478	293	318	278	361.974	419.772	304.176	-0.467703	5.29e-05	0.000803235	FALSE
novel.3211	2789	2835	2683	1997	2246	2335	2468.89	2698.11	2239.68	-0.268229	5.29e-05	0.000803573	FALSE
Sch000012921	430	413	490	521	596	549	499.824	431.199	568.45	0.397227	5.31e-05	0.000804219	FALSE
Sch000013801	4488	4326	4598	3327	3895	3650	4026.49	4347.42	3705.56	-0.230561	5.31e-05	0.000804219	FALSE
Sch000008076	1046	1077	1150	797	834	881	958.802	1060.69	856.918	-0.308439	5.36e-05	0.000811962	FALSE
Sch000009699	593	510	654	676	734	735	649.726	567.703	731.749	0.364456	5.41e-05	0.000818787	FALSE
Sch000007679	6316	5895	6414	4537	5432	5419	5634.53	6035.02	5234.04	-0.205248	5.44e-05	0.000822653	FALSE
Sch000006011	632	623	694	467	472	487	559.213	631.173	487.253	-0.375201	5.52e-05	0.000834736	FALSE
novel.191	121	116	116	57	75	48	88.0728	114.551	61.5944	-0.897458	5.55e-05	0.000837292	down
Sch000019681	996	897	1050	1031	1169	1221	1058.39	952.409	1164.37	0.289629	5.55e-05	0.000837756	FALSE
novel.1778	2878	2688	2975	2236	2217	2299	2537.46	2766.65	2308.27	-0.262219	5.59e-05	0.000842464	FALSE
Sch000017930	2050	1789	2113	2036	2294	2383	2105.79	1926.02	2285.56	0.246637	5.59e-05	0.000842677	FALSE
Sch000013999	2249	2151	2202	1608	1842	1810	1966.83	2141.5	1792.15	-0.256834	5.6e-05	0.000843424	FALSE
Sch000011820	2803	2611	2724	2040	2124	2342	2428.27	2638.97	2217.56	-0.251095	5.68e-05	0.000854142	FALSE
Sch000023401	297	317	324	377	450	398	360.997	304.207	417.787	0.457635	5.72e-05	0.000858929	FALSE
novel.1554	5115	4943	5322	3853	4468	4284	4639.74	4984.12	4295.36	-0.214651	5.72e-05	0.000858929	FALSE
Sch000027770	73	58	55	21	21	32	42.7454	60.433	25.0578	-1.2652	5.72e-05	0.000858929	down
Sch000000463	24808	22409	25381	18252	21345	19842	21885.6	23508.2	20263.1	-0.214368	5.74e-05	0.000860378	FALSE
Sch000018817	3864	4353	4025	2815	3336	3484	3626.12	3977.32	3274.93	-0.27981	5.77e-05	0.000865231	FALSE
Sch000016443	8553	8064	9154	6546	7509	7220	7797.78	8343.75	7251.81	-0.202534	5.79e-05	0.000867966	FALSE
Sch000015135	7333	6125	7998	7270	8897	8298	7629.49	6930.94	8328.03	0.264761	5.86e-05	0.000876568	FALSE
novel.1263	217	194	239	128	151	111	171.857	210.155	133.559	-0.657802	5.86e-05	0.000876658	down
Sch000014587	2785	2765	2640	1918	2068	2431	2420.68	2659.78	2181.58	-0.285309	5.9e-05	0.000881312	FALSE
Sch000011630	424	457	466	319	309	295	376.616	436.863	316.369	-0.468285	5.9e-05	0.000881312	FALSE
Sch000005530	863	780	991	1052	1042	1064	965.555	851.086	1080.02	0.341671	5.92e-05	0.000883103	FALSE
Sch000013623	138	141	101	190	188	211	162.506	124.009	201.004	0.699465	6.05e-05	0.000901679	up
Sch000023076	474	365	442	227	299	340	353.68	414.483	292.876	-0.49848	6.08e-05	0.000906133	FALSE
Sch000006752	283	248	235	158	128	182	204.338	248.845	159.831	-0.639404	6.09e-05	0.000906236	down
Sch000000075	6211	6310	6778	4741	5681	5264	5798.77	6253.73	5343.8	-0.226883	6.1e-05	0.000907711	FALSE
Sch000013111	269	265	287	132	205	190	222.099	266.017	178.181	-0.574312	6.16e-05	0.000914924	down
Sch000019864	6	6	2	19	21	30	14.1415	4.6138	23.6693	2.37706	6.2e-05	0.0009208	up
novel.2894	2970	2959	2781	2144	2393	2232	2570.11	2829.43	2310.79	-0.292213	6.22e-05	0.000923467	FALSE
Sch000026484	720	637	752	729	872	920	769.443	682.436	856.45	0.328041	6.29e-05	0.000933326	FALSE
Sch000002367	4	5	0	15	26	20	11.8227	3.00742	20.638	2.81058	6.3e-05	0.000934027	up
Sch000016710	104	98	106	135	159	180	130.329	99.8092	160.85	0.690264	6.31e-05	0.000934027	up
Sch000001026	2513	2248	2510	2437	2817	2868	2559.73	2355.12	2764.33	0.231184	6.39e-05	0.000945299	FALSE
Sch000001632	1185	997	1370	1188	1530	1550	1297.15	1146.27	1448.04	0.337016	6.41e-05	0.000947917	FALSE
Sch000029060	1423	1460	1398	915	1136	1236	1252.41	1390.15	1114.67	-0.316915	6.43e-05	0.000950695	FALSE
Sch000001810	1286	1263	1210	923	932	1005	1098.5	1220.71	976.283	-0.322605	6.5e-05	0.000960157	FALSE
Sch000026866	1482	1269	1721	1550	1900	1813	1617.01	1443.43	1790.59	0.310301	6.51e-05	0.000961031	FALSE
Sch000007296	1132	1105	1165	1246	1251	1484	1229.52	1102.87	1356.16	0.298313	6.52e-05	0.000961031	FALSE
Sch000011376	306	288	361	353	408	488	366.082	308.617	423.547	0.457167	6.54e-05	0.000963747	FALSE
Sch000010707	469	452	429	532	573	587	507.778	438.491	577.065	0.396693	6.58e-05	0.000969126	FALSE
Sch000000669	1290	1202	1475	1464	1522	1590	1422.13	1282.53	1561.73	0.282914	6.61e-05	0.000973265	FALSE
Sch000022823	1448	1131	1515	1480	1643	1706	1483.53	1322.16	1644.89	0.314277	6.62e-05	0.00097381	FALSE
Sch000026987	11277	10984	12245	11442	12385	13401	11926.9	11174.7	12679.1	0.182158	6.64e-05	0.000975117	FALSE
novel.1221	39	81	49	13	16	28	37.227	55.3339	19.1201	-1.52055	6.66e-05	0.000978165	down
novel.1576	52	36	56	79	93	94	68.4476	46.398	90.4972	0.960708	6.79e-05	0.00099641	up
Sch000002199	2977	2785	2862	2119	2386	2452	2583.28	2797.31	2369.25	-0.239426	6.81e-05	0.000999226	FALSE
Sch000011040	2951	2887	2786	2086	2308	2478	2569.76	2800.25	2339.27	-0.259081	6.83e-05	0.00100142	FALSE
novel.3184	901	891	858	966	1107	1076	966.817	860.485	1073.15	0.319167	6.86e-05	0.001005	FALSE
novel.2523	154	176	151	200	261	236	196.721	156.483	236.959	0.60151	6.88e-05	0.00100718	up
Sch000028544	296	282	362	178	209	237	257.691	303.618	211.763	-0.519228	6.89e-05	0.00100795	down
Sch000028374	348	349	426	455	500	473	425.302	363.026	487.577	0.423527	6.92e-05	0.00101168	FALSE
Sch000012107	354	377	427	441	474	555	437.337	374.825	499.848	0.415428	6.95e-05	0.00101519	FALSE
Sch000027545	198	247	241	280	308	351	270.94	222.618	319.263	0.521616	6.96e-05	0.00101631	up
novel.1914	8	10	9	29	23	42	20.3445	8.77539	31.9136	1.8664	7.01e-05	0.0010221	up
Sch000014783	1679	1429	1874	1717	2015	2020	1783.28	1609.1	1957.46	0.282134	7.04e-05	0.00102581	FALSE
Sch000011976	434	454	465	292	344	319	382.152	438.797	325.508	-0.430952	7.04e-05	0.00102581	FALSE
Sch000025151	124	99	136	182	175	182	150.156	115.876	184.437	0.666347	7.06e-05	0.00102797	up
Sch000009622	143	178	181	208	230	287	204.359	162.778	245.94	0.59738	7.1e-05	0.0010324	up
Sch000027195	1068	1097	1147	1183	1264	1385	1189.5	1073.75	1305.25	0.28181	7.11e-05	0.00103395	FALSE
Sch000013682	375	360	396	257	244	276	315.922	366.378	265.467	-0.466729	7.14e-05	0.0010372	FALSE
Sch000010979	1751	1624	1649	1249	1291	1382	1484	1629.98	1338.03	-0.285016	7.16e-05	0.00103907	FALSE
novel.1127	175	185	232	296	248	293	239.048	191.243	286.854	0.581294	7.19e-05	0.00104302	up
Sch000028108	127	134	133	67	86	58	100.02	127.852	72.1878	-0.826811	7.21e-05	0.00104509	down
Sch000017839	665	626	658	663	829	862	715.413	631.917	798.909	0.339845	7.23e-05	0.00104728	FALSE
Sch000020874	1101	1017	1182	1061	1369	1466	1194.08	1068.01	1320.15	0.30681	7.25e-05	0.00104994	FALSE
Sch000004862	2	1	4	87	119	6	38.1402	2.21983	74.0606	5.05003	7.26e-05	0.00104994	up
Sch000015700	30	26	29	10	1	6	16.7667	27.5347	5.99863	-2.22952	7.29e-05	0.00105356	down
Sch000001135	1281	1143	1241	890	991	930	1073.64	1187.73	959.558	-0.308572	7.3e-05	0.0010546	FALSE
novel.2933	253	256	231	149	156	167	200.759	240.557	160.962	-0.57919	7.32e-05	0.00105626	down
Sch000015101	255	238	269	321	309	385	296.281	246.735	345.826	0.486523	7.41e-05	0.00106825	FALSE
Sch000017517	8383	7857	8800	6158	7408	7254	7596.37	8109.23	7083.51	-0.195036	7.44e-05	0.00107196	FALSE
Sch000002591	413	421	447	480	577	539	479.378	415.188	543.567	0.388855	7.44e-05	0.00107196	FALSE
Sch000001129	1034	1217	1216	1226	1364	1541	1264.51	1124.69	1404.34	0.321098	7.46e-05	0.0010739	FALSE
Sch000016284	16	11	17	34	49	38	27.6614	14.1793	41.1436	1.53359	7.49e-05	0.0010766	up
Sch000027936	2154	2048	2111	1465	1715	1861	1880.06	2047.53	1712.6	-0.256811	7.49e-05	0.00107702	FALSE
Sch000021056	7	2	7	26	20	26	14.9001	5.11153	24.6886	2.25697	7.75e-05	0.00111316	up
Sch000014292	1246	1195	1423	908	1042	1072	1139.19	1249.84	1028.53	-0.28149	7.77e-05	0.00111466	FALSE
Sch000011263	3366	2972	3170	2170	2601	2827	2830.86	3082.35	2579.36	-0.256358	7.77e-05	0.00111466	FALSE
Sch000014060	13	4	8	26	30	34	19.3079	8.0565	30.5593	1.92011	7.93e-05	0.00113736	up
Sch000016737	468	410	482	482	577	628	506.412	440.119	572.705	0.380622	7.99e-05	0.00114397	FALSE
Sch000019896	57	52	58	81	106	106	76.7404	54.0908	99.39	0.879432	8.13e-05	0.00116382	up
Sch000016091	841	826	964	903	1226	1051	966.159	851.292	1081.03	0.344792	8.14e-05	0.00116496	FALSE
Sch000005969	329	307	277	197	205	191	249.859	296.824	202.894	-0.550074	8.2e-05	0.00117187	down
Sch000002098	4700	4421	4690	3479	3904	4010	4178.78	4477.15	3880.42	-0.206333	8.25e-05	0.0011789	FALSE
Sch000024657	101	156	101	164	198	214	156.285	117.047	195.522	0.745288	8.32e-05	0.00118774	up
Sch000016249	219	237	239	132	153	160	188.401	225.45	151.353	-0.573666	8.33e-05	0.00118832	down
Sch000010548	1238	1048	1197	1143	1499	1472	1261.92	1127.86	1395.99	0.30845	8.36e-05	0.001192	FALSE
Sch000009803	2170	1844	2385	2162	2727	2515	2292.99	2067.32	2518.66	0.284573	8.56e-05	0.00121884	FALSE
Sch000028288	200	133	273	286	348	280	253.205	194.266	312.144	0.680159	8.56e-05	0.00121884	up
novel.1366	17	22	24	37	52	63	35.8188	20.3984	51.2391	1.3328	8.6e-05	0.00122203	up
Sch000017355	754	629	699	452	561	509	596.363	674.546	518.18	-0.3804	8.6e-05	0.00122203	FALSE
Sch000013967	3288	3249	3787	2375	2831	3121	3083.45	3340.48	2826.41	-0.24067	8.6e-05	0.00122203	FALSE
novel.2316	20	23	22	2	5	4	12.395	21.1041	3.68592	-2.50075	8.66e-05	0.00122916	down
Sch000022694	849	794	765	877	1067	969	887.154	781.966	992.343	0.344372	8.71e-05	0.00123624	FALSE
Sch000001235	561	597	667	641	772	792	670.142	590.878	749.407	0.343371	8.77e-05	0.00124407	FALSE
Sch000003310	383	342	427	445	485	512	431.826	372.366	491.285	0.398497	8.98e-05	0.00127209	FALSE
Sch000009089	994	981	986	658	747	857	864.476	960.73	768.222	-0.321156	8.99e-05	0.00127279	FALSE
Sch000015001	2532	2755	2675	1876	2060	2363	2363.02	2584.58	2141.47	-0.270711	9.03e-05	0.00127742	FALSE
Sch000005258	282	336	354	379	414	470	372.27	314.986	429.554	0.448163	9.05e-05	0.0012802	FALSE
Sch000016711	90	104	104	141	146	172	126.454	96.6721	156.235	0.693529	9.26e-05	0.00130839	up
Sch000012355	98	112	92	50	40	60	74.7518	98.3252	51.1784	-0.941554	9.29e-05	0.00131151	down
novel.513	434	454	404	304	290	283	360.346	420.086	300.606	-0.484577	9.29e-05	0.00131151	FALSE
Sch000006478	88	102	97	119	167	165	122.954	93.1916	152.716	0.716445	9.35e-05	0.00131867	up
Sch000019953	1799	1661	1668	1276	1342	1390	1515.85	1664.06	1367.64	-0.283288	9.46e-05	0.00133263	FALSE
Sch000008080	841	883	851	634	636	646	745.558	836.042	655.074	-0.352856	9.49e-05	0.00133706	FALSE
Sch000016366	2197	2060	2038	1541	1706	1734	1870.44	2043.25	1697.63	-0.267219	9.51e-05	0.0013377	FALSE
Sch000011743	1842	1627	1997	1905	2170	2114	1938.43	1767.43	2109.44	0.254498	9.51e-05	0.0013377	FALSE
Sch000027451	159	140	142	237	222	192	183.481	143.094	223.867	0.642808	9.57e-05	0.00134446	up
Sch000018564	9091	8201	9617	6650	7900	7763	8150.86	8707.92	7593.8	-0.197549	9.6e-05	0.00134778	FALSE
Sch000014559	533	482	588	599	658	682	589.538	518.353	660.722	0.348967	9.68e-05	0.00135784	FALSE
Sch000000860	2340	2304	2385	1779	1915	1968	2105.19	2279.42	1930.95	-0.23959	9.68e-05	0.00135784	FALSE
Sch000010708	552	516	571	392	320	428	460.376	530.914	389.839	-0.447428	9.74e-05	0.00136535	FALSE
novel.1231	1665	1412	1796	1709	1911	1949	1736.06	1574.82	1897.29	0.267989	9.75e-05	0.00136627	FALSE
Sch000020827	173	196	182	210	266	298	220.573	179	262.147	0.554088	9.86e-05	0.00138052	up
Sch000022699	545	593	459	334	359	404	446.929	520.498	373.36	-0.477659	9.88e-05	0.00138164	FALSE
Sch000009198	330	363	381	254	241	210	295.207	348.119	242.295	-0.526828	9.9e-05	0.00138396	down
Sch000019410	401	429	407	257	314	293	347.926	401.729	294.123	-0.448734	9.93e-05	0.00138694	FALSE
Sch000016424	106	96	113	47	47	69	78.587	101.928	55.2464	-0.88123	9.96e-05	0.00139026	down
Sch000000092	1268	1239	1364	1401	1409	1647	1386.33	1253.91	1518.76	0.276195	0.000100844	0.0014069	FALSE
Sch000024518	5537	5223	6103	5825	6199	6395	5869.99	5456.68	6283.29	0.203116	0.000101568	0.00141607	FALSE
Sch000005553	20	34	47	64	82	67	52.5615	32.518	72.605	1.15493	0.000102562	0.00142897	up
Sch000016250	470	467	399	250	285	370	370.577	434.723	306.43	-0.501184	0.000104102	0.00144945	down
Sch000009239	2302	2098	2387	1677	1774	2008	2028.06	2197.49	1858.63	-0.241761	0.000104709	0.00145694	FALSE
Sch000010452	425	404	461	289	321	304	364.786	417.608	311.964	-0.422372	0.000105255	0.00146356	FALSE
Sch000020208	1035	1034	1097	782	766	879	927.14	1026.2	828.082	-0.310144	0.000106152	0.00147506	FALSE
Sch000028086	305	364	312	418	422	447	379.325	319.141	439.51	0.462422	0.00010638	0.00147724	FALSE
Sch000008972	39	38	35	64	72	81	55.0743	36.3972	73.7514	1.02184	0.000108178	0.00150121	up
novel.1439	1956	1890	2309	1541	1679	1429	1790.63	1989.87	1591.38	-0.323663	0.000109276	0.00151545	FALSE
Sch000009280	1393	1516	1745	1142	1095	1301	1356.43	1505.87	1206.98	-0.319936	0.000109437	0.00151582	FALSE
Sch000006007	4186	4194	4311	4052	4877	5143	4447.86	4115.93	4779.78	0.216242	0.000109498	0.00151582	FALSE
Sch000003871	107	115	120	59	64	62	87.0152	110.871	63.1595	-0.81331	0.000109521	0.00151582	down
Sch000002077	3071	2856	3703	3384	3673	3805	3406.41	3110.11	3702.71	0.251009	0.00011001	0.00152159	FALSE
Sch000004103	844	771	831	595	633	612	710.672	792.747	628.597	-0.336024	0.000110239	0.00152375	FALSE
Sch000010893	837	828	832	575	617	702	727.333	810.18	644.487	-0.329336	0.000110993	0.00153316	FALSE
Sch000018292	1050	1015	1156	822	798	833	940.88	1042.72	839.042	-0.315436	0.000111704	0.00154152	FALSE
Sch000007623	1032	962	1110	758	832	801	910.395	1004.69	816.101	-0.301223	0.000111819	0.00154152	FALSE
Sch000015769	166	116	137	227	207	193	175.563	135.672	215.455	0.663792	0.00011186	0.00154152	up
Sch000022256	358	395	388	221	249	313	317.857	370.297	265.418	-0.477641	0.000111894	0.00154152	FALSE
Sch000026896	3242	3133	2955	2302	2533	2556	2775.34	3030.78	2519.89	-0.266198	0.000112409	0.0015476	FALSE
Sch000008098	2198	2114	2743	2777	2967	2596	2566.58	2278.21	2854.96	0.32464	0.000112589	0.00154906	FALSE
Sch000028705	5	5	4	28	12	28	13.9912	4.56053	23.422	2.36124	0.000114137	0.00156933	up
novel.991	6	3	4	24	18	21	12.9426	4.20568	21.6795	2.36044	0.000115529	0.00158742	up
Sch000006918	1023	1026	955	696	711	851	872.313	976.005	768.621	-0.343832	0.000115862	0.00159096	FALSE
Sch000009377	1823	1693	2186	1341	1593	1515	1678.44	1841.68	1515.21	-0.282152	0.000117669	0.00161471	FALSE
Sch000025878	939	873	1097	987	1182	1227	1047.07	940.059	1154.09	0.295697	0.000119128	0.00163365	FALSE
Sch000009709	87	94	82	39	38	52	64.6875	85.5403	43.8346	-0.961649	0.000119657	0.00163983	down
Sch000002684	1823	1662	1897	1909	1954	2212	1906.49	1742.47	2070.51	0.248426	0.000119769	0.0016403	FALSE
Sch000029214	382	325	429	446	458	531	427.812	366.865	488.759	0.412337	0.000120029	0.00164278	FALSE
Sch000003522	274	226	323	383	384	340	322.522	265.41	379.634	0.512286	0.000120377	0.00164647	up
Sch000015737	162	119	190	195	231	253	191.097	151.645	230.548	0.602427	0.00012075	0.00165048	up
novel.2667	146	148	163	69	95	104	119.308	148.019	90.5976	-0.703842	0.000121537	0.00166015	down
Sch000017624	1293	1115	1432	914	1051	976	1121.92	1240.69	1003.15	-0.307834	0.000122048	0.00166604	FALSE
novel.2404	83	71	82	97	151	137	103.311	76.4034	130.218	0.771821	0.000122454	0.0016696	up
Sch000018202	67596	58896	68885	49030	57630	53390	58895.8	63234.2	54557.4	-0.212955	0.000122468	0.0016696	FALSE
Sch000012652	872	843	1091	1067	1144	1115	1020.96	906.147	1135.77	0.324174	0.000123467	0.00168213	FALSE
Sch000020497	1547	1507	1540	1063	1250	1333	1364.57	1490.16	1238.99	-0.265286	0.000123584	0.00168263	FALSE
Sch000013228	33826	32491	39850	27745	29316	26777	31502.2	34321.1	28683.3	-0.258986	0.000123972	0.00168681	FALSE
Sch000028980	1010	984	1105	683	777	922	905.882	1003.47	808.293	-0.310921	0.000124152	0.00168796	FALSE
Sch000008809	94	111	88	45	50	54	73.08	95.453	50.7071	-0.910013	0.000124265	0.00168796	down
Sch000024531	939	913	999	658	723	821	836.197	923.621	748.774	-0.302227	0.000124308	0.00168796	FALSE
Sch000009535	513	545	561	366	395	423	464.189	525	403.378	-0.380119	0.000124379	0.00168796	FALSE
novel.316	38	30	39	65	57	93	53.7747	34.5737	72.9757	1.07732	0.000124864	0.00169344	up
Sch000017107	2174	2094	2190	1631	1798	1741	1929.06	2093.95	1764.17	-0.247655	0.000125283	0.00169802	FALSE
Sch000019460	120	117	140	144	183	244	157.267	121.927	192.606	0.662445	0.000126962	0.00171878	up
Sch000006616	8932	8333	8457	6316	7416	7434	7774.04	8345.2	7202.88	-0.212211	0.000126979	0.00171878	FALSE
Sch000009158	71	81	82	122	128	124	101.857	75.8943	127.82	0.751082	0.00012843	0.0017373	up
Sch000018776	3491	3086	3539	2545	2871	2814	3040.35	3275.13	2805.56	-0.223636	0.000128519	0.00173737	FALSE
Sch000017004	9187	8992	10195	7539	7841	7783	8550.06	9185.87	7914.24	-0.215305	0.000129563	0.00175035	FALSE
Sch000005186	2357	2344	2402	1756	1998	1999	2131.78	2303.8	1959.75	-0.233207	0.000130396	0.00176047	FALSE
Sch000027051	3044	3076	3215	2366	2554	2719	2814.7	3026.53	2602.87	-0.217593	0.00013092	0.0017664	FALSE
Sch000007822	782	772	1002	985	1077	1005	936.495	825.314	1047.68	0.342436	0.000131268	0.00176996	FALSE
Sch000019440	220	228	302	296	337	365	290.696	242.035	339.358	0.486336	0.000131566	0.00177284	FALSE
Sch000002882	1678	1708	2112	2018	2125	2168	1965.46	1776.79	2154.14	0.276887	0.000132635	0.00178354	FALSE
Sch000029629	823	806	903	852	1038	1062	911.449	819.9	1003	0.291428	0.000132652	0.00178354	FALSE
Sch000011701	1158	1084	1439	1346	1501	1458	1328.31	1188.25	1468.37	0.304096	0.000132696	0.00178354	FALSE
novel.642	1026	970	1155	780	834	799	921.821	1019.26	824.384	-0.30788	0.000132701	0.00178354	FALSE
novel.1462	863	836	774	548	640	665	716.891	803.595	630.186	-0.349352	0.000133863	0.00179799	FALSE
Sch000022253	92	75	83	125	146	125	108.124	81.008	135.239	0.738196	0.000134255	0.00180211	up
Sch000029001	866	761	898	854	1033	1067	910.377	817.069	1003.68	0.297094	0.000135175	0.00181329	FALSE
Sch000005626	555	540	566	383	424	414	477.522	538.531	416.513	-0.371302	0.00013598	0.00182291	FALSE
Sch000013358	2202	1943	2237	2111	2478	2531	2244.03	2066.08	2421.98	0.229349	0.000136224	0.00182501	FALSE
Sch000016378	2279	2150	2247	2278	2656	2546	2356.64	2164.75	2548.52	0.235542	0.000136534	0.001828	FALSE
Sch000019181	1752	1574	1822	1726	1987	2050	1813.73	1666.34	1961.11	0.234899	0.000137547	0.00184038	FALSE
Sch000016354	122	97	114	57	65	56	84.3106	107.794	60.8271	-0.828221	0.000138063	0.00184611	down
Sch000016812	177	172	148	212	240	248	200.012	161.703	238.321	0.561854	0.000139255	0.00186086	up
Sch000026250	163	145	159	206	230	217	187.089	151.316	222.862	0.557618	0.000139484	0.00186273	up
Sch000028963	1075	961	1195	1149	1208	1392	1160.29	1044.45	1276.14	0.288424	0.000140077	0.00186946	FALSE
Sch000000133	820	820	746	520	615	646	690.426	775.532	605.32	-0.355835	0.000140414	0.00187275	FALSE
Sch000019728	510	553	609	387	426	398	477.522	541.469	413.575	-0.390228	0.000140739	0.0018759	FALSE
Sch000028983	1339	1271	1365	952	1132	945	1161.34	1288.27	1034.41	-0.317365	0.000141219	0.00188109	FALSE
Sch000022502	178	198	146	98	113	88	136.311	170.27	102.352	-0.734704	0.000141809	0.00188775	down
Sch000030117	80	85	99	159	169	108	117.809	85.4065	150.211	0.810139	0.000142063	0.00188992	up
Sch000016675	2962	2906	3033	3095	3383	3368	3122.34	2886.07	3358.61	0.218589	0.000142247	0.00189117	FALSE
Sch000027913	585	542	546	379	432	410	479.628	542.864	416.391	-0.382811	0.000142826	0.00189766	FALSE
novel.2073	1070	1071	1019	798	774	806	919.874	1026.29	813.458	-0.336204	0.000143529	0.00190579	FALSE
Sch000019975	3393	2943	3193	2257	2760	2626	2844.51	3088.34	2600.67	-0.24776	0.000144808	0.00192155	FALSE
Sch000027236	2781	2564	3065	2758	3225	3293	2938.08	2720.38	3155.77	0.214032	0.000148015	0.00196287	FALSE
novel.2222	5	6	4	18	21	27	13.6191	4.90105	22.3371	2.19849	0.000150398	0.00199238	up
Sch000018841	895	817	942	617	703	729	778.249	859.094	697.404	-0.300969	0.000150444	0.00199238	FALSE
Sch000021412	31	18	16	39	58	58	36.7678	21.1492	52.3863	1.31435	0.000150527	0.00199238	up
novel.1516	229	194	236	239	325	323	256.868	213.149	300.587	0.497169	0.000151144	0.00199928	FALSE
novel.1343	106	123	115	47	78	58	86.881	111.735	62.0267	-0.845204	0.000151335	0.00200054	down
Sch000019615	298	293	265	183	190	195	236.1	278.264	193.937	-0.521049	0.000151899	0.00200674	down
novel.128	134	109	134	75	68	64	96.5296	121.929	71.1298	-0.783974	0.000152212	0.0020096	down
Sch000019428	230	203	221	271	277	324	254.462	211.939	296.984	0.486762	0.000152507	0.00201222	FALSE
Sch000026320	274	284	259	174	163	199	224.202	265.53	182.874	-0.537944	0.000152899	0.00201555	down
Sch000009072	7414	6713	8280	7650	8825	8282	7842.87	7244.08	8441.65	0.22046	0.000152952	0.00201555	FALSE
Sch000015448	330	330	410	480	465	433	409.181	345.777	472.585	0.447433	0.000154264	0.00203052	FALSE
novel.1319	81	103	90	43	51	43	67.9408	89.1016	46.7799	-0.929833	0.000154282	0.00203052	down
Sch000008752	257	250	298	291	379	378	307.968	260.369	355.568	0.450356	0.000154415	0.002031	FALSE
Sch000020857	625	552	624	369	505	437	514.36	583.242	445.479	-0.387953	0.000154687	0.00203329	FALSE
Sch000003084	1279	1165	1277	1283	1457	1484	1322.01	1205.61	1438.42	0.254724	0.000154813	0.00203367	FALSE
Sch000007572	314	338	347	198	243	249	279.17	323.958	234.381	-0.465209	0.00015506	0.00203564	FALSE
novel.2771	9	11	14	25	31	46	22.6596	10.9757	34.3434	1.64768	0.000155158	0.00203565	up
Sch000027083	221	227	227	264	304	325	261.327	219.016	303.637	0.472825	0.000155308	0.00203633	FALSE
Sch000028170	41	75	66	20	16	34	41.4092	59.1576	23.6609	-1.31658	0.000155725	0.00204053	down
Sch000004979	1090	1130	1189	801	867	991	1004.75	1105.05	904.458	-0.288437	0.000156309	0.00204689	FALSE
Sch000020220	243	201	238	130	170	128	183.376	220.713	146.038	-0.597306	0.000157585	0.00206231	down
Sch000004086	96	66	80	109	139	140	105.012	78.3279	131.696	0.750464	0.000160493	0.00209905	up
novel.1103	392	381	423	440	506	525	443.94	387.356	500.525	0.369977	0.000163519	0.00213729	FALSE
novel.1599	23	12	22	3	1	4	10.5352	18.3369	2.73363	-2.75232	0.000165232	0.00215834	down
Sch000028381	230	213	240	273	310	313	263.176	221.172	305.179	0.464123	0.000165681	0.00216285	FALSE
Sch000018507	55	36	69	76	93	122	74.8331	51.364	98.3022	0.934403	0.000165922	0.00216465	up
Sch000027709	1230	1027	1317	1314	1501	1364	1290.64	1154.9	1426.38	0.303396	0.000167139	0.0021786	FALSE
Sch000021823	918	928	916	612	594	827	793.514	896.42	690.609	-0.375273	0.0001672	0.0021786	FALSE
novel.2853	202	201	244	133	129	150	174.876	209.179	140.573	-0.575571	0.000167619	0.0021827	down
Sch000008417	9	12	15	164	18	256	80.3998	11.623	149.177	3.68144	0.000168616	0.00219426	up
Sch000009858	293	313	289	331	380	459	343.776	290.805	396.747	0.451057	0.000168717	0.00219426	FALSE
Sch000027142	197	227	226	258	305	305	253.11	210.881	295.338	0.487076	0.000169067	0.00219745	FALSE
Sch000006583	618	566	811	752	833	849	736.288	643.084	829.491	0.365441	0.000171775	0.00223126	FALSE
Sch000022855	181	187	186	213	257	287	218.274	179.771	256.777	0.516997	0.000171903	0.00223153	up
Sch000006648	1075	1045	1233	1119	1323	1398	1194.84	1084.71	1304.96	0.266856	0.000173582	0.00225194	FALSE
Sch000010950	2994	2904	2907	2173	2505	2464	2645.01	2857.18	2432.84	-0.231752	0.000173807	0.00225346	FALSE
Sch000017166	606	584	549	377	440	459	499.431	564.936	433.925	-0.379128	0.000175654	0.00227599	FALSE
Sch000015592	11063	10744	12035	8945	9549	9862	10315.4	10958.8	9671.91	-0.180419	0.00017581	0.00227661	FALSE
novel.914	58	55	33	15	13	24	32.6848	47.7704	17.5992	-1.4334	0.000177727	0.0023	down
Sch000019519	1025	964	1306	1214	1317	1341	1191.83	1063.21	1320.45	0.311214	0.000178185	0.00230451	FALSE
Sch000016498	228	197	238	101	147	170	177.687	214.458	140.917	-0.601112	0.000178724	0.00231004	down
Sch000019042	96	57	122	133	153	160	119.937	88.1457	151.728	0.778767	0.000180246	0.00232828	up
novel.368	54	69	56	21	35	13	40.9659	58.2877	23.6442	-1.30383	0.000181209	0.00233928	down
Sch000006383	1483	1257	1513	1082	1077	1139	1251.35	1375.87	1126.82	-0.289515	0.000181833	0.00234588	FALSE
Sch000025790	340	298	294	174	216	240	258.052	302.562	213.542	-0.499622	0.000182829	0.00235727	FALSE
Sch000009179	4877	5109	5526	4018	4365	4269	4671.95	5025.59	4318.32	-0.219155	0.000184022	0.0023712	FALSE
Sch000021836	1676	1662	1825	1255	1446	1468	1545.8	1672.44	1419.16	-0.236863	0.000185827	0.00239297	FALSE
Sch000012277	19666	16631	22183	19985	24577	21824	20750.4	18882.4	22618.3	0.26037	0.000186079	0.00239475	FALSE
Sch000014110	1298	1368	1473	1024	1088	1157	1227.75	1341.05	1114.45	-0.267458	0.000187464	0.00241109	FALSE
Sch000028161	1146	941	1162	1171	1288	1300	1166.14	1050.67	1281.61	0.285699	0.000187667	0.00241222	FALSE
Sch000009623	344	320	402	240	237	261	298.232	344.485	251.98	-0.453663	0.00018835	0.00241951	FALSE
Sch000019061	336	312	291	203	185	238	259.302	305.104	213.499	-0.514937	0.000188884	0.00242488	down
Sch000005459	328	304	329	394	394	425	362.809	311.426	414.193	0.410321	0.000191638	0.00245756	FALSE
Sch000010390	826	797	953	610	688	676	753.022	833.15	672.894	-0.309271	0.000191665	0.00245756	FALSE
novel.3251	2377	2138	2374	1722	1943	1919	2067.41	2231.59	1903.22	-0.229942	0.000192668	0.00246891	FALSE
Sch000011993	2313	2344	2514	1791	2065	1877	2140.01	2323.8	1956.21	-0.248861	0.000195095	0.00249848	FALSE
Sch000013973	124	154	138	181	219	199	169.653	135.218	204.087	0.595482	0.000195397	0.00250082	up
Sch000005265	810	642	1028	873	1179	1067	928.713	798.154	1059.27	0.407485	0.000195668	0.00250276	FALSE
Sch000008733	4618	4663	4887	5341	5421	5190	5026.16	4593.23	5459.08	0.248782	0.000196314	0.00250948	FALSE
Sch000016142	776	675	772	805	899	899	803.507	719.778	887.235	0.30116	0.000196954	0.00251613	FALSE
Sch000003257	1990	1954	1938	1394	1571	1746	1755.22	1908.96	1601.48	-0.25255	0.000197419	0.00251967	FALSE
Sch000022599	312	263	253	295	416	397	322.172	268.934	375.409	0.483994	0.000197573	0.00251967	FALSE
Sch000007633	3959	3613	4297	3933	4448	4542	4120.39	3839.75	4401.04	0.196553	0.000197642	0.00251967	FALSE
Sch000002861	41	34	51	65	93	76	60.0484	40.5951	79.5018	0.967277	0.000197714	0.00251967	up
Sch000028758	805	687	885	828	957	1007	858.775	767.984	949.565	0.305588	0.000198063	0.00252259	FALSE
Sch000027745	1759	1673	2058	1860	2090	2204	1934.72	1774.73	2094.71	0.238675	0.000198731	0.00252955	FALSE
Sch000024855	929	913	1070	971	1154	1238	1042.22	942.136	1142.3	0.278284	0.000199587	0.00253852	FALSE
novel.1434	630	551	688	441	477	465	538.15	604.163	472.138	-0.357747	0.000199678	0.00253852	FALSE
Sch000012522	687	670	679	489	516	525	591.376	660.518	522.234	-0.339548	0.000200124	0.00254097	FALSE
Sch000029110	1881	1618	1801	1939	2083	2012	1888.88	1716.97	2060.79	0.262702	0.000200129	0.00254097	FALSE
Sch000005328	890	792	1014	945	1159	1063	974.707	871.034	1078.38	0.307219	0.000200235	0.00254097	FALSE
Sch000014403	3018	2825	3091	2346	2402	2506	2685.76	2894.55	2476.98	-0.225407	0.000200363	0.00254105	FALSE
Sch000012759	780	689	743	503	588	587	644.057	716.955	571.16	-0.327682	0.00020096	0.00254707	FALSE
novel.1796	1261	1009	1463	1331	1464	1630	1354.5	1203.67	1505.32	0.3218	0.00020367	0.00257987	FALSE
Sch000007692	205	171	175	252	253	251	218.691	178.778	258.604	0.531408	0.000204655	0.00259076	up
Sch000011584	2866	2796	3695	3517	3663	3585	3349.74	3020.35	3679.13	0.283895	0.000205134	0.00259512	FALSE
Sch000017258	252	183	234	311	289	305	263.106	216.292	309.919	0.51586	0.000205266	0.00259512	up
Sch000010936	6130	5854	6330	4592	5306	5502	5586.97	5934.62	5239.33	-0.179601	0.000205371	0.00259512	FALSE
Sch000009670	1263	1317	1672	1544	1683	1715	1529.18	1373.31	1685.06	0.29421	0.000205522	0.00259545	FALSE
novel.18	459	472	563	580	599	634	550.92	483.141	618.7	0.355203	0.000206636	0.00260671	FALSE
Sch000027256	111	88	117	142	151	178	131.122	102.061	160.184	0.649048	0.000206781	0.00260671	up
Sch000020362	633	631	656	419	465	552	555.108	622.568	487.648	-0.350882	0.000206786	0.00260671	FALSE
Sch000019294	861	742	886	881	1000	1010	894.986	805.287	984.684	0.289538	0.000207239	0.00261083	FALSE
Sch000001350	1550	1629	1796	1239	1351	1374	1481.42	1611.21	1351.64	-0.253977	0.00020895	0.00263081	FALSE
Sch000010875	381	361	403	232	283	300	323.753	370.822	276.684	-0.421006	0.000210254	0.00264563	FALSE
novel.1407	15	31	18	54	49	48	36.4047	20.9704	51.8391	1.31003	0.000210765	0.00265047	up
Sch000011877	2094	2011	2566	2403	2693	2511	2375.73	2154.92	2596.55	0.268102	0.000212418	0.00266964	FALSE
Sch000027560	121	98	121	48	69	70	86.5989	109.955	63.2424	-0.794359	0.000213712	0.0026843	down
Sch000004273	1781	1789	1827	1349	1512	1449	1610.41	1750.55	1470.28	-0.251988	0.000214186	0.00268443	FALSE
novel.2362	1034	953	1129	1053	1278	1241	1111.64	1008.11	1215.18	0.26936	0.000214193	0.00268443	FALSE
novel.2966	248	215	285	294	313	373	287.36	241.527	333.193	0.463155	0.000214224	0.00268443	FALSE
Sch000029061	1853	1760	1885	1367	1507	1581	1649.71	1781.95	1517.48	-0.231806	0.000214236	0.00268443	FALSE
Sch000004084	393	433	418	497	485	569	466.418	403.855	528.981	0.389638	0.000214685	0.00268845	FALSE
Sch000002220	436	442	385	262	312	315	356.589	410.825	302.352	-0.440358	0.000215223	0.00269264	FALSE
Sch000000610	2727	2479	2876	1789	2309	2408	2410.83	2615.85	2205.81	-0.245213	0.000215277	0.00269264	FALSE
Sch000015666	856	931	752	513	626	708	726.516	826.914	626.119	-0.398983	0.000217119	0.00271405	FALSE
Sch000025863	2193	2034	2599	2344	2659	2657	2407.43	2205.17	2609.69	0.242323	0.000217304	0.00271475	FALSE
Sch000011544	5593	5031	6369	5636	6510	6533	5925.38	5491.16	6359.59	0.211565	0.000219301	0.00273806	FALSE
Sch000007800	1594	1453	1660	1103	1314	1364	1404.52	1523.91	1285.13	-0.245428	0.00022355	0.00278902	FALSE
Sch000028929	1336	1395	1458	1081	1087	1100	1237.68	1358.04	1117.33	-0.282608	0.00022365	0.00278902	FALSE
Sch000013724	1179	1322	1053	788	931	917	1027.48	1157.75	897.217	-0.366752	0.000224687	0.00280028	FALSE
Sch000020490	1647	1593	1818	1731	1951	1947	1777.76	1637.34	1918.19	0.227936	0.000225652	0.00281063	FALSE
Sch000010749	1962	1949	1937	1444	1605	1660	1750.96	1897.82	1604.1	-0.242306	0.000226434	0.0028187	FALSE
Sch000001971	607	727	571	401	446	507	540.469	620.706	460.233	-0.429643	0.000227141	0.00282581	FALSE
Sch000015950	3362	3186	3754	2590	2940	2971	3114.24	3333.05	2895.43	-0.203396	0.000227849	0.00283295	FALSE
Sch000008206	4901	4851	4749	3528	4133	4245	4378.5	4707.24	4049.77	-0.216651	0.00022839	0.00283798	FALSE
Sch000018428	1093	1107	1056	1132	1318	1317	1169.87	1057.4	1282.35	0.279114	0.000229372	0.00284849	FALSE
Sch000022787	912	753	1014	596	708	721	776.78	864.93	688.631	-0.32939	0.000230095	0.00285577	FALSE
Sch000024681	2170	1983	2250	1514	1686	1961	1913.25	2073.25	1753.26	-0.241371	0.000232298	0.00288141	FALSE
Sch000028904	7298	6267	8569	7198	9144	8818	7845.93	7143.02	8548.85	0.259098	0.000234381	0.00290431	FALSE
Sch000018097	130	124	147	166	204	197	161.281	129.72	192.842	0.571771	0.000234423	0.00290431	up
Sch000028737	79	89	80	97	143	157	107.278	80.6146	133.942	0.738298	0.000236053	0.00292278	up
Sch000003010	181	156	188	199	269	251	206.926	169.829	244.024	0.523652	0.000237848	0.00294327	up
Sch000002801	2472	2345	2473	1804	2091	2057	2195.28	2363.43	2027.14	-0.221346	0.000238301	0.00294713	FALSE
novel.1852	433	465	461	298	328	359	388.099	440.99	335.208	-0.394782	0.000238526	0.00294816	FALSE
Sch000026341	33	28	37	51	69	72	48.3272	31.6482	65.0062	1.039	0.00023925	0.00295485	up
Sch000013766	84	66	148	132	164	195	130.719	95.271	166.168	0.798933	0.00023935	0.00295485	up
Sch000008885	723	656	855	793	878	962	808.667	721.478	895.856	0.311419	0.000239497	0.00295492	FALSE
Sch000022468	415	459	501	508	603	571	509.128	445.344	572.911	0.363215	0.000241492	0.00297778	FALSE
Sch000007785	2867	2744	3137	2280	2442	2366	2626.32	2831.82	2420.83	-0.227057	0.000243798	0.00300282	FALSE
Sch000008041	1833	1670	1687	1245	1451	1426	1543.86	1684.05	1403.67	-0.26241	0.00024381	0.00300282	FALSE
Sch000000304	122	128	171	71	86	87	109.386	135.834	82.9388	-0.71238	0.000244567	0.00300978	down
Sch000002481	715	671	888	796	920	976	824.743	734.098	915.387	0.317627	0.000244759	0.00300978	FALSE
Sch000007204	27	20	25	44	63	49	38.1689	23.286	53.0517	1.18742	0.000244806	0.00300978	up
Sch000022556	1745	1559	1797	1715	1920	2048	1792.7	1651.28	1934.11	0.227982	0.000245135	0.00301205	FALSE
Sch000013002	617	561	721	703	808	754	692.976	613.45	772.503	0.330979	0.000248323	0.00304943	FALSE
Sch000023333	276	235	258	159	151	197	210.907	249.19	172.624	-0.529615	0.000250696	0.00307564	down
Sch000011482	1811	1660	2005	1933	2145	2061	1932.88	1771.01	2094.75	0.241298	0.000250751	0.00307564	FALSE
Sch000019919	1518	1516	1618	1136	1276	1339	1392.31	1507.69	1276.93	-0.239473	0.000255056	0.0031266	FALSE
novel.2637	1345	1589	1485	1034	1138	1249	1299.73	1435.32	1164.14	-0.301438	0.000255597	0.0031314	FALSE
Sch000024363	821	799	989	965	1008	1061	939.187	843.242	1035.13	0.29435	0.000257849	0.00315714	FALSE
Sch000018447	1905	1669	2282	2244	2626	2110	2138.22	1889.7	2386.74	0.335987	0.0002582	0.00315959	FALSE
Sch000010864	1758	1852	1831	1206	1492	1622	1615.44	1765.73	1465.15	-0.267823	0.000259393	0.0031718	FALSE
Sch000022473	90	114	87	149	136	165	124.274	94.863	153.686	0.698123	0.000259502	0.0031718	up
Sch000011104	602	640	628	391	478	526	540.047	606.932	473.161	-0.356852	0.000259715	0.00317256	FALSE
Sch000003701	1189	943	1321	1224	1411	1413	1246.26	1114.15	1378.36	0.306023	0.00026222	0.00320129	FALSE
Sch000009201	224	283	279	324	401	325	306.682	255.014	358.349	0.490717	0.000265324	0.0032373	FALSE
Sch000009150	345	345	429	456	491	453	420.096	361.606	478.586	0.401854	0.000265625	0.00323805	FALSE
Sch000002533	981	940	1057	1038	1135	1216	1059.21	964.305	1154.12	0.258985	0.000265696	0.00323805	FALSE
Sch000018933	59	44	46	13	21	25	34.0805	48.3383	19.8227	-1.27585	0.000266433	0.00324515	down
novel.1598	194	198	247	243	308	298	247.47	206.468	288.472	0.48215	0.000267113	0.00325153	FALSE
Sch000027472	390	423	388	258	276	317	339.905	390.27	289.541	-0.429222	0.000268479	0.00326626	FALSE
Sch000019233	418	376	460	284	320	289	355.227	405.483	304.971	-0.413223	0.00026938	0.00327531	FALSE
Sch000018012	293	299	320	217	207	186	252.507	295.546	209.469	-0.500783	0.00027003	0.00328131	down
Sch000024878	367	360	330	422	465	446	399.244	343.524	454.964	0.405844	0.000272461	0.00330892	FALSE
novel.2287	4	14	14	27	25	50	22.3724	10.3663	34.3784	1.73315	0.000274337	0.00332978	up
Sch000011209	810	740	843	806	1029	961	862.657	774.781	950.533	0.295297	0.000277414	0.00336517	FALSE
Sch000003431	1129	1137	1061	798	873	908	979.871	1080.89	878.85	-0.298061	0.000278073	0.00337121	FALSE
Sch000024547	627	521	672	628	820	750	667.562	588.061	747.063	0.344931	0.000279723	0.00338925	FALSE
novel.989	154	163	174	107	95	94	130.39	159.111	101.669	-0.651224	0.000280415	0.00339566	down
Sch000011486	394	405	397	433	521	518	444.425	388.206	500.644	0.368375	0.000281378	0.00340536	FALSE
Sch000008434	1128	1096	1133	1191	1241	1402	1197.37	1088.69	1306.05	0.262808	0.000282871	0.00342145	FALSE
Sch000023755	875	864	942	940	1018	1116	957.593	868.575	1046.61	0.26904	0.000287335	0.00347248	FALSE
Sch000009269	3011	2877	3314	3002	3381	3642	3194.4	2978.37	3410.44	0.195421	0.000287423	0.00347248	FALSE
Sch000009253	1026	967	1208	715	886	886	939.746	1034.49	844.997	-0.291822	0.000288256	0.00348054	FALSE
Sch000004190	71	91	87	106	135	149	106.473	80.8332	132.113	0.712308	0.000288966	0.0034871	up
Sch000018486	4999	4939	4988	3748	4114	4509	4526.35	4842.48	4210.23	-0.201593	0.000292045	0.00352222	FALSE
Sch000005906	467	387	518	499	557	623	506.928	443.003	570.852	0.364946	0.000295855	0.00356612	FALSE
Sch000015054	10	21	7	43	24	47	25.8273	12.5601	39.0944	1.64865	0.000296873	0.00357633	up
novel.987	80	103	71	30	50	44	62.4178	82.9476	41.888	-0.977873	0.000297463	0.00358137	down
Sch000025027	862	906	980	620	732	784	807.995	890.292	725.698	-0.293966	0.000299205	0.00360027	FALSE
Sch000007710	4948	4607	4949	3470	4286	4278	4395.06	4700.82	4089.31	-0.200666	0.000299474	0.00360143	FALSE
Sch000016423	3207	2946	3283	2346	2709	2772	2860	3056.29	2663.72	-0.198265	0.000300025	0.00360426	FALSE
novel.1810	1221	1139	1351	1316	1520	1394	1321.77	1200.54	1443.01	0.264487	0.000300053	0.00360426	FALSE
Sch000006246	215	161	183	207	267	297	221.061	181.088	261.034	0.52974	0.000300783	0.00361095	up
Sch000025862	2406	2451	2919	2642	2908	3080	2726.94	2514.8	2939.09	0.224555	0.000301377	0.003616	FALSE
Sch000013431	803	872	876	583	568	755	737.85	827.569	648.131	-0.351867	0.000302058	0.00361993	FALSE
Sch000020717	4654	4254	5067	4576	5323	5263	4841.82	4520.91	5162.74	0.191308	0.000302161	0.00361993	FALSE
Sch000001856	3367	3345	3492	3314	3752	4092	3551.33	3308.46	3794.2	0.198043	0.000302224	0.00361993	FALSE
Sch000019382	3017	2577	2965	2243	2282	2312	2553.87	2771.12	2336.62	-0.246869	0.000302471	0.00362082	FALSE
Sch000020967	2732	2313	2916	2518	3308	3222	2821.92	2573.23	3070.6	0.255077	0.000303227	0.0036278	FALSE
Sch000006977	1448	1382	1809	1620	1802	1871	1650.32	1497.81	1802.84	0.266561	0.000304913	0.00364588	FALSE
Sch000019804	374	369	341	385	463	521	408.291	352.246	464.336	0.401361	0.000305981	0.00365656	FALSE
Sch000000635	114	106	123	168	156	172	140.348	111.01	169.687	0.609418	0.000309268	0.00369373	up
Sch000006851	1018	951	1131	725	853	859	916.002	1002.82	829.186	-0.274494	0.000310523	0.0037066	FALSE
Sch000018801	1072	1174	1057	781	813	935	967.42	1073.67	861.167	-0.317435	0.000311015	0.00371036	FALSE
Sch000028946	107	90	87	116	158	159	119.462	92.2358	146.689	0.673029	0.000312906	0.00373078	up
Sch000021599	447	379	408	463	556	506	459.853	400.015	519.692	0.377566	0.000313583	0.00373673	FALSE
Sch000013761	141	148	177	68	116	91	121.864	150.682	93.0457	-0.692566	0.000316327	0.00376728	down
Sch000005345	101	133	97	60	53	64	84.2552	107.988	60.5219	-0.835284	0.00031691	0.00376955	down
novel.71	999	993	1074	765	823	811	906.185	993.439	818.931	-0.279692	0.000316985	0.00376955	FALSE
Sch000001834	61	103	73	33	39	40	57.7253	77.3633	38.0872	-1.01886	0.000317058	0.00376955	down
Sch000000467	42	33	64	11	24	15	30.7232	44.5682	16.8782	-1.3983	0.000318085	0.00377961	down
Sch000026746	23	27	34	47	54	71	42.6665	27.1255	58.2076	1.10218	0.000321885	0.0038226	up
Sch000018475	178	203	194	127	110	122	154.89	186.695	123.085	-0.604079	0.000322358	0.00382603	down
Sch000022995	2215	1972	2476	2375	2541	2530	2347.58	2153.5	2541.65	0.238131	0.000322981	0.00383125	FALSE
Sch000014829	463	441	437	243	333	378	378.764	435.241	322.286	-0.429458	0.000323464	0.00383481	FALSE
Sch000017384	529	520	665	682	724	670	631.778	553.606	709.95	0.356508	0.000325567	0.00385755	FALSE
Sch000003948	429	417	483	296	315	358	379.955	430.088	329.823	-0.38324	0.000326744	0.0038693	FALSE
Sch000024694	205	187	258	258	336	278	253.35	209.685	297.015	0.500332	0.00032756	0.00387677	up
Sch000001869	2036	1907	2152	1519	1651	1810	1834.48	1973.6	1695.36	-0.219337	0.000328519	0.00388593	FALSE
Sch000007562	732	728	741	791	854	915	793.057	713.965	872.149	0.289041	0.000330574	0.00390802	FALSE
Sch000010835	5102	4640	5418	3934	4287	4421	4607.77	4906.15	4309.39	-0.187472	0.00033284	0.00393258	FALSE
Sch000013183	159	163	172	196	258	223	195.222	160.128	230.316	0.525166	0.000334173	0.00394611	up
Sch000003638	977	937	1230	1091	1354	1238	1134.38	1015.04	1253.71	0.303866	0.000335759	0.0039626	FALSE
Sch000027926	178	224	164	254	261	275	227.155	184.644	269.665	0.548563	0.00033607	0.00396404	up
Sch000011874	665	642	704	465	520	554	587.64	651.475	523.804	-0.314511	0.000337421	0.00397656	FALSE
Sch000027015	1323	1168	1253	1302	1510	1451	1333.12	1213.62	1452.61	0.259302	0.000337512	0.00397656	FALSE
Sch000021639	597	524	594	392	451	441	496.418	555.372	437.464	-0.344773	0.000339079	0.00399068	FALSE
Sch000017830	246	225	186	270	309	309	258.18	213.914	302.445	0.501758	0.000339092	0.00399068	up
Sch000026423	213	200	240	250	285	318	250.522	211.2	289.844	0.456751	0.00033991	0.00399805	FALSE
Sch000022022	41873	35275	42606	28668	34965	35638	36235.1	38739.4	33730.9	-0.199711	0.000341043	0.00400912	FALSE
Sch000028202	2170	2077	1915	1350	1657	1822	1820.13	2002.5	1637.75	-0.288862	0.000342561	0.0040247	FALSE
Sch000025592	3757	3162	4405	2814	3090	2960	3339.59	3653.4	3025.77	-0.272623	0.000342981	0.00402738	FALSE
Sch000025377	214	227	203	148	121	137	174.386	209.371	139.401	-0.589946	0.000344468	0.00404256	down
Sch000007610	21137	22037	19508	12308	13924	17323	17574.2	20382.7	14765.8	-0.465021	0.000345103	0.00404775	FALSE
Sch000019512	1358	1379	1282	924	1096	1137	1189.49	1305.79	1073.19	-0.28181	0.000347542	0.00407407	FALSE
Sch000012095	2412	2408	2538	2446	2711	2905	2564.79	2385.25	2744.33	0.20254	0.000350312	0.00410425	FALSE
Sch000003055	1613	1456	1694	1169	1334	1341	1425.38	1541.56	1309.2	-0.236092	0.000351137	0.00411161	FALSE
Sch000026509	100	128	96	39	56	76	81.5584	105.653	57.4638	-0.869065	0.000352715	0.00412777	down
Sch000011588	545	535	617	597	693	712	615.184	549.21	681.157	0.310508	0.000355561	0.00415875	FALSE
Sch000026401	1455	1319	1378	997	1068	1225	1232.9	1346.44	1119.36	-0.265997	0.000356215	0.00416407	FALSE
novel.3335	62	110	70	36	44	31	58.5775	79.153	38.002	-1.05854	0.000356676	0.00416713	down
Sch000021203	905	866	988	986	1020	1155	985.064	893.151	1076.98	0.269503	0.000358673	0.00418813	FALSE
Sch000019362	2190	2036	1926	1469	1622	1782	1828.24	1998.44	1658.04	-0.268797	0.000359042	0.00419009	FALSE
Sch000023219	195	203	180	95	131	140	155.866	187.946	123.786	-0.597243	0.000359519	0.0041923	down
Sch000003906	246	281	300	182	199	171	228.422	267.951	188.894	-0.506897	0.000359632	0.0041923	down
Sch000009014	141	119	150	67	72	101	106.891	132.526	81.2565	-0.703349	0.000360277	0.00419748	down
Sch000014537	1591	1666	1524	1054	1200	1454	1405.68	1553.75	1257.61	-0.303657	0.000361167	0.00420551	FALSE
Sch000000157	99	96	126	160	154	156	132.275	103.632	160.918	0.630475	0.000362138	0.00421225	up
Sch000006199	1046	1019	1199	1169	1232	1302	1159.44	1055.96	1262.91	0.257183	0.000362149	0.00421225	FALSE
Sch000007994	3041	3285	3032	2178	2434	2846	2786.79	3040.59	2533	-0.26279	0.00036244	0.00421328	FALSE
Sch000020851	634	587	819	774	854	821	746.847	657.908	835.787	0.343238	0.000367941	0.00427486	FALSE
Sch000029131	177	222	162	77	138	117	147.521	183.024	112.018	-0.70205	0.000368206	0.00427556	down
Sch000005018	830	816	822	596	638	675	725.735	800.743	650.726	-0.299276	0.00037014	0.00429564	FALSE
novel.196	196	174	154	104	115	102	140.078	170.422	109.733	-0.635835	0.000371806	0.00431258	down
Sch000017964	2906	2800	3290	2273	2406	2702	2711.98	2910.54	2513.43	-0.211922	0.000372387	0.00431692	FALSE
Sch000003256	870	762	1004	644	704	611	760.73	851.227	670.232	-0.347203	0.000372614	0.00431716	FALSE
Sch000023288	1033	1032	1062	1149	1227	1201	1117.83	1014.13	1221.53	0.267909	0.000373667	0.00432697	FALSE
novel.560	57	53	50	29	16	20	37.2754	51.9775	22.5732	-1.21596	0.000374231	0.00433067	down
Sch000027464	221	213	147	213	291	353	239.412	189.711	289.113	0.612796	0.000374402	0.00433067	up
Sch000000141	2130	2231	2457	1693	1739	2050	2037.28	2208.14	1866.42	-0.242621	0.0003757	0.00434309	FALSE
Sch000027708	647	740	711	470	525	586	609.334	681.122	537.546	-0.340262	0.00037589	0.00434309	FALSE
Sch000015297	8	5	4	17	27	22	13.9488	5.53912	22.3584	2.02011	0.000376563	0.00434846	up
Sch000010632	48	33	55	78	79	83	62.8658	43.7649	81.9668	0.899723	0.000376806	0.00434887	up
Sch000007323	1420	1390	1819	1724	1887	1748	1662.66	1494.47	1830.85	0.291663	0.000377105	0.00434991	FALSE
Sch000006395	646	551	695	716	826	722	692.339	611.529	773.15	0.336649	0.000377933	0.00435706	FALSE
Sch000005538	827	747	872	577	645	678	719.24	791.605	646.875	-0.291658	0.000380526	0.00438454	FALSE
Sch000029948	2078	2094	2272	1525	1598	2011	1915.96	2087.78	1744.13	-0.258977	0.00038094	0.00438689	FALSE
Sch000025867	4557	4114	5039	4537	5085	5257	4750.1	4433.01	5067.2	0.192591	0.000381923	0.00439579	FALSE
Sch000026208	273	271	322	191	210	191	241.201	280.101	202.302	-0.47209	0.000384649	0.00442474	FALSE
Sch000006632	58	57	95	28	33	36	50.206	67.4686	32.9435	-1.03582	0.000387391	0.00445382	down
Sch000009562	2357	2209	2491	1683	2019	2105	2129.13	2285.13	1973.14	-0.21129	0.000388818	0.00446692	FALSE
Sch000017430	925	817	924	609	737	731	784.842	863.359	706.324	-0.289232	0.000388957	0.00446692	FALSE
Sch000000325	403	360	446	463	499	508	446.129	390.847	501.411	0.357652	0.00039094	0.00448494	FALSE
Sch000008021	856	787	927	1006	999	988	927.901	831.556	1024.25	0.298799	0.000390955	0.00448494	FALSE
Sch000007931	318	319	354	367	421	437	368.894	320.94	416.849	0.377358	0.000391568	0.0044895	FALSE
Sch000020029	1213	1022	1062	1171	1337	1316	1186.21	1069.44	1302.97	0.28511	0.000392425	0.00449687	FALSE
Sch000010605	712	620	721	732	780	891	741.16	664.529	817.791	0.29922	0.000393663	0.00450858	FALSE
Sch000024621	482	498	577	341	433	351	443.717	503.791	383.643	-0.394054	0.000394643	0.00451734	FALSE
Sch000009878	94	87	86	127	150	127	112.311	86.6669	137.955	0.670527	0.00039578	0.00452787	up
Sch000024169	876	839	830	616	680	663	747.189	826.034	668.344	-0.30582	0.000396193	0.00453012	FALSE
Sch000028056	947	912	1115	1037	1126	1237	1059.46	961.47	1157.45	0.266982	0.000396633	0.00453267	FALSE
Sch000017257	8822	7867	8705	6411	7486	7362	7732.75	8226.7	7238.8	-0.184569	0.000399457	0.00456244	FALSE
Sch000018108	918	904	1139	1053	1211	1158	1061.56	956.648	1166.47	0.284973	0.000401492	0.00458318	FALSE
novel.3026	18	22	29	5	7	4	13.8669	22.2582	5.47561	-2.02926	0.000402229	0.0045891	down
Sch000020222	6716	6271	6824	5089	5719	5941	6061.12	6419.29	5702.95	-0.170688	0.000406066	0.00463034	FALSE
Sch000022900	1430	1428	1411	1387	1636	1871	1522.91	1385.53	1660.3	0.262314	0.000407962	0.00464943	FALSE
novel.2473	332	368	353	238	216	277	295.624	341.886	249.363	-0.455448	0.000410259	0.00467306	FALSE
Sch000012638	316	300	297	372	392	385	344.424	296.334	392.514	0.405044	0.000410521	0.00467351	FALSE
Sch000009892	106	106	159	60	72	77	95.2084	119.442	70.9744	-0.751851	0.000411295	0.00467976	down
Sch000000337	730	696	717	464	578	600	626.202	695.054	557.351	-0.316729	0.00041276	0.00469388	FALSE
Sch000018770	2953	2572	3433	2924	3673	3522	3165.95	2892.09	3439.81	0.249973	0.000413229	0.00469666	FALSE
novel.3119	184	232	199	142	109	126	164.86	200.061	129.658	-0.62924	0.000414491	0.00470844	down
novel.89	8624	8497	8321	6240	7039	7797	7711.94	8258.86	7165.01	-0.204703	0.000416513	0.00472884	FALSE
Sch000017983	3377	3020	3061	2398	2656	2540	2830.25	3068.85	2591.64	-0.244017	0.000417152	0.00473353	FALSE
Sch000016160	116	132	168	183	186	218	167.132	134.319	199.946	0.572085	0.000419247	0.00475472	up
novel.1719	267	315	312	159	226	224	248.094	290.059	206.128	-0.489236	0.000420806	0.00476982	FALSE
novel.1057	793	947	1074	674	662	763	813.306	910.578	716.033	-0.347585	0.000421151	0.00477114	FALSE
Sch000020838	27	34	25	59	54	59	43.4685	28.0534	58.8837	1.07189	0.00042379	0.00479844	up
Sch000001272	689	630	750	423	533	607	599.294	669.327	529.261	-0.336912	0.000426281	0.00482403	FALSE
Sch000026150	109	114	98	151	150	169	132.397	104.435	160.359	0.620161	0.000427363	0.00483367	up
Sch000020921	29	39	23	71	50	65	46.8842	29.795	63.9734	1.10486	0.000428241	0.00484097	up
Sch000028046	1425	1195	1675	1432	1831	1740	1542.82	1385.53	1700.12	0.294737	0.000428737	0.00484397	FALSE
Sch000007419	1646	1513	1727	1601	1896	1917	1711.72	1581.86	1841.58	0.21943	0.000431558	0.0048732	FALSE
Sch000009477	2273	2304	2197	1725	1814	1903	2028.17	2199.9	1856.43	-0.244903	0.000432101	0.00487671	FALSE
Sch000023120	576	641	562	392	409	502	510.764	578.548	442.981	-0.38353	0.000437766	0.0049366	FALSE
Sch000016003	1506	1504	1578	1558	1722	1816	1611.45	1487.42	1735.47	0.222697	0.000437881	0.0049366	FALSE
Sch000029992	4086	3459	4682	4142	4919	4674	4312.36	3946.82	4677.91	0.24479	0.000438405	0.00493986	FALSE
Sch000005949	1086	1114	1299	1199	1334	1428	1240.12	1132.04	1348.21	0.251811	0.000439773	0.00495012	FALSE
Sch000006549	410	488	502	329	317	359	398.543	453.895	343.191	-0.404403	0.000439938	0.00495012	FALSE
Sch000015981	1159	1268	1327	1311	1416	1529	1333.27	1216.88	1449.67	0.25263	0.000440026	0.00495012	FALSE
Sch000023455	371	330	375	391	469	460	398.769	348.416	449.123	0.366409	0.000441716	0.00496645	FALSE
Sch000022716	629	622	646	629	799	808	687.05	615.131	758.968	0.304731	0.00044538	0.00500496	FALSE
Sch000011391	1306	1298	1767	1667	1725	1717	1577.9	1410	1745.8	0.306874	0.000449856	0.00505254	FALSE
Sch000005441	1055	1002	1198	805	888	868	963.251	1052.81	873.697	-0.270313	0.000450504	0.0050571	FALSE
Sch000015962	537	571	520	370	372	452	467.801	529.107	406.496	-0.379276	0.000451353	0.00506392	FALSE
Sch000019596	492	554	686	662	732	708	638.388	559.556	717.22	0.356669	0.000451881	0.00506712	FALSE
Sch000000838	2560	2175	2329	1787	1887	1991	2111.04	2290.08	1932	-0.245562	0.000453785	0.00508574	FALSE
Sch000013479	508	490	556	368	387	406	449.579	503.107	396.052	-0.346444	0.00045446	0.00509058	FALSE
Sch000008311	11935	11898	12692	9150	10511	11356	11191.2	11837.7	10544.7	-0.166716	0.000454974	0.00509361	FALSE
Sch000005149	1852	1996	2026	1439	1579	1734	1761.22	1905.24	1617.2	-0.236071	0.000455405	0.00509571	FALSE
Sch000012837	565	472	564	593	585	790	593.357	518.024	668.69	0.368464	0.000456535	0.00510562	FALSE
Sch000018160	944	733	1083	1009	1137	1131	1003.25	889.722	1116.79	0.326512	0.00046079	0.00514803	FALSE
Sch000022962	703	717	618	807	855	810	754.013	663.032	844.995	0.350095	0.000460819	0.00514803	FALSE
novel.2225	11	4	9	19	26	34	17.1577	7.71083	26.6046	1.78452	0.000461079	0.00514819	up
Sch000008699	775	721	855	818	920	960	839.558	760.574	918.541	0.27173	0.000462727	0.00516175	FALSE
Sch000002870	1767	1739	1704	1258	1365	1555	1556.19	1691.23	1421.15	-0.250303	0.000462788	0.00516175	FALSE
Sch000015794	65	71	85	103	118	122	94.0923	71.452	116.733	0.707231	0.000465698	0.00519144	up
Sch000000996	411	371	464	302	269	314	352.749	402.724	302.774	-0.414698	0.00046678	0.00520073	FALSE
Sch000001243	135	91	172	174	252	176	166.429	127.782	205.077	0.678985	0.000472022	0.00525633	up
Sch000013188	3415	3730	3943	2855	3131	2996	3329.9	3593.55	3066.25	-0.229288	0.000475423	0.00529072	FALSE
Sch000007254	2625	2586	2661	1789	2146	2452	2359.41	2553.07	2165.75	-0.236326	0.000475616	0.00529072	FALSE
Sch000009143	4025	3759	4252	3061	3539	3446	3659.85	3897.19	3422.51	-0.187588	0.00047628	0.0052953	FALSE
Sch000026817	166	142	106	74	77	85	107.728	135.017	80.4397	-0.745522	0.000476573	0.00529574	down
Sch000028597	2189	2022	2385	2284	2489	2478	2303.9	2134.14	2473.66	0.212242	0.000477182	0.00529824	FALSE
novel.76	33	44	49	9	23	14	28.127	40.7773	15.4768	-1.38924	0.000477305	0.00529824	down
Sch000006087	1777	1634	1549	1196	1319	1400	1472.18	1611.19	1333.17	-0.272779	0.000478242	0.00530582	FALSE
Sch000017187	392	398	436	271	307	318	351.08	397.132	305.027	-0.380644	0.000479608	0.00531815	FALSE
novel.2974	1309	1196	1480	1391	1531	1551	1406.55	1288.22	1524.88	0.242311	0.000480371	0.0053238	FALSE
Sch000022732	176	155	259	227	304	284	233.154	189.635	276.674	0.542814	0.000482999	0.00534999	up
Sch000011662	1258	1121	1293	821	1014	1082	1089.23	1188.68	989.778	-0.263166	0.000483348	0.00534999	FALSE
Sch000012357	1783	1678	2060	1959	2136	2070	1944.63	1784.87	2104.39	0.236557	0.000483502	0.00534999	FALSE
Sch000003404	898	892	904	922	1056	1102	960.979	873.956	1048	0.262792	0.000483989	0.00535254	FALSE
novel.2450	489	565	480	550	629	715	571.185	499.137	643.233	0.368183	0.000484475	0.00535509	FALSE
Sch000017723	152	166	140	69	99	109	121.286	149.051	93.52	-0.665902	0.00048488	0.00535674	down
Sch000001609	333	275	398	406	424	434	377.935	324.346	431.524	0.408923	0.000488005	0.00538841	FALSE
Sch000026819	4181	4231	4471	3189	3782	3813	3922.12	4175.98	3668.25	-0.186728	0.000488797	0.00539431	FALSE
Sch000015818	3246	2850	3770	3319	3634	4050	3464.61	3185.7	3743.52	0.232431	0.000490463	0.00540925	FALSE
Sch000026807	79	59	84	96	124	127	94.6588	71.6258	117.692	0.715849	0.000490668	0.00540925	up
Sch000015859	7	9	4	23	21	26	15.2348	6.57503	23.8946	1.87264	0.000491732	0.00541697	up
Sch000027357	946	943	811	646	694	691	785.818	878.455	693.18	-0.341478	0.000491886	0.00541697	FALSE
Sch000026560	105	120	107	46	71	70	85.5447	107.934	63.1556	-0.766637	0.000492244	0.00541805	down
Sch000016800	5	4	9	25	27	15	14.4409	5.75364	23.1281	1.99124	0.000492657	0.00541975	up
Sch000020549	984	826	1008	947	1198	1117	1010.37	911.434	1109.3	0.283307	0.000495022	0.0054429	FALSE
Sch000015363	115	107	131	72	62	68	91.7093	114.13	69.2883	-0.725612	0.000496274	0.0054538	down
Sch000012379	3607	3240	3821	2628	3079	3170	3235.6	3451.91	3019.3	-0.193165	0.000497521	0.00546463	FALSE
Sch000020455	400	380	484	506	478	565	468.547	408.335	528.76	0.370783	0.000501702	0.00550509	FALSE
Sch000026554	801	954	931	631	697	728	786.029	871.709	700.348	-0.315427	0.000501731	0.00550509	FALSE
Sch000028626	1304	1412	1213	923	1031	1086	1156.61	1278.24	1034.98	-0.303691	0.000503527	0.0055219	FALSE
Sch000003246	2191	2065	2025	1597	1718	1724	1879.22	2039.01	1719.44	-0.246068	0.000505444	0.0055388	FALSE
Sch000024617	7031	6368	7830	5457	6087	6140	6445.16	6863.64	6026.67	-0.187917	0.000505598	0.0055388	FALSE
Sch000020188	3474	3185	4046	3641	4073	4055	3735.23	3458.81	4011.66	0.213385	0.000509864	0.00558261	FALSE
Sch000015376	82	81	78	44	46	30	59.8024	78.2556	41.3492	-0.92695	0.000513226	0.00561444	down
Sch000019220	868	826	897	607	683	745	765.833	839.549	692.117	-0.278036	0.000513308	0.00561444	FALSE
Sch000027150	7081	6123	7908	7306	8436	7702	7409.44	6820.45	7998.44	0.229556	0.000514903	0.00562894	FALSE
Sch000013925	4651	4569	4537	3326	3847	4210	4166.25	4464.63	3867.87	-0.206479	0.000517532	0.00565472	FALSE
Sch000018492	985	942	1226	1134	1200	1291	1126.88	1018.13	1235.64	0.278099	0.000518928	0.00566701	FALSE
Sch000025687	441	408	539	306	370	324	394.55	448.114	340.986	-0.395975	0.00051938	0.005669	FALSE
Sch000020284	886	945	901	694	674	723	800.967	887.17	714.763	-0.312497	0.000520852	0.00568209	FALSE
Sch000009191	1758	1706	1938	1353	1504	1563	1627.16	1748.83	1505.49	-0.216491	0.000521867	0.0056902	FALSE
novel.2438	89	79	106	122	136	148	113.288	88.4463	138.13	0.641407	0.000522707	0.00569638	up
Sch000029319	1129	1018	1465	1405	1504	1371	1314.02	1164.29	1463.76	0.328614	0.000525338	0.00572208	FALSE
Sch000012096	691	665	811	705	886	952	781.452	700.608	862.296	0.300239	0.000526303	0.0057296	FALSE
Sch000020813	3225	3020	3454	2466	2845	2706	2936.33	3139.81	2732.84	-0.200669	0.000527794	0.00574285	FALSE
Sch000016742	3346	3052	3912	3459	4062	3886	3608.23	3330.66	3885.8	0.221957	0.000528746	0.00575021	FALSE
Sch000019991	575	557	676	644	771	715	655.113	584.584	725.641	0.310909	0.00053062	0.0057676	FALSE
Sch000021136	1219	1144	1244	817	951	1097	1070.46	1168.77	972.151	-0.264458	0.000532349	0.00578149	FALSE
Sch000015602	60	54	66	84	105	101	78.3967	58.2043	98.5892	0.75994	0.000532671	0.00578149	up
Sch000018315	3538	2982	4300	3772	4409	4179	3850.18	3488.46	4211.89	0.271385	0.000532769	0.00578149	FALSE
Sch000006510	799	861	963	583	664	775	767.788	849.203	686.372	-0.306168	0.000533004	0.00578149	FALSE
Sch000015745	258	229	236	267	349	319	276.156	234.527	317.785	0.439745	0.000536196	0.0058131	FALSE
Sch000026193	3076	3255	3537	2575	2695	2815	2977.71	3196.69	2758.73	-0.213013	0.000538102	0.00583074	FALSE
Sch000009354	1351	1560	1447	1031	1085	1281	1285.69	1415.75	1155.63	-0.292145	0.000538467	0.00583167	FALSE
Sch000006020	761	666	863	728	996	998	830.921	739.733	922.108	0.318483	0.000540767	0.00585355	FALSE
Sch000013930	284	320	306	197	234	192	254.153	295.467	212.838	-0.474028	0.000542052	0.00586442	FALSE
Sch000022020	1142	1069	1146	1198	1244	1344	1189.61	1088.05	1291.17	0.246562	0.000543788	0.00588016	FALSE
Sch000013206	831	669	793	876	857	962	831.077	742.117	920.036	0.308928	0.000544849	0.00588656	FALSE
Sch000019554	16	19	34	45	54	49	36.2789	22.1179	50.4399	1.18218	0.000544943	0.00588656	up
Sch000009981	76	64	92	115	155	100	100.651	74.8036	126.499	0.754139	0.000546112	0.00589615	up
Sch000027037	1010	965	1125	776	827	846	919.343	1003.14	835.55	-0.264958	0.000547021	0.00590292	FALSE
Sch000010654	614	512	571	596	675	745	617.555	549.776	685.333	0.318541	0.000547443	0.00590443	FALSE
Sch000005668	954	1030	1029	657	746	921	882.742	977.557	787.928	-0.309381	0.000549715	0.00592587	FALSE
novel.2799	25	24	34	9	9	6	17.5174	26.7563	8.27852	-1.70513	0.000552137	0.00594891	down
Sch000020114	21	22	23	43	42	55	34.5084	21.3965	47.6203	1.15518	0.000554194	0.005968	up
Sch000004397	1337	1260	1341	1254	1542	1654	1393.24	1276.51	1509.97	0.243475	0.000555665	0.00598076	FALSE
Sch000003322	804	703	905	852	936	995	863.508	779.241	947.775	0.281392	0.000557239	0.00599462	FALSE
Sch000023256	4558	4128	4533	3054	3923	3932	3992.62	4282.9	3702.34	-0.209635	0.000561809	0.00604068	FALSE
Sch000004997	89	99	98	47	54	57	73.2726	92.803	53.7422	-0.786718	0.000562138	0.00604111	down
Sch000027369	354	371	476	478	481	521	446.512	387.811	505.213	0.379346	0.000562771	0.0060448	FALSE
Sch000007341	445	440	515	334	342	356	402.681	452.954	352.408	-0.364144	0.000563334	0.00604774	FALSE
Sch000029036	31	22	49	53	68	76	49.667	32.6334	66.7007	1.02614	0.000565081	0.00606339	up
Sch000012755	1321	1165	1235	1321	1408	1479	1320.62	1206.43	1434.82	0.249956	0.00056687	0.00607946	FALSE
novel.1849	36	43	34	82	56	73	54.7296	36.8145	72.6447	0.979441	0.000567846	0.00608681	up
Sch000014513	1268	1032	1607	1416	1699	1548	1423.51	1257.95	1589.07	0.336012	0.00056954	0.00610184	FALSE
Sch000026505	1094	968	1069	755	819	903	928.788	1014.38	843.194	-0.266588	0.000576573	0.00617403	FALSE
Sch000006380	79	70	64	30	42	33	52.4807	69.237	35.7243	-0.952684	0.000579733	0.00620468	down
Sch000019756	411	450	454	311	301	345	376.609	426.558	326.66	-0.38572	0.000580393	0.00620857	FALSE
Sch000028676	530	474	583	568	599	730	578.966	513.116	644.816	0.329403	0.000580789	0.00620963	FALSE
Sch000019481	361	296	407	226	281	230	297.416	343.391	251.441	-0.451817	0.000588149	0.00628511	FALSE
Sch000009743	502	423	539	542	656	571	538.191	473.12	603.262	0.349138	0.000595563	0.00635854	FALSE
Sch000020394	190	191	207	237	251	279	225.876	190.511	261.242	0.455427	0.000595629	0.00635854	FALSE
Sch000004204	914	856	1056	959	1091	1167	1003.89	913.539	1094.24	0.259958	0.000597869	0.0063792	FALSE
Sch000026672	66	84	66	100	135	109	93.7399	70.3772	117.103	0.73799	0.00059818	0.00637926	up
Sch000011679	343	274	299	324	402	435	345.334	296.901	393.767	0.409091	0.000599393	0.00638894	FALSE
novel.664	62	48	47	75	98	91	70.3422	50.9857	89.6986	0.817474	0.000602988	0.00642399	up
Sch000016316	889	857	869	892	1006	1097	933.46	848.367	1018.55	0.264715	0.000607098	0.00646449	FALSE
novel.1600	42	56	39	18	15	22	31.7415	44.7321	18.7509	-1.25235	0.000609832	0.00649029	down
Sch000006464	620	637	675	423	496	559	563.935	626.199	501.671	-0.318256	0.00061025	0.00649143	FALSE
Sch000010720	236	230	232	279	282	337	266.128	226.464	305.793	0.433966	0.000612901	0.00651632	FALSE
Sch000025577	11373	10909	12873	11822	12623	13127	12093.2	11373.1	12813.3	0.171813	0.000614869	0.00653257	FALSE
Sch000019712	702	653	764	476	616	495	613.335	685.694	540.976	-0.342715	0.000615054	0.00653257	FALSE
Sch000028401	1270	1227	1302	916	1031	1116	1136.69	1231.46	1041.92	-0.240567	0.00061841	0.00656488	FALSE
Sch000013719	12	9	10	94	65	17	36.16	10.0464	62.2737	2.62968	0.000621986	0.00659949	up
Sch000003392	632	595	753	722	769	817	713.26	639.736	786.784	0.297022	0.00062393	0.00661676	FALSE
Sch000005251	569	648	632	665	693	864	677.639	600.119	755.159	0.332709	0.000625802	0.00663325	FALSE
novel.197	64	77	58	30	33	33	48.8123	64.8873	32.7372	-0.985382	0.000631935	0.00669486	down
Sch000026452	157	222	173	110	93	132	147.063	179.874	114.252	-0.65379	0.000633892	0.0067122	down
Sch000013549	911	859	1023	958	1098	1106	990.094	903.46	1076.73	0.252527	0.000648018	0.0068583	FALSE
Sch000010691	749	705	850	835	866	947	823.981	745.111	902.852	0.275856	0.000649371	0.00686914	FALSE
novel.2090	199	193	232	255	270	281	238.368	201.796	274.941	0.444432	0.000653758	0.00691205	FALSE
Sch000003514	515	518	482	576	656	596	558.112	492.227	623.996	0.342484	0.000654603	0.00691749	FALSE
Sch000012551	1120	923	1149	1180	1200	1271	1139.3	1032.08	1246.53	0.271039	0.000655868	0.00692736	FALSE
Sch000002147	700	582	544	403	443	492	524.294	593.384	455.204	-0.38139	0.000661469	0.00698299	FALSE
Sch000017345	26	31	17	39	57	61	38.6316	24.2518	53.0113	1.139	0.0006641	0.00700722	up
Sch000015587	415	394	458	451	518	546	462.677	410.02	515.334	0.329747	0.000667507	0.00703962	FALSE
Sch000019408	127	96	135	61	63	83	92.9011	115.526	70.2763	-0.717079	0.000674816	0.00711312	down
novel.2231	2567	2690	2537	1940	2164	2238	2345.83	2531.53	2160.14	-0.228522	0.00067811	0.00714424	FALSE
Sch000025239	1511	1369	1588	1479	1727	1737	1564.22	1446.15	1682.29	0.218065	0.000680712	0.00716804	FALSE
Sch000015447	799	718	976	933	1043	950	901.915	804.496	999.334	0.311028	0.000683098	0.00718954	FALSE
Sch000004000	28	33	37	515	24	829	248.69	31.7198	465.661	3.87579	0.000683729	0.00719257	up
novel.1591	47	37	48	22	13	17	30.3236	42.6537	17.9935	-1.25807	0.000688482	0.00723691	down
Sch000026861	184	210	165	104	133	117	151.316	182.141	120.492	-0.593751	0.000688636	0.00723691	down
Sch000010472	2541	2566	2308	1765	2068	2109	2216.02	2410.58	2021.45	-0.253328	0.000689964	0.00724722	FALSE
Sch000028267	3455	3209	3720	3381	3797	3984	3580.31	3360.79	3799.83	0.176975	0.000691246	0.00725449	FALSE
Sch000028283	1895	1780	2282	2194	2368	2182	2114.77	1924.23	2305.31	0.259577	0.00069135	0.00725449	FALSE
Sch000009655	113	98	132	178	138	181	140.528	110.72	170.337	0.617033	0.000697652	0.00731695	up
Sch000001481	671	822	747	495	530	648	648.14	727.916	568.364	-0.355482	0.000700377	0.00734076	FALSE
Sch000007389	264	263	275	150	207	198	224.088	260.025	188.151	-0.463958	0.000700625	0.00734076	FALSE
Sch000020269	580	522	609	587	679	735	616.92	553.746	680.094	0.296808	0.000707293	0.00740692	FALSE
Sch000015577	1192	985	1359	1221	1409	1425	1260.74	1141.09	1380.4	0.273736	0.000712432	0.007457	FALSE
Sch000001898	136	158	182	91	106	100	127.61	153.99	101.229	-0.606388	0.000713148	0.00746005	down
novel.2982	520	571	613	373	460	453	494.617	552.087	437.148	-0.335938	0.000713437	0.00746005	FALSE
[truncated: 18,930 more rows]

## Sheet: DEG
ID	TRV2-1_fpkm	TRV2-2_fpkm	TRV2-3_fpkm	TRV2-MIXTA-1_fpkm	TRV2-MIXTA-2_fpkm	TRV2-MIXTA-3_fpkm	TRV2-1_count	TRV2-2_count	TRV2-3_count	TRV2-MIXTA-1_count	TRV2-MIXTA-2_count	TRV2-MIXTA-3_count	baseMean	TRV2	TRV2-MIXTA	log2FoldChange	pvalue	padj	regulated	chr	start	end	strand	gene_name	gene_description	KEGG	KEGG pathway	NR	Swissprot	KOG	GO	Pfam	TF-Family	TF-Category	TF-Classification
Sch000000220	7.79	6.9	6.81	65.97	67.35	64.14	276	229	253	1942	2276	2206	1216.73	245.613	2187.85	3.15529	4.23971e-295	8.8665e-291	up	HiC_scaffold_1	151050653	151053214	+	Sch000000220	--	K12153 phenylalanine N-monooxygenase [EC:1.14.14.40] | (RefSeq) phenylalanine N-monooxygenase-like (A)	ko00460: Cyanoamino acid metabolism; ko00966: Glucosinolate biosynthesis; ko01100: Metabolic pathways; ko01110: Biosynthesis of secondary metabolites; ko01210: 2-Oxocarboxylic acid metabolism	XP_011098372.1	C7916_PRUMU RecName: Full=Phenylalanine N-monooxygenase CYP79D16 {ECO:0000303|PubMed:25015725}; EC=1.14.14.40 {ECO:0000269|PubMed:25015725}; AltName: Full=Cytochrome P450 79D16 {ECO:0000303|PubMed:25015725}; Flags: Precursor;	At5g05260	GO:0020037,heme binding; GO:0005506,iron ion binding; GO:0102684,L-phenylalanine N-monooxygenase activity; GO:0003674,molecular_function; GO:0005488,binding; GO:0046906,tetrapyrrole binding; GO:0048037,cofactor binding; GO:0097159,organic cyclic compound binding; GO:1901363,heterocyclic compound binding; GO:0046872,metal ion binding; GO:0043167,ion binding; GO:0043169,cation binding; GO:0046914,t…	PF00067.22:Cytochrome P450	--	--	--
Sch000002765	28.82	28.07	31.4	142.2	140.57	135.88	1077	982	1230	4415	5010	4929	2977.44	1062.99	4891.9	2.20126	3.5981e-268	3.76235e-264	up	HiC_scaffold_1	151067402	151070091	+	Sch000002765	--	K11818 aromatic aldoxime N-monooxygenase [EC:1.14.14.45] | (RefSeq) cytochrome P450 83B1 (A)	ko00380: Tryptophan metabolism; ko00966: Glucosinolate biosynthesis; ko01100: Metabolic pathways; ko01110: Biosynthesis of secondary metabolites; ko01210: 2-Oxocarboxylic acid metabolism	PIN04154.1	C71BV_ARATH RecName: Full=Cytochrome P450 71B34; EC=1.14.-.-;	At3g26300	GO:0016021,integral component of membrane; GO:0016020,membrane; GO:0020037,heme binding; GO:0005506,iron ion binding; GO:0016709,oxidoreductase activity, acting on paired donors, with incorporation or reduction of molecular oxygen, NAD(P)H as one donor, and incorporation of one atom of oxygen; GO:0003674,molecular_function; GO:0005488,binding; GO:0046906,tetrapyrrole binding; GO:0048037,cofactor …	PF00067.22:Cytochrome P450	--	--	--
Sch000011522	47.38	43	47.75	129.05	129.62	123.31	2507	2130	2648	5673	6541	6333	4337.65	2355.31	6319.98	1.42353	6.4314e-121	4.48333e-117	up	HiC_scaffold_3	90871109	90875418	-	Sch000011522	--	K06617 raffinose synthase [EC:2.4.1.82] | (RefSeq) probable galactinol--sucrose galactosyltransferase 2 isoform X2 (A)	ko00052: Galactose metabolism; ko01100: Metabolic pathways	XP_020549611.1	RFS2_ARATH RecName: Full=Probable galactinol--sucrose galactosyltransferase 2; EC=2.4.1.82; AltName: Full=Protein SEED IMBIBITION 2; AltName: Full=Raffinose synthase 2;	At3g57520	GO:0009506,plasmodesma; GO:0052692,raffinose alpha-galactosidase activity; GO:0016757,transferase activity, transferring glycosyl groups; GO:0034484,raffinose catabolic process; GO:0080167,response to karrikin; GO:0006979,response to oxidative stress; GO:0003674,molecular_function; GO:0003824,catalytic activity; GO:0004553,hydrolase activity, hydrolyzing O-glycosyl compounds; GO:0004557,alpha-gal…	PF05691.12:Raffinose synthase or seed imbibition protein Sip1	--	--	--
Sch000012438	45.6	42.51	45.28	112.05	116.21	109.58	2794	2439	2908	5705	6792	6518	4554.1	2633.9	6474.3	1.29727	1.57526e-111	8.23586e-108	up	HiC_scaffold_3	84504058	84507414	+	Sch000012438	--	K06617 raffinose synthase [EC:2.4.1.82] | (RefSeq) probable galactinol--sucrose galactosyltransferase 6 (A)	ko00052: Galactose metabolism; ko01100: Metabolic pathways	XP_011078382.1	RFS6_ARATH RecName: Full=Probable galactinol--sucrose galactosyltransferase 6; EC=2.4.1.82; AltName: Full=Protein DARK INDUCIBLE 10; AltName: Full=Raffinose synthase 6;	At5g20250	GO:0047274,galactinol-sucrose galactosyltransferase activity; GO:0005975,carbohydrate metabolic process; GO:0003674,molecular_function; GO:0003824,catalytic activity; GO:0008378,galactosyltransferase activity; GO:0016740,transferase activity; GO:0016757,transferase activity, transferring glycosyl groups; GO:0016758,transferase activity, transferring hexosyl groups; GO:0008152,metabolic process; G…	PF05691.12:Raffinose synthase or seed imbibition protein Sip1	--	--	--
novel.1533	24.28	26.22	25.17	1.7	3.44	2.7	703	711	764	41	95	76	388.465	705.771	71.1584	-3.29686	7.0439e-107	2.94618e-103	down	HiC_scaffold_3	63473958	63475362	.	--	--	K01963 acetyl-CoA carboxylase carboxyl transferase subunit beta [EC:6.4.1.2 2.1.3.15] | (RefSeq) uncharacterized protein LOC109823134 (A)	ko00061: Fatty acid biosynthesis; ko00620: Pyruvate metabolism; ko00640: Propanoate metabolism; ko01100: Metabolic pathways; ko01110: Biosynthesis of secondary metabolites; ko01200: Carbon metabolism; ko01212: Fatty acid metabolism	XP_022844936.1	--	At4g10230	--	--	--	--	--
novel.152	20.14	20.6	18.59	1.35	1.02	1.24	519	497	502	29	25	31	260.792	492.515	29.0688	-4.08761	1.70235e-99	5.93355e-96	down	HiC_scaffold_1	33874103	33875453	-	--	--	K01963 acetyl-CoA carboxylase carboxyl transferase subunit beta [EC:6.4.1.2 2.1.3.15] | (RefSeq) uncharacterized protein LOC109823134 (A)	ko00061: Fatty acid biosynthesis; ko00620: Pyruvate metabolism; ko00640: Propanoate metabolism; ko01100: Metabolic pathways; ko01110: Biosynthesis of secondary metabolites; ko01200: Carbon metabolism; ko01212: Fatty acid metabolism	XP_022844936.1	--	--	--	--	--	--	--
novel.1534	40.55	46.18	39.68	9.95	8.62	8.83	937	999	961	191	190	198	569.247	940.598	197.896	-2.25123	4.97544e-99	1.48645e-95	down	HiC_scaffold_3	63475775	63478241	+	--	--	K14085 aldehyde dehydrogenase family 7 member A1 [EC:1.2.1.31 1.2.1.8 1.2.1.3] | (RefSeq) aldehyde dehydrogenase family 2 member C4-like (A)	ko00010: Glycolysis / Gluconeogenesis; ko00053: Ascorbate and aldarate metabolism; ko00071: Fatty acid degradation; ko00260: Glycine, serine and threonine metabolism; ko00280: Valine, leucine and isoleucine degradation; ko00310: Lysine degradation; ko00330: Arginine and proline metabolism; ko00340: Histidine metabolism; ko00380: Tryptophan metabolism; ko00410: beta-Alanine metabolism; ko00561: Gl…	XP_020266887.1	--	At1g24370_1	GO:0016788,hydrolase activity, acting on ester bonds; GO:0003674,molecular_function; GO:0003824,catalytic activity; GO:0016787,hydrolase activity	PF04827.14:Plant transposon protein	--	--	--
novel.3057	26.26	32.73	28.01	4.47	5.27	4.12	736	859	823	104	141	112	453.291	785.03	121.552	-2.69071	1.65038e-97	4.3143e-94	down	HiC_scaffold_6	58634062	58635421	-	--	--	K01963 acetyl-CoA carboxylase carboxyl transferase subunit beta [EC:6.4.1.2 2.1.3.15] | (RefSeq) uncharacterized protein LOC109823134 (A)	ko00061: Fatty acid biosynthesis; ko00620: Pyruvate metabolism; ko00640: Propanoate metabolism; ko01100: Metabolic pathways; ko01110: Biosynthesis of secondary metabolites; ko01200: Carbon metabolism; ko01212: Fatty acid metabolism	KZM95370.1	--	At4g10230	--	PF14303.6:No apical meristem-associated C-terminal domain	--	--	--
Sch000019518	228.59	254.34	225.84	597.27	564.63	541.97	5178	5394	5362	11241	12199	11917	8619.55	5170.52	12068.6	1.22294	1.39458e-96	3.24054e-93	up	HiC_scaffold_4	25373035	25374262	-	Sch000019518	--	--	--	--	--	--	--	--	--	--	--
Sch000004160	15.02	15.07	16.8	46.83	44.89	45.93	627	589	735	1624	1787	1861	1213.35	630.54	1796.17	1.50898	2.24453e-92	4.69399e-89	up	HiC_scaffold_1	151072599	151076704	-	Sch000004160	--	K12695 raucaffricine beta-D-glucosidase / vomilenine glucosyltransferase [EC:3.2.1.125 2.4.1.219] | (RefSeq) beta-glucosidase-like (A)	ko00901: Indole alkaloid biosynthesis	PIN20653.1	BGLC_OLEEU RecName: Full=Oleuropein beta-glucosidase {ECO:0000305}; EC=3.2.1.206 {ECO:0000269|PubMed:25697790}; AltName: Full=Beta-glucosidase {ECO:0000303|PubMed:25697790}; Short=OeGLU {ECO:0000303|PubMed:25697790};	At3g60130	GO:0005634,nucleus; GO:0008422,beta-glucosidase activity; GO:0043621,protein self-association; GO:0005975,carbohydrate metabolic process; GO:0006952,defense response; GO:0051259,protein complex oligomerization; GO:0003674,molecular_function; GO:0003824,catalytic activity; GO:0004553,hydrolase activity, hydrolyzing O-glycosyl compounds; GO:0015926,glucosidase activity; GO:0016787,hydrolase activit…	PF00232.18:Glycosyl hydrolase family 1	--	--	--
novel.1352	27.76	28.65	29.74	3.31	2.89	3.63	504	487	566	50	50	64	279.81	503.848	55.7732	-3.17463	4.03623e-92	7.67361e-89	down	HiC_scaffold_3	31539030	31540521	+	--	--	K14085 aldehyde dehydrogenase family 7 member A1 [EC:1.2.1.31 1.2.1.8 1.2.1.3] | (RefSeq) aldehyde dehydrogenase family 2 member C4-like (A)	ko00010: Glycolysis / Gluconeogenesis; ko00053: Ascorbate and aldarate metabolism; ko00071: Fatty acid degradation; ko00260: Glycine, serine and threonine metabolism; ko00280: Valine, leucine and isoleucine degradation; ko00310: Lysine degradation; ko00330: Arginine and proline metabolism; ko00340: Histidine metabolism; ko00380: Tryptophan metabolism; ko00410: beta-Alanine metabolism; ko00561: Gl…	XP_021592131.1	ALPL_ARATH RecName: Full=Protein ALP1-like {ECO:0000305}; EC=3.1.-.-;	At1g24370_1	GO:0005634,nucleus; GO:0046872,metal ion binding; GO:0004518,nuclease activity; GO:0003674,molecular_function; GO:0005488,binding; GO:0043167,ion binding; GO:0043169,cation binding; GO:0003824,catalytic activity; GO:0016787,hydrolase activity; GO:0016788,hydrolase activity, acting on ester bonds; GO:0005622,intracellular; GO:0005575,cellular_component; GO:0005623,cell; GO:0043231,intracellular me…	PF04827.14:Plant transposon protein	--	--	--
Sch000001291	205.43	223.8	203.05	101.04	92.32	99.28	5606	5718	5808	2291	2403	2630	4026.74	5557.26	2496.22	-1.15476	2.7296e-88	4.757e-85	down	HiC_scaffold_1	8274593	8276979	+	Sch000001291	--	K08235 xyloglucan:xyloglucosyl transferase [EC:2.4.1.207] | (RefSeq) probable xyloglucan endotransglucosylase/hydrolase protein 5 (A)	--	XP_011086906.1	XTH5_ARATH RecName: Full=Probable xyloglucan endotransglucosylase/hydrolase protein 5; Short=At-XTH5; Short=XTH-5; EC=2.4.1.207; Flags: Precursor;	At5g13870	GO:0048046,apoplast; GO:0005618,cell wall; GO:0004553,hydrolase activity, hydrolyzing O-glycosyl compounds; GO:0016762,xyloglucan:xyloglucosyl transferase activity; GO:0042546,cell wall biogenesis; GO:0071555,cell wall organization; GO:0010411,xyloglucan metabolic process; GO:0003674,molecular_function; GO:0003824,catalytic activity; GO:0016787,hydrolase activity; GO:0016798,hydrolase activity, a…	PF00722.21:Glycosyl hydrolases family 16	--	--	--
Sch000003138	42.03	42.78	42.21	19.35	18.83	18.91	2125	2025	2237	813	908	928	1485.68	2068.88	902.475	-1.19726	3.91435e-75	6.29699e-72	down	HiC_scaffold_1	60809390	60814561	+	Sch000003138	--	--	--	XP_011096210.1	CB60B_ARATH RecName: Full=Calmodulin-binding protein 60 B {ECO:0000303|PubMed:11782485};	At5g57580	GO:0005634,nucleus; GO:0005516,calmodulin binding; GO:0003700,DNA-binding transcription factor activity; GO:0043565,sequence-specific DNA binding; GO:0080142,regulation of salicylic acid biosynthetic process; GO:0005515,protein binding; GO:0003674,molecular_function; GO:0005488,binding; GO:0140110,transcription regulator activity; GO:0003676,nucleic acid binding; GO:0003677,DNA binding; GO:009715…	PF07887.11:Calmodulin binding protein-like	--	--	--
Sch000001496	122.19	113.25	119.08	60.23	66.57	66.28	3206	3282	3275	1294	1337	1407	2273.04	3167.93	1378.16	-1.20138	6.30805e-74	9.42287e-71	down	HiC_scaffold_1	150811059	150813835	-	Sch000001496	--	K01823 isopentenyl-diphosphate Delta-isomerase [EC:5.3.3.2] | (RefSeq) isopentenyl-diphosphate Delta-isomerase I (A)	ko00900: Terpenoid backbone biosynthesis; ko01100: Metabolic pathways; ko01110: Biosynthesis of secondary metabolites	ABV08818.1	IDI2_CAMAC RecName: Full=Isopentenyl-diphosphate Delta-isomerase II; EC=5.3.3.2; AltName: Full=Isopentenyl pyrophosphate isomerase II; Short=IPP isomerase II;	At3g02780	GO:0016787,hydrolase activity; GO:0004452,isopentenyl-diphosphate delta-isomerase activity; GO:0046872,metal ion binding; GO:0015995,chlorophyll biosynthetic process; GO:0050992,dimethylallyl diphosphate biosynthetic process; GO:0008299,isoprenoid biosynthetic process; GO:0015979,photosynthesis; GO:0003674,molecular_function; GO:0003824,catalytic activity; GO:0016853,isomerase activity; GO:001686…	PF00293.28:NUDIX domain	--	--	--
Sch000014252	339.96	330.47	318.9	157.87	159.38	143.1	3994	3635	3927	1541	1786	1632	2718.4	3745.16	1691.65	-1.14709	1.24295e-69	1.73292e-66	down	HiC_scaffold_3	99962258	99962827	-	Sch000014252	--	K12173 BRCA1-A complex subunit BRE | (RefSeq) BRISC and BRCA1-A complex member 2 (A)	ko03440: Homologous recombination	PIN06636.1	TLP_ACTDE RecName: Full=Thaumatin-like protein; AltName: Allergen=Act d 2; Flags: Precursor;	At4g11650	GO:0005576,extracellular region; GO:0050832,defense response to fungus; GO:0031640,killing of cells of other organism; GO:0006952,defense response; GO:0006950,response to stress; GO:0008150,biological_process; GO:0009605,response to external stimulus; GO:0009607,response to biotic stimulus; GO:0051707,response to other organism; GO:0009620,response to fungus; GO:0043207,response to external bioti…	PF00314.17:Thaumatin family	--	--	--
Sch000020970	170.84	163.28	172.77	371.51	362	340.33	2567	2297	2721	4638	5188	4964	3749.99	2454.14	5045.83	1.03938	1.36998e-68	1.79065e-65	up	HiC_scaffold_5	74288625	74290563	-	Sch000020970	--	--	--	--	--	--	--	--	--	--	--
Sch000019157	80.05	79.71	79.75	35.73	35.95	39.12	2262	2109	2362	839	969	1073	1579.62	2180.52	978.727	-1.15481	3.1665e-68	3.89536e-65	down	HiC_scaffold_4	8609690	8611500	+	Sch000019157	--	K00083 cinnamyl-alcohol dehydrogenase [EC:1.1.1.195] | (RefSeq) probable cinnamyl alcohol dehydrogenase (A)	ko00940: Phenylpropanoid biosynthesis; ko01100: Metabolic pathways; ko01110: Biosynthesis of secondary metabolites	ANG60951.1	CADH_POPDE RecName: Full=Probable cinnamyl alcohol dehydrogenase; Short=CAD; EC=1.1.1.195;	At3g19450	GO:0045551,cinnamyl-alcohol dehydrogenase activity; GO:0052747,sinapyl alcohol dehydrogenase activity; GO:0008270,zinc ion binding; GO:0009809,lignin biosynthetic process; GO:0003674,molecular_function; GO:0003824,catalytic activity; GO:0016491,oxidoreductase activity; GO:0016614,oxidoreductase activity, acting on CH-OH group of donors; GO:0016616,oxidoreductase activity, acting on the CH-OH grou…	PF08240.12:Alcohol dehydrogenase GroES-like domain	--	--	--
Sch000011929	1.82	1.83	2.51	12.24	14.27	15.38	65	61	94	363	486	533	269.174	70.8073	467.541	2.71958	5.53892e-66	6.4353e-63	up	HiC_scaffold_3	85248532	85250370	-	Sch000011929	--	K20617 cytochrome P450 family 71 subfamily A | (RefSeq) cytochrome P450 71A9-like (A)	--	XP_012829236.1	C71A8_MENPI RecName: Full=Cytochrome P450 71A8; EC=1.14.-.-;	At2g30750	GO:0016021,integral component of membrane; GO:0020037,heme binding; GO:0005506,iron ion binding; GO:0004497,monooxygenase activity; GO:0016705,oxidoreductase activity, acting on paired donors, with incorporation or reduction of molecular oxygen; GO:0003674,molecular_function; GO:0005488,binding; GO:0046906,tetrapyrrole binding; GO:0048037,cofactor binding; GO:0097159,organic cyclic compound bindi…	PF00067.22:Cytochrome P450	--	--	--
Sch000026669	74.71	71.74	75.08	138.48	146.08	143.03	4310	3875	4540	6638	8038	8010	5915.94	4117.99	7713.89	0.905495	1.18923e-65	1.30897e-62	up	HiC_scaffold_6	43418826	43424785	+	Sch000026669	--	K06617 raffinose synthase [EC:2.4.1.82] | (RefSeq) probable galactinol--sucrose galactosyltransferase 2 (A)	ko00052: Galactose metabolism; ko01100: Metabolic pathways	XP_011075230.1	RFS2_ARATH RecName: Full=Probable galactinol--sucrose galactosyltransferase 2; EC=2.4.1.82; AltName: Full=Protein SEED IMBIBITION 2; AltName: Full=Raffinose synthase 2;	At3g57520	GO:0009506,plasmodesma; GO:0052692,raffinose alpha-galactosidase activity; GO:0016757,transferase activity, transferring glycosyl groups; GO:0034484,raffinose catabolic process; GO:0080167,response to karrikin; GO:0006979,response to oxidative stress; GO:0003674,molecular_function; GO:0003824,catalytic activity; GO:0004553,hydrolase activity, hydrolyzing O-glycosyl compounds; GO:0004557,alpha-gal…	PF05691.12:Raffinose synthase or seed imbibition protein Sip1	--	--	--
novel.787	26.93	31.33	25.69	4.31	4.37	6	504	549	504	67	78	109	295.871	505.943	85.7995	-2.55279	2.17625e-65	2.27559e-62	down	HiC_scaffold_2	24947803	24952013	+	--	--	--	--	--	--	--	--	--	--	--	--
Sch000016228	9.42	9.66	10.29	24.48	26.44	25.79	525	504	601	1133	1405	1395	931.85	527.222	1336.48	1.34178	7.16284e-63	7.13316e-60	up	HiC_scaffold_4	73627484	73633007	-	Sch000016228	--	K00695 sucrose synthase [EC:2.4.1.13] | (RefSeq) sucrose synthase 2-like (A)	ko00500: Starch and sucrose metabolism; ko01100: Metabolic pathways; ko01110: Biosynthesis of secondary metabolites	XP_012833760.1	SUS3_ARATH RecName: Full=Sucrose synthase 3; Short=AtSUS3; EC=2.4.1.13; AltName: Full=Sucrose-UDP glucosyltransferase 3;	At4g02280	GO:0016157,sucrose synthase activity; GO:0010555,response to mannitol; GO:0009414,response to water deprivation; GO:0010431,seed maturation; GO:0005982,starch metabolic process; GO:0005985,sucrose metabolic process; GO:0003674,molecular_function; GO:0003824,catalytic activity; GO:0008194,UDP-glycosyltransferase activity; GO:0016740,transferase activity; GO:0016757,transferase activity, transferri…	PF00862.19:Sucrose synthase	--	--	--
novel.3058	13.86	14.05	13.01	2.52	2.33	2.42	430	408	423	65	69	73	239.762	408.945	70.5793	-2.53569	1.28814e-62	1.22449e-59	down	HiC_scaffold_6	58635696	58637200	+	--	--	K14085 aldehyde dehydrogenase family 7 member A1 [EC:1.2.1.31 1.2.1.8 1.2.1.3] | (RefSeq) aldehyde dehydrogenase family 2 member C4-like (A)	ko00010: Glycolysis / Gluconeogenesis; ko00053: Ascorbate and aldarate metabolism; ko00071: Fatty acid degradation; ko00260: Glycine, serine and threonine metabolism; ko00280: Valine, leucine and isoleucine degradation; ko00310: Lysine degradation; ko00330: Arginine and proline metabolism; ko00340: Histidine metabolism; ko00380: Tryptophan metabolism; ko00410: beta-Alanine metabolism; ko00561: Gl…	XP_020263037.1	--	At1g24370_1	GO:0016788,hydrolase activity, acting on ester bonds; GO:0003674,molecular_function; GO:0003824,catalytic activity; GO:0016787,hydrolase activity	PF04827.14:Plant transposon protein	--	--	--
Sch000009813	31.93	31.06	31.99	15.76	16.03	15.81	2311	2105	2427	948	1107	1111	1646.32	2215.08	1077.56	-1.03964	7.38683e-59	6.71656e-56	down	HiC_scaffold_2	72780387	72784819	-	Sch000009813	--	K01537 P-type Ca2+ transporter type 2C [EC:7.2.2.10] | (RefSeq) calcium-transporting ATPase 2, plasma membrane-type-like (A)	--	KZV57014.1	ACA2_ARATH RecName: Full=Calcium-transporting ATPase 2, plasma membrane-type; EC=7.2.2.10; AltName: Full=Ca(2+)-ATPase isoform 2;	At4g37640	GO:0005783,endoplasmic reticulum; GO:0005789,endoplasmic reticulum membrane; GO:0005887,integral component of plasma membrane; GO:0043231,intracellular membrane-bounded organelle; GO:0016020,membrane; GO:0005886,plasma membrane; GO:0005524,ATP binding; GO:0019829,cation-transporting ATPase activity; GO:0015085,calcium ion transmembrane transporter activity; GO:0005516,calmodulin binding; GO:00468…	PF00122.20:E1-E2 ATPase	--	--	--
Sch000003979	12237	12174.4	11697.4	7166.32	7393.95	6909.5	202030	188183	202420	98302	116431	110733	151463	192071	110855	-0.792964	1.40165e-58	1.22136e-55	down	HiC_scaffold_1	46682511	46683311	+	Sch000003979	--	K08912 light-harvesting complex II chlorophyll a/b binding protein 1 | (RefSeq) chlorophyll a-b binding protein 21, chloroplastic-like (A)	ko00196: Photosynthesis - antenna proteins; ko01100: Metabolic pathways	XP_011096521.1	CB22_TOBAC RecName: Full=Chlorophyll a-b binding protein 21, chloroplastic; AltName: Full=LHCII type I CAB-21; Short=LHCP; Flags: Precursor;	At1g29930	GO:0009941,chloroplast envelope; GO:0009535,chloroplast thylakoid membrane; GO:0016021,integral component of membrane; GO:0009522,photosystem I; GO:0009523,photosystem II; GO:0010287,plastoglobule; GO:0016168,chlorophyll binding; GO:0046872,metal ion binding; GO:0009768,photosynthesis, light harvesting in photosystem I; GO:0018298,protein-chromophore linkage; GO:0009416,response to light stimulus…	PF00504.21:Chlorophyll A-B binding protein	--	--	--
Sch000014947	1.67	1.65	1.22	9.84	9.24	8.49	76	70	58	371	400	374	228.852	66.418	391.285	2.56181	8.06544e-57	6.7469e-54	up	HiC_scaffold_3	49689442	49693118	-	Sch000014947	--	K14638 solute carrier family 15 (peptide/histidine transporter), member 3/4 | (RefSeq) protein NRT1/ PTR FAMILY 7.3 isoform X2 (A)	--	XP_011085074.1	PTR14_ARATH RecName: Full=Protein NRT1/ PTR FAMILY 7.3; Short=AtNPF7.3; AltName: Full=Nitrate transporter 1.5;	At1g32450	GO:0016021,integral component of membrane; GO:0005886,plasma membrane; GO:0015112,nitrate transmembrane transporter activity; GO:0015386,potassium:proton antiporter activity; GO:0015293,symporter activity; GO:0010150,leaf senescence; GO:0015706,nitrate transport; GO:0055075,potassium ion homeostasis; GO:1902600,proton transmembrane transport; GO:0010167,response to nitrate; GO:0003674,molecular_f…	PF00854.21:POT family	--	--	--
Sch000005294	17.59	18.87	20.16	46.12	46.78	49.53	483	485	580	1052	1225	1320	861.512	500.611	1222.41	1.28768	3.02992e-55	2.4371e-52	up	HiC_scaffold_2	128376215	128377626	-	Sch000005294	--	K20623 typhasterol/6-deoxotyphasterol 2alpha-hydroxylase | (RefSeq) cytochrome P450 71A1 (A)	ko00905: Brassinosteroid biosynthesis; ko01100: Metabolic pathways; ko01110: Biosynthesis of secondary metabolites	AJD25216.1	C92C6_MAIZE RecName: Full=Trimethyltridecatetraene synthase {ECO:0000303|PubMed:27662898}; EC=1.14.14.58 {ECO:0000269|PubMed:27662898}; AltName: Full=Cytochrome P-450 20 {ECO:0000312|EMBL:ONM27923.1}; AltName: Full=Cytochrome P450 92C6 {ECO:0000303|PubMed:27662898};	At5g07990	GO:0016021,integral component of membrane; GO:0097007,4,8,12-trimethyltrideca-1,3,7,11-tetraene synthase activity; GO:0020037,heme binding; GO:0005506,iron ion binding; GO:0010333,terpene synthase activity; GO:0080027,response to herbivore; GO:0016114,terpenoid biosynthetic process; GO:0003674,molecular_function; GO:0003824,catalytic activity; GO:0004497,monooxygenase activity; GO:0016491,oxidore…	PF00067.22:Cytochrome P450	--	--	--
novel.2111	9.61	9.58	8.77	1.09	1.12	1.03	298	278	285	28	33	31	155.32	279.29	31.3487	-3.15582	1.24915e-53	9.67539e-51	down	HiC_scaffold_4	23105112	23109673	-	--	--	--	--	--	--	--	--	--	--	--	--
Sch000028735	578.08	615.45	555.22	1059.75	1003.7	1034.35	7149	7126	7197	10889	11839	12417	9471.28	6966.09	11976.5	0.781881	4.83596e-52	3.61195e-49	up	HiC_scaffold_6	94789640	94790239	+	Sch000028735	--	K25075 pterocarpan synthase [EC:4.2.1.139] | (GenBank) disease resistance response protein (A)	ko00943: Isoflavonoid biosynthesis; ko01100: Metabolic pathways; ko01110: Biosynthesis of secondary metabolites	XP_011088568.1	DIR4_ARATH RecName: Full=Dirigent protein 4; Short=AtDIR4; Flags: Precursor;	At2g21110	GO:0048046,apoplast; GO:0005575,cellular_component; GO:0005576,extracellular region	PF03018.14:Dirigent-like protein	--	--	--
Sch000012169	124.54	129.07	120.03	69.78	71.3	74.51	4895	4750	4945	2279	2673	2843	3690.14	4731	2649.27	-0.835991	2.29641e-51	1.65603e-48	down	HiC_scaffold_3	85072840	85076620	+	Sch000012169	--	K00485 dimethylaniline monooxygenase (N-oxide forming) [EC:1.14.13.8] | (RefSeq) probable flavin-containing monooxygenase 1 (A)	--	XP_011078550.1	FMO1_ARATH RecName: Full=Probable flavin-containing monooxygenase 1; EC=1.14.13.-;	At1g19250	GO:0050660,flavin adenine dinucleotide binding; GO:0004499,N,N-dimethylaniline monooxygenase activity; GO:0050661,NADP binding; GO:0031543,peptidyl-proline dioxygenase activity; GO:0062047,pipecolic acid N-hydroxylase; GO:0071456,cellular response to hypoxia; GO:0042742,defense response to bacterium; GO:0050832,defense response to fungus; GO:0002758,innate immune response-activating signal transd…	PF00743.19:Flavin-binding monooxygenase-like	--	--	--
Sch000009260	13.43	15.29	11.88	40.05	41.55	44.76	260	277	241	644	767	841	508.78	253.058	764.502	1.5983	2.52635e-50	1.76112e-47	up	HiC_scaffold_2	128994830	128997051	+	Sch000009260	--	K13066 caffeic acid 3-O-methyltransferase / acetylserotonin O-methyltransferase [EC:2.1.1.68 2.1.1.4] | (RefSeq) caffeic acid 3-O-methyltransferase 2 (A)	ko00380: Tryptophan metabolism; ko00940: Phenylpropanoid biosynthesis; ko01100: Metabolic pathways; ko01110: Biosynthesis of secondary metabolites	AOZ21153.1	COMT1_CATRO RecName: Full=Caffeic acid 3-O-methyltransferase; Short=CAOMT; Short=COMT; EC=2.1.1.68; AltName: Full=S-adenosysl-L-methionine:caffeic acid 3-O-methyltransferase;	At5g54160	GO:0047763,caffeate O-methyltransferase activity; GO:0046983,protein dimerization activity; GO:0009809,lignin biosynthetic process; GO:0032259,methylation; GO:0003674,molecular_function; GO:0003824,catalytic activity; GO:0008168,methyltransferase activity; GO:0008171,O-methyltransferase activity; GO:0016740,transferase activity; GO:0016741,transferase activity, transferring one-carbon groups; GO:…	PF00891.18:O-methyltransferase domain	--	--	--
Sch000027840	290.69	312.58	291.75	532.62	534.11	518.49	3559	3583	3744	5418	6237	6162	4799.13	3529.43	6068.84	0.782111	9.31517e-50	6.28413e-47	up	HiC_scaffold_6	94961292	94961885	+	Sch000027840	--	K25075 pterocarpan synthase [EC:4.2.1.139] | (RefSeq) dirigent protein 2-like (A)	ko00943: Isoflavonoid biosynthesis; ko01100: Metabolic pathways; ko01110: Biosynthesis of secondary metabolites	XP_011088570.1	DIR11_ARATH RecName: Full=Dirigent protein 11; Short=AtDIR11; Flags: Precursor;	At1g22900	GO:0048046,apoplast; GO:0005575,cellular_component; GO:0005576,extracellular region	PF03018.14:Dirigent-like protein	--	--	--
Sch000005479	46.58	50.75	52.27	99.36	96.46	92.66	1953	1992	2297	3461	3857	3771	2900.89	2019.94	3781.83	0.904286	3.4515e-49	2.25566e-46	up	HiC_scaffold_2	3921625	3927676	+	Sch000005479	--	K05909 laccase [EC:1.10.3.2] | (RefSeq) laccase-14 (A)	--	XP_011100999.1	LAC15_ARATH RecName: Full=Laccase-15; EC=1.10.3.2; AltName: Full=Benzenediol:oxygen oxidoreductase 15; AltName: Full=Diphenol oxidase 15; AltName: Full=Protein TRANSPARENT TESTA 10; AltName: Full=Urishiol oxidase 15; Flags: Precursor;	At5g09360	GO:0048046,apoplast; GO:0005507,copper ion binding; GO:0052716,hydroquinone:oxygen oxidoreductase activity; GO:0016491,oxidoreductase activity; GO:0009813,flavonoid biosynthetic process; GO:0009809,lignin biosynthetic process; GO:0046274,lignin catabolic process; GO:0010023,proanthocyanidin biosynthetic process; GO:0046688,response to copper ion; GO:0003674,molecular_function; GO:0005488,binding;…	PF07731.14:Multicopper oxidase	--	--	--
novel.1351	10.47	12.26	8.79	0.88	0.76	0.92	259	284	228	18	18	22	135.438	251.128	19.7466	-3.66743	6.02796e-49	3.82008e-46	down	HiC_scaffold_3	31537429	31538705	-	--	--	K01963 acetyl-CoA carboxylase carboxyl transferase subunit beta [EC:6.4.1.2 2.1.3.15] | (RefSeq) uncharacterized protein LOC109823134 (A)	ko00061: Fatty acid biosynthesis; ko00620: Pyruvate metabolism; ko00640: Propanoate metabolism; ko01100: Metabolic pathways; ko01110: Biosynthesis of secondary metabolites; ko01200: Carbon metabolism; ko01212: Fatty acid metabolism	KZM95370.1	--	--	--	--	--	--	--
Sch000005793	209.59	206.13	214.34	348.18	366.68	359.39	7413	6826	7946	10232	12370	12339	9530.53	7179.79	11881.3	0.726674	8.54012e-49	5.25293e-46	up	HiC_scaffold_2	6359170	6361937	-	Sch000005793	--	K16292 KDEL-tailed cysteine endopeptidase [EC:3.4.22.-] | (RefSeq) hypothetical protein (A)	--	XP_011069730.1	RD21A_ARATH RecName: Full=Cysteine proteinase RD21A {ECO:0000305}; EC=3.4.22.- {ECO:0000305}; AltName: Full=Protein RESPONSIVE TO DEHYDRATION 21 {ECO:0000303|PubMed:8325504}; Short=RD21 {ECO:0000303|PubMed:8325504}; Flags: Precursor;	At1g47128_1	GO:0048046,apoplast; GO:0005737,cytoplasm; GO:0010494,cytoplasmic stress granule; GO:0005615,extracellular space; GO:0005794,Golgi apparatus; GO:0005764,lysosome; GO:0005634,nucleus; GO:0000932,P-body; GO:0005886,plasma membrane; GO:0009506,plasmodesma; GO:0099503,secretory vesicle; GO:0005773,vacuole; GO:0004197,cysteine-type endopeptidase activity; GO:0008234,cysteine-type peptidase activity; G…	PF00112.23:Papain family cysteine protease	--	--	--
Sch000029605	11.85	11.89	12.16	3.99	3.88	3.68	563	579	536	130	136	175	347.482	545.22	149.745	-1.86174	5.80312e-48	3.46745e-45	down	HiC_scaffold_694	12012	15391	+	Sch000029605	--	K15404 aldehyde decarbonylase [EC:4.1.99.5] | (RefSeq) protein ECERIFERUM 1-like (A)	ko00073: Cutin, suberine and wax biosynthesis; ko01110: Biosynthesis of secondary metabolites	XP_012831444.1	CER1_ARATH RecName: Full=Very-long-chain aldehyde decarbonylase CER1 {ECO:0000305}; EC=4.1.99.5 {ECO:0000269|PubMed:21386033, ECO:0000269|PubMed:22773744}; AltName: Full=Protein ECERIFERUM 1;	At2g37700	GO:0005789,endoplasmic reticulum membrane; GO:0016021,integral component of membrane; GO:0016020,membrane; GO:1990465,aldehyde oxygenase (deformylating) activity; GO:0000254,C-4 methylsterol oxidase activity; GO:0005506,iron ion binding; GO:0009924,octadecanal decarbonylase activity; GO:0016491,oxidoreductase activity; GO:0043447,alkane biosynthetic process; GO:0042742,defense response to bacteri…	PF12076.8:WAX2 C-terminal domain	--	--	--
Sch000025391	41.91	43.49	45.15	87.72	92.72	88.14	946	919	1068	1645	1996	1931	1422.43	949.111	1895.74	0.997918	1.92956e-47	1.12091e-44	up	HiC_scaffold_6	90869997	90871091	-	Sch000025391	--	K13258 2-hydroxyisoflavanone dehydratase [EC:4.2.1.105] | (RefSeq) 2-hydroxyisoflavanone dehydratase-like (A)	ko00943: Isoflavonoid biosynthesis; ko01100: Metabolic pathways; ko01110: Biosynthesis of secondary metabolites	XP_012836796.1	CXE4_ARATH RecName: Full=Probable carboxylesterase 4, mitochondrial; AltName: Full=AtCXE4; EC=3.1.1.1; Flags: Precursor;	At1g49650	GO:0005829,cytosol; GO:0005739,mitochondrion; GO:0016787,hydrolase activity; GO:0080030,methyl indole-3-acetate esterase activity; GO:0003674,molecular_function; GO:0003824,catalytic activity; GO:0016788,hydrolase activity, acting on ester bonds; GO:0052689,carboxylic ester hydrolase activity; GO:0005622,intracellular; GO:0005575,cellular_component; GO:0005623,cell; GO:0005737,cytoplasm; GO:00444…	PF07859.13:alpha/beta hydrolase fold	--	--	--
Sch000026479	131.78	131.08	135.17	213.64	224.21	227.48	7869	7328	8460	10599	12769	13185	10039.2	7657.14	12421.3	0.697995	2.34822e-46	1.32725e-43	up	HiC_scaffold_6	46358734	46367372	+	Sch000026479	--	K12657 delta-1-pyrroline-5-carboxylate synthetase [EC:2.7.2.11 1.2.1.41] | (RefSeq) delta-1-pyrroline-5-carboxylate synthase-like isoform X1 (A)	ko00330: Arginine and proline metabolism; ko01100: Metabolic pathways; ko01110: Biosynthesis of secondary metabolites; ko01230: Biosynthesis of amino acids	XP_011076783.1	P5CS_ACTDE RecName: Full=Delta-1-pyrroline-5-carboxylate synthase; Short=P5CS; Includes: RecName: Full=Glutamate 5-kinase; Short=GK; EC=2.7.2.11; AltName: Full=Gamma-glutamyl kinase; Includes: RecName: Full=Gamma-glutamyl phosphate reductase; Short=GPR; EC=1.2.1.41; AltName: Full=Glutamate-5-semialdehyde dehydrogenase; AltName: Full=Glutamyl-gamma-semialdehyde dehydrogenase;	At3g55610_2	GO:0005737,cytoplasm; GO:0005524,ATP binding; GO:0004349,glutamate 5-kinase activity; GO:0004350,glutamate-5-semialdehyde dehydrogenase activity; GO:0055129,L-proline biosynthetic process; GO:0000166,nucleotide binding; GO:0003674,molecular_function; GO:0005488,binding; GO:0008144,drug binding; GO:0017076,purine nucleotide binding; GO:0030554,adenyl nucleotide binding; GO:0032553,ribonucleotide b…	PF00696.28:Amino acid kinase family	--	--	--
Sch000021853	13.54	14.17	15.65	32.46	34.76	35.26	505	495	612	1006	1237	1277	858.213	521.007	1195.42	1.19781	6.72381e-46	3.70039e-43	up	HiC_scaffold_5	24471721	24474415	+	Sch000021853	--	K01213 galacturan 1,4-alpha-galacturonidase [EC:3.2.1.67] | (RefSeq) polygalacturonase At1g48100-like (A)	ko00040: Pentose and glucuronate interconversions; ko01100: Metabolic pathways	XP_011100707.1	PGLR4_ARATH RecName: Full=Polygalacturonase At1g48100; Short=PG; EC=3.2.1.15; AltName: Full=Pectinase At1g48100; Flags: Precursor;	At1g48100	GO:0005618,cell wall; GO:0005576,extracellular region; GO:0004650,polygalacturonase activity; GO:0005975,carbohydrate metabolic process; GO:0009831,plant-type cell wall modification involved in multidimensional cell growth; GO:0003674,molecular_function; GO:0003824,catalytic activity; GO:0004553,hydrolase activity, hydrolyzing O-glycosyl compounds; GO:0016787,hydrolase activity; GO:0016798,hydrol…	PF00295.17:Glycosyl hydrolases family 28	--	--	--
Sch000026371	16.84	18.01	17.33	34.49	34.82	36.21	835	836	901	1421	1647	1743	1234.65	833.416	1635.88	0.973499	7.18324e-45	3.85187e-42	up	HiC_scaffold_6	87232399	87239831	-	Sch000026371	--	--	--	XP_011087878.1	LNK1_ARATH RecName: Full=Protein LNK1 {ECO:0000303|PubMed:23818596}; AltName: Full=Night light-inducible and clock-regulated 1 {ECO:0000303|PubMed:23818596};	At5g64170	GO:0005634,nucleus; GO:0070063,RNA polymerase binding; GO:0003712,transcription coregulator activity; GO:0032922,circadian regulation of gene expression; GO:0006354,DNA-templated transcription, elongation; GO:0009649,entrainment of circadian clock; GO:0006355,regulation of transcription, DNA-templated; GO:0005515,protein binding; GO:0003674,molecular_function; GO:0005488,binding; GO:0019899,enzym…	--	--	--	--
Sch000019097	362.13	363.67	351.12	225.19	223.56	218.98	5404	5081	5492	2792	3182	3172	4146.6	5177.53	3115.67	-0.732812	1.63812e-44	8.56451e-42	down	HiC_scaffold_4	58635428	58636244	-	Sch000019097	--	K02701 photosystem I subunit PsaN | (RefSeq) photosystem I reaction center subunit N, chloroplastic (A)	ko00195: Photosynthesis	XP_012853689.1	PSAN_ARATH RecName: Full=Photosystem I reaction center subunit N, chloroplastic; Short=PSI-N; Flags: Precursor;	At5g64040	GO:0030093,chloroplast photosystem I; GO:0019904,protein domain specific binding; GO:0015979,photosynthesis; GO:0005515,protein binding; GO:0003674,molecular_function; GO:0005488,binding; GO:0008152,metabolic process; GO:0008150,biological_process; GO:0009987,cellular process; GO:0044237,cellular metabolic process; GO:0005622,intracellular; GO:0005575,cellular_component; GO:0016020,membrane; GO:0…	PF05479.11:Photosystem I reaction centre subunit N (PSAN or PSI-N)	--	--	--
Sch000014807	180.77	189.69	173.89	105.32	94.71	107.01	3644	3580	3674	1764	1821	2094	2734.49	3534.66	1934.31	-0.869719	4.71972e-44	2.4074e-41	down	HiC_scaffold_3	92596122	92597816	+	Sch000014807	--	K08235 xyloglucan:xyloglucosyl transferase [EC:2.4.1.207] | (RefSeq) xyloglucan endotransglucosylase/hydrolase 2-like (A)	--	PIN21354.1	XTH15_ARATH RecName: Full=Xyloglucan endotransglucosylase/hydrolase protein 15 {ECO:0000303|PubMed:12514239}; Short=At-XTH15 {ECO:0000303|PubMed:12514239}; Short=XTH-15 {ECO:0000303|PubMed:12514239}; EC=2.4.1.207 {ECO:0000269|PubMed:25446234}; EC=3.2.1.151 {ECO:0000269|PubMed:25446234}; Flags: Precursor;	At4g14130	GO:0048046,apoplast; GO:0005618,cell wall; GO:0033946,xyloglucan-specific endo-beta-1,4-glucanase activity; GO:0016762,xyloglucan:xyloglucosyl transferase activity; GO:0042546,cell wall biogenesis; GO:0071555,cell wall organization; GO:0010218,response to far red light; GO:0010411,xyloglucan metabolic process; GO:0003674,molecular_function; GO:0003824,catalytic activity; GO:0004553,hydrolase acti…	PF00722.21:Glycosyl hydrolases family 16	--	--	--
Sch000019825	55.84	52.2	50.12	33.01	33.98	34.48	1438	1374	1426	619	623	638	1008.46	1374.35	642.578	-1.0984	5.70187e-43	2.83913e-40	down	HiC_scaffold_4	65280331	65282607	-	Sch000019825	--	K09422 transcription factor MYB, plant | (RefSeq) myb-related protein 306 (A)	--	AGN52095.1	MYB16_ARATH RecName: Full=Transcription factor MYB16 {ECO:0000305}; AltName: Full=Myb-related protein 16 {ECO:0000303|PubMed:11597504}; Short=AtMYB16 {ECO:0000303|PubMed:11597504}; AltName: Full=Protein MIXTA homolog {ECO:0000303|PubMed:17376813}; Short=AtMIXTA {ECO:0000303|PubMed:17376813};	At5g15310	GO:0005634,nucleus; GO:0003677,DNA binding; GO:0003700,DNA-binding transcription factor activity; GO:0000902,cell morphogenesis; GO:0035017,cuticle pattern formation; GO:1901957,regulation of cutin biosynthetic process; GO:0003674,molecular_function; GO:0003676,nucleic acid binding; GO:0005488,binding; GO:0097159,organic cyclic compound binding; GO:1901363,heterocyclic compound binding; GO:014011…	PF00249.31:Myb-like DNA-binding domain	MYB	TF	MYB->MYB
novel.2955	17	19.24	18.51	34.1	34.53	35.37	1201	1273	1371	2002	2327	2426	1771.62	1245.78	2297.47	0.883341	3.28706e-42	1.59866e-39	up	HiC_scaffold_6	36802928	36806594	+	--	--	K16055 trehalose 6-phosphate synthase/phosphatase [EC:2.4.1.15 3.1.3.12] | (RefSeq) probable alpha,alpha-trehalose-phosphate synthase [UDP-forming] 11 (A)	ko00500: Starch and sucrose metabolism; ko01100: Metabolic pathways; ko01110: Biosynthesis of secondary metabolites	PIN14737.1	TPS11_ARATH RecName: Full=Probable alpha,alpha-trehalose-phosphate synthase [UDP-forming] 11; EC=2.4.1.15; AltName: Full=Trehalose-6-phosphate synthase 11; Short=AtTPS11;	At2g18700	GO:0005829,cytosol; GO:0005739,mitochondrion; GO:0016757,transferase activity, transferring glycosyl groups; GO:0016311,dephosphorylation; GO:0003674,molecular_function; GO:0003824,catalytic activity; GO:0016740,transferase activity; GO:0008152,metabolic process; GO:0006793,phosphorus metabolic process; GO:0006796,phosphate-containing compound metabolic process; GO:0008150,biological_process; GO:…	PF00982.21:Glycosyltransferase family 20	--	--	--
novel.1506	197.1	219.59	198.39	119.89	111.51	112.85	2600	2712	2743	1314	1403	1445	2016.33	2612.97	1419.69	-0.880496	2.20166e-41	1.04644e-38	down	HiC_scaffold_3	58871795	58872927	-	--	--	K03860 phosphatidylinositol N-acetylglucosaminyltransferase subunit Q | (RefSeq) N-acetylglucosaminyl-phosphatidylinositol biosynthetic protein gpi1-like (A)	ko00563: Glycosylphosphatidylinositol (GPI)-anchor biosynthesis; ko01100: Metabolic pathways	PIN17417.1	GASAD_ARATH RecName: Full=Gibberellin-regulated protein 13; AltName: Full=GAST1 protein homolog 13; Flags: Precursor;	At1g74670	GO:0005576,extracellular region; GO:0009740,gibberellic acid mediated signaling pathway; GO:0001101,response to acid chemical; GO:0007165,signal transduction; GO:0007154,cell communication; GO:0008150,biological_process; GO:0009719,response to endogenous stimulus; GO:0009725,response to hormone; GO:0009739,response to gibberellin; GO:0009755,hormone-mediated signaling pathway; GO:0009987,cellular…	--	--	--	--
Sch000023314	84.04	89.02	75.53	44.86	41.1	42.29	2309	2290	2175	1024	1077	1128	1650.84	2200.13	1101.55	-0.998291	2.65674e-41	1.23468e-38	down	HiC_scaffold_5	99090732	99092157	+	Sch000023314	--	K09419 heat shock transcription factor, other eukaryote | (RefSeq) heat stress transcription factor B-2a (A)	--	XP_011076201.1	HFB2C_ORYSJ RecName: Full=Heat stress transcription factor B-2c; AltName: Full=Heat stress transcription factor 24; Short=OsHsf-24;	At4g11660	GO:0005634,nucleus; GO:0003700,DNA-binding transcription factor activity; GO:0000978,RNA polymerase II proximal promoter sequence-specific DNA binding; GO:0006357,regulation of transcription by RNA polymerase II; GO:0140110,transcription regulator activity; GO:0003674,molecular_function; GO:0000976,transcription regulatory region sequence-specific DNA binding; GO:0000977,RNA polymerase II regulat…	PF00447.17:HSF-type DNA-binding	HSF	TF	HSF
Sch000000076	32.79	30.89	36.49	77.06	82.06	73.18	594	524	693	1160	1418	1287	950.618	584.759	1316.48	1.16941	2.84332e-41	1.29266e-38	up	HiC_scaffold_1	151089450	151090328	-	Sch000000076	--	K22706 (R)-mandelonitrile beta-glucosyltransferase [EC:2.4.1.354] | (RefSeq) 7-deoxyloganetin glucosyltransferase-like (A)	ko00460: Cyanoamino acid metabolism; ko01100: Metabolic pathways; ko01110: Biosynthesis of secondary metabolites	XP_012858542.1	UGT2_GARJA RecName: Full=7-deoxyloganetin glucosyltransferase; EC=2.4.1.324; AltName: Full=Genipin glucosyltransferase; AltName: Full=UDP-glucose glucosyltransferase 2; Short=GjUGT2; AltName: Full=UDP-glycosyltransferase 85A24;	At1g22370	GO:0035251,UDP-glucosyltransferase activity; GO:0003674,molecular_function; GO:0003824,catalytic activity; GO:0008194,UDP-glycosyltransferase activity; GO:0016740,transferase activity; GO:0016757,transferase activity, transferring glycosyl groups; GO:0016758,transferase activity, transferring hexosyl groups; GO:0046527,glucosyltransferase activity	PF00201.18:UDP-glucoronosyl and UDP-glucosyl transferase	--	--	--
Sch000022773	247.02	263.64	240.05	163.01	145.64	147.19	13879	13869	14137	7610	7805	8028	10796.7	13586.3	8007.08	-0.763005	3.60171e-41	1.60261e-38	down	HiC_scaffold_5	7454741	7457723	-	Sch000022773	--	K09872 aquaporin PIP | (RefSeq) probable aquaporin PIP-type pTOM75 (A)	--	XP_011080941.1	PIP1_SOLLC RecName: Full=Probable aquaporin PIP-type pTOM75; AltName: Full=Ripening-associated membrane protein; Short=RAMP;	At1g01620	GO:0016021,integral component of membrane; GO:0005886,plasma membrane; GO:0009506,plasmodesma; GO:0005773,vacuole; GO:0015250,water channel activity; GO:0009414,response to water deprivation; GO:0003674,molecular_function; GO:0005215,transporter activity; GO:0022857,transmembrane transporter activity; GO:0005372,water transmembrane transporter activity; GO:0015267,channel activity; GO:0015318,ino…	PF00230.20:Major intrinsic protein	--	--	--
Sch000008293	158.74	176.87	173.46	102.39	92.45	88.65	3730	3891	4272	1999	2072	2022	2967.45	3852.04	2082.85	-0.887985	7.21296e-41	3.1426e-38	down	HiC_scaffold_2	110284690	110286015	+	Sch000008293	--	K08235 xyloglucan:xyloglucosyl transferase [EC:2.4.1.207] | (RefSeq) LOW QUALITY PROTEIN: xyloglucan endotransglucosylase/hydrolase protein 24-like (A)	--	KZV19427.1	XTH22_ARATH RecName: Full=Xyloglucan endotransglucosylase/hydrolase protein 22; Short=At-XTH22; Short=XTH-22; EC=2.4.1.207; AltName: Full=Touch protein 4; Flags: Precursor;	At5g57560	GO:0048046,apoplast; GO:0005618,cell wall; GO:0005794,Golgi apparatus; GO:0099503,secretory vesicle; GO:0004553,hydrolase activity, hydrolyzing O-glycosyl compounds; GO:0016762,xyloglucan:xyloglucosyl transferase activity; GO:0042546,cell wall biogenesis; GO:0071456,cellular response to hypoxia; GO:0009664,plant-type cell wall organization; GO:0009733,response to auxin; GO:0009741,response to bra…	PF00722.21:Glycosyl hydrolases family 16	--	--	--
Sch000007579	81.24	84.39	65.93	158.62	163.35	168.66	2155	2096	1833	3496	4133	4343	3023.97	1978.93	4069.02	1.04076	8.7784e-41	3.74659e-38	up	HiC_scaffold_2	105782999	105784467	-	Sch000007579	--	K00521 ferric-chelate reductase [EC:1.16.1.7] | (RefSeq) ferric reduction oxidase 7, chloroplastic-like (A)	--	XP_011095243.1	JA2L_SOLLC RecName: Full=NAC domain-containing protein JA2L {ECO:0000305}; AltName: Full=Protein JASMONIC ACID 2-LIKE {ECO:0000303|PubMed:25005917}; Short=Protein JA2-LIKE {ECO:0000303|PubMed:25005917};	At4g27410	GO:0005634,nucleus; GO:0003677,DNA binding; GO:0006952,defense response; GO:0006355,regulation of transcription, DNA-templated; GO:0003674,molecular_function; GO:0003676,nucleic acid binding; GO:0005488,binding; GO:0097159,organic cyclic compound binding; GO:1901363,heterocyclic compound binding; GO:0006950,response to stress; GO:0008150,biological_process; GO:0050896,response to stimulus; GO:000…	PF02365.15:No apical meristem (NAM) protein	NAC	TF	NAC
novel.3032	8.79	7.78	8.05	19.9	21.25	18.86	433	359	416	815	999	902	658.113	391.091	925.135	1.24178	4.54632e-39	1.90154e-36	up	HiC_scaffold_6	51316694	51319536	+	--	--	K03283 heat shock 70kDa protein 1/2/6/8 | (RefSeq) heat shock cognate 70 kDa protein 2-like (A)	ko03040: Spliceosome; ko04141: Protein processing in endoplasmic reticulum; ko04144: Endocytosis	XP_012858396.1	HSP72_SOLLC RecName: Full=Heat shock cognate 70 kDa protein 2;	At3g12580	GO:0005737,cytoplasm; GO:0005524,ATP binding; GO:0016887,ATPase activity; GO:0031072,heat shock protein binding; GO:0051787,misfolded protein binding; GO:0044183,protein binding involved in protein folding; GO:0051082,unfolded protein binding; GO:0034620,cellular response to unfolded protein; GO:0051085,chaperone cofactor-dependent protein refolding; GO:0042026,protein refolding; GO:0000166,nucle…	PF00012.20:Hsp70 protein	--	--	--
Sch000015839	22.31	26.84	25.8	59.84	55.77	63.02	372	419	451	829	887	1020	666.607	402.36	930.854	1.21036	9.62232e-39	3.94572e-36	up	HiC_scaffold_4	61495657	61497954	+	Sch000015839	--	--	--	XP_006289017.1	KIN2_ARATH RecName: Full=Stress-induced protein KIN2; AltName: Full=Cold-induced protein COR6.6;	At5g15970	GO:0009507,chloroplast; GO:0005737,cytoplasm; GO:0005829,cytosol; GO:0005634,nucleus; GO:0005886,plasma membrane; GO:0009536,plastid; GO:0003729,mRNA binding; GO:0009737,response to abscisic acid; GO:0006970,response to osmotic stress; GO:0009414,response to water deprivation; GO:0003674,molecular_function; GO:0003676,nucleic acid binding; GO:0003723,RNA binding; GO:0005488,binding; GO:0097159,or…	--	--	--	--
Sch000018881	297.69	308.62	276.72	176.84	146.97	147.43	8173	7933	7963	4315	4467	4594	6188.59	7809.88	4567.3	-0.774223	1.15937e-38	4.66266e-36	down	HiC_scaffold_4	106704061	106705392	+	Sch000018881	--	K00021 hydroxymethylglutaryl-CoA reductase (NADPH) [EC:1.1.1.34] | (RefSeq) 3-hydroxy-3-methylglutaryl-coenzyme A reductase (A)	ko00900: Terpenoid backbone biosynthesis; ko01100: Metabolic pathways; ko01110: Biosynthesis of secondary metabolites	ACT65734.1	HMDH_CAMAC RecName: Full=3-hydroxy-3-methylglutaryl-coenzyme A reductase; Short=HMG-CoA reductase; EC=1.1.1.34;	At1g76490	GO:0005789,endoplasmic reticulum membrane; GO:0016021,integral component of membrane; GO:0004420,hydroxymethylglutaryl-CoA reductase (NADPH) activity; GO:0015936,coenzyme A metabolic process; GO:0008299,isoprenoid biosynthetic process; GO:0003674,molecular_function; GO:0003824,catalytic activity; GO:0016491,oxidoreductase activity; GO:0016614,oxidoreductase activity, acting on CH-OH group of dono…	PF00368.18:Hydroxymethylglutaryl-coenzyme A reductase	--	--	--
Sch000013027	188.14	242.9	197.02	104.03	98.27	101.66	1935	2339	2124	889	964	1015	1528.25	2079.17	977.333	-1.08892	2.15862e-37	8.51758e-35	down	HiC_scaffold_3	34839523	34840021	-	Sch000013027	--	--	--	--	--	--	--	--	--	--	--
Sch000001216	478.23	491.95	470.55	323.08	325.7	320.62	8270	7965	8529	4642	5372	5382	6633.87	8026.02	5241.73	-0.614591	6.07599e-37	2.35309e-34	down	HiC_scaffold_1	3778766	3780365	-	Sch000001216	--	K02693 photosystem I subunit IV | (RefSeq) photosystem I reaction center subunit IV B, chloroplastic (A)	ko00195: Photosynthesis; ko01100: Metabolic pathways	XP_011080143.1	PSAE_SPIOL RecName: Full=Photosystem I reaction center subunit IV, chloroplastic; Short=PSI-E; Flags: Precursor;	At4g28750	GO:0009535,chloroplast thylakoid membrane; GO:0009538,photosystem I reaction center; GO:0051219,phosphoprotein binding; GO:0015979,photosynthesis; GO:0005515,protein binding; GO:0003674,molecular_function; GO:0005488,binding; GO:0008152,metabolic process; GO:0008150,biological_process; GO:0009987,cellular process; GO:0044237,cellular metabolic process; GO:0005622,intracellular; GO:0005575,cellula…	PF02427.17:Photosystem I reaction centre subunit IV / PsaE	--	--	--
Sch000004439	39.15	38.54	36.58	66.83	67.22	69.9	1496	1379	1465	2122	2450	2593	1921.76	1406.93	2436.59	0.792842	7.25534e-37	2.75874e-34	up	HiC_scaffold_1	18626498	18629668	-	Sch000004439	--	K14638 solute carrier family 15 (peptide/histidine transporter), member 3/4 | (RefSeq) protein NRT1/ PTR FAMILY 2.13-like (A)	--	XP_011086410.1	PTR21_ARATH RecName: Full=Protein NRT1/ PTR FAMILY 2.13; Short=AtNPF2.13; AltName: Full=Nitrate transporter 1.7;	At1g69870	GO:0016021,integral component of membrane; GO:0005886,plasma membrane; GO:0080054,low-affinity nitrate transmembrane transporter activity; GO:0015293,symporter activity; GO:0042128,nitrate assimilation; GO:0015706,nitrate transport; GO:0003674,molecular_function; GO:0005215,transporter activity; GO:0022857,transmembrane transporter activity; GO:0008509,anion transmembrane transporter activity; GO…	PF00854.21:POT family	--	--	--
Sch000019374	55.32	58.47	56.25	34.62	32.15	33.06	2098	2076	2236	1091	1163	1217	1630.38	2077.14	1183.62	-0.81197	1.24822e-36	4.66144e-34	down	HiC_scaffold_4	47972329	47974685	-	Sch000019374	--	--	--	XP_011094935.1	--	At3g54000	--	--	--	--	--
Sch000010477	18.12	18.89	19.18	39.41	39.69	37.48	539	526	598	974	1126	1082	811.366	538.36	1084.37	1.00964	1.67101e-35	6.13084e-33	up	HiC_scaffold_3	105006070	105008076	+	Sch000010477	--	K20617 cytochrome P450 family 71 subfamily A | (RefSeq) cytochrome P450 71A1-like (A)	--	XP_011071981.1	C71A8_MENPI RecName: Full=Cytochrome P450 71A8; EC=1.14.-.-;	At2g30750	GO:0016021,integral component of membrane; GO:0020037,heme binding; GO:0005506,iron ion binding; GO:0004497,monooxygenase activity; GO:0016705,oxidoreductase activity, acting on paired donors, with incorporation or reduction of molecular oxygen; GO:0003674,molecular_function; GO:0005488,binding; GO:0046906,tetrapyrrole binding; GO:0048037,cofactor binding; GO:0097159,organic cyclic compound bindi…	PF00067.22:Cytochrome P450	--	--	--
Sch000023270	29.11	37.46	33.85	86.62	82.87	79.66	288	347	351	712	782	765	545.264	319.769	770.76	1.2693	2.52563e-35	9.10665e-33	up	HiC_scaffold_5	93434110	93434589	-	Sch000023270	--	K13993 HSP20 family protein | (RefSeq) 18.2 kDa class I heat shock protein (A)	ko04141: Protein processing in endoplasmic reticulum	XP_012840062.1	HSP12_MEDSA RecName: Full=18.2 kDa class I heat shock protein;	At5g59720	GO:0005737,cytoplasm; GO:0005622,intracellular; GO:0005575,cellular_component; GO:0005623,cell; GO:0044424,intracellular part; GO:0044464,cell part	PF00011.21:Hsp20/alpha crystallin family	--	--	--
Sch000009889	55.55	51.76	53.79	90.32	87.26	91.13	2748	2397	2789	3712	4117	4376	3361.69	2568.1	4155.29	0.694075	8.34508e-35	2.95798e-32	up	HiC_scaffold_2	32790547	32794329	-	Sch000009889	--	K05681 ATP-binding cassette, subfamily G (WHITE), member 2 | (RefSeq) ABC transporter G family member 22 isoform X2 (A)	ko02010: ABC transporters	XP_020549434.1	AB22G_ARATH RecName: Full=ABC transporter G family member 22; Short=ABC transporter ABCG.22; Short=AtABCG22; AltName: Full=White-brown complex homolog protein 23; Short=AtWBC23;	At3g52310	GO:0016021,integral component of membrane; GO:0005886,plasma membrane; GO:0005524,ATP binding; GO:0042626,ATPase activity, coupled to transmembrane movement of substances; GO:0009414,response to water deprivation; GO:0010148,transpiration; GO:0000166,nucleotide binding; GO:0003674,molecular_function; GO:0005488,binding; GO:0008144,drug binding; GO:0017076,purine nucleotide binding; GO:0030554,ade…	PF01061.24:ABC-2 type transporter	--	--	--
Sch000006835	65.7	66.52	64.82	36.29	37.83	39.4	1728	1638	1787	793	949	1006	1301.51	1669.57	933.455	-0.837782	3.84165e-34	1.33901e-31	down	HiC_scaffold_2	128199894	128203436	+	Sch000006835	--	K05894 12-oxophytodienoic acid reductase [EC:1.3.1.42] | (RefSeq) putative 12-oxophytodienoate reductase 11 (A)	ko00592: alpha-Linolenic acid metabolism; ko01100: Metabolic pathways; ko01110: Biosynthesis of secondary metabolites	XP_019176725.1	OPR2_ARATH RecName: Full=12-oxophytodienoate reductase 2 {ECO:0000303|PubMed:10333582}; EC=1.3.1.42 {ECO:0000269|PubMed:10872231}; AltName: Full=12-oxophytodienoate-10,11-reductase 2 {ECO:0000303|PubMed:10333582}; Short=AtOPR2 {ECO:0000303|PubMed:10333582}; Short=OPDA-reductase 2 {ECO:0000305}; AltName: Full=4,5-didehydrojasmonate reductase {ECO:0000303|PubMed:29291349}; EC=1.3.1.- {ECO:0000269|P…	At1g76690	GO:0005737,cytoplasm; GO:0005739,mitochondrion; GO:0016629,12-oxophytodienoate reductase activity; GO:0010181,FMN binding; GO:0016491,oxidoreductase activity; GO:0006633,fatty acid biosynthetic process; GO:0009695,jasmonic acid biosynthetic process; GO:0031408,oxylipin biosynthetic process; GO:0009611,response to wounding; GO:0003674,molecular_function; GO:0003824,catalytic activity; GO:0016627,o…	PF00724.20:NADH:flavin oxidoreductase / NADH oxidase family	--	--	--
Sch000016046	18.5	18.25	18.77	31.94	34.21	32.86	1302	1203	1385	1868	2297	2245	1719.33	1259.18	2179.49	0.791599	3.90612e-34	1.33916e-31	up	HiC_scaffold_4	68394348	68401509	-	Sch000016046	--	K01535 H+-transporting ATPase [EC:7.1.2.1] | (RefSeq) plasma membrane ATPase 1 (A)	ko00190: Oxidative phosphorylation; ko01100: Metabolic pathways	XP_011098566.1	PMA1_NICPL RecName: Full=Plasma membrane ATPase 1; EC=7.1.2.1; AltName: Full=Proton pump 1;	At5g62670	GO:0016021,integral component of membrane; GO:0005886,plasma membrane; GO:0005524,ATP binding; GO:0046872,metal ion binding; GO:0008553,proton-exporting ATPase activity, phosphorylative mechanism; GO:0120029,proton export across plasma membrane; GO:0000166,nucleotide binding; GO:0003674,molecular_function; GO:0005488,binding; GO:0008144,drug binding; GO:0017076,purine nucleotide binding; GO:00305…	PF00122.20:E1-E2 ATPase	--	--	--
Sch000008984	189.8	214.61	202.42	122.42	120.34	105.72	3732	3951	4172	2000	2257	2018	2992.9	3842.45	2143.35	-0.842735	4.36302e-34	1.47168e-31	down	HiC_scaffold_2	5273549	5274502	+	Sch000008984	--	K00020 3-hydroxyisobutyrate dehydrogenase [EC:1.1.1.31] | (GenBank) 6-phosphogluconate dehydrogenase-like protein (A)	ko00280: Valine, leucine and isoleucine degradation; ko01100: Metabolic pathways	XP_011083391.2	PHI1_TOBAC RecName: Full=Protein PHOSPHATE-INDUCED 1 {ECO:0000303|PubMed:10189698}; Flags: Precursor;	At4g08950	GO:0048046,apoplast; GO:0005615,extracellular space; GO:0005575,cellular_component; GO:0005576,extracellular region; GO:0044421,extracellular region part	PF04674.12:Phosphate-induced protein 1 conserved region	--	--	--
novel.2157	35.18	50.91	41.42	111.21	97.37	114.48	372	504	459	977	982	1175	750.563	433.758	1067.37	1.30016	1.26008e-33	4.18287e-31	up	HiC_scaffold_4	37190056	37190816	+	--	--	--	--	ABR92329.1	MT2_ACTDE RecName: Full=Metallothionein-like protein type 2;	--	GO:0046872,metal ion binding; GO:0003674,molecular_function; GO:0005488,binding; GO:0043167,ion binding; GO:0043169,cation binding	PF01439.18:Metallothionein	--	--	--
Sch000025379	263.28	262.37	244.28	162.79	167.22	174.09	7570	7063	7362	3889	4586	4859	5832.01	7132.58	4531.44	-0.654082	3.09586e-33	1.01162e-30	down	HiC_scaffold_6	81832852	81838248	-	Sch000025379	--	K02978 small subunit ribosomal protein S27e | (RefSeq) 40S ribosomal protein S27-2 (A)	ko03010: Ribosome	PIN02125.1	RS272_ARATH RecName: Full=40S ribosomal protein S27-2;	At5g62720	GO:0005618,cell wall; GO:0022626,cytosolic ribosome; GO:0022627,cytosolic small ribosomal subunit; GO:0009506,plasmodesma; GO:0042788,polysomal ribosome; GO:0005840,ribosome; GO:0046872,metal ion binding; GO:0003729,mRNA binding; GO:0003723,RNA binding; GO:0003735,structural constituent of ribosome; GO:0000028,ribosomal small subunit assembly; GO:0006412,translation; GO:0003674,molecular_function…	PF04982.13:HPP family	--	--	--
Sch000014014	199.92	236.27	203.02	366.97	369.57	362.79	4302	4760	4579	6561	7585	7578	5912.78	4428.71	7396.85	0.740284	3.57129e-33	1.14902e-30	up	HiC_scaffold_3	102104013	102105562	-	Sch000014014	--	--	--	XP_006383759.1	--	--	GO:0005829,cytosol; GO:0016020,membrane; GO:0009631,cold acclimation; GO:0009737,response to abscisic acid; GO:0009414,response to water deprivation; GO:0006950,response to stress; GO:0008150,biological_process; GO:0009266,response to temperature stimulus; GO:0009409,response to cold; GO:0009628,response to abiotic stimulus; GO:0050896,response to stimulus; GO:0001101,response to acid chemical; G…	PF00257.19:Dehydrin	--	--	--
Sch000019844	9.19	8.15	9.19	24.28	22.93	20.89	271	225	284	595	645	598	440.121	252.129	628.114	1.31452	7.45191e-33	2.36124e-30	up	HiC_scaffold_4	20949829	20952696	+	Sch000019844	--	K16266 cyanohydrin UDP-glucosyltransferase [EC:2.4.1.-] | (RefSeq) linamarin synthase 2 (A)	ko00460: Cyanoamino acid metabolism; ko01100: Metabolic pathways; ko01110: Biosynthesis of secondary metabolites	PIN09941.1	UGTK5_MANES RecName: Full=Linamarin synthase 2 {ECO:0000305}; EC=2.4.1.63 {ECO:0000269|PubMed:21736650}; AltName: Full=Cyanohydrin UDP-glucosyltransferase UGT85K5 {ECO:0000303|PubMed:21736650};	At1g22360	GO:0050057,linamarin synthase activity; GO:0006952,defense response; GO:0003674,molecular_function; GO:0003824,catalytic activity; GO:0008194,UDP-glycosyltransferase activity; GO:0016740,transferase activity; GO:0016757,transferase activity, transferring glycosyl groups; GO:0016758,transferase activity, transferring hexosyl groups; GO:0006950,response to stress; GO:0008150,biological_process; GO:…	PF00201.18:UDP-glucoronosyl and UDP-glucosyl transferase	--	--	--
Sch000026555	84.95	87.42	84.6	60.86	60.99	60.51	3121	3074	3080	1642	1621	1774	2364.82	3009.56	1720.08	-0.807633	1.29305e-32	3.99572e-30	down	HiC_scaffold_6	91560209	91563563	-	Sch000026555	--	K03527 4-hydroxy-3-methylbut-2-en-1-yl diphosphate reductase [EC:1.17.7.4] | (RefSeq) 4-hydroxy-3-methylbut-2-enyl diphosphate reductase, chloroplastic (A)	ko00900: Terpenoid backbone biosynthesis; ko01100: Metabolic pathways; ko01110: Biosynthesis of secondary metabolites	ASW22238.1	ISPH_ARATH RecName: Full=4-hydroxy-3-methylbut-2-enyl diphosphate reductase, chloroplastic {ECO:0000305}; EC=1.17.7.4 {ECO:0000305|PubMed:15863698}; AltName: Full=Protein CHLOROPLAST BIOGENESIS 6 {ECO:0000303|PubMed:15659625}; Flags: Precursor;	At4g34350	GO:0009507,chloroplast; GO:0009570,chloroplast stroma; GO:0005886,plasma membrane; GO:0051539,4 iron, 4 sulfur cluster binding; GO:0051745,4-hydroxy-3-methylbut-2-en-1-yl diphosphate reductase activity; GO:0046429,4-hydroxy-3-methylbut-2-en-1-yl diphosphate synthase activity; GO:0046872,metal ion binding; GO:0050992,dimethylallyl diphosphate biosynthetic process; GO:0019288,isopentenyl diphosphat…	PF02401.18:LytB protein	--	--	--
Sch000008818	18.78	18.77	18.24	41.14	41.96	39.44	389	364	396	708	829	793	583.048	372.306	793.789	1.09224	1.29923e-32	3.99572e-30	up	HiC_scaffold_2	120324329	120326365	-	Sch000008818	--	K00166 2-oxoisovalerate dehydrogenase E1 component alpha subunit [EC:1.2.4.4] | (RefSeq) 2-oxoisovalerate dehydrogenase subunit alpha 1, mitochondrial isoform X1 (A)	ko00280: Valine, leucine and isoleucine degradation; ko00640: Propanoate metabolism; ko01100: Metabolic pathways; ko01110: Biosynthesis of secondary metabolites	XP_012843257.1	ODBA1_ARATH RecName: Full=2-oxoisovalerate dehydrogenase subunit alpha 1, mitochondrial; EC=1.2.4.4; AltName: Full=Branched-chain alpha-keto acid dehydrogenase E1 component alpha chain; Short=BCKDE1A; Short=BCKDH E1-alpha; Flags: Precursor;	At1g21400	GO:0005947,mitochondrial alpha-ketoglutarate dehydrogenase complex; GO:0003863,3-methyl-2-oxobutanoate dehydrogenase (2-methylpropanoyl-transferring) activity; GO:0003826,alpha-ketoacid dehydrogenase activity; GO:0046872,metal ion binding; GO:0009083,branched-chain amino acid catabolic process; GO:0043617,cellular response to sucrose starvation; GO:0009646,response to absence of light; GO:0009744…	PF00676.20:Dehydrogenase E1 component	--	--	--
Sch000021825	5.33	4.91	3.51	21.46	23.99	24.04	58	50	40	194	249	254	142.34	48.2149	236.466	2.30003	1.34651e-32	4.0811e-30	up	HiC_scaffold_5	11440289	11441121	+	Sch000021825	--	K17290 oxidoreductase [EC:1.1.1.-] | (RefSeq) Oxidoreductase HTATIP2 (A)	--	XP_011090668.1	ELIP2_ARATH RecName: Full=Early light-induced protein 2, chloroplastic {ECO:0000305}; Flags: Precursor;	At3g22840	GO:0009535,chloroplast thylakoid membrane; GO:0016021,integral component of membrane; GO:0009522,photosystem I; GO:0009523,photosystem II; GO:0071483,cellular response to blue light; GO:0071490,cellular response to far red light; GO:0034605,cellular response to heat; GO:0071486,cellular response to high light intensity; GO:0071491,cellular response to red light; GO:0071492,cellular response to UV…	PF00504.21:Chlorophyll A-B binding protein	--	--	--
Sch000021790	247.13	232.57	219.96	372.26	387.42	383.65	10595	9335	9884	13260	15842	15966	12496.7	9666.57	15326.9	0.665097	1.375e-32	4.10792e-30	up	HiC_scaffold_5	35142001	35144833	+	Sch000021790	--	K01177 beta-amylase [EC:3.2.1.2] | (RefSeq) beta-amylase 1, chloroplastic (A)	ko00500: Starch and sucrose metabolism; ko01100: Metabolic pathways; ko01110: Biosynthesis of secondary metabolites	XP_011091372.1	BAM1_ARATH RecName: Full=Beta-amylase 1, chloroplastic; EC=3.2.1.2; AltName: Full=1,4-alpha-D-glucan maltohydrolase; AltName: Full=Beta-amylase 7; AltName: Full=Thioredoxin-regulated beta-amylase; Short=TR-BAMY; Flags: Precursor;	At3g23920	GO:0009507,chloroplast; GO:0005829,cytosol; GO:0005634,nucleus; GO:0102229,amylopectin maltohydrolase activity; GO:0016161,beta-amylase activity; GO:0009414,response to water deprivation; GO:0005983,starch catabolic process; GO:0003674,molecular_function; GO:0003824,catalytic activity; GO:0004553,hydrolase activity, hydrolyzing O-glycosyl compounds; GO:0016787,hydrolase activity; GO:0016798,hydro…	PF01373.17:Glycosyl hydrolase family 14	--	--	--
Sch000007707	41.17	40.59	47.77	92.03	89.39	77.58	1535	1417	1867	2851	3179	2808	2288.31	1555.9	3020.72	0.956122	1.67352e-32	4.92933e-30	up	HiC_scaffold_2	108910336	108912144	-	Sch000007707	--	K09840 9-cis-epoxycarotenoid dioxygenase [EC:1.13.11.51] | (RefSeq) 9-cis-epoxycarotenoid dioxygenase NCED1, chloroplastic (A)	ko00906: Carotenoid biosynthesis; ko01100: Metabolic pathways; ko01110: Biosynthesis of secondary metabolites	AGN03861.1	NCED1_SOLLC RecName: Full=9-cis-epoxycarotenoid dioxygenase NCED1, chloroplastic {ECO:0000303|Ref.2}; Short=LeNCED1 {ECO:0000303|Ref.2}; Short=SlNCED1 {ECO:0000303|PubMed:22345638}; EC=1.13.11.51 {ECO:0000250|UniProtKB:Q9LRR7}; AltName: Full=Nine-cis-epoxycarotenoid dioxygenase 1 {ECO:0000303|Ref.2}; Flags: Precursor;	At3g14440	GO:0009570,chloroplast stroma; GO:0045549,9-cis-epoxycarotenoid dioxygenase activity; GO:0010436,carotenoid dioxygenase activity; GO:0046872,metal ion binding; GO:0009688,abscisic acid biosynthetic process; GO:0009738,abscisic acid-activated signaling pathway; GO:0048653,anther development; GO:1901812,beta-carotene biosynthetic process; GO:0016121,carotene catabolic process; GO:0009835,fruit ripe…	PF03055.15:Retinal pigment epithelial membrane protein	--	--	--
Sch000013738	23	28.25	26.25	61.49	53.76	61.15	367	422	439	815	818	947	638.742	398.07	879.415	1.14356	1.91675e-32	5.56735e-30	up	HiC_scaffold_3	12651731	12652592	+	Sch000013738	--	K09338 homeobox-leucine zipper protein | (RefSeq) homeobox-leucine zipper protein ATHB-12-like (A)	--	PIN04145.1	HOX24_ORYSJ RecName: Full=Homeobox-leucine zipper protein HOX24; AltName: Full=HD-ZIP protein HOX24; AltName: Full=Homeodomain transcription factor HOX24; AltName: Full=OsHox24;	At2g46680	GO:0005634,nucleus; GO:0000981,DNA-binding transcription factor activity, RNA polymerase II-specific; GO:0043565,sequence-specific DNA binding; GO:0045893,positive regulation of transcription, DNA-templated; GO:0140110,transcription regulator activity; GO:0003674,molecular_function; GO:0003700,DNA-binding transcription factor activity; GO:0003676,nucleic acid binding; GO:0003677,DNA binding; GO:0…	PF00046.29:Homeodomain	HB-HD-ZIP	TF	HB->HB-HD-ZIP
Sch000001312	25709.9	25144.7	26040.3	17640.6	17771.1	16141.5	424464	388670	450622	241980	279838	258687	337616	409030	266203	-0.619686	7.51377e-32	2.15254e-29	down	HiC_scaffold_1	46553926	46554726	-	Sch000001312	--	K08912 light-harvesting complex II chlorophyll a/b binding protein 1 | (RefSeq) chlorophyll a-b binding protein 21, chloroplastic-like (A)	ko00196: Photosynthesis - antenna proteins; ko01100: Metabolic pathways	XP_011096521.1	CB2G_SOLLC RecName: Full=Chlorophyll a-b binding protein 3C, chloroplastic; AltName: Full=LHCII type I CAB-3C; Short=LHCP; Flags: Precursor;	At1g29930	GO:0009941,chloroplast envelope; GO:0009535,chloroplast thylakoid membrane; GO:0016021,integral component of membrane; GO:0009522,photosystem I; GO:0009523,photosystem II; GO:0010287,plastoglobule; GO:0016168,chlorophyll binding; GO:0046872,metal ion binding; GO:0009768,photosynthesis, light harvesting in photosystem I; GO:0018298,protein-chromophore linkage; GO:0009416,response to light stimulus…	PF00504.21:Chlorophyll A-B binding protein	--	--	--
Sch000007393	0.63	0.7	0.77	4.62	6.81	4.61	25	26	32	152	257	177	112.811	26.8239	198.799	2.88885	9.28872e-32	2.62507e-29	up	HiC_scaffold_2	83033268	83036423	+	Sch000007393	--	--	--	XP_020554796.1	VCL21_ARATH RecName: Full=Vicilin-like seed storage protein At2g18540; AltName: Full=Globulin At2g18540; Flags: Precursor;	At4g36700	--	PF00190.22:Cupin	--	--	--
Sch000001819	57.91	59.47	59.86	92.97	102.8	104.89	2288	2200	2479	3052	3874	4023	2985.11	2255.87	3714.35	0.719903	1.6258e-31	4.53339e-29	up	HiC_scaffold_1	16246374	16250956	-	Sch000001819	--	K00128 aldehyde dehydrogenase (NAD+) [EC:1.2.1.3] | (RefSeq) aldehyde dehydrogenase family 2 member B7, mitochondrial (A)	ko00010: Glycolysis / Gluconeogenesis; ko00053: Ascorbate and aldarate metabolism; ko00071: Fatty acid degradation; ko00280: Valine, leucine and isoleucine degradation; ko00310: Lysine degradation; ko00330: Arginine and proline metabolism; ko00340: Histidine metabolism; ko00380: Tryptophan metabolism; ko00410: beta-Alanine metabolism; ko00561: Glycerolipid metabolism; ko00620: Pyruvate metabolism…	PIM98631.1	BALDH_ANTMA RecName: Full=Benzaldehyde dehydrogenase, mitochondrial {ECO:0000303|PubMed:19292760}; EC=1.2.1.28 {ECO:0000269|PubMed:19292760}; AltName: Full=2-phenylacetaldehyde dehydrogenase {ECO:0000305}; EC=1.2.1.39 {ECO:0000269|PubMed:19292760}; AltName: Full=Acetaldehyde dehydrogenase {ECO:0000305}; EC=1.2.1.3 {ECO:0000269|PubMed:19292760}; Flags: Precursor;	At1g23800	GO:0005739,mitochondrion; GO:0008774,acetaldehyde dehydrogenase (acetylating) activity; GO:0004029,aldehyde dehydrogenase (NAD) activity; GO:0018479,benzaldehyde dehydrogenase (NAD+) activity; GO:0043878,glyceraldehyde-3-phosphate dehydrogenase (NAD+) (non-phosphorylating) activity; GO:0008957,phenylacetaldehyde dehydrogenase activity; GO:0007623,circadian rhythm; GO:0010597,green leaf volatile b…	PF00171.22:Aldehyde dehydrogenase family	--	--	--
Sch000021660	112.34	117.4	118.31	191.51	192.68	184.53	2128	2082	2349	3014	3481	3393	2746.17	2123.63	3368.71	0.665427	2.35908e-31	6.4915e-29	up	HiC_scaffold_5	5749505	5750423	-	Sch000021660	--	--	--	XP_011101031.1	--	--	--	--	--	--	--
Sch000006710	159.1	171.6	151.48	100.19	94.95	105.39	3958	3997	3950	2071	2253	2545	3100.25	3863.75	2336.76	-0.725082	2.97644e-31	8.08393e-29	down	HiC_scaffold_2	94812845	94814391	+	Sch000006710	--	--	--	PIN10721.1	GEML8_ARATH RecName: Full=Putative GEM-like protein 8;	At5g23370	--	PF02893.20:GRAM domain	--	--	--
Sch000018386	129.43	135.57	114.14	73.21	70.39	73.6	2377	2331	2197	1117	1233	1312	1744.97	2243.02	1246.91	-0.846666	4.73001e-31	1.26819e-28	down	HiC_scaffold_4	74629286	74631974	-	Sch000018386	--	K01206 alpha-L-fucosidase [EC:3.2.1.51] | (RefSeq) alpha-L-fucosidase 3 (A)	ko00511: Other glycan degradation	PIN15545.1	GDL2_ARATH RecName: Full=GDSL esterase/lipase At1g09390; EC=3.1.1.-; AltName: Full=Extracellular lipase At1g09390; Flags: Precursor;	At1g09390	GO:0009570,chloroplast stroma; GO:0005576,extracellular region; GO:0016788,hydrolase activity, acting on ester bonds; GO:0016042,lipid catabolic process; GO:0003674,molecular_function; GO:0003824,catalytic activity; GO:0016787,hydrolase activity; GO:0008152,metabolic process; GO:0006629,lipid metabolic process; GO:0008150,biological_process; GO:0009056,catabolic process; GO:0044238,primary metabo…	PF00657.22:GDSL-like Lipase/Acylhydrolase	--	--	--
Sch000012216	26.39	31.66	24.4	53.5	53.65	54.92	1162	1305	1126	1957	2253	2347	1699.81	1168.8	2230.82	0.933703	5.28613e-31	1.39935e-28	up	HiC_scaffold_3	80329154	80333283	+	Sch000012216	--	K01953 asparagine synthase (glutamine-hydrolysing) [EC:6.3.5.4] | (RefSeq) asparagine synthetase [glutamine-hydrolyzing] (A)	ko00250: Alanine, aspartate and glutamate metabolism; ko01100: Metabolic pathways; ko01110: Biosynthesis of secondary metabolites; ko01230: Biosynthesis of amino acids	PIN25447.1	ASNS_TRIVS RecName: Full=Asparagine synthetase [glutamine-hydrolyzing]; EC=6.3.5.4; AltName: Full=Glutamine-dependent asparagine synthetase;	At3g47340	GO:0004066,asparagine synthase (glutamine-hydrolyzing) activity; GO:0005524,ATP binding; GO:0006541,glutamine metabolic process; GO:0070981,L-asparagine biosynthetic process; GO:0003674,molecular_function; GO:0003824,catalytic activity; GO:0016874,ligase activity; GO:0016879,ligase activity, forming carbon-nitrogen bonds; GO:0016884,carbon-nitrogen ligase activity, with glutamine as amido-N-donor…	PF00733.21:Asparagine synthase	--	--	--
Sch000007353	1.82	1.84	1.78	6.53	6.99	6.99	77	73	79	230	283	288	173.156	74.2071	272.106	1.87576	5.71569e-31	1.49415e-28	up	HiC_scaffold_2	129060566	129062623	-	Sch000007353	--	K05391 cyclic nucleotide gated channel, plant | (RefSeq) cyclic nucleotide-gated ion channel 1-like (A)	ko04626: Plant-pathogen interaction	PIN06199.1	WAKLA_ARATH RecName: Full=Wall-associated receptor kinase-like 1; EC=2.7.11.-; Flags: Precursor;	At1g16120	GO:0016021,integral component of membrane; GO:0009505,plant-type cell wall; GO:0005886,plasma membrane; GO:0005524,ATP binding; GO:0030247,polysaccharide binding; GO:0106310,NA; GO:0004674,protein serine/threonine kinase activity; GO:0106311,NA; GO:0007166,cell surface receptor signaling pathway; GO:0006468,protein phosphorylation; GO:0000166,nucleotide binding; GO:0003674,molecular_function; GO:…	PF00069.25:Protein kinase domain	--	--	--
Sch000000810	32.88	34.23	34.25	60.65	63.21	56.21	1386	1351	1513	2124	2541	2300	1875.17	1376.24	2374.09	0.786346	6.42513e-31	1.65887e-28	up	HiC_scaffold_1	28434578	28437799	+	Sch000000810	--	--	--	XP_011101763.1	AFP2_ARATH RecName: Full=Ninja-family protein AFP2; AltName: Full=ABI five-binding protein 2; Short=ABI5-binding protein 2;	At1g13740	GO:0005634,nucleus; GO:0045892,negative regulation of transcription, DNA-templated; GO:0009737,response to abscisic acid; GO:0009414,response to water deprivation; GO:0007165,signal transduction; GO:0008152,metabolic process; GO:0006139,nucleobase-containing compound metabolic process; GO:0006351,transcription, DNA-templated; GO:0006355,regulation of transcription, DNA-templated; GO:0006725,cellu…	PF07897.11:Ethylene-responsive binding factor-associated repression	--	--	--
Sch000012313	3.72	3.09	2.5	13.41	14.26	14.47	68	53	48	204	249	257	148.064	54.9522	241.176	2.1377	9.57487e-31	2.44194e-28	up	HiC_scaffold_3	40154875	40155895	+	Sch000012313	--	K13993 HSP20 family protein | (RefSeq) small heat shock protein, chloroplastic-like (A)	ko04141: Protein processing in endoplasmic reticulum	PIN22921.1	HS21C_SOLLC RecName: Full=Small heat shock protein, chloroplastic; Flags: Precursor;	At4g27670	GO:0009507,chloroplast; GO:0009408,response to heat; GO:0006950,response to stress; GO:0008150,biological_process; GO:0009266,response to temperature stimulus; GO:0009628,response to abiotic stimulus; GO:0050896,response to stimulus; GO:0005622,intracellular; GO:0005575,cellular_component; GO:0005623,cell; GO:0005737,cytoplasm; GO:0043231,intracellular membrane-bounded organelle; GO:0009536,plast…	PF00011.21:Hsp20/alpha crystallin family	--	--	--
Sch000020009	12.17	14.23	13.81	31.33	30.41	26.53	433	474	515	926	1032	916	721.414	460.618	982.211	1.09154	2.66578e-30	6.71681e-28	up	HiC_scaffold_4	8744443	8746261	-	Sch000020009	--	K13260 isoflavone/4'-methoxyisoflavone 2'-hydroxylase [EC:1.14.14.90 1.14.14.89] | (RefSeq) cytochrome P450 81D11-like (A)	ko00943: Isoflavonoid biosynthesis; ko01100: Metabolic pathways; ko01110: Biosynthesis of secondary metabolites	XP_012853764.1	CYQ32_CATRO RecName: Full=Cytochrome P450 81Q32 {ECO:0000303|PubMed:24710322}; Short=CrCYP81Q32 {ECO:0000303|PubMed:24710322}; EC=1.14.-.- {ECO:0000305};	At4g37370	GO:0016021,integral component of membrane; GO:0020037,heme binding; GO:0005506,iron ion binding; GO:0004497,monooxygenase activity; GO:0016705,oxidoreductase activity, acting on paired donors, with incorporation or reduction of molecular oxygen; GO:0003674,molecular_function; GO:0005488,binding; GO:0046906,tetrapyrrole binding; GO:0048037,cofactor binding; GO:0097159,organic cyclic compound bindi…	PF00067.22:Cytochrome P450	--	--	--
Sch000010380	10.84	9.17	10.85	22.37	23.26	23.54	389	308	408	667	796	820	566.489	356.918	776.061	1.11961	4.31003e-30	1.07304e-27	up	HiC_scaffold_3	104995983	104999246	+	Sch000010380	--	K20617 cytochrome P450 family 71 subfamily A | (RefSeq) cytochrome P450 71A1-like (A)	--	XP_011071981.1	C7317_PRUMU RecName: Full=Cytochrome P450 736A117 {ECO:0000303|PubMed:25015725}; EC=1.14.-.- {ECO:0000305};	At2g30750	GO:0016021,integral component of membrane; GO:0020037,heme binding; GO:0005506,iron ion binding; GO:0004497,monooxygenase activity; GO:0016705,oxidoreductase activity, acting on paired donors, with incorporation or reduction of molecular oxygen; GO:0003674,molecular_function; GO:0005488,binding; GO:0046906,tetrapyrrole binding; GO:0048037,cofactor binding; GO:0097159,organic cyclic compound bindi…	PF00067.22:Cytochrome P450	--	--	--
Sch000026601	32.87	31.14	32.91	17.62	17.34	17.29	1071	950	1124	477	539	547	775	1017.62	532.381	-0.935285	5.67442e-30	1.39611e-27	down	HiC_scaffold_6	88847126	88849294	-	Sch000026601	--	--	--	XP_011088149.1	--	At1g10020	--	PF06219.12:Protein of unknown function (DUF1005)	--	--	--
Sch000023324	137.98	161.06	129.59	261.62	245.53	260.71	2315	2530	2279	3647	3929	4246	3171.37	2315.71	4027.04	0.798781	1.61999e-29	3.93941e-27	up	HiC_scaffold_5	21642168	21643080	+	Sch000023324	--	K05387 glutamate receptor, ionotropic, plant | (RefSeq) LOW QUALITY PROTEIN: glutamate receptor 2.3-like (A)	--	ADM22286.1	FRA16_FRAAN RecName: Full=Major strawberry allergen Fra a 1.06 {ECO:0000305}; AltName: Full=Class 10 plant pathogenesis-related protein Fra a 1.06 {ECO:0000305}; Short=PR10-related protein Fra a 1.06 {ECO:0000305}; EC=3.1.27.- {ECO:0000269|PubMed:30572279}; AltName: Allergen=Fra a 1 {ECO:0000305};	At1g24020	GO:0010427,abscisic acid binding; GO:0004518,nuclease activity; GO:0004864,protein phosphatase inhibitor activity; GO:0038023,signaling receptor activity; GO:0009738,abscisic acid-activated signaling pathway; GO:0006952,defense response; GO:0009607,response to biotic stimulus; GO:0003674,molecular_function; GO:0005488,binding; GO:0008289,lipid binding; GO:0019840,isoprenoid binding; GO:0031406,ca…	PF00407.19:Pathogenesis-related protein Bet v I family	--	--	--
Sch000007751	18.26	18.55	17.55	33.9	33.1	35.2	654	622	659	1009	1131	1224	885.866	627.274	1144.46	0.868113	2.80507e-29	6.7428e-27	up	HiC_scaffold_2	76543085	76547104	+	Sch000007751	--	K01087 trehalose 6-phosphate phosphatase [EC:3.1.3.12] | (RefSeq) probable trehalose-phosphate phosphatase J (A)	ko00500: Starch and sucrose metabolism; ko01100: Metabolic pathways; ko01110: Biosynthesis of secondary metabolites	PIN18945.1	TPPJ_ARATH RecName: Full=Probable trehalose-phosphate phosphatase J; Short=AtTPPJ; EC=3.1.3.12; AltName: Full=Trehalose 6-phosphate phosphatase;	At5g65140	GO:0005730,nucleolus; GO:0005634,nucleus; GO:0004805,trehalose-phosphatase activity; GO:0046686,response to cadmium ion; GO:0005992,trehalose biosynthetic process; GO:0003674,molecular_function; GO:0003824,catalytic activity; GO:0016787,hydrolase activity; GO:0016788,hydrolase activity, acting on ester bonds; GO:0016791,phosphatase activity; GO:0019203,carbohydrate phosphatase activity; GO:004257…	PF02358.16:Trehalose-phosphatase	--	--	--
Sch000024665	163.62	162.94	150.76	263.89	264.02	243.92	5723	5336	5527	7669	8808	8282	6911.15	5379.16	8443.14	0.650409	4.68749e-29	1.11397e-26	up	HiC_scaffold_6	50565213	50567197	+	Sch000024665	--	K14497 protein phosphatase 2C [EC:3.1.3.16] | (RefSeq) protein phosphatase 2C 37-like (A)	ko04016: MAPK signaling pathway - plant; ko04075: Plant hormone signal transduction	XP_011091509.1	P2C37_ARATH RecName: Full=Protein phosphatase 2C 37; Short=AtPP2C37; EC=3.1.3.16; AltName: Full=Protein ABA-HYPERSENSITIVE GERMINATION 3; AltName: Full=Protein phosphatase 2C A; Short=PP2CA;	At3g11410	GO:0005829,cytosol; GO:0005634,nucleus; GO:0019900,kinase binding; GO:0046872,metal ion binding; GO:0016791,phosphatase activity; GO:0004721,phosphoprotein phosphatase activity; GO:0019901,protein kinase binding; GO:0106306,NA; GO:0004722,protein serine/threonine phosphatase activity; GO:0106307,NA; GO:0009738,abscisic acid-activated signaling pathway; GO:0009788,negative regulation of abscisic a…	PF00481.21:Protein phosphatase 2C	--	--	--
Sch000017338	281.13	250.46	240.05	147.57	155.46	142.68	2990	2494	2676	1304	1577	1473	2064.01	2645.41	1482.62	-0.835279	8.74892e-29	2.0558e-26	down	HiC_scaffold_4	2807296	2807811	+	Sch000017338	--	--	--	EYU35669.1	--	--	GO:0016021,integral component of membrane; GO:0005575,cellular_component; GO:0016020,membrane; GO:0031224,intrinsic component of membrane; GO:0044425,membrane part	PF01190.17:Pollen proteins Ole e I like	--	--	--
Sch000019299	28.26	29.05	26.55	48.87	47.21	51.23	1046	1007	1030	1503	1667	1841	1352.3	1000.04	1704.55	0.770086	1.97512e-28	4.58951e-26	up	HiC_scaffold_4	28744661	28751699	-	Sch000019299	--	K12890 serine/arginine-rich splicing factor 1 | (RefSeq) serine/arginine-rich splicing factor SR30-like isoform X1 (A)	ko03040: Spliceosome	PIN15636.1	SR30_ARATH RecName: Full=Serine/arginine-rich splicing factor SR30; Short=At-SR30; Short=At-SRp30; Short=AtSR30; AltName: Full=SF2/ASF-like splicing modulator Srp30; AltName: Full=Serine-arginine rich RNA binding protein 30;	At1g09140	GO:0005829,cytosol; GO:0016607,nuclear speck; GO:0005634,nucleus; GO:0005681,spliceosomal complex; GO:0003723,RNA binding; GO:0000398,mRNA splicing, via spliceosome; GO:0003674,molecular_function; GO:0003676,nucleic acid binding; GO:0005488,binding; GO:0097159,organic cyclic compound binding; GO:1901363,heterocyclic compound binding; GO:0000375,RNA splicing, via transesterification reactions; GO:…	PF00076.22:RNA recognition motif. (a.k.a. RRM, RBD, or RNP domain)	--	--	--
Sch000006234	78.12	80.75	85.84	138.12	133.04	128.35	2169	2099	2498	3186	3523	3459	2828.37	2188.49	3468.26	0.663627	5.4662e-28	1.2562e-25	up	HiC_scaffold_2	79063979	79065325	-	Sch000006234	--	K22683 aspartyl protease family protein [EC:3.4.23.-] | (RefSeq) aspartyl protease family protein 2 (A)	--	PIN11937.1	PCS1L_ARATH RecName: Full=Aspartic proteinase PCS1; EC=3.4.23.-; AltName: Full=Aspartic protease 38; Short=AtASP38; AltName: Full=Protein EMBRYO DEFECTIVE 24; AltName: Full=Protein PROMOTION OF CELL SURVIVAL 1; Flags: Precursor;	At1g66180	GO:0005783,endoplasmic reticulum; GO:0004190,aspartic-type endopeptidase activity; GO:0008233,peptidase activity; GO:0012501,programmed cell death; GO:0003674,molecular_function; GO:0003824,catalytic activity; GO:0004175,endopeptidase activity; GO:0070011,peptidase activity, acting on L-amino acid peptides; GO:0016787,hydrolase activity; GO:0070001,aspartic-type peptidase activity; GO:0140096,cat…	PF14543.6:Xylanase inhibitor N-terminal	--	--	--
Sch000002194	12.14	7.08	6.59	1.3	1	1.19	304	166	173	27	24	29	118.052	208.755	27.3484	-2.93536	6.80572e-28	1.54704e-25	down	HiC_scaffold_1	80764176	80767438	-	Sch000002194	--	K14826 FK506-binding nuclear protein [EC:5.2.1.8] | (RefSeq) peptidyl-prolyl cis-trans isomerase FKBP53 (A)	--	XP_011095586.1	FK161_ARATH RecName: Full=Peptidyl-prolyl cis-trans isomerase FKBP16-1, chloroplastic; Short=PPIase FKBP16-1; EC=5.2.1.8; AltName: Full=FK506-binding protein 16-1; Short=AtFKBP16-1; AltName: Full=Immunophilin FKBP16-1; AltName: Full=Rotamase; Flags: Precursor;	At4g19830	GO:0009507,chloroplast; GO:0009543,chloroplast thylakoid lumen; GO:0003755,peptidyl-prolyl cis-trans isomerase activity; GO:0003674,molecular_function; GO:0003824,catalytic activity; GO:0016853,isomerase activity; GO:0016859,cis-trans isomerase activity; GO:0140096,catalytic activity, acting on a protein; GO:0005622,intracellular; GO:0005575,cellular_component; GO:0005623,cell; GO:0005737,cytopla…	PF00254.28:FKBP-type peptidyl-prolyl cis-trans isomerase	--	--	--
Sch000004006	49.81	50.6	44.58	82.58	84.37	84.15	1311	1247	1230	1806	2118	2150	1648.03	1229.56	2066.51	0.749877	1.33427e-27	3.00038e-25	up	HiC_scaffold_1	98068298	98069664	-	Sch000004006	--	--	--	XP_011095277.1	BBX32_ARATH RecName: Full=B-box zinc finger protein 32 {ECO:0000303|PubMed:19920209}; AltName: Full=EIP6, EMF1-INTERACTING PROTEIN 6;	At5g54470	GO:0005737,cytoplasm; GO:0005634,nucleus; GO:0003700,DNA-binding transcription factor activity; GO:0008270,zinc ion binding; GO:0009785,blue light signaling pathway; GO:0045892,negative regulation of transcription, DNA-templated; GO:0009640,photomorphogenesis; GO:0010017,red or far-red light signaling pathway; GO:0009909,regulation of flower development; GO:0006355,regulation of transcription, DN…	PF00643.24:B-box zinc finger	Others	TR	Others
Sch000003773	59.51	67.51	63.16	117.01	109.96	102.55	1608	1708	1789	2627	2834	2690	2219.69	1654.88	2784.51	0.750339	1.65171e-27	3.67471e-25	up	HiC_scaffold_1	1640147	1641457	+	Sch000003773	--	K22683 aspartyl protease family protein [EC:3.4.23.-] | (RefSeq) aspartyl protease family protein 2 (A)	--	PIN06395.1	GIP2_NICBE RecName: Full=Probable aspartic proteinase GIP2 {ECO:0000305}; EC=3.4.23.- {ECO:0000305}; AltName: Full=Glucanase inhibitor protein 2 {ECO:0000303|PubMed:28082413}; Short=NbGIP2 {ECO:0000303|PubMed:28082413}; Flags: Precursor;	At1g03220	GO:0048046,apoplast; GO:0004190,aspartic-type endopeptidase activity; GO:0006952,defense response; GO:0003674,molecular_function; GO:0003824,catalytic activity; GO:0004175,endopeptidase activity; GO:0008233,peptidase activity; GO:0070011,peptidase activity, acting on L-amino acid peptides; GO:0016787,hydrolase activity; GO:0070001,aspartic-type peptidase activity; GO:0140096,catalytic activity, a…	PF14541.6:Xylanase inhibitor C-terminal	--	--	--
Sch000025362	8.48	8.06	7.91	1.04	0.58	0.26	137	122	134	14	9	4	68.4259	127.335	9.51709	-3.7817	3.4769e-27	7.65394e-25	down	HiC_scaffold_6	32907359	32908648	-	Sch000025362	--	K19720 collagen type III alpha | (RefSeq) hypothetical protein (A)	--	XP_011078345.1	--	At2g26700_1	GO:0046872,metal ion binding; GO:0003674,molecular_function; GO:0005488,binding; GO:0043167,ion binding; GO:0043169,cation binding	PF00641.18:Zn-finger in Ran binding protein and others	--	--	--
Sch000009545	95.58	90.16	95.57	157.82	158.68	145.82	2439	2154	2556	3346	3862	3612	3001.35	2313.08	3689.62	0.673184	3.78247e-27	8.23987e-25	up	HiC_scaffold_2	85847773	85849665	-	Sch000009545	--	K22546 juvenile hormone-III synthase [EC:2.1.1.325] | (RefSeq) S-adenosyl-L-methionine-dependent methyltransferases superfamily protein (A)	--	XP_007045551.2	LAMT_CATRO RecName: Full=Loganic acid O-methyltransferase {ECO:0000303|PubMed:24104568, ECO:0000303|PubMed:29399933}; Short=CrLAMT {ECO:0000303|PubMed:24104568, ECO:0000303|PubMed:29399933}; EC=2.1.1.50 {ECO:0000269|PubMed:18326827, ECO:0000269|PubMed:24104568, ECO:0000269|PubMed:29399933};	At1g68040	GO:0030749,loganate O-methyltransferase activity; GO:0046872,metal ion binding; GO:0035834,indole alkaloid metabolic process; GO:0032259,methylation; GO:0003674,molecular_function; GO:0003824,catalytic activity; GO:0008168,methyltransferase activity; GO:0008757,S-adenosylmethionine-dependent methyltransferase activity; GO:0016740,transferase activity; GO:0016741,transferase activity, transferring…	PF03492.15:SAM dependent carboxyl methyltransferase	--	--	--
Sch000014551	23.02	19.62	23.23	45.36	43.88	39.61	901	719	953	1475	1638	1505	1204.15	831.054	1577.25	0.922926	6.02766e-27	1.29955e-24	up	HiC_scaffold_3	31207278	31209905	-	Sch000014551	--	K14638 solute carrier family 15 (peptide/histidine transporter), member 3/4 | (RefSeq) protein NRT1/ PTR FAMILY 3.1 (A)	--	XP_012846183.1	PTR18_ARATH RecName: Full=Protein NRT1/ PTR FAMILY 3.1; Short=AtNPF3.1;	At1g68570	GO:0016021,integral component of membrane; GO:0097708,intracellular vesicle; GO:0005886,plasma membrane; GO:0022857,transmembrane transporter activity; GO:0010336,gibberellic acid homeostasis; GO:0042128,nitrate assimilation; GO:0003674,molecular_function; GO:0005215,transporter activity; GO:0008150,biological_process; GO:0042592,homeostatic process; GO:0050801,ion homeostasis; GO:0048878,chemica…	PF00854.21:POT family	--	--	--
Sch000016191	274.53	271.12	266.91	189.3	180.36	179.51	3463	3202	3529	1984	2170	2198	2734.15	3302.43	2165.88	-0.609008	1.118e-26	2.38579e-24	down	HiC_scaffold_4	82079642	82080253	-	Sch000016191	--	--	--	--	--	--	--	--	--	--	--
Sch000016532	62.67	65.1	59.55	40.39	39.81	39.89	2258	2196	2249	1209	1368	1395	1763.45	2174.18	1352.72	-0.684429	1.20002e-26	2.53495e-24	down	HiC_scaffold_4	97512727	97517787	-	Sch000016532	--	K00924 kinase [EC:2.7.1.-] | (RefSeq) PBL1; PBS1-like 1 (A)	--	XP_011089469.1	PBL10_ARATH RecName: Full=Probable serine/threonine-protein kinase PBL10 {ECO:0000305}; EC=2.7.11.1 {ECO:0000305}; AltName: Full=PBS1-like protein 10 {ECO:0000303|PubMed:20413097}; AltName: Full=Protein kinase 1B {ECO:0000305};	At2g28930	GO:0005886,plasma membrane; GO:0005524,ATP binding; GO:0106310,NA; GO:0106311,NA; GO:0004713,protein tyrosine kinase activity; GO:0006952,defense response; GO:1902458,positive regulation of stomatal opening; GO:0000166,nucleotide binding; GO:0003674,molecular_function; GO:0005488,binding; GO:0008144,drug binding; GO:0017076,purine nucleotide binding; GO:0030554,adenyl nucleotide binding; GO:00325…	PF00069.25:Protein kinase domain	--	--	--
novel.219	3.52	4.19	4.21	0.68	0.69	0.8	150	167	188	24	28	33	96.1441	163.462	28.8259	-2.50012	1.55592e-26	3.25389e-24	down	HiC_scaffold_1	54579517	54584810	-	--	--	--	--	--	--	--	--	--	--	--	--
Sch000005202	216.54	235.1	194.3	118.17	119.44	126.35	1513	1538	1423	686	796	857	1124.37	1453.74	794.993	-0.869495	2.02795e-26	4.19906e-24	down	HiC_scaffold_16	566666	567004	+	Sch000005202	--	--	--	XP_012844736.1	LSU3_ARATH RecName: Full=Protein RESPONSE TO LOW SULFUR 3 {ECO:0000303|PubMed:25628631};	At3g49570	GO:0098869,cellular oxidant detoxification; GO:0008150,biological_process; GO:0009636,response to toxic substance; GO:0009987,cellular process; GO:0070887,cellular response to chemical stimulus; GO:0042221,response to chemical; GO:0050896,response to stimulus; GO:0051716,cellular response to stimulus; GO:0097237,cellular response to toxic substance; GO:0098754,detoxification; GO:1990748,cellular …	--	--	--	--
novel.1442	20.52	24.56	22.21	8.73	8.72	8.8	365	409	414	129	148	152	265.669	385.322	146.016	-1.39931	3.28091e-26	6.72684e-24	down	HiC_scaffold_3	46361193	46362882	+	--	--	--	--	--	--	--	--	--	--	--	--
Sch000022948	44.37	50.16	46.78	89.72	93.48	87.76	513	543	567	862	1031	985	753.014	526.159	979.868	0.897515	3.49698e-26	7.10022e-24	up	HiC_scaffold_5	11413934	11414785	-	Sch000022948	--	K17290 oxidoreductase [EC:1.1.1.-] | (RefSeq) Oxidoreductase HTATIP2 (A)	--	XP_011090668.1	ELIP1_ARATH RecName: Full=Early light-induced protein 1, chloroplastic {ECO:0000305}; Flags: Precursor;	At3g22840	GO:0009535,chloroplast thylakoid membrane; GO:0016021,integral component of membrane; GO:0009522,photosystem I; GO:0009523,photosystem II; GO:0071483,cellular response to blue light; GO:0071490,cellular response to far red light; GO:0034605,cellular response to heat; GO:0071486,cellular response to high light intensity; GO:0071491,cellular response to red light; GO:0071492,cellular response to UV…	PF00504.21:Chlorophyll A-B binding protein	--	--	--
Sch000027877	12.82	13.58	13.46	10.39	10.65	10.95	342	368	378	122	124	132	240.93	352.816	129.044	-1.45267	4.05995e-26	8.16402e-24	down	HiC_scaffold_6	91541853	91545359	-	Sch000027877	--	K03527 4-hydroxy-3-methylbut-2-en-1-yl diphosphate reductase [EC:1.17.7.4] | (RefSeq) 4-hydroxy-3-methylbut-2-enyl diphosphate reductase, chloroplastic (A)	ko00900: Terpenoid backbone biosynthesis; ko01100: Metabolic pathways; ko01110: Biosynthesis of secondary metabolites	XP_011088335.1	ISPH_ARATH RecName: Full=4-hydroxy-3-methylbut-2-enyl diphosphate reductase, chloroplastic {ECO:0000305}; EC=1.17.7.4 {ECO:0000305|PubMed:15863698}; AltName: Full=Protein CHLOROPLAST BIOGENESIS 6 {ECO:0000303|PubMed:15659625}; Flags: Precursor;	At4g34350	GO:0009507,chloroplast; GO:0009570,chloroplast stroma; GO:0005886,plasma membrane; GO:0051539,4 iron, 4 sulfur cluster binding; GO:0051745,4-hydroxy-3-methylbut-2-en-1-yl diphosphate reductase activity; GO:0046429,4-hydroxy-3-methylbut-2-en-1-yl diphosphate synthase activity; GO:0046872,metal ion binding; GO:0050992,dimethylallyl diphosphate biosynthetic process; GO:0019288,isopentenyl diphosphat…	PF02401.18:LytB protein	--	--	--
Sch000028680	210.89	230.24	203.56	143.32	136.49	149.38	4612	4714	4666	2604	2847	3171	3737.23	4540.85	2933.61	-0.629956	7.13633e-26	1.42135e-23	down	HiC_scaffold_6	87437596	87439676	-	Sch000028680	--	K23948 NADH:quinone reductase (non-electrogenic) [EC:1.6.5.9] | (RefSeq) uncharacterized protein LOC112000882 (A)	--	XP_011087904.1	--	At5g64250	GO:0018580,nitronate monooxygenase activity; GO:0003674,molecular_function; GO:0003824,catalytic activity; GO:0004497,monooxygenase activity; GO:0016491,oxidoreductase activity; GO:0016701,oxidoreductase activity, acting on single donors with incorporation of molecular oxygen; GO:0016703,oxidoreductase activity, acting on single donors with incorporation of molecular oxygen, incorporation of one …	PF03060.15:Nitronate monooxygenase	--	--	--
Sch000020478	250.26	252.09	235.53	158.23	165.82	178.19	8279	7808	8167	4349	5232	5722	6529.1	7864.46	5193.74	-0.598115	7.91486e-26	1.56154e-23	down	HiC_scaffold_4	57822596	57824533	+	Sch000020478	--	K00521 ferric-chelate reductase [EC:1.16.1.7] | (RefSeq) ferric reduction oxidase 7, chloroplastic-like (A)	--	AEQ61905.1	NAC81_ARATH RecName: Full=Protein ATAF2; AltName: Full=NAC domain-containing protein 81; Short=ANAC081;	At5g63790	GO:0005634,nucleus; GO:0003700,DNA-binding transcription factor activity; GO:0043424,protein histidine kinase binding; GO:0043565,sequence-specific DNA binding; GO:0009793,embryo development ending in seed dormancy; GO:0010150,leaf senescence; GO:0045892,negative regulation of transcription, DNA-templated; GO:0045893,positive regulation of transcription, DNA-templated; GO:0008361,regulation of ce…	PF02365.15:No apical meristem (NAM) protein	NAC	TF	NAC
Sch000026215	3.31	3.06	3.87	9.11	9.24	7.75	213	184	261	487	567	484	368.763	212.193	525.332	1.30462	1.3021e-25	2.54494e-23	up	HiC_scaffold_6	80898007	80901999	+	Sch000026215	--	K03695 ATP-dependent Clp protease ATP-binding subunit ClpB | (RefSeq) chaperone protein ClpB1 (A)	--	XP_011087304.1	CLPB1_ARATH RecName: Full=Chaperone protein ClpB1; AltName: Full=ATP-dependent Clp protease ATP-binding subunit ClpB homolog 1; AltName: Full=Casein lytic proteinase B1; AltName: Full=Heat shock protein 101; AltName: Full=Protein DEFECTIVE IN LONG-TERM ACQUIRED THERMOTOLERANCE {ECO:0000303|PubMed:23439916};	At1g74310	GO:0009941,chloroplast envelope; GO:0009570,chloroplast stroma; GO:0005737,cytoplasm; GO:0005829,cytosol; GO:0005634,nucleus; GO:0005524,ATP binding; GO:0016887,ATPase activity; GO:0034605,cellular response to heat; GO:0071456,cellular response to hypoxia; GO:0045727,positive regulation of translation; GO:0043335,protein unfolding; GO:0009408,response to heat; GO:0000166,nucleotide binding; GO:00…	PF07724.14:AAA domain (Cdc48 subfamily)	--	--	--
Sch000025068	204.85	222.16	212.47	151.49	134.26	133.12	4028	4090	4379	2475	2518	2541	3312.45	4049.84	2575.06	-0.65401	1.64207e-25	3.17969e-23	down	HiC_scaffold_6	30727039	30727992	+	Sch000025068	--	K00020 3-hydroxyisobutyrate dehydrogenase [EC:1.1.1.31] | (GenBank) 6-phosphogluconate dehydrogenase-like protein (A)	ko00280: Valine, leucine and isoleucine degradation; ko01100: Metabolic pathways	XP_011083391.2	PHI1_TOBAC RecName: Full=Protein PHOSPHATE-INDUCED 1 {ECO:0000303|PubMed:10189698}; Flags: Precursor;	At4g08950	GO:0048046,apoplast; GO:0005615,extracellular space; GO:0005575,cellular_component; GO:0005576,extracellular region; GO:0044421,extracellular region part	PF04674.12:Phosphate-induced protein 1 conserved region	--	--	--
Sch000001681	236.71	248.22	224.33	170.91	154.63	161.52	8065	7918	8011	4838	5025	5342	6485.81	7784.26	5187.36	-0.585711	2.20712e-25	4.23464e-23	down	HiC_scaffold_1	47923851	47925749	+	Sch000001681	--	K00679 phospholipid:diacylglycerol acyltransferase [EC:2.3.1.158] | (RefSeq) hypothetical protein (A)	ko00561: Glycerolipid metabolism; ko01100: Metabolic pathways	XP_020547271.1	GDL82_ARATH RecName: Full=GDSL esterase/lipase At5g45670; EC=3.1.1.-; AltName: Full=Extracellular lipase At5g45670; Flags: Precursor;	At5g45670	GO:0005576,extracellular region; GO:0016788,hydrolase activity, acting on ester bonds; GO:0016042,lipid catabolic process; GO:0003674,molecular_function; GO:0003824,catalytic activity; GO:0016787,hydrolase activity; GO:0008152,metabolic process; GO:0006629,lipid metabolic process; GO:0008150,biological_process; GO:0009056,catabolic process; GO:0044238,primary metabolic process; GO:0071704,organic…	PF00657.22:GDSL-like Lipase/Acylhydrolase	--	--	--
Sch000007210	221.71	221.99	202.96	153.75	141.91	147.14	6937	6503	6656	3997	4235	4469	5424.97	6518.85	4331.08	-0.590009	3.29088e-25	6.25656e-23	down	HiC_scaffold_2	79739246	79743090	-	Sch000007210	--	K01580 glutamate decarboxylase [EC:4.1.1.15] | (RefSeq) glutamate decarboxylase (A)	ko00250: Alanine, aspartate and glutamate metabolism; ko00410: beta-Alanine metabolism; ko00430: Taurine and hypotaurine metabolism; ko00650: Butanoate metabolism; ko01100: Metabolic pathways; ko01110: Biosynthesis of secondary metabolites	XP_011085900.1	DCE_PETHY RecName: Full=Glutamate decarboxylase; Short=GAD; EC=4.1.1.15;	At5g17330	GO:0005516,calmodulin binding; GO:0004351,glutamate decarboxylase activity; GO:0030170,pyridoxal phosphate binding; GO:0006536,glutamate metabolic process; GO:0005515,protein binding; GO:0003674,molecular_function; GO:0005488,binding; GO:0003824,catalytic activity; GO:0016829,lyase activity; GO:0016830,carbon-carbon lyase activity; GO:0016831,carboxy-lyase activity; GO:0008144,drug binding; GO:00…	PF00282.19:Pyridoxal-dependent decarboxylase conserved domain	--	--	--
Sch000005315	445.72	455.26	421.35	298.29	306.86	327.77	13569	12976	13445	7545	8910	9686	10923.5	12968.8	8878.27	-0.546432	6.30395e-25	1.1877e-22	down	HiC_scaffold_2	94181675	94184356	+	Sch000005315	--	K10523 speckle-type POZ protein | (RefSeq) BTB/POZ domain-containing protein At1g55760-like isoform X1 (A)	--	PIN27034.1	BT1_ARATH RecName: Full=BTB/POZ and TAZ domain-containing protein 1; AltName: Full=BTB and TAZ domain protein 1;	At5g63160	GO:0005737,cytoplasm; GO:0005634,nucleus; GO:0005516,calmodulin binding; GO:0046872,metal ion binding; GO:0009553,embryo sac development; GO:0009555,pollen development; GO:0016567,protein ubiquitination; GO:0006355,regulation of transcription, DNA-templated; GO:0009733,response to auxin; GO:0042542,response to hydrogen peroxide; GO:0009751,response to salicylic acid; GO:0005515,protein binding; G…	PF00651.31:BTB/POZ domain	TAZ	TR	TAZ
Sch000001726	138.91	144.47	145.88	214.7	208.7	214.61	3118	3036	3432	4004	4468	4676	3790.34	3103.61	4477.07	0.528468	7.54566e-25	1.40895e-22	up	HiC_scaffold_1	27774671	27776924	-	Sch000001726	--	K13379 reversibly glycosylated polypeptide / UDP-arabinopyranose mutase [EC:2.4.1.- 5.4.99.30] | (RefSeq) alpha-1,4-glucan-protein synthase [UDP-forming] 1-like (A)	ko00520: Amino sugar and nucleotide sugar metabolism; ko01100: Metabolic pathways	PIN20342.1	RGP2_SOLTU RecName: Full=Probable UDP-arabinopyranose mutase 2 {ECO:0000305}; EC=5.4.99.30 {ECO:0000250|UniProtKB:Q8H8T0}; AltName: Full=Reversibly glycosylated polypeptide 2 {ECO:0000303|PubMed:10580281}; Short=RGP2 {ECO:0000303|PubMed:10580281}; AltName: Full=UDP-L-arabinose mutase 2 {ECO:0000305}; AltName: Full=UDP-glucose:protein transglucosylase 2 {ECO:0000303|PubMed:10580281}; Short=UPTG 2 …	At3g02230	GO:0005618,cell wall; GO:0005829,cytosol; GO:0005576,extracellular region; GO:0005794,Golgi apparatus; GO:0009506,plasmodesma; GO:0052691,UDP-arabinopyranose mutase activity; GO:0071555,cell wall organization; GO:0030244,cellulose biosynthetic process; GO:0009832,plant-type cell wall biogenesis; GO:0006486,protein glycosylation; GO:0033356,UDP-L-arabinose metabolic process; GO:0003674,molecular_f…	PF03214.13:Reversibly glycosylated polypeptide	--	--	--
Sch000003836	56.91	57.65	64.43	106.26	106.06	93.64	2095	1987	2486	3250	3724	3346	2822.74	2122.53	3522.94	0.730276	1.10591e-24	2.04672e-22	up	HiC_scaffold_1	134677279	134680408	+	Sch000003836	--	K00457 4-hydroxyphenylpyruvate dioxygenase [EC:1.13.11.27] | (RefSeq) 4-hydroxyphenylpyruvate dioxygenase (A)	ko00130: Ubiquinone and other terpenoid-quinone biosynthesis; ko00350: Tyrosine metabolism; ko00360: Phenylalanine metabolism; ko01100: Metabolic pathways; ko01240: Biosynthesis of cofactors	Q9ARF9.1	HPPD_PLESU RecName: Full=4-hydroxyphenylpyruvate dioxygenase; EC=1.13.11.27; AltName: Full=4-hydroxyphenylpyruvic acid oxidase; Short=4HPPD; Short=HPD; Short=HPPDase;	At1g06570	GO:0005737,cytoplasm; GO:0003868,4-hydroxyphenylpyruvate dioxygenase activity; GO:0046872,metal ion binding; GO:0006559,L-phenylalanine catabolic process; GO:0006572,tyrosine catabolic process; GO:0003674,molecular_function; GO:0003824,catalytic activity; GO:0016491,oxidoreductase activity; GO:0016701,oxidoreductase activity, acting on single donors with incorporation of molecular oxygen; GO:0016…	PF00903.25:Glyoxalase/Bleomycin resistance protein/Dioxygenase superfamily	--	--	--
Sch000022461	14.24	13.85	15.35	8.08	6.04	7.16	762	694	861	359	308	372	552.295	748.98	355.609	-1.07779	2.39336e-24	4.35238e-22	down	HiC_scaffold_5	29021593	29026509	+	Sch000022461	--	K13416 brassinosteroid insensitive 1-associated receptor kinase 1 [EC:2.7.10.1 2.7.11.1] | (RefSeq) dual specificity protein kinase zakA-like (A)	ko04016: MAPK signaling pathway - plant; ko04075: Plant hormone signal transduction; ko04626: Plant-pathogen interaction	OWM63581.1	BAK1_ORYSI RecName: Full=LRR receptor kinase BAK1 {ECO:0000305}; EC=2.7.11.1 {ECO:0000305}; AltName: Full=BRI1-associated receptor kinase 1 homolog {ECO:0000305}; AltName: Full=Benzothiadiazole-induced SERK1 {ECO:0000305}; AltName: Full=Somatic embryogenesis receptor kinase 1 {ECO:0000305}; Flags: Precursor;	At4g33430	GO:0016021,integral component of membrane; GO:0005886,plasma membrane; GO:0005524,ATP binding; GO:0042803,protein homodimerization activity; GO:0106310,NA; GO:0106311,NA; GO:0009742,brassinosteroid mediated signaling pathway; GO:0009729,detection of brassinosteroid stimulus; GO:0000166,nucleotide binding; GO:0003674,molecular_function; GO:0005488,binding; GO:0008144,drug binding; GO:0017076,purin…	PF00069.25:Protein kinase domain	--	--	--
Sch000026589	27.87	31.75	30.87	47.58	47.19	50.31	1740	1856	2020	2468	2810	3049	2325.28	1819.19	2831.37	0.638475	2.57556e-24	4.64333e-22	up	HiC_scaffold_6	28536185	28541486	+	Sch000026589	--	K12309 beta-galactosidase [EC:3.2.1.23] | (RefSeq) beta-galactosidase 2 (A)	ko00052: Galactose metabolism; ko00511: Other glycan degradation; ko00531: Glycosaminoglycan degradation; ko00600: Sphingolipid metabolism; ko00604: Glycosphingolipid biosynthesis - ganglio series; ko01100: Metabolic pathways	PIN17264.1	BGAL_MALDO RecName: Full=Beta-galactosidase; EC=3.2.1.23; AltName: Full=Acid beta-galactosidase; Short=Lactase; AltName: Full=Exo-(1-->4)-beta-D-galactanase; Flags: Precursor;	At3g13750	GO:0048046,apoplast; GO:0004565,beta-galactosidase activity; GO:0005975,carbohydrate metabolic process; GO:0003674,molecular_function; GO:0003824,catalytic activity; GO:0004553,hydrolase activity, hydrolyzing O-glycosyl compounds; GO:0015925,galactosidase activity; GO:0016787,hydrolase activity; GO:0016798,hydrolase activity, acting on glycosyl bonds; GO:0008152,metabolic process; GO:0008150,biol…	PF01301.19:Glycosyl hydrolases family 35	--	--	--
novel.1809	271.68	304.97	273.43	472.28	434.01	433.87	3315	3484	3497	4788	5051	5139	4226.42	3340.36	5112.47	0.613972	3.10347e-24	5.54726e-22	up	HiC_scaffold_3	99863729	99864411	-	--	--	--	--	--	--	--	--	--	--	--	--
Sch000013017	78.9	89.48	82.71	50.45	50.06	52.55	1327	1409	1458	705	803	858	1082.32	1359.87	804.766	-0.756169	4.83814e-24	8.57458e-22	down	HiC_scaffold_3	60636450	60637265	-	Sch000013017	--	--	--	XP_011080512.1	NHL13_ARATH RecName: Full=NDR1/HIN1-like protein 13 {ECO:0000303|PubMed:26206852};	At2g27080	GO:0016021,integral component of membrane; GO:0005886,plasma membrane; GO:0009506,plasmodesma; GO:0042742,defense response to bacterium; GO:0006952,defense response; GO:0006950,response to stress; GO:0008150,biological_process; GO:0009605,response to external stimulus; GO:0009607,response to biotic stimulus; GO:0051707,response to other organism; GO:0009617,response to bacterium; GO:0043207,respo…	PF03168.13:Late embryogenesis abundant protein	--	--	--
Sch000004370	76.13	85.06	69	46.31	43.04	47.44	2040	2134	1938	1031	1100	1234	1566.09	1986.56	1145.62	-0.793617	6.1603e-24	1.08261e-21	down	HiC_scaffold_1	124886279	124887804	+	Sch000004370	--	K13459 disease resistance protein RPS2 | (RefSeq) probable disease resistance protein At5g63020 (A)	ko04626: Plant-pathogen interaction	PIN25609.1	PIK1_ORYSJ RecName: Full=Disease resistance protein Pik-1 {ECO:0000305}; AltName: Full=Pik-1 blast resistance protein {ECO:0000312|EMBL:ADZ48537.1};	At4g05030	GO:0043531,ADP binding; GO:0005524,ATP binding; GO:0042742,defense response to bacterium; GO:0002758,innate immune response-activating signal transduction; GO:0009626,plant-type hypersensitive response; GO:0000166,nucleotide binding; GO:0003674,molecular_function; GO:0005488,binding; GO:0017076,purine nucleotide binding; GO:0030554,adenyl nucleotide binding; GO:0032553,ribonucleotide binding; GO:…	--	--	--	--
Sch000022803	13.44	16.73	12.54	38.69	40.69	37.28	133	155	130	318	384	358	248.511	136.04	360.981	1.41083	8.70113e-24	1.51124e-21	up	HiC_scaffold_5	93429898	93430377	-	Sch000022803	--	K13993 HSP20 family protein | (RefSeq) 18.2 kDa class I heat shock protein (A)	ko04141: Protein processing in endoplasmic reticulum	XP_012840062.1	HSP12_MEDSA RecName: Full=18.2 kDa class I heat shock protein;	At5g59720	GO:0005737,cytoplasm; GO:0005622,intracellular; GO:0005575,cellular_component; GO:0005623,cell; GO:0044424,intracellular part; GO:0044464,cell part	PF00011.21:Hsp20/alpha crystallin family	--	--	--
Sch000015978	267.34	265.68	249.61	180.98	186.44	193.53	10767	10018	10537	6056	7162	7566	8609.32	10155.5	7063.1	-0.523633	8.74382e-24	1.51124e-21	down	HiC_scaffold_4	79810106	79813058	-	Sch000015978	--	K02303 uroporphyrin-III C-methyltransferase [EC:2.1.1.107] | (RefSeq) uncharacterized protein LOC105168741 isoform X2 (A)	ko00860: Porphyrin and chlorophyll metabolism; ko01100: Metabolic pathways; ko01110: Biosynthesis of secondary metabolites; ko01240: Biosynthesis of cofactors	XP_011087190.1	UPM1_ARATH RecName: Full=S-adenosyl-L-methionine-dependent uroporphyrinogen III methyltransferase, chloroplastic {ECO:0000303|PubMed:29472934, ECO:0000303|PubMed:9006913}; Short=Urophorphyrin III methylase {ECO:0000303|PubMed:29472934, ECO:0000303|PubMed:9006913}; EC=2.1.1.107 {ECO:0000269|PubMed:9006913}; AltName: Full=Urophorphyrin methylase 1 {ECO:0000303|PubMed:29472934, ECO:0000303|PubMed:90…	At5g40850	GO:0009507,chloroplast; GO:0004851,uroporphyrin-III C-methyltransferase activity; GO:0032259,methylation; GO:1902326,positive regulation of chlorophyll biosynthetic process; GO:0090352,regulation of nitrate assimilation; GO:1900058,regulation of sulfate assimilation; GO:0009416,response to light stimulus; GO:0019354,siroheme biosynthetic process; GO:0003674,molecular_function; GO:0003824,catalyti…	PF00590.20:Tetrapyrrole (Corrin/Porphyrin) Methylases	--	--	--
Sch000018619	93.15	92.02	90.73	135.01	131.77	136.88	3938	3642	4020	4742	5313	5617	4546.22	3757.81	5334.63	0.505541	8.98887e-24	1.54085e-21	up	HiC_scaffold_4	40794622	40799373	+	Sch000018619	--	K00261 glutamate dehydrogenase (NAD(P)+) [EC:1.4.1.3] | (RefSeq) glutamate dehydrogenase A (A)	ko00220: Arginine biosynthesis; ko00250: Alanine, aspartate and glutamate metabolism; ko00910: Nitrogen metabolism; ko01100: Metabolic pathways; ko01200: Carbon metabolism	XP_012858687.1	DHEA_NICPL RecName: Full=Glutamate dehydrogenase A; Short=GDH A; EC=1.4.1.3;	At5g07440	GO:0004352,glutamate dehydrogenase (NAD+) activity; GO:0004354,glutamate dehydrogenase (NADP+) activity; GO:0006520,cellular amino acid metabolic process; GO:0003674,molecular_function; GO:0003824,catalytic activity; GO:0004353,glutamate dehydrogenase [NAD(P)+] activity; GO:0016491,oxidoreductase activity; GO:0016638,oxidoreductase activity, acting on the CH-NH2 group of donors; GO:0016639,oxidor…	PF00208.21:Glutamate/Leucine/Phenylalanine/Valine dehydrogenase	--	--	--
Sch000012460	21.4	19.82	21.11	36.35	38.68	34.5	917	795	948	1294	1581	1435	1164.35	860.619	1468.07	0.769964	4.66416e-23	7.93021e-21	up	HiC_scaffold_3	77355609	77359550	-	Sch000012460	--	K17756 long-chain-alcohol oxidase [EC:1.1.3.20] | (RefSeq) long-chain-alcohol oxidase FAO2-like (A)	--	EYU46421.1	FAO2_LOTJA RecName: Full=Long-chain-alcohol oxidase FAO2; EC=1.1.3.20; AltName: Full=Long-chain fatty alcohol oxidase 2;	At3g23410	GO:0016021,integral component of membrane; GO:0050660,flavin adenine dinucleotide binding; GO:0046577,long-chain-alcohol oxidase activity; GO:0000166,nucleotide binding; GO:0003674,molecular_function; GO:0005488,binding; GO:0036094,small molecule binding; GO:0043167,ion binding; GO:0043168,anion binding; GO:0048037,cofactor binding; GO:0050662,coenzyme binding; GO:0097159,organic cyclic compound …	PF00732.19:GMC oxidoreductase	--	--	--
Sch000014524	0.58	1.04	0.89	6.36	6.01	5.4	13	22	21	119	129	118	71.6429	18.1734	125.112	2.78386	4.79232e-23	8.08241e-21	up	HiC_scaffold_3	30883338	30884986	-	Sch000014524	--	--	--	XP_011070830.1	--	At1g13310	--	PF03097.18:BRO1-like domain	--	--	--
Sch000002683	43.6	43.13	42.52	65.46	64.96	65.97	2020	1871	2065	2520	2871	2967	2387.21	1929.44	2844.98	0.560312	5.4532e-23	9.12342e-21	up	HiC_scaffold_1	136108998	136112216	+	Sch000002683	--	K03884 NADH-ubiquinone oxidoreductase chain 6 [EC:7.1.1.2] | (RefSeq) uncharacterized protein LOC109243048 (A)	ko00190: Oxidative phosphorylation; ko01100: Metabolic pathways	XP_011071359.1	INVC_ARATH RecName: Full=Alkaline/neutral invertase C, mitochondrial {ECO:0000305}; Short=A/N-INVC {ECO:0000303|PubMed:21441406}; EC=3.2.1.26 {ECO:0000269|PubMed:23135328}; Flags: Precursor;	At1g56560	GO:0005739,mitochondrion; GO:0033926,glycopeptide alpha-N-acetylgalactosaminidase activity; GO:0004575,sucrose alpha-glucosidase activity; GO:0007623,circadian rhythm; GO:0010029,regulation of seed germination; GO:0048510,regulation of timing of transition from vegetative to reproductive phase; GO:0005987,sucrose catabolic process; GO:0003674,molecular_function; GO:0003824,catalytic activity; GO:…	PF12899.7:Alkaline and neutral invertase	--	--	--
Sch000017577	117.07	119.66	113.02	79.61	76.86	73.9	2092	2002	2117	1182	1310	1282	1650.39	2013.48	1287.29	-0.645852	6.8869e-23	1.14306e-20	down	HiC_scaffold_4	105381355	105382221	+	Sch000017577	--	K09422 transcription factor MYB, plant | (RefSeq) transcription factor MYB44-like (A)	--	XP_012851720.1	MYB73_ARATH RecName: Full=Transcription factor MYB73 {ECO:0000303|PubMed:11597504}; AltName: Full=Myb-related protein 73 {ECO:0000303|PubMed:11597504}; Short=AtMYB73 {ECO:0000303|PubMed:11597504};	At4g37260	GO:0005634,nucleus; GO:0003700,DNA-binding transcription factor activity; GO:0000981,DNA-binding transcription factor activity, RNA polymerase II-specific; GO:0000978,RNA polymerase II proximal promoter sequence-specific DNA binding; GO:0000976,transcription regulatory region sequence-specific DNA binding; GO:0019760,glucosinolate metabolic process; GO:1901001,negative regulation of response to s…	PF00249.31:Myb-like DNA-binding domain	MYB	TF	MYB->MYB
Sch000010606	863.25	1040.84	884.89	592.62	605.83	611.7	3950	4459	4244	2253	2644	2717	3349.17	4108.64	2589.7	-0.665449	8.94076e-23	1.47227e-20	down	HiC_scaffold_3	40329910	40330131	-	Sch000010606	--	--	--	PIN22916.1	--	At1g32920	--	--	--	--	--
novel.774	0.28	0.39	0.62	4.39	4.08	5.55	7	9	16	90	96	133	59.1582	10.2558	108.061	3.38779	9.71981e-23	1.58805e-20	up	HiC_scaffold_2	20334567	20336089	+	--	--	--	--	--	--	--	--	--	--	--	--
Sch000014090	4.37	4.17	4	9.94	9.91	9.6	197	176	189	372	426	420	298.564	182.165	414.962	1.1879	1.0658e-22	1.72783e-20	up	HiC_scaffold_3	15050467	15055395	-	Sch000014090	--	K14638 solute carrier family 15 (peptide/histidine transporter), member 3/4 | (RefSeq) protein NRT1/ PTR FAMILY 7.3 (A)	--	XP_011070229.1	PTR14_ARATH RecName: Full=Protein NRT1/ PTR FAMILY 7.3; Short=AtNPF7.3; AltName: Full=Nitrate transporter 1.5;	At1g32450	GO:0016021,integral component of membrane; GO:0005886,plasma membrane; GO:0015112,nitrate transmembrane transporter activity; GO:0015386,potassium:proton antiporter activity; GO:0015293,symporter activity; GO:0010150,leaf senescence; GO:0015706,nitrate transport; GO:0055075,potassium ion homeostasis; GO:1902600,proton transmembrane transport; GO:0010167,response to nitrate; GO:0003674,molecular_f…	PF00854.21:POT family	--	--	--
Sch000011706	197.55	210.08	197.8	136.65	132.5	149.7	4141	4123	4346	2380	2649	3046	3415.88	4087.81	2743.96	-0.574571	1.33871e-22	2.15357e-20	down	HiC_scaffold_3	78515234	78516476	+	Sch000011706	--	K14484 auxin-responsive protein IAA | (RefSeq) auxin-induced protein 22D-like (A)	ko04075: Plant hormone signal transduction	PIN25819.1	AX22D_VIGRR RecName: Full=Auxin-induced protein 22D; AltName: Full=Indole-3-acetic acid-induced protein ARG13;	At5g43700	GO:0005634,nucleus; GO:0009734,auxin-activated signaling pathway; GO:0006355,regulation of transcription, DNA-templated; GO:0007165,signal transduction; GO:0007154,cell communication; GO:0008150,biological_process; GO:0009719,response to endogenous stimulus; GO:0009725,response to hormone; GO:0009733,response to auxin; GO:0009755,hormone-mediated signaling pathway; GO:0009987,cellular process; GO…	PF02309.16:AUX/IAA family	AUX/IAA	TR	AUX/IAA
Sch000002422	16.19	16.34	17.48	8.58	7.37	8.29	509	481	576	224	221	253	372.308	506.503	238.113	-1.09076	1.79528e-22	2.86601e-20	down	HiC_scaffold_1	31070982	31072639	-	Sch000002422	--	K12135 zinc finger protein CONSTANS | (RefSeq) zinc finger protein CONSTANS-LIKE 2-like (A)	ko04712: Circadian rhythm - plant	PIN22548.1	COL16_ARATH RecName: Full=Zinc finger protein CONSTANS-LIKE 16;	At1g25440	GO:0005634,nucleus; GO:0003700,DNA-binding transcription factor activity; GO:0008270,zinc ion binding; GO:0006355,regulation of transcription, DNA-templated; GO:0140110,transcription regulator activity; GO:0003674,molecular_function; GO:0005488,binding; GO:0046872,metal ion binding; GO:0043167,ion binding; GO:0043169,cation binding; GO:0046914,transition metal ion binding; GO:0008152,metabolic pr…	PF06203.14:CCT motif	C2C2-CO-like	TF	C2C2->C2C2-CO-like
Sch000018991	43.51	46.96	39.72	75.92	74.72	78.16	765	773	732	1109	1253	1334	997.429	737.292	1257.56	0.77157	2.08791e-22	3.30792e-20	up	HiC_scaffold_4	22795241	22797109	-	Sch000018991	--	--	--	PIN13804.1	STEP2_ARATH RecName: Full=Stress enhanced protein 2, chloroplastic {ECO:0000305}; Flags: Precursor;	At2g21970	GO:0009535,chloroplast thylakoid membrane; GO:0016021,integral component of membrane; GO:0009523,photosystem II; GO:0016168,chlorophyll binding; GO:0071486,cellular response to high light intensity; GO:0071492,cellular response to UV-A; GO:0009765,photosynthesis, light harvesting; GO:0009611,response to wounding; GO:0003674,molecular_function; GO:0005488,binding; GO:0043167,ion binding; GO:004316…	PF00504.21:Chlorophyll A-B binding protein	--	--	--
novel.273	174.57	181.54	172.7	126.58	110.66	106.22	3303	3216	3425	1990	1997	1951	2627.52	3223.1	2031.93	-0.666619	2.27929e-22	3.58397e-20	down	HiC_scaffold_1	69813982	69815396	+	--	--	--	--	--	--	--	--	--	--	--	--
Sch000001376	49.76	56.69	51.83	22.13	23.04	22.5	360	384	393	133	159	158	260.909	368.737	153.082	-1.2673	2.34673e-22	3.63572e-20	down	HiC_scaffold_1	129844095	129844445	+	Sch000001376	--	K24345 calcium-binding protein KIC and related proteins | (RefSeq) calcium-binding protein PBP1-like (A)	--	XP_011100425.1	CARP1_ARATH RecName: Full=Calcium-binding protein KRP1 {ECO:0000305}; AltName: Full=KIC-related protein 1 {ECO:0000303|PubMed:14688294};	At4g27280	GO:0005509,calcium ion binding; GO:0071456,cellular response to hypoxia; GO:0009733,response to auxin; GO:0080167,response to karrikin; GO:0003674,molecular_function; GO:0005488,binding; GO:0046872,metal ion binding; GO:0043167,ion binding; GO:0043169,cation binding; GO:0001666,response to hypoxia; GO:0006950,response to stress; GO:0008150,biological_process; GO:0009628,response to abiotic stimul…	PF13833.6:EF-hand domain pair	--	--	--
Sch000026595	15.91	16.51	16.14	28.16	28.68	29.78	555	539	590	816	954	1008	744.968	545.552	944.385	0.79227	2.34697e-22	3.63572e-20	up	HiC_scaffold_6	72643987	72645793	+	Sch000026595	--	K20617 cytochrome P450 family 71 subfamily A | (RefSeq) cytochrome P450 71A1-like (A)	--	XP_012829227.1	C71A8_MENPI RecName: Full=Cytochrome P450 71A8; EC=1.14.-.-;	At2g30750	GO:0016021,integral component of membrane; GO:0020037,heme binding; GO:0005506,iron ion binding; GO:0004497,monooxygenase activity; GO:0016705,oxidoreductase activity, acting on paired donors, with incorporation or reduction of molecular oxygen; GO:0003674,molecular_function; GO:0005488,binding; GO:0046906,tetrapyrrole binding; GO:0048037,cofactor binding; GO:0097159,organic cyclic compound bindi…	PF00067.22:Cytochrome P450	--	--	--
novel.1006	4.9	6.76	4.54	16.29	16.08	14.9	106	137	103	293	332	313	216.404	112.822	319.987	1.50747	3.12625e-22	4.80729e-20	up	HiC_scaffold_2	99432795	99433844	.	--	--	--	--	PIN08733.1	--	At3g45210	--	PF04520.13:Senescence regulator	--	--	--
novel.452	5.6	5.51	5.28	1.38	1.63	1.45	191	176	189	39	53	48	113.873	180.208	47.5372	-1.92005	9.50914e-22	1.45157e-19	down	HiC_scaffold_1	133515269	133516924	-	--	--	K13495 cis-zeatin O-glucosyltransferase [EC:2.4.1.215] | (RefSeq) zeatin O-glucosyltransferase-like (A)	ko00908: Zeatin biosynthesis	EYU20761.1	ZOX_PHAVU RecName: Full=Zeatin O-xylosyltransferase; EC=2.4.2.40; AltName: Full=Zeatin O-beta-D-xylosyltransferase;	At5g26310	GO:0050404,zeatin O-beta-D-xylosyltransferase activity; GO:0009690,cytokinin metabolic process; GO:0006486,protein glycosylation; GO:0003674,molecular_function; GO:0003824,catalytic activity; GO:0008194,UDP-glycosyltransferase activity; GO:0016740,transferase activity; GO:0016757,transferase activity, transferring glycosyl groups; GO:0016763,transferase activity, transferring pentosyl groups; GO:…	PF00201.18:UDP-glucoronosyl and UDP-glucosyl transferase	--	--	--
Sch000006792	125.91	170.76	120.79	59.51	49.9	64.97	545	692	548	214	206	273	408.634	581.508	235.761	-1.30109	9.85323e-22	1.49319e-19	down	HiC_scaffold_2	5147372	5147581	+	Sch000006792	--	--	--	PIM97654.1	--	--	--	--	--	--	--
Sch000002866	28.01	32.23	26.46	10.98	11.84	10.24	310	334	307	101	125	110	211.75	309.022	114.478	-1.43206	1.0308e-21	1.55088e-19	down	HiC_scaffold_1	2680250	2681531	+	Sch000002866	--	K09422 transcription factor MYB, plant | (RefSeq) transcription factor MYB14 (A)	--	AGN52074.1	MYB14_ARATH RecName: Full=Transcription factor MYB14 {ECO:0000303|PubMed:9839469}; AltName: Full=Myb-related protein 14 {ECO:0000303|PubMed:9839469}; Short=AtMYB14 {ECO:0000303|PubMed:9839469}; Short=MYB14At {ECO:0000303|PubMed:9839469};	At2g31180	GO:0005634,nucleus; GO:0003700,DNA-binding transcription factor activity; GO:0000976,transcription regulatory region sequence-specific DNA binding; GO:0045893,positive regulation of transcription, DNA-templated; GO:0009409,response to cold; GO:0050826,response to freezing; GO:0140110,transcription regulator activity; GO:0003674,molecular_function; GO:0001067,regulatory region nucleic acid binding…	PF00249.31:Myb-like DNA-binding domain	MYB-related	TF	MYB->MYB-related
Sch000022478	3.61	4.9	6.46	26.96	19.82	20.49	33	42	62	205	173	182	118.244	44.0837	192.405	2.11844	1.04963e-21	1.56792e-19	up	HiC_scaffold_5	603682	604125	-	Sch000022478	--	K13993 HSP20 family protein | (RefSeq) 17.3 kDa class I heat shock protein-like (A)	ko04141: Protein processing in endoplasmic reticulum	XP_011084988.1	HSP11_DAUCA RecName: Full=17.8 kDa class I heat shock protein; AltName: Full=Clone DCHSP17.7;	At3g46230	GO:0005737,cytoplasm; GO:0005622,intracellular; GO:0005575,cellular_component; GO:0005623,cell; GO:0044424,intracellular part; GO:0044464,cell part	PF00011.21:Hsp20/alpha crystallin family	--	--	--
Sch000025432	87.55	90.44	78.67	56.43	55.68	54.11	2252	2178	2121	1206	1366	1351	1731.86	2126.83	1336.9	-0.669688	1.65268e-21	2.45124e-19	down	HiC_scaffold_6	90426854	90428101	-	Sch000025432	--	K10260 F-box and WD-40 domain protein 7 | (RefSeq) WD40/YVTN repeat-like-containing domain (A)	ko04120: Ubiquitin mediated proteolysis	XP_011088242.1	PUB26_ARATH RecName: Full=U-box domain-containing protein 26; EC=2.3.2.27; AltName: Full=Plant U-box protein 26; AltName: Full=RING-type E3 ubiquitin transferase PUB26 {ECO:0000305};	At1g49780	GO:0061630,ubiquitin protein ligase activity; GO:0098542,defense response to other organism; GO:0016567,protein ubiquitination; GO:0003674,molecular_function; GO:0003824,catalytic activity; GO:0004842,ubiquitin-protein transferase activity; GO:0016740,transferase activity; GO:0019787,ubiquitin-like protein transferase activity; GO:0061659,ubiquitin-like protein ligase activity; GO:0140096,catalyt…	PF04564.15:U-box domain	--	--	--
Sch000021888	3.87	4.81	5.32	11.01	10.94	11.2	166	193	239	392	447	466	318.644	193.178	444.11	1.19966	1.6933e-21	2.49381e-19	up	HiC_scaffold_5	87548559	87552739	-	Sch000021888	--	K08472 mlo protein | (RefSeq) MLO-like protein 12 (A)	--	PIN11990.1	MLO6_ARATH RecName: Full=MLO-like protein 6; Short=AtMlo6;	At1g61560	GO:0016021,integral component of membrane; GO:0005886,plasma membrane; GO:0005516,calmodulin binding; GO:0050832,defense response to fungus; GO:0005515,protein binding; GO:0003674,molecular_function; GO:0005488,binding; GO:0006952,defense response; GO:0006950,response to stress; GO:0008150,biological_process; GO:0009605,response to external stimulus; GO:0009607,response to biotic stimulus; GO:005…	PF03094.15:Mlo family	--	--	--
Sch000016362	96.78	97.67	108.92	70.57	65.77	63.19	2717	2567	3205	1646	1761	1722	2247.47	2743.47	1751.46	-0.648543	4.25925e-21	6.18568e-19	down	HiC_scaffold_4	43006592	43008827	+	Sch000016362	--	K16225 probable WRKY transcription factor 52 | (RefSeq) disease resistance protein RRS1-like (A)	ko04626: Plant-pathogen interaction	AKA27873.1	WRK70_SOLLC RecName: Full=WRKY DNA-binding transcription factor 70 {ECO:0000303|PubMed:21898085}; Short=SlWRKY70 {ECO:0000303|PubMed:21898085};	At3g56400	GO:0005634,nucleus; GO:0003700,DNA-binding transcription factor activity; GO:0043565,sequence-specific DNA binding; GO:0002215,defense response to nematode; GO:2000068,regulation of defense response to insect; GO:0009625,response to insect; GO:0009753,response to jasmonic acid; GO:0009624,response to nematode; GO:0009751,response to salicylic acid; GO:0140110,transcription regulator activity; GO:…	PF03106.15:WRKY DNA -binding domain	WRKY	TF	WRKY
novel.889	4.91	6.95	5.94	0.1	0	0.12	123	163	156	2	0	3	72.5925	143.478	1.70747	-6.39663	4.41969e-21	6.37442e-19	down	HiC_scaffold_2	74731761	74733053	+	--	--	K01963 acetyl-CoA carboxylase carboxyl transferase subunit beta [EC:6.4.1.2 2.1.3.15] | (RefSeq) uncharacterized protein LOC109823134 (A)	ko00061: Fatty acid biosynthesis; ko00620: Pyruvate metabolism; ko00640: Propanoate metabolism; ko01100: Metabolic pathways; ko01110: Biosynthesis of secondary metabolites; ko01200: Carbon metabolism; ko01212: Fatty acid metabolism	XP_022844936.1	--	--	--	--	--	--	--
Sch000007939	49.32	55.83	41.95	22.72	26.3	24.01	802	850	715	307	408	379	570.942	770.368	371.516	-1.05	4.52291e-21	6.4786e-19	down	HiC_scaffold_2	117279160	117279948	+	Sch000007939	--	--	--	PIN01528.1	Y1607_ARATH RecName: Full=Uncharacterized protein At1g76070;	At1g76070	GO:0005886,plasma membrane; GO:0005575,cellular_component; GO:0016020,membrane; GO:0005623,cell; GO:0044464,cell part; GO:0071944,cell periphery	--	--	--	--
Sch000025359	7.88	8.51	5.24	20.52	17.47	21.89	182	184	127	394	385	491	296.618	160.979	432.257	1.4288	5.91153e-21	8.41006e-19	up	HiC_scaffold_6	58837340	58839055	-	Sch000025359	--	K20728 vegetative storage protein 2 | (RefSeq) vegetative storage protein 2-like (A)	ko04016: MAPK signaling pathway - plant	XP_022842627.1	PPA1_SOLLC RecName: Full=Acid phosphatase 1; EC=3.1.3.2; AltName: Full=Apase-1(1); Flags: Precursor;	At5g51260	GO:0003993,acid phosphatase activity; GO:0003674,molecular_function; GO:0003824,catalytic activity; GO:0016787,hydrolase activity; GO:0016788,hydrolase activity, acting on ester bonds; GO:0016791,phosphatase activity; GO:0042578,phosphoric ester hydrolase activity	PF03767.14:HAD superfamily, subfamily IIIB (Acid phosphatase)	--	--	--
Sch000027711	129.57	120.76	135.39	204.16	209.76	188.03	4623	4034	5063	6052	7138	6512	5576.05	4434.66	6717.45	0.598759	7.79467e-21	1.10142e-18	up	HiC_scaffold_6	47114300	47117852	-	Sch000027711	--	K03283 heat shock 70kDa protein 1/2/6/8 | (RefSeq) heat shock cognate 70 kDa protein 2-like (A)	ko03040: Spliceosome; ko04141: Protein processing in endoplasmic reticulum; ko04144: Endocytosis	XP_011091460.1	HS704_ARATH RecName: Full=Heat shock 70 kDa protein 4 {ECO:0000303|PubMed:11599561}; AltName: Full=Heat shock cognate 70 kDa protein 4 {ECO:0000303|PubMed:11402207}; AltName: Full=Heat shock cognate protein 70-4 {ECO:0000303|PubMed:11402207}; Short=AtHsc70-4 {ECO:0000303|PubMed:11402207}; AltName: Full=Heat shock protein 70-4 {ECO:0000303|PubMed:11599561}; Short=AtHsp70-4 {ECO:0000303|PubMed:1159…	At3g12580	GO:0005618,cell wall; GO:0005737,cytoplasm; GO:0005829,cytosol; GO:0005794,Golgi apparatus; GO:0005739,mitochondrion; GO:0005634,nucleus; GO:0005886,plasma membrane; GO:0005774,vacuolar membrane; GO:0005524,ATP binding; GO:0016887,ATPase activity; GO:0031072,heat shock protein binding; GO:0051787,misfolded protein binding; GO:0044183,protein binding involved in protein folding; GO:0031625,ubiquit…	PF00012.20:Hsp70 protein	--	--	--
Sch000006010	297.35	314.2	275.37	211.02	208.33	208.54	5902	5839	5729	3480	3944	4018	4783.71	5670.79	3896.62	-0.541162	8.94683e-21	1.25574e-18	down	HiC_scaffold_2	5954356	5955318	+	Sch000006010	--	K09422 transcription factor MYB, plant | (RefSeq) transcription factor MYB44-like (A)	--	AGN52031.1	MYB73_ARATH RecName: Full=Transcription factor MYB73 {ECO:0000303|PubMed:11597504}; AltName: Full=Myb-related protein 73 {ECO:0000303|PubMed:11597504}; Short=AtMYB73 {ECO:0000303|PubMed:11597504};	At4g37260	GO:0005634,nucleus; GO:0003700,DNA-binding transcription factor activity; GO:0000981,DNA-binding transcription factor activity, RNA polymerase II-specific; GO:0000978,RNA polymerase II proximal promoter sequence-specific DNA binding; GO:0000976,transcription regulatory region sequence-specific DNA binding; GO:0019760,glucosinolate metabolic process; GO:1901001,negative regulation of response to s…	PF00249.31:Myb-like DNA-binding domain	MYB	TF	MYB->MYB
Sch000014374	29.96	29.72	30.58	54.71	57.47	47.6	870	808	931	1320	1592	1342	1148.16	844.5	1451.82	0.780974	1.05856e-20	1.47584e-18	up	HiC_scaffold_3	87236885	87238395	-	Sch000014374	--	K12135 zinc finger protein CONSTANS | (RefSeq) zinc finger protein CONSTANS-LIKE 2-like (A)	ko04712: Circadian rhythm - plant	PIN16427.1	COL5_ARATH RecName: Full=Zinc finger protein CONSTANS-LIKE 5;	At5g57660	GO:0005634,nucleus; GO:0003700,DNA-binding transcription factor activity; GO:0000976,transcription regulatory region sequence-specific DNA binding; GO:0008270,zinc ion binding; GO:0009909,regulation of flower development; GO:0006355,regulation of transcription, DNA-templated; GO:0140110,transcription regulator activity; GO:0003674,molecular_function; GO:0001067,regulatory region nucleic acid bind…	PF06203.14:CCT motif	C2C2-CO-like	TF	C2C2->C2C2-CO-like
novel.2276	1.97	2.35	2.1	0.86	0.67	0.68	231	257	258	84	75	77	161.49	242.003	80.9772	-1.58473	1.4358e-20	1.98854e-18	down	HiC_scaffold_4	72886400	72892075	+	--	--	--	--	--	--	--	--	--	--	--	--
Sch000013005	499.26	546.6	486.96	370.27	354.92	346.84	4075	4177	4166	2511	2763	2748	3382.68	4029.46	2735.91	-0.558698	1.66905e-20	2.29637e-18	down	HiC_scaffold_3	56216192	56216587	+	Sch000013005	--	K24345 calcium-binding protein KIC and related proteins | (RefSeq) calcium-binding protein KIC-like (A)	--	PIN24531.1	KIC_ARATH RecName: Full=Calcium-binding protein KIC {ECO:0000303|PubMed:14688294}; AltName: Full=KCBP-interacting calcium-binding protein {ECO:0000303|PubMed:14688294};	At2g46600	GO:0005509,calcium ion binding; GO:0010091,trichome branching; GO:0003674,molecular_function; GO:0005488,binding; GO:0046872,metal ion binding; GO:0043167,ion binding; GO:0043169,cation binding; GO:0000902,cell morphogenesis; GO:0000904,cell morphogenesis involved in differentiation; GO:0009653,anatomical structure morphogenesis; GO:0009888,tissue development; GO:0008150,biological_process; GO:00…	PF13833.6:EF-hand domain pair	--	--	--
Sch000029354	3.9	3.75	3.39	0.74	0.82	0.53	122	135	124	28	29	21	77.7968	130.144	25.4501	-2.35436	2.34314e-20	3.18196e-18	down	HiC_scaffold_6	74446610	74449243	-	Sch000029354	--	K15803 (-)-germacrene D synthase [EC:4.2.3.75] | (RefSeq) vetispiradiene synthase 2-like (A)	ko00909: Sesquiterpenoid and triterpenoid biosynthesis	AGN72800.1	STPS1_SALMI RecName: Full=(-)-5-epieremophilene synthase STPS1; EC=4.2.3.199 {ECO:0000269|PubMed:28487717}; AltName: Full=Sesquiterpene synthase 1 {ECO:0000303|PubMed:28487717}; Short=SmSTPS1 {ECO:0000303|PubMed:28487717};	At5g23960	GO:0000287,magnesium ion binding; GO:0010333,terpene synthase activity; GO:0016106,sesquiterpenoid biosynthetic process; GO:0003674,molecular_function; GO:0005488,binding; GO:0046872,metal ion binding; GO:0043167,ion binding; GO:0043169,cation binding; GO:0003824,catalytic activity; GO:0016829,lyase activity; GO:0016835,carbon-oxygen lyase activity; GO:0016838,carbon-oxygen lyase activity, acting…	PF03936.16:Terpene synthase family, metal binding domain	--	--	--
Sch000024795	9.2	10.24	10.42	4.48	4.52	4.04	331	345	393	134	155	141	246.352	345.997	146.707	-1.23953	3.92883e-20	5.30087e-18	down	HiC_scaffold_6	27638162	27640834	+	Sch000024795	--	--	--	XP_011093657.1	--	At4g29310	--	PF06219.12:Protein of unknown function (DUF1005)	--	--	--
Sch000020445	63.73	62.05	72.91	44.8	44.69	40.54	3972	3621	4763	2320	2657	2453	3262.3	3989.64	2534.95	-0.654945	5.16194e-20	6.91998e-18	down	HiC_scaffold_4	102380479	102383809	-	Sch000020445	--	K06611 stachyose synthetase [EC:2.4.1.67] | (RefSeq) stachyose synthase (A)	ko00052: Galactose metabolism; ko01100: Metabolic pathways	XP_011079533.1	STSYN_PEA RecName: Full=Stachyose synthase; EC=2.4.1.67; AltName: Full=Galactinol--raffinose galactosyltransferase; Flags: Precursor;	At4g01970	GO:0005737,cytoplasm; GO:0047268,galactinol-raffinose galactosyltransferase activity; GO:0009312,oligosaccharide biosynthetic process; GO:0033532,stachyose biosynthetic process; GO:0003674,molecular_function; GO:0003824,catalytic activity; GO:0008378,galactosyltransferase activity; GO:0016740,transferase activity; GO:0016757,transferase activity, transferring glycosyl groups; GO:0016758,transfera…	PF05691.12:Raffinose synthase or seed imbibition protein Sip1	--	--	--
Sch000008054	94.7	98.23	94.08	68.46	61.92	62.2	1868	1814	1945	1122	1165	1191	1505.63	1823.64	1187.63	-0.619726	6.26343e-20	8.34313e-18	down	HiC_scaffold_2	117573494	117574551	+	Sch000008054	--	K24997 ganglioside-induced differentiation-associated protein 2 | (RefSeq) protein GDAP2 homolog (A)	--	XP_011099835.1	--	At4g35750	--	PF13716.6:Divergent CRAL/TRIO domain	--	--	--
Sch000016926	777.61	749.81	724.63	477.63	540.98	433.36	8126	7336	7937	4147	5392	4396	6165.69	7583.28	4748.1	-0.675503	6.57243e-20	8.69932e-18	down	HiC_scaffold_4	2797361	2797867	+	Sch000016926	--	--	--	EYU35669.1	--	--	GO:0016021,integral component of membrane; GO:0005575,cellular_component; GO:0016020,membrane; GO:0031224,intrinsic component of membrane; GO:0044425,membrane part	--	--	--	--
Sch000028123	7.06	5.68	4.56	20.12	20.48	24.6	65	49	44	154	180	220	119.547	51.3846	187.709	1.87361	6.75856e-20	8.86584e-18	up	HiC_scaffold_6	50019807	50020253	-	Sch000028123	--	K13993 HSP20 family protein | (RefSeq) 17.3 kDa class I heat shock protein-like (A)	ko04141: Protein processing in endoplasmic reticulum	XP_011084988.1	HSP11_DAUCA RecName: Full=17.8 kDa class I heat shock protein; AltName: Full=Clone DCHSP17.7;	At5g59720	GO:0005737,cytoplasm; GO:0005622,intracellular; GO:0005575,cellular_component; GO:0005623,cell; GO:0044424,intracellular part; GO:0044464,cell part	PF00011.21:Hsp20/alpha crystallin family	--	--	--
Sch000021587	5.47	5.73	6.68	2.95	3.08	3.46	275	285	283	102	101	99	188.469	273.558	103.379	-1.40719	6.80041e-20	8.86584e-18	down	HiC_scaffold_5	94198713	94201328	-	Sch000021587	--	K15406 wax-ester synthase / diacylglycerol O-acyltransferase [EC:2.3.1.75 2.3.1.20] | (RefSeq) O-acyltransferase WSD1 (A)	ko00073: Cutin, suberine and wax biosynthesis	XP_011075993.1	WSD11_ARATH RecName: Full=Wax ester synthase/diacylglycerol acyltransferase 11 {ECO:0000303|PubMed:18621978}; Short=WS/DGAT 11 {ECO:0000303|PubMed:18621978}; AltName: Full=Diacylglycerol O-acyltransferase WSD11 {ECO:0000303|PubMed:18621978}; EC=2.3.1.20 {ECO:0000250|UniProtKB:Q93ZR6}; AltName: Full=Long-chain-alcohol O-fatty-acyltransferase WSD11 {ECO:0000303|PubMed:18621978}; EC=2.3.1.75 {ECO:00…	At5g53390	GO:0016021,integral component of membrane; GO:0005886,plasma membrane; GO:0004144,diacylglycerol O-acyltransferase activity; GO:0047196,long-chain-alcohol O-fatty-acyltransferase activity; GO:0048441,petal development; GO:0048446,petal morphogenesis; GO:0019432,triglyceride biosynthetic process; GO:0003674,molecular_function; GO:0003824,catalytic activity; GO:0008374,O-acyltransferase activity; G…	PF06974.13:Protein of unknown function (DUF1298)	--	--	--
Sch000025414	5.99	6.01	5.92	10.85	10.78	11.04	422	396	437	635	724	755	562.983	406.544	719.422	0.823631	6.82542e-20	8.86584e-18	up	HiC_scaffold_6	98727690	98737635	-	Sch000025414	--	K05391 cyclic nucleotide gated channel, plant | (RefSeq) cyclic nucleotide-gated ion channel 1-like (A)	ko04626: Plant-pathogen interaction	XP_022886665.1	WAKLA_ARATH RecName: Full=Wall-associated receptor kinase-like 1; EC=2.7.11.-; Flags: Precursor;	At1g16120	GO:0016021,integral component of membrane; GO:0009505,plant-type cell wall; GO:0005886,plasma membrane; GO:0005524,ATP binding; GO:0030247,polysaccharide binding; GO:0106310,NA; GO:0004674,protein serine/threonine kinase activity; GO:0106311,NA; GO:0007166,cell surface receptor signaling pathway; GO:0006468,protein phosphorylation; GO:0000166,nucleotide binding; GO:0003674,molecular_function; GO:…	PF00069.25:Protein kinase domain	--	--	--
Sch000008743	3.17	2.84	3.52	6.43	7.04	7.01	248	208	289	418	526	533	370.914	240.371	501.458	1.05972	8.13793e-20	1.05055e-17	up	HiC_scaffold_2	4146751	4155225	-	Sch000008743	--	K12124 GIGANTEA | (RefSeq) protein GIGANTEA-like (A)	ko04712: Circadian rhythm - plant	PIN14900.1	GIGAN_ARATH RecName: Full=Protein GIGANTEA;	At1g22770	GO:0005737,cytoplasm; GO:0005654,nucleoplasm; GO:0005634,nucleus; GO:0030154,cell differentiation; GO:0007623,circadian rhythm; GO:0009908,flower development; GO:0048578,positive regulation of long-day photoperiodism, flowering; GO:0009585,red, far-red light phototransduction; GO:0042752,regulation of circadian rhythm; GO:0048586,regulation of long-day photoperiodism, flowering; GO:0006355,regula…	--	--	--	--
Sch000003983	15.81	16.59	14.77	8.97	8.74	8.42	681	669	667	321	359	352	503.218	654.54	351.896	-0.895598	8.8226e-20	1.13195e-17	down	HiC_scaffold_1	127189925	127194681	+	Sch000003983	--	K00901 diacylglycerol kinase (ATP) [EC:2.7.1.107] | (RefSeq) diacylglycerol kinase 5 (A)	ko00561: Glycerolipid metabolism; ko00564: Glycerophospholipid metabolism; ko01100: Metabolic pathways; ko01110: Biosynthesis of secondary metabolites; ko04070: Phosphatidylinositol signaling system	XP_012852471.1	DGK5_ARATH RecName: Full=Diacylglycerol kinase 5; Short=AtDGK5; Short=DAG kinase 5; EC=2.7.1.107; AltName: Full=Diglyceride kinase 5; Short=DGK 5;	At2g20900	GO:0005524,ATP binding; GO:0004143,diacylglycerol kinase activity; GO:0003951,NAD+ kinase activity; GO:0006952,defense response; GO:0007205,protein kinase C-activating G protein-coupled receptor signaling pathway; GO:0000166,nucleotide binding; GO:0003674,molecular_function; GO:0005488,binding; GO:0008144,drug binding; GO:0017076,purine nucleotide binding; GO:0030554,adenyl nucleotide binding; GO…	PF00609.19:Diacylglycerol kinase accessory domain	--	--	--
Sch000005188	11.02	9.57	11.64	6.34	5.52	5.86	870	708	964	416	416	449	628.988	820.57	437.406	-0.909896	9.23407e-20	1.17751e-17	down	HiC_scaffold_16	77587	82797	+	Sch000005188	--	K20924 cellulose synthase-like protein [EC:2.4.1.-] | (RefSeq) cellulose synthase-like protein D3 (A)	--	XP_011075792.1	CSLD2_ARATH RecName: Full=Cellulose synthase-like protein D2; Short=AtCslD2; EC=2.4.1.-;	At5g16910	GO:0005768,endosome; GO:0005794,Golgi apparatus; GO:0030173,integral component of Golgi membrane; GO:0005886,plasma membrane; GO:0005802,trans-Golgi network; GO:0016760,cellulose synthase (UDP-forming) activity; GO:0051753,mannan synthase activity; GO:0071555,cell wall organization; GO:0030244,cellulose biosynthetic process; GO:0009833,plant-type primary cell wall biogenesis; GO:0009409,response …	PF03552.14:Cellulose synthase	--	--	--
Sch000010420	65.71	70.71	69.11	97.58	100.24	104.07	2404	2422	2650	2966	3498	3696	2937.37	2421.76	3452.99	0.512155	1.00584e-19	1.27361e-17	up	HiC_scaffold_3	6186819	6188909	-	Sch000010420	--	K20660 cytochrome P450 family 709 | (RefSeq) cytochrome P450 709B2-like (A)	--	AJD25261.1	C7A22_PANGI RecName: Full=Cytochrome P450 CYP749A22; EC=1.14.-.-; AltName: Full=Cytochrome P450 CYP749A20;	At2g46960	GO:0016021,integral component of membrane; GO:0020037,heme binding; GO:0005506,iron ion binding; GO:0004497,monooxygenase activity; GO:0016705,oxidoreductase activity, acting on paired donors, with incorporation or reduction of molecular oxygen; GO:0003674,molecular_function; GO:0005488,binding; GO:0046906,tetrapyrrole binding; GO:0048037,cofactor binding; GO:0097159,organic cyclic compound bindi…	PF00067.22:Cytochrome P450	--	--	--
Sch000006928	29.03	28.66	28.07	17.72	18.55	17.75	1134	1048	1149	575	691	673	869.503	1079.21	659.797	-0.709566	1.25198e-19	1.55849e-17	down	HiC_scaffold_2	8410610	8412820	-	Sch000006928	--	--	--	PIN21091.1	--	At1g10020	--	PF06219.12:Protein of unknown function (DUF1005)	--	--	--
Sch000003477	7.38	7.27	7.39	16.89	14.17	15.69	242	223	254	460	443	499	355.807	232.786	478.828	1.03903	1.28921e-19	1.59534e-17	up	HiC_scaffold_1	136089102	136091034	+	Sch000003477	--	K09422 transcription factor MYB, plant | (RefSeq) transcription factor MYB108 (A)	--	AGN52033.1	MYB78_ARATH RecName: Full=Transcription factor MYB78 {ECO:0000303|PubMed:9839469}; AltName: Full=Myb-related protein 78 {ECO:0000303|PubMed:9839469}; Short=AtMYB78 {ECO:0000303|PubMed:9839469};	At5g49620	GO:0005634,nucleus; GO:0003700,DNA-binding transcription factor activity; GO:0043565,sequence-specific DNA binding; GO:0000976,transcription regulatory region sequence-specific DNA binding; GO:0006355,regulation of transcription, DNA-templated; GO:0009737,response to abscisic acid; GO:1902074,response to salt; GO:0140110,transcription regulator activity; GO:0003674,molecular_function; GO:0003676,…	PF00249.31:Myb-like DNA-binding domain	MYB	TF	MYB->MYB
Sch000025542	81.91	84.63	79.53	59.55	59.57	55.8	3493	3379	3555	2110	2423	2310	2856.66	3380.46	2332.86	-0.535307	1.52927e-19	1.88127e-17	down	HiC_scaffold_6	54021171	54025365	+	Sch000025542	--	K09184 GATA-binding protein, other eukaryote | (RefSeq) GATA transcription factor 8-like isoform X1 (A)	--	XP_011084325.1	GATA8_ARATH RecName: Full=GATA transcription factor 8;	At3g54810	GO:0005634,nucleus; GO:0003700,DNA-binding transcription factor activity; GO:0000976,transcription regulatory region sequence-specific DNA binding; GO:0008270,zinc ion binding; GO:0030154,cell differentiation; GO:0007623,circadian rhythm; GO:0045893,positive regulation of transcription, DNA-templated; GO:0009845,seed germination; GO:0140110,transcription regulator activity; GO:0003674,molecular_f…	PF00320.27:GATA zinc finger	C2C2-GATA	TF	C2C2->C2C2-GATA
Sch000001294	39.75	39.93	39.14	24.25	24.28	24.78	1103	1023	1121	605	613	617	839.651	1052	627.306	-0.747729	1.65527e-19	2.02436e-17	down	HiC_scaffold_1	146140032	146151547	+	Sch000001294	--	K15092 (+)-pulegone reductase [EC:1.3.1.81] | (RefSeq) (+)-pulegone reductase (A)	ko00902: Monoterpenoid biosynthesis; ko01100: Metabolic pathways; ko01110: Biosynthesis of secondary metabolites	XP_011085050.1	DBR_TOBAC RecName: Full=2-alkenal reductase (NADP(+)-dependent); EC=1.3.1.102 {ECO:0000269|PubMed:17945329, ECO:0000269|Ref.3, ECO:0000269|Ref.4}; AltName: Full=Alkenal double bound reductase; AltName: Full=Allylic alcohol dehydrogenase 1 {ECO:0000303|PubMed:11117876}; Short=allyl-ADH1 {ECO:0000303|PubMed:11117876}; AltName: Full=Flavin-free double bond reductase {ECO:0000303|Ref.4}; Short=NtDBR;…	At3g03080	GO:0032440,2-alkenal reductase [NAD(P)] activity; GO:0003674,molecular_function; GO:0003824,catalytic activity; GO:0016491,oxidoreductase activity; GO:0016627,oxidoreductase activity, acting on the CH-CH group of donors; GO:0016628,oxidoreductase activity, acting on the CH-CH group of donors, NAD or NADP as acceptor	PF16884.5:N-terminal domain of oxidoreductase	--	--	--
Sch000029194	2.98	2.66	2.95	7.7	7.95	7.72	103	86	107	221	262	259	174.106	95.7034	252.509	1.39858	3.55691e-19	4.32475e-17	up	HiC_scaffold_6	98707051	98710865	+	Sch000029194	--	--	--	KMT09684.1	WAKLD_ARATH RecName: Full=Wall-associated receptor kinase-like 4; EC=2.7.11.-; Flags: Precursor;	At1g16150	GO:0016021,integral component of membrane; GO:0005886,plasma membrane; GO:0005524,ATP binding; GO:0005509,calcium ion binding; GO:0030247,polysaccharide binding; GO:0106310,NA; GO:0004674,protein serine/threonine kinase activity; GO:0106311,NA; GO:0007166,cell surface receptor signaling pathway; GO:0006468,protein phosphorylation; GO:0000166,nucleotide binding; GO:0003674,molecular_function; GO:0…	PF13947.6:Wall-associated receptor kinase galacturonan-binding	--	--	--
Sch000019546	113.81	121.87	108.82	79.05	75.32	82.18	2367	2373	2372	1366	1494	1659	1922.7	2307.74	1537.67	-0.585238	3.65626e-19	4.41985e-17	down	HiC_scaffold_4	64797639	64799553	+	Sch000019546	--	--	--	PIN00551.1	LAML_ARATH RecName: Full=Lamin-like protein; Flags: Precursor;	At5g15350	GO:0031225,anchored component of membrane; GO:0046658,anchored component of plasma membrane; GO:0005886,plasma membrane; GO:0009536,plastid; GO:0005773,vacuole; GO:0009055,electron transfer activity; GO:0003674,molecular_function; GO:0003824,catalytic activity; GO:0016491,oxidoreductase activity; GO:0005575,cellular_component; GO:0016020,membrane; GO:0031224,intrinsic component of membrane; GO:00…	PF02298.17:Plastocyanin-like domain	--	--	--
Sch000007677	103.86	102.49	112.65	77.74	72.48	66.87	4136	3821	4702	2572	2753	2585	3398.01	4092.54	2703.49	-0.599042	4.22854e-19	5.08227e-17	down	HiC_scaffold_2	86887137	86891092	-	Sch000007677	--	K01689 enolase [EC:4.2.1.11] | (RefSeq) enolase 1, chloroplastic (A)	ko00010: Glycolysis / Gluconeogenesis; ko01100: Metabolic pathways; ko01110: Biosynthesis of secondary metabolites; ko01200: Carbon metabolism; ko01230: Biosynthesis of amino acids; ko03018: RNA degradation	XP_011072969.1	ENO1_ARATH RecName: Full=Enolase 1, chloroplastic; EC=4.2.1.11; AltName: Full=2-phospho-D-glycerate hydro-lyase 1; AltName: Full=2-phosphoglycerate dehydratase 1; Flags: Precursor;	At1g74030	GO:0009507,chloroplast; GO:0009570,chloroplast stroma; GO:0000015,phosphopyruvate hydratase complex; GO:0000287,magnesium ion binding; GO:0004634,phosphopyruvate hydratase activity; GO:0006096,glycolytic process; GO:0032889,regulation of vacuole fusion, non-autophagic; GO:0010090,trichome morphogenesis; GO:0003674,molecular_function; GO:0005488,binding; GO:0046872,metal ion binding; GO:0043167,io…	PF00113.22:Enolase, C-terminal TIM barrel domain	--	--	--
Sch000025741	10.91	10.45	11.55	18.32	17.56	19.61	726	651	806	1013	1115	1267	930.044	705.724	1154.36	0.70949	5.27714e-19	6.2705e-17	up	HiC_scaffold_6	98750075	98757534	-	Sch000025741	--	K05391 cyclic nucleotide gated channel, plant | (RefSeq) cyclic nucleotide-gated ion channel 1-like (A)	ko04626: Plant-pathogen interaction	XP_022886665.1	WAKLA_ARATH RecName: Full=Wall-associated receptor kinase-like 1; EC=2.7.11.-; Flags: Precursor;	At1g16120	GO:0016021,integral component of membrane; GO:0009505,plant-type cell wall; GO:0005886,plasma membrane; GO:0005524,ATP binding; GO:0030247,polysaccharide binding; GO:0106310,NA; GO:0004674,protein serine/threonine kinase activity; GO:0106311,NA; GO:0007166,cell surface receptor signaling pathway; GO:0006468,protein phosphorylation; GO:0000166,nucleotide binding; GO:0003674,molecular_function; GO:…	PF00069.25:Protein kinase domain	--	--	--
Sch000019175	397.67	369.81	350.07	562.03	569.45	533.73	9131	7950	8425	10722	12471	11896	10113.6	8269.87	11957.4	0.53198	7.85259e-19	9.27804e-17	up	HiC_scaffold_4	1849119	1851335	-	Sch000019175	--	K09872 aquaporin PIP | (RefSeq) aquaporin PIP2-4-like (A)	--	XP_011094668.1	PIP22_ARATH RecName: Full=Aquaporin PIP2-2; AltName: Full=Plasma membrane intrinsic protein 2-2; Short=AtPIP2;2; AltName: Full=Plasma membrane intrinsic protein 2b; Short=PIP2b; AltName: Full=TMP2b;	At2g37170	GO:0005783,endoplasmic reticulum; GO:0016021,integral component of membrane; GO:0005886,plasma membrane; GO:0009506,plasmodesma; GO:0003729,mRNA binding; GO:0015250,water channel activity; GO:0009737,response to abscisic acid; GO:0009414,response to water deprivation; GO:0006833,water transport; GO:0003674,molecular_function; GO:0003676,nucleic acid binding; GO:0003723,RNA binding; GO:0005488,bin…	PF00230.20:Major intrinsic protein	--	--	--
Sch000018736	242.76	226.33	229.38	171.27	171.63	158.78	6875	6001	6809	4030	4636	4365	5409	6374.61	4443.39	-0.520915	8.02549e-19	9.42905e-17	down	HiC_scaffold_4	88059561	88061263	+	Sch000018736	--	K09872 aquaporin PIP | (RefSeq) aquaporin PIP2-7 (A)	--	XP_011092966.1	PIP27_ARATH RecName: Full=Aquaporin PIP2-7; AltName: Full=Plasma membrane intrinsic protein 2-7; Short=AtPIP2;7; AltName: Full=Plasma membrane intrinsic protein 3; AltName: Full=Salt stress-induced major intrinsic protein;	At4g35100	GO:0046658,anchored component of plasma membrane; GO:0016021,integral component of membrane; GO:0005634,nucleus; GO:0005886,plasma membrane; GO:0009506,plasmodesma; GO:0005773,vacuole; GO:0003729,mRNA binding; GO:0015250,water channel activity; GO:0009737,response to abscisic acid; GO:0003674,molecular_function; GO:0003676,nucleic acid binding; GO:0003723,RNA binding; GO:0005488,binding; GO:00971…	PF00230.20:Major intrinsic protein	--	--	--
Sch000029523	2.73	2.48	2.6	0.33	0.63	0.66	141	120	141	14	31	33	78.0871	130.106	26.0687	-2.30324	8.98207e-19	1.0494e-16	down	HiC_scaffold_654	664	7908	+	Sch000029523	--	K01534 Zn2+/Cd2+-exporting ATPase [EC:7.2.2.12 7.2.2.21] | (RefSeq) probable cadmium/zinc-transporting ATPase HMA1, chloroplastic (A)	--	PIN17737.1	HMA1_ARATH RecName: Full=Probable cadmium/zinc-transporting ATPase HMA1, chloroplastic; EC=7.2.2.12; EC=7.2.2.21; AltName: Full=Protein HEAVY METAL ATPASE 1; Flags: Precursor;	At4g37270	GO:0009507,chloroplast; GO:0009941,chloroplast envelope; GO:0009706,chloroplast inner membrane; GO:0016021,integral component of membrane; GO:0005886,plasma membrane; GO:0009536,plastid; GO:0005524,ATP binding; GO:0016887,ATPase activity; GO:0046872,metal ion binding; GO:0008551,cadmium-exporting ATPase activity; GO:0016463,zinc-exporting ATPase activity; GO:0006878,cellular copper ion homeostasi…	PF00122.20:E1-E2 ATPase	--	--	--
novel.2130	118.73	116.66	103.24	80.1	78.87	76.64	5024	4622	4579	2816	3183	3148	3867.29	4617.23	3117.35	-0.566668	9.78407e-19	1.13675e-16	down	HiC_scaffold_4	26924470	26926522	-	--	--	K10664 E3 ubiquitin-protein ligase ATL6/9/15/31/42/55 [EC:2.3.2.27] | (RefSeq) E3 ubiquitin-protein ligase ATL31-like (A)	--	XP_011092013.1	ATL6_ARATH RecName: Full=E3 ubiquitin-protein ligase ATL6; EC=2.3.2.27 {ECO:0000269|PubMed:15644464}; AltName: Full=RING-H2 finger protein ATL6; AltName: Full=RING-type E3 ubiquitin transferase ATL6 {ECO:0000305}; Flags: Precursor;	At3g05200	GO:0016021,integral component of membrane; GO:0005886,plasma membrane; GO:0046872,metal ion binding; GO:0004842,ubiquitin-protein transferase activity; GO:0042742,defense response to bacterium; GO:0098542,defense response to other organism; GO:0016567,protein ubiquitination; GO:0010200,response to chitin; GO:0003674,molecular_function; GO:0005488,binding; GO:0043167,ion binding; GO:0043169,cation…	PF13639.6:Ring finger domain	--	--	--
Sch000016763	7.05	7.33	7.03	13.18	13.08	12.08	458	446	479	712	811	762	613.812	448.196	779.428	0.797871	1.00016e-18	1.1556e-16	up	HiC_scaffold_4	4530547	4535637	-	Sch000016763	--	K03695 ATP-dependent Clp protease ATP-binding subunit ClpB | (RefSeq) chaperone protein ClpB1 (A)	--	XP_012858538.1	SMXL8_ARATH RecName: Full=Protein SMAX1-LIKE 8 {ECO:0000303|PubMed:23893171}; Short=AtSMXL8 {ECO:0000303|PubMed:23893171}; AltName: Full=Protein D53-like 3 {ECO:0000303|PubMed:24336200}; Short=AtD53-like 3 {ECO:0000303|PubMed:24336200}; AltName: Full=Protein D53-like SMXL 8 {ECO:0000303|PubMed:26546446};	At2g40130	GO:0005634,nucleus; GO:0005524,ATP binding; GO:0016887,ATPase activity; GO:1902347,response to strigolactone; GO:0000166,nucleotide binding; GO:0003674,molecular_function; GO:0005488,binding; GO:0008144,drug binding; GO:0017076,purine nucleotide binding; GO:0030554,adenyl nucleotide binding; GO:0032553,ribonucleotide binding; GO:0032555,purine ribonucleotide binding; GO:0032559,adenyl ribonucleot…	PF07724.14:AAA domain (Cdc48 subfamily)	--	--	--
novel.2440	163.44	166.47	150.67	115.67	108.01	115.31	3170	3023	3063	1864	1998	2171	2529.06	3002.96	2055.15	-0.547045	1.05252e-18	1.20941e-16	down	HiC_scaffold_4	103503751	103505769	+	--	--	--	--	PIN14385.1	--	At1g16170	GO:0016021,integral component of membrane; GO:0005575,cellular_component; GO:0016020,membrane; GO:0031224,intrinsic component of membrane; GO:0044425,membrane part	--	--	--	--
Sch000010471	77.29	70.92	76.42	120.05	125.42	111.72	1625	1396	1684	2097	2515	2280	1935.46	1521.97	2348.95	0.625552	1.07235e-18	1.22547e-16	up	HiC_scaffold_3	82205325	82206344	+	Sch000010471	--	K23048 RING finger protein unkempt | (RefSeq) zinc finger CCCH domain-containing protein 23-like (A)	--	PIN14151.1	C3H20_ARATH RecName: Full=Zinc finger CCCH domain-containing protein 20; Short=AtC3H20;	At2g19810	GO:0005886,plasma membrane; GO:0003677,DNA binding; GO:0003700,DNA-binding transcription factor activity; GO:0046872,metal ion binding; GO:0006355,regulation of transcription, DNA-templated; GO:0006979,response to oxidative stress; GO:0003674,molecular_function; GO:0003676,nucleic acid binding; GO:0005488,binding; GO:0097159,organic cyclic compound binding; GO:1901363,heterocyclic compound bindin…	PF18345.1:Zinc finger domain	C3H	TF	C3H
Sch000003561	1302.13	1472.66	1213.54	944.19	929.38	948.7	20129	21314	19663	12127	13703	14236	16747.6	19855.2	13639.9	-0.541598	1.24173e-18	1.41133e-16	down	HiC_scaffold_1	686516	687834	-	Sch000003561	--	--	--	PIN08758.1	SAG21_ARATH RecName: Full=Protein SENESCENCE-ASSOCIATED GENE 21, mitochondrial {ECO:0000303|PubMed:9617813}; AltName: Full=Late embryogenesis abundant like 5 {ECO:0000303|PubMed:17092320}; Short=AtLEA5 {ECO:0000303|PubMed:17092320}; AltName: Full=Late embryogenis abundant protein 38 {ECO:0000303|PubMed:25005920}; Flags: Precursor;	At4g02380	GO:0005739,mitochondrion; GO:0042631,cellular response to water deprivation; GO:0006952,defense response; GO:0010150,leaf senescence; GO:1900424,regulation of defense response to bacterium; GO:1900150,regulation of defense response to fungus; GO:1900055,regulation of leaf senescence; GO:2000028,regulation of photoperiodism, flowering; GO:0009737,response to abscisic acid; GO:0009646,response to a…	PF03242.13:Late embryogenesis abundant protein	--	--	--
Sch000007346	22.73	23.17	23.21	36.22	36.53	35.68	966	922	1034	1279	1481	1472	1193.64	946.228	1441.05	0.606709	1.35886e-18	1.5361e-16	up	HiC_scaffold_2	85973904	85979780	+	Sch000007346	--	K01054 acylglycerol lipase [EC:3.1.1.23] | (RefSeq) uncharacterized protein LOC105158196 (A)	ko00561: Glycerolipid metabolism; ko01100: Metabolic pathways	XP_011073157.1	CSE_ARATH RecName: Full=Caffeoylshikimate esterase; EC=3.1.1.-; AltName: Full=Lysophospholipase 2; Short=LysoPL2;	At1g73480	GO:0005783,endoplasmic reticulum; GO:0005794,Golgi apparatus; GO:0016020,membrane; GO:0005634,nucleus; GO:0005886,plasma membrane; GO:0009506,plasmodesma; GO:0003846,2-acylglycerol O-acyltransferase activity; GO:0090430,caffeoyl-CoA: alcohol caffeoyl transferase activity; GO:0016787,hydrolase activity; GO:0016298,lipase activity; GO:0004622,lysophospholipase activity; GO:0009809,lignin biosynthet…	PF12146.8:Serine aminopeptidase, S33	--	--	--
novel.2226	156.89	183.85	157.22	259.86	254.63	259.19	1688	1852	1773	2323	2613	2707	2163.8	1725.1	2602.49	0.593767	1.45416e-18	1.63499e-16	up	HiC_scaffold_4	61511110	61512088	+	--	--	--	--	--	--	--	--	--	--	--	--
Sch000021999	9.28	9.56	10.41	3.74	4.82	4.44	328	388	430	159	192	198	283.502	389.027	177.978	-1.12817	2.16005e-18	2.41567e-16	down	HiC_scaffold_5	88377108	88379826	+	Sch000021999	--	K15803 (-)-germacrene D synthase [EC:4.2.3.75] | (RefSeq) vetispiradiene synthase 2-like (A)	ko00909: Sesquiterpenoid and triterpenoid biosynthesis	ARM19969.1	STPS3_SALMI RecName: Full=(-)-5-epieremophilene synthase STPS3; EC=4.2.3.199 {ECO:0000269|PubMed:28487717}; AltName: Full=Sesquiterpene synthase 3 {ECO:0000303|PubMed:28487717}; Short=SmSTPS3 {ECO:0000303|PubMed:28487717};	At5g23960	GO:0000287,magnesium ion binding; GO:0010333,terpene synthase activity; GO:0016106,sesquiterpenoid biosynthetic process; GO:0003674,molecular_function; GO:0005488,binding; GO:0046872,metal ion binding; GO:0043167,ion binding; GO:0043169,cation binding; GO:0003824,catalytic activity; GO:0016829,lyase activity; GO:0016835,carbon-oxygen lyase activity; GO:0016838,carbon-oxygen lyase activity, acting…	PF03936.16:Terpene synthase family, metal binding domain	--	--	--
Sch000025701	499.69	513.76	520.79	367.69	359.68	355.22	16484	15169	16817	10633	10271	10818	13275.3	15700.7	10850	-0.533385	2.76374e-18	3.07437e-16	down	HiC_scaffold_6	91565760	91568719	-	Sch000025701	--	K03527 4-hydroxy-3-methylbut-2-en-1-yl diphosphate reductase [EC:1.17.7.4] | (RefSeq) 4-hydroxy-3-methylbut-2-enyl diphosphate reductase, chloroplastic (A)	ko00900: Terpenoid backbone biosynthesis; ko01100: Metabolic pathways; ko01110: Biosynthesis of secondary metabolites	AEZ55670.1	ISPH_ARATH RecName: Full=4-hydroxy-3-methylbut-2-enyl diphosphate reductase, chloroplastic {ECO:0000305}; EC=1.17.7.4 {ECO:0000305|PubMed:15863698}; AltName: Full=Protein CHLOROPLAST BIOGENESIS 6 {ECO:0000303|PubMed:15659625}; Flags: Precursor;	At4g34350	GO:0009507,chloroplast; GO:0009570,chloroplast stroma; GO:0005886,plasma membrane; GO:0051539,4 iron, 4 sulfur cluster binding; GO:0051745,4-hydroxy-3-methylbut-2-en-1-yl diphosphate reductase activity; GO:0046429,4-hydroxy-3-methylbut-2-en-1-yl diphosphate synthase activity; GO:0046872,metal ion binding; GO:0050992,dimethylallyl diphosphate biosynthetic process; GO:0019288,isopentenyl diphosphat…	PF02401.18:LytB protein	--	--	--
Sch000006550	12.65	11.63	11.79	19.66	21.85	20.78	646	556	631	834	1064	1030	794.134	593.601	994.666	0.745305	2.78244e-18	3.07879e-16	up	HiC_scaffold_2	127051956	127056237	-	Sch000006550	--	K03283 heat shock 70kDa protein 1/2/6/8 | (RefSeq) stromal 70 kDa heat shock-related protein, chloroplastic (A)	ko03040: Spliceosome; ko04141: Protein processing in endoplasmic reticulum; ko04144: Endocytosis	PIN09295.1	HSP7S_PEA RecName: Full=Stromal 70 kDa heat shock-related protein, chloroplastic; Flags: Precursor;	At4g24280	GO:0009570,chloroplast stroma; GO:0005524,ATP binding; GO:0016887,ATPase activity; GO:0051082,unfolded protein binding; GO:0006457,protein folding; GO:0000166,nucleotide binding; GO:0003674,molecular_function; GO:0005488,binding; GO:0008144,drug binding; GO:0017076,purine nucleotide binding; GO:0030554,adenyl nucleotide binding; GO:0032553,ribonucleotide binding; GO:0032555,purine ribonucleotide …	PF00012.20:Hsp70 protein	--	--	--
Sch000027980	29.08	27.2	27.31	43.49	45.72	44.83	965	845	950	1199	1447	1444	1142.37	893.916	1390.82	0.638029	3.05101e-18	3.3582e-16	up	HiC_scaffold_6	98338128	98340686	+	Sch000027980	--	K21435 ankyrin repeat domain-containing protein 6 | (GenBank) ankyrin repeat protein (A)	--	XP_012827644.1	--	At4g11000	GO:0016021,integral component of membrane; GO:0016020,membrane; GO:0005575,cellular_component; GO:0031224,intrinsic component of membrane; GO:0044425,membrane part	PF12796.7:Ankyrin repeats (3 copies)	--	--	--
Sch000011839	138.98	155.36	158.27	122.01	126.83	128.64	3565	3216	3385	2099	2020	2057	2705.29	3296.3	2114.28	-0.641576	3.47593e-18	3.80587e-16	down	HiC_scaffold_3	26526320	26528641	+	Sch000011839	--	K01770 2-C-methyl-D-erythritol 2,4-cyclodiphosphate synthase [EC:4.6.1.12] | (RefSeq) 2-C-methyl-D-erythritol 2,4-cyclodiphosphate synthase, chloroplastic-like (A)	ko00900: Terpenoid backbone biosynthesis; ko01100: Metabolic pathways; ko01110: Biosynthesis of secondary metabolites	AEZ55667.1	ISPF_CATRO RecName: Full=2-C-methyl-D-erythritol 2,4-cyclodiphosphate synthase, chloroplastic {ECO:0000305}; Short=MECDP-synthase {ECO:0000305}; Short=MECPS {ECO:0000305}; EC=4.6.1.12 {ECO:0000250|UniProtKB:Q9CAK8}; Flags: Precursor;	At1g63970	GO:0009570,chloroplast stroma; GO:0008685,2-C-methyl-D-erythritol 2,4-cyclodiphosphate synthase activity; GO:0046872,metal ion binding; GO:0019288,isopentenyl diphosphate biosynthetic process, methylerythritol 4-phosphate pathway; GO:0016114,terpenoid biosynthetic process; GO:0003674,molecular_function; GO:0003824,catalytic activity; GO:0016829,lyase activity; GO:0016849,phosphorus-oxygen lyase a…	PF02542.16:YgbB family	--	--	--
Sch000003665	96.54	102.66	89.94	64.6	64.2	61.56	1572	1565	1535	874	997	973	1242.9	1516.53	969.26	-0.645704	3.52876e-18	3.84359e-16	down	HiC_scaffold_1	9361304	9362404	-	Sch000003665	--	K13382 (S)-norcoclaurine synthase [EC:4.2.1.78] | (RefSeq) uncharacterized protein LOC113340282 (A)	ko00950: Isoquinoline alkaloid biosynthesis; ko01100: Metabolic pathways; ko01110: Biosynthesis of secondary metabolites	XP_011084628.1	NBS_NARPS RecName: Full=Norbelladine synthase {ECO:0000303|PubMed:30526483}; Short=NpNBS {ECO:0000303|PubMed:30526483}; EC=4.2.1.- {ECO:0000269|PubMed:30526483};	--	GO:0016829,lyase activity; GO:0009820,alkaloid metabolic process; GO:0006952,defense response; GO:0003674,molecular_function; GO:0003824,catalytic activity; GO:0008152,metabolic process; GO:0006807,nitrogen compound metabolic process; GO:0008150,biological_process; GO:0071704,organic substance metabolic process; GO:1901564,organonitrogen compound metabolic process; GO:0006950,response to stress; …	PF00407.19:Pathogenesis-related protein Bet v I family	--	--	--
Sch000026106	28.26	29.06	28.26	16.25	16.44	16.79	1030	981	928	526	524	528	747.207	954.683	539.732	-0.824007	4.82958e-18	5.20624e-16	down	HiC_scaffold_6	88299253	88302046	+	Sch000026106	--	K15088 (4S)-limonene synthase [EC:4.2.3.16] | (RefSeq) (4S)-limonene synthase (A)	ko00902: Monoterpenoid biosynthesis; ko01100: Metabolic pathways; ko01110: Biosynthesis of secondary metabolites	AAG01140.2	SCS_SALOF RecName: Full=1,8-cineole synthase, chloroplastic; Short=SCS; EC=4.2.3.108; Flags: Precursor;	At2g24210	GO:0009507,chloroplast; GO:0102313,1,8-cineole synthase activity; GO:0000287,magnesium ion binding; GO:0010333,terpene synthase activity; GO:0003674,molecular_function; GO:0003824,catalytic activity; GO:0016829,lyase activity; GO:0016835,carbon-oxygen lyase activity; GO:0016838,carbon-oxygen lyase activity, acting on phosphates; GO:0005488,binding; GO:0046872,metal ion binding; GO:0043167,ion bin…	PF03936.16:Terpene synthase family, metal binding domain	--	--	--
Sch000011774	72.88	64.76	69.14	50.03	50.16	50.77	2178	1812	2166	1214	1114	1137	1589.93	1991.86	1188	-0.747379	4.87804e-18	5.23151e-16	down	HiC_scaffold_3	99805995	99807563	+	Sch000011774	--	K13789 geranylgeranyl diphosphate synthase, type II [EC:2.5.1.1 2.5.1.10 2.5.1.29] | (RefSeq) geranylgeranyl pyrophosphate synthase, chloroplastic-like (A)	ko00900: Terpenoid backbone biosynthesis; ko01100: Metabolic pathways; ko01110: Biosynthesis of secondary metabolites	ACR19637.1	GGPPS_CAPAN RecName: Full=Geranylgeranyl pyrophosphate synthase, chloroplastic; Short=GGPP synthase; Short=GGPS; EC=2.5.1.-; AltName: Full=(2E,6E)-farnesyl diphosphate synthase; AltName: Full=Dimethylallyltranstransferase; EC=2.5.1.1; AltName: Full=Farnesyl diphosphate synthase; AltName: Full=Farnesyltranstransferase; EC=2.5.1.29; AltName: Full=Geranyltranstransferase; EC=2.5.1.10; Flags: Precurs…	At4g36810	GO:0009507,chloroplast; GO:0009536,plastid; GO:0004161,dimethylallyltranstransferase activity; GO:0004311,farnesyltranstransferase activity; GO:0004337,geranyltranstransferase activity; GO:0046872,metal ion binding; GO:0016117,carotenoid biosynthetic process; GO:0045337,farnesyl diphosphate biosynthetic process; GO:0033384,geranyl diphosphate biosynthetic process; GO:0033386,geranylgeranyl diphos…	PF00348.17:Polyprenyl synthetase	--	--	--
Sch000026103	37.6	34.79	36.38	58.12	59.1	55.09	1144	991	1160	1469	1715	1627	1352.95	1066.44	1639.46	0.619912	5.20146e-18	5.5499e-16	up	HiC_scaffold_6	88541783	88543258	-	Sch000026103	--	K03122 transcription initiation factor TFIIA large subunit | (RefSeq) uncharacterized protein LOC114825099 (A)	ko03022: Basal transcription factors	PIN03108.1	--	At5g09620	--	PF00564.24:PB1 domain	--	--	--
Sch000029054	6.17	4.97	6.74	11.98	10.94	10.95	601	453	688	969	1016	1035	796.163	561.332	1030.99	0.874865	6.5469e-18	6.91492e-16	up	HiC_scaffold_6	84930715	84939298	+	Sch000029054	--	K08711 ATP-binding cassette, subfamily G (WHITE), member 2, PDR | (RefSeq) ZEB2-regulated ABC transporter 1-like (A)	ko02010: ABC transporters	PIN12257.1	AB36G_ARATH RecName: Full=ABC transporter G family member 36 {ECO:0000303|PubMed:18299247}; Short=ABC transporter ABCG.36 {ECO:0000303|PubMed:18299247}; Short=AtABCG36 {ECO:0000303|PubMed:18299247}; AltName: Full=Pleiotropic drug resistance protein 8 {ECO:0000303|PubMed:12430018, ECO:0000303|PubMed:16415066, ECO:0000303|PubMed:16506311}; Short=AtPDR8 {ECO:0000303|PubMed:23815470}; AltName: Full=P…	At1g59870	GO:0009507,chloroplast; GO:0009941,chloroplast envelope; GO:0005783,endoplasmic reticulum; GO:0005789,endoplasmic reticulum membrane; GO:0016021,integral component of membrane; GO:0005739,mitochondrion; GO:0005886,plasma membrane; GO:0005802,trans-Golgi network; GO:0005774,vacuolar membrane; GO:0005524,ATP binding; GO:0042626,ATPase activity, coupled to transmembrane movement of substances; GO:00…	PF01061.24:ABC-2 type transporter	--	--	--
Sch000022232	34.9	39.04	36.52	20.23	15.81	16.75	382	400	419	184	165	178	284.965	389.337	180.593	-1.11206	8.03202e-18	8.44088e-16	down	HiC_scaffold_5	12747962	12749299	+	Sch000022232	--	K03188 urease accessory protein | (RefSeq) uncharacterized protein LOC108224146 isoform X1 (A)	--	XP_022847439.1	FB95_ARATH RecName: Full=F-box protein At2g02240;	At2g02250	GO:0009793,embryo development ending in seed dormancy; GO:0000003,reproduction; GO:0003006,developmental process involved in reproduction; GO:0007275,multicellular organism development; GO:0009790,embryo development; GO:0008150,biological_process; GO:0009791,post-embryonic development; GO:0010154,fruit development; GO:0022414,reproductive process; GO:0032501,multicellular organismal process; GO:0…	PF14299.6:Phloem protein 2	--	--	--
Sch000010612	5.01	5.1	5.01	17.57	12.7	12.34	105	100	110	306	254	251	190.623	102.043	279.202	1.44874	8.99706e-18	9.40778e-16	up	HiC_scaffold_3	63441562	63442966	+	Sch000010612	--	--	--	XP_011089656.1	AFP3_ARATH RecName: Full=Ninja-family protein AFP3; AltName: Full=ABI five-binding protein 3; Short=ABI5-binding protein 3;	At3g07250_1	GO:0005634,nucleus; GO:0045892,negative regulation of transcription, DNA-templated; GO:0009737,response to abscisic acid; GO:0007165,signal transduction; GO:0008152,metabolic process; GO:0006139,nucleobase-containing compound metabolic process; GO:0006351,transcription, DNA-templated; GO:0006355,regulation of transcription, DNA-templated; GO:0006725,cellular aromatic compound metabolic process; G…	PF16135.5:TPL-binding domain in jasmonate signalling	--	--	--
novel.1156	5.81	7.41	7.67	19.42	14.41	14.3	216	258	299	600	511	516	404.694	250.026	559.362	1.15897	9.15823e-18	9.52866e-16	up	HiC_scaffold_2	119580231	119582185	+	--	--	--	--	--	--	--	--	--	--	--	--
Sch000014284	8.05	7.92	7.19	3.56	2.5	2.83	267	246	250	98	79	91	169.785	247.546	92.0244	-1.43307	1.00038e-17	1.03569e-15	down	HiC_scaffold_3	70598752	70600740	+	Sch000014284	--	K09419 heat shock transcription factor, other eukaryote | (RefSeq) heat stress transcription factor A-7a (A)	--	PIN06966.1	HFA2C_ORYSJ RecName: Full=Heat stress transcription factor A-2c; AltName: Full=Heat stress transcription factor 25; Short=OsHsf-25; AltName: Full=Heat stress transcription factor 6; Short=OsHSF6; Short=rHsf6;	At3g22830	GO:0005737,cytoplasm; GO:0005634,nucleus; GO:0003700,DNA-binding transcription factor activity; GO:0042802,identical protein binding; GO:0000978,RNA polymerase II proximal promoter sequence-specific DNA binding; GO:0034605,cellular response to heat; GO:0006357,regulation of transcription by RNA polymerase II; GO:0140110,transcription regulator activity; GO:0003674,molecular_function; GO:0005515,p…	PF00447.17:HSF-type DNA-binding	HSF	TF	HSF
Sch000018450	32.34	34.2	33.16	22.51	22.25	23.26	1408	1394	1513	814	924	983	1161.88	1398.06	925.703	-0.594424	1.15701e-17	1.19195e-15	down	HiC_scaffold_4	57326581	57330498	-	Sch000018450	--	--	--	XP_011099665.1	MACP2_ARATH RecName: Full=MACPF domain-containing protein At4g24290;	At4g24290	GO:0005886,plasma membrane; GO:0009626,plant-type hypersensitive response; GO:2000031,regulation of salicylic acid mediated signaling pathway; GO:0002376,immune system process; GO:0006952,defense response; GO:0006950,response to stress; GO:0006955,immune response; GO:0008219,cell death; GO:0012501,programmed cell death; GO:0008150,biological_process; GO:0009987,cellular process; GO:0033554,cellul…	PF01823.19:MAC/Perforin domain	--	--	--
Sch000012291	17.31	15.81	16.22	9.9	9.54	9.23	732	626	719	348	385	379	525.876	672.483	379.27	-0.827428	1.31428e-17	1.34733e-15	down	HiC_scaffold_3	54859212	54861789	-	Sch000012291	--	K21734 sphingolipid 8-(E/Z)-desaturase [EC:1.14.19.29] | (RefSeq) delta(8)-fatty-acid desaturase-like (A)	--	XP_022871172.1	SLD1_HELAN RecName: Full=Delta(8)-fatty-acid desaturase; EC=1.14.19.29 {ECO:0000269|PubMed:11171153, ECO:0000269|PubMed:12203571, ECO:0000269|PubMed:20575587}; AltName: Full=Delta(8)-sphingolipid desaturase; AltName: Full=Sphingolipid 8-(E/Z)-desaturase;	At2g46210	GO:0016021,integral component of membrane; GO:0046872,metal ion binding; GO:0052631,sphingolipid delta-8 desaturase activity; GO:0006665,sphingolipid metabolic process; GO:0003674,molecular_function; GO:0005488,binding; GO:0043167,ion binding; GO:0043169,cation binding; GO:0003824,catalytic activity; GO:0016491,oxidoreductase activity; GO:0016705,oxidoreductase activity, acting on paired donors, …	PF00487.24:Fatty acid desaturase	--	--	--
Sch000021259	0.8	0.78	0.99	3.83	4.18	4.64	23	21	30	92	115	130	69.0079	23.8554	114.16	2.25642	1.51329e-17	1.54377e-15	up	HiC_scaffold_5	100918917	100920709	+	Sch000021259	--	K20617 cytochrome P450 family 71 subfamily A | (RefSeq) cytochrome P450 71A9-like (A)	--	AJD25159.1	C71A8_MENPI RecName: Full=Cytochrome P450 71A8; EC=1.14.-.-;	At2g30750	GO:0016021,integral component of membrane; GO:0020037,heme binding; GO:0005506,iron ion binding; GO:0004497,monooxygenase activity; GO:0016705,oxidoreductase activity, acting on paired donors, with incorporation or reduction of molecular oxygen; GO:0003674,molecular_function; GO:0005488,binding; GO:0046906,tetrapyrrole binding; GO:0048037,cofactor binding; GO:0097159,organic cyclic compound bindi…	PF00067.22:Cytochrome P450	--	--	--
Sch000029042	20.56	21.7	21.09	14.47	14.56	13.89	1389	1372	1493	812	938	911	1142.43	1378.23	906.634	-0.604496	1.62484e-17	1.64953e-15	down	HiC_scaffold_6	91364398	91368562	-	Sch000029042	--	K19729 guanine nucleotide-binding protein G(t) subunit alpha 3 | (RefSeq) guanine nucleotide-binding protein alpha-1 subunit (A)	--	XP_011088321.1	XLG1_ARATH RecName: Full=Extra-large guanine nucleotide-binding protein 1; AltName: Full=Extra-large GTP-binding protein 1; Short=Extra-large G-protein 1;	At2g23460	GO:0005834,heterotrimeric G-protein complex; GO:0005634,nucleus; GO:0001664,G protein-coupled receptor binding; GO:0031683,G-protein beta/gamma-subunit complex binding; GO:0005525,GTP binding; GO:0003924,GTPase activity; GO:0046872,metal ion binding; GO:0007188,adenylate cyclase-modulating G protein-coupled receptor signaling pathway; GO:0005515,protein binding; GO:0003674,molecular_function; GO:…	PF00503.20:G-protein alpha subunit	--	--	--
novel.1433	8.97	13.27	8.94	0.36	0.1	0.1	91	126	95	3	1	1	51.7531	101.729	1.77675	-5.89556	1.65632e-17	1.67336e-15	down	HiC_scaffold_3	45461198	45463238	-	--	--	--	--	--	--	--	--	--	--	--	--
Sch000008452	272.7	296.41	294.7	221.07	210.11	197.89	5379	5474	6093	3623	3953	3789	4683.89	5487.55	3880.23	-0.500484	1.70041e-17	1.70965e-15	down	HiC_scaffold_2	5297963	5298919	+	Sch000008452	--	K00020 3-hydroxyisobutyrate dehydrogenase [EC:1.1.1.31] | (GenBank) 6-phosphogluconate dehydrogenase-like protein (A)	ko00280: Valine, leucine and isoleucine degradation; ko01100: Metabolic pathways	XP_011083391.2	PHI1_TOBAC RecName: Full=Protein PHOSPHATE-INDUCED 1 {ECO:0000303|PubMed:10189698}; Flags: Precursor;	At4g08950	GO:0048046,apoplast; GO:0005615,extracellular space; GO:0005575,cellular_component; GO:0005576,extracellular region; GO:0044421,extracellular region part	PF04674.12:Phosphate-induced protein 1 conserved region	--	--	--
Sch000014563	41.78	42.83	43.48	21.78	20.79	21.77	1384	1265	1346	786	753	798	1047.26	1295.08	799.433	-0.697614	1.78115e-17	1.78226e-15	down	HiC_scaffold_3	39701496	39705172	+	Sch000014563	--	K01597 diphosphomevalonate decarboxylase [EC:4.1.1.33] | (RefSeq) diphosphomevalonate decarboxylase MVD2-like (A)	ko00900: Terpenoid backbone biosynthesis; ko01100: Metabolic pathways; ko01110: Biosynthesis of secondary metabolites	AEZ55675.1	MVD2_PANGI RecName: Full=Diphosphomevalonate decarboxylase 2 {ECO:0000305}; Short=Mevalonate-5-pyrophosphate decarboxylase {ECO:0000303|PubMed:24933610}; Short=PgMVD {ECO:0000303|PubMed:24933610}; EC=4.1.1.33 {ECO:0000250|UniProtKB:O23722};	At3g54250	GO:0005829,cytosol; GO:0005777,peroxisome; GO:0005524,ATP binding; GO:0004163,diphosphomevalonate decarboxylase activity; GO:0019287,isopentenyl diphosphate biosynthetic process, mevalonate pathway; GO:0016135,saponin biosynthetic process; GO:0016126,sterol biosynthetic process; GO:0016104,triterpenoid biosynthetic process; GO:0000166,nucleotide binding; GO:0003674,molecular_function; GO:0005488,…	PF18376.1:Mevalonate 5-diphosphate decarboxylase C-terminal domain	--	--	--
novel.2214	3.97	3.82	4.16	11.98	11.66	14.81	61	55	67	153	171	221	121.921	59.1777	184.665	1.64237	1.81472e-17	1.8072e-15	up	HiC_scaffold_4	59051597	59053105	+	--	--	--	--	--	--	--	--	--	--	--	--
Sch000024555	53.65	53.05	58.03	35.57	38.12	34.55	1443	1336	1636	795	978	902	1169.06	1427.45	910.659	-0.648877	1.85436e-17	1.83793e-15	down	HiC_scaffold_6	90953624	90954928	-	Sch000024555	--	K13258 2-hydroxyisoflavanone dehydratase [EC:4.2.1.105] | (RefSeq) hypothetical protein (A)	ko00943: Isoflavonoid biosynthesis; ko01100: Metabolic pathways; ko01110: Biosynthesis of secondary metabolites	XP_012836796.1	CXE4_ARATH RecName: Full=Probable carboxylesterase 4, mitochondrial; AltName: Full=AtCXE4; EC=3.1.1.1; Flags: Precursor;	At1g49650	GO:0005829,cytosol; GO:0005739,mitochondrion; GO:0016787,hydrolase activity; GO:0080030,methyl indole-3-acetate esterase activity; GO:0003674,molecular_function; GO:0003824,catalytic activity; GO:0016788,hydrolase activity, acting on ester bonds; GO:0052689,carboxylic ester hydrolase activity; GO:0005622,intracellular; GO:0005575,cellular_component; GO:0005623,cell; GO:0005737,cytoplasm; GO:00444…	PF07859.13:alpha/beta hydrolase fold	--	--	--
Sch000024662	234.22	235.92	216.12	166.04	162.41	176.64	5353	5496	5124	3286	3314	3522	4322.93	5189.34	3456.51	-0.586392	2.2567e-17	2.22615e-15	down	HiC_scaffold_6	37272001	37274897	-	Sch000024662	--	K01662 1-deoxy-D-xylulose-5-phosphate synthase [EC:2.2.1.7] | (RefSeq) probable 1-deoxy-D-xylulose-5-phosphate synthase 2, chloroplastic (A)	ko00730: Thiamine metabolism; ko00900: Terpenoid backbone biosynthesis; ko01100: Metabolic pathways; ko01110: Biosynthesis of secondary metabolites	ACQ66107.1	DXS2_ORYSJ RecName: Full=Probable 1-deoxy-D-xylulose-5-phosphate synthase 2, chloroplastic; Short=1-deoxyxylulose-5-phosphate synthase; Short=DXP synthase; Short=DXPS; EC=2.2.1.7; Flags: Precursor;	At4g15560	GO:0009507,chloroplast; GO:0008661,1-deoxy-D-xylulose-5-phosphate synthase activity; GO:0046872,metal ion binding; GO:0016744,transferase activity, transferring aldehyde or ketonic groups; GO:0052865,1-deoxy-D-xylulose 5-phosphate biosynthetic process; GO:0016114,terpenoid biosynthetic process; GO:0009228,thiamine biosynthetic process; GO:0003674,molecular_function; GO:0003824,catalytic activity;…	PF13292.6:1-deoxy-D-xylulose-5-phosphate synthase	--	--	--
Sch000025250	126.64	141.31	125.63	90.51	89.96	97.04	2639	2757	2744	1567	1788	1963	2224.48	2641.33	1807.64	-0.546418	2.72767e-17	2.67811e-15	down	HiC_scaffold_6	4960614	4961734	-	Sch000025250	--	K09422 transcription factor MYB, plant | (RefSeq) transcription factor MYB6-like isoform X1 (A)	--	AKA59780.1	MYB1_CROXC RecName: Full=Transcription factor MYB1 {ECO:0000305}; AltName: Full=Myb-related protein 1 {ECO:0000303|PubMed:31004005}; Short=CcMYB1 {ECO:0000303|PubMed:31004005};	At3g13540	GO:0005634,nucleus; GO:0003677,DNA binding; GO:0003674,molecular_function; GO:0003676,nucleic acid binding; GO:0005488,binding; GO:0097159,organic cyclic compound binding; GO:1901363,heterocyclic compound binding; GO:0005622,intracellular; GO:0005575,cellular_component; GO:0005623,cell; GO:0043231,intracellular membrane-bounded organelle; GO:0043226,organelle; GO:0043227,membrane-bounded organell…	PF00249.31:Myb-like DNA-binding domain	MYB	TF	MYB->MYB
novel.2986	5.79	6.07	5.83	0	0	0	204	200	215	0	0	0	100.298	200.596	0	-10.0569	2.91688e-17	2.8505e-15	down	HiC_scaffold_6	42685848	42688317	-	--	--	K02218 casein kinase 1 [EC:2.7.11.1] | (RefSeq) uncharacterized protein LOC8069780 (A)	--	XP_012839839.1	--	At1g61510	GO:0016021,integral component of membrane; GO:0046872,metal ion binding; GO:0003674,molecular_function; GO:0005488,binding; GO:0043167,ion binding; GO:0043169,cation binding; GO:0005575,cellular_component; GO:0016020,membrane; GO:0031224,intrinsic component of membrane; GO:0044425,membrane part	PF13359.6:DDE superfamily endonuclease	--	--	--
novel.2572	16	19.26	17.14	6.78	6.3	8.34	253	285	284	89	95	128	186.224	266.689	105.759	-1.33099	5.3466e-17	5.17839e-15	down	HiC_scaffold_5	22677036	22680910	+	--	--	--	--	--	--	--	--	--	--	--	--
Sch000026464	35.24	41.6	42.12	65.91	59.9	60.79	1518	1678	1902	2359	2461	2542	2081.44	1649.97	2512.92	0.606338	5.3485e-17	5.17839e-15	up	HiC_scaffold_6	89971940	89974572	+	Sch000026464	--	K05909 laccase [EC:1.10.3.2] | (RefSeq) laccase-15-like (A)	--	XP_011074134.2	LAC15_ARATH RecName: Full=Laccase-15; EC=1.10.3.2; AltName: Full=Benzenediol:oxygen oxidoreductase 15; AltName: Full=Diphenol oxidase 15; AltName: Full=Protein TRANSPARENT TESTA 10; AltName: Full=Urishiol oxidase 15; Flags: Precursor;	At5g09360	GO:0048046,apoplast; GO:0005507,copper ion binding; GO:0052716,hydroquinone:oxygen oxidoreductase activity; GO:0016491,oxidoreductase activity; GO:0009813,flavonoid biosynthetic process; GO:0009809,lignin biosynthetic process; GO:0046274,lignin catabolic process; GO:0010023,proanthocyanidin biosynthetic process; GO:0046688,response to copper ion; GO:0003674,molecular_function; GO:0005488,binding;…	PF07732.15:Multicopper oxidase	--	--	--
Sch000007121	46.21	46.85	45.16	68.65	63.39	69.69	1985	1884	2033	2450	2597	2906	2310.47	1912.63	2708.31	0.501891	5.48015e-17	5.2814e-15	up	HiC_scaffold_2	94580275	94583420	-	Sch000007121	--	K12133 MYB-related transcription factor LHY | (RefSeq) uncharacterized protein LOC112280611 (A)	ko04712: Circadian rhythm - plant	XP_020548215.1	RVE1_ARATH RecName: Full=Protein REVEILLE 1;	At5g17300	GO:0005634,nucleus; GO:0003677,DNA binding; GO:0003700,DNA-binding transcription factor activity; GO:0009734,auxin-activated signaling pathway; GO:0007623,circadian rhythm; GO:0010600,regulation of auxin biosynthetic process; GO:0006355,regulation of transcription, DNA-templated; GO:0003674,molecular_function; GO:0003676,nucleic acid binding; GO:0005488,binding; GO:0097159,organic cyclic compound…	PF00249.31:Myb-like DNA-binding domain	MYB-related	TF	MYB->MYB-related
Sch000022316	52.47	54.41	46.97	28.76	26.09	29.8	584	567	548	266	277	322	423.067	551.664	294.47	-0.904895	6.22867e-17	5.97524e-15	down	HiC_scaffold_5	12992140	12992762	-	Sch000022316	--	--	--	PIN22567.1	--	At2g32030	GO:0008080,N-acetyltransferase activity; GO:0003674,molecular_function; GO:0003824,catalytic activity; GO:0016407,acetyltransferase activity; GO:0016410,N-acyltransferase activity; GO:0016740,transferase activity; GO:0016746,transferase activity, transferring acyl groups; GO:0016747,transferase activity, transferring acyl groups other than amino-acyl groups	PF13302.7:Acetyltransferase (GNAT) domain	GNAT	TR	GNAT
Sch000001865	5.69	4.28	5.59	10.81	11.02	11.08	257	181	265	406	475	486	345.894	226.751	465.037	1.03432	7.03592e-17	6.71883e-15	up	HiC_scaffold_1	144488096	144491060	+	Sch000001865	--	K05909 laccase [EC:1.10.3.2] | (RefSeq) laccase-15-like (A)	--	PIN06774.1	LAC14_ARATH RecName: Full=Laccase-14; EC=1.10.3.2; AltName: Full=Benzenediol:oxygen oxidoreductase 14; AltName: Full=Diphenol oxidase 14; AltName: Full=Urishiol oxidase 14; Flags: Precursor;	At5g09360	GO:0048046,apoplast; GO:0005507,copper ion binding; GO:0052716,hydroquinone:oxygen oxidoreductase activity; GO:0016491,oxidoreductase activity; GO:0046274,lignin catabolic process; GO:0003674,molecular_function; GO:0005488,binding; GO:0046872,metal ion binding; GO:0043167,ion binding; GO:0043169,cation binding; GO:0046914,transition metal ion binding; GO:0003824,catalytic activity; GO:0016682,oxi…	PF07732.15:Multicopper oxidase	--	--	--
Sch000013294	17.35	17	18.79	26.89	27.18	25.78	1659	1522	1883	2136	2479	2393	2012.35	1637.01	2387.68	0.543856	8.44281e-17	8.02566e-15	up	HiC_scaffold_3	98099293	98106132	-	Sch000013294	--	K08711 ATP-binding cassette, subfamily G (WHITE), member 2, PDR | (RefSeq) ZEB2-regulated ABC transporter 1-like (A)	ko02010: ABC transporters	PIN06852.1	PDR1_TOBAC RecName: Full=Pleiotropic drug resistance protein 1; AltName: Full=NtPDR1;	At1g15520	GO:0016021,integral component of membrane; GO:0005524,ATP binding; GO:0042626,ATPase activity, coupled to transmembrane movement of substances; GO:0000166,nucleotide binding; GO:0003674,molecular_function; GO:0005488,binding; GO:0008144,drug binding; GO:0017076,purine nucleotide binding; GO:0030554,adenyl nucleotide binding; GO:0032553,ribonucleotide binding; GO:0032555,purine ribonucleotide bind…	PF01061.24:ABC-2 type transporter	--	--	--
Sch000014603	174.02	210.43	170.28	121.55	116.75	125.39	2066	2339	2119	1199	1322	1445	1735.01	2120.37	1349.65	-0.651121	9.20389e-17	8.70955e-15	down	HiC_scaffold_3	105296195	105296770	-	Sch000014603	--	K02183 calmodulin | (RefSeq) probable calcium-binding protein CML29 (A)	ko04016: MAPK signaling pathway - plant; ko04070: Phosphatidylinositol signaling system; ko04626: Plant-pathogen interaction	XP_011074876.1	CML29_ORYSJ RecName: Full=Probable calcium-binding protein CML29; AltName: Full=Calmodulin-like protein 29;	At1g24620	GO:0005509,calcium ion binding; GO:0003674,molecular_function; GO:0005488,binding; GO:0046872,metal ion binding; GO:0043167,ion binding; GO:0043169,cation binding	PF13833.6:EF-hand domain pair	--	--	--
Sch000011108	226.98	215.98	199.72	154.22	137.66	141.44	2007	1788	1851	1133	1161	1214	1514.53	1831.29	1197.76	-0.613172	1.42303e-16	1.34053e-14	down	HiC_scaffold_3	85147075	85147503	+	Sch000011108	--	--	--	XP_011084175.1	--	At5g62860_2	--	--	--	--	--
Sch000014079	63.99	64.03	56.37	41.84	39.87	40.33	1489	1395	1375	809	885	911	1135.2	1382.49	887.917	-0.638718	1.54631e-16	1.45013e-14	down	HiC_scaffold_3	89461439	89463810	-	Sch000014079	--	K09875 aquaporin SIP | (RefSeq) probable aquaporin SIP2-1 (A)	--	XP_011079231.1	SIP21_ARATH RecName: Full=Probable aquaporin SIP2-1; AltName: Full=Small basic intrinsic protein 2-1; Short=AtSIP2;1;	At3g56950	GO:0005789,endoplasmic reticulum membrane; GO:0016021,integral component of membrane; GO:0015267,channel activity; GO:0003674,molecular_function; GO:0005215,transporter activity; GO:0022857,transmembrane transporter activity; GO:0022803,passive transmembrane transporter activity; GO:0005622,intracellular; GO:0005575,cellular_component; GO:0016020,membrane; GO:0005623,cell; GO:0005737,cytoplasm; G…	PF00230.20:Major intrinsic protein	--	--	--
novel.181	2.94	3.29	2.75	0.03	0.09	0	104	109	102	1	3	0	51.8495	102.328	1.37099	-6.23022	2.24166e-16	2.09285e-14	down	HiC_scaffold_1	41621096	41622812	-	--	--	K14085 aldehyde dehydrogenase family 7 member A1 [EC:1.2.1.31 1.2.1.8 1.2.1.3] | (RefSeq) aldehyde dehydrogenase family 2 member C4-like (A)	ko00010: Glycolysis / Gluconeogenesis; ko00053: Ascorbate and aldarate metabolism; ko00071: Fatty acid degradation; ko00260: Glycine, serine and threonine metabolism; ko00280: Valine, leucine and isoleucine degradation; ko00310: Lysine degradation; ko00330: Arginine and proline metabolism; ko00340: Histidine metabolism; ko00380: Tryptophan metabolism; ko00410: beta-Alanine metabolism; ko00561: Gl…	XP_018462223.1	--	At1g24370_1	GO:0016788,hydrolase activity, acting on ester bonds; GO:0003674,molecular_function; GO:0003824,catalytic activity; GO:0016787,hydrolase activity	PF04827.14:Plant transposon protein	--	--	--
Sch000010646	83.92	90.41	84.41	61.04	59.9	56.47	1491	1504	1572	901	1015	974	1233.19	1480.69	985.686	-0.587533	2.33975e-16	2.17472e-14	down	HiC_scaffold_3	36157204	36159039	+	Sch000010646	--	K02980 small subunit ribosomal protein S29e | (RefSeq) 40S ribosomal protein S29 (A)	ko03010: Ribosome	KHN30432.1	RS29_ARATH RecName: Full=40S ribosomal protein S29;	At3g43980	GO:0005829,cytosol; GO:0022627,cytosolic small ribosomal subunit; GO:0005886,plasma membrane; GO:0003735,structural constituent of ribosome; GO:0008270,zinc ion binding; GO:0006412,translation; GO:0003674,molecular_function; GO:0005198,structural molecule activity; GO:0005488,binding; GO:0046872,metal ion binding; GO:0043167,ion binding; GO:0043169,cation binding; GO:0046914,transition metal ion …	--	--	--	--
novel.182	3.63	3.83	3.62	0.15	0	0.09	88	87	92	3	0	2	44.1569	86.5501	1.76381	-5.66484	2.75126e-16	2.54589e-14	down	HiC_scaffold_1	41623238	41624492	+	--	--	K01963 acetyl-CoA carboxylase carboxyl transferase subunit beta [EC:6.4.1.2 2.1.3.15] | (RefSeq) uncharacterized protein LOC109823134 (A)	ko00061: Fatty acid biosynthesis; ko00620: Pyruvate metabolism; ko00640: Propanoate metabolism; ko01100: Metabolic pathways; ko01110: Biosynthesis of secondary metabolites; ko01200: Carbon metabolism; ko01212: Fatty acid metabolism	KZV27891.1	--	At1g24380	--	--	--	--	--
Sch000022383	3.65	3.7	3.56	8.59	8.34	8.05	135	128	138	264	294	289	209.394	129.952	288.836	1.1519	2.77807e-16	2.55937e-14	up	HiC_scaffold_5	97551430	97555397	+	Sch000022383	--	K00521 ferric-chelate reductase [EC:1.16.1.7] | (RefSeq) ferric reduction oxidase 4 (A)	--	XP_020548932.1	FRO4_ARATH RecName: Full=Ferric reduction oxidase 4; Short=AtFRO4; EC=1.16.1.7; AltName: Full=Ferric-chelate reductase 4;	At5g23980	GO:0016021,integral component of membrane; GO:0005886,plasma membrane; GO:0000293,ferric-chelate reductase activity; GO:0046872,metal ion binding; GO:0006811,ion transport; GO:0003674,molecular_function; GO:0003824,catalytic activity; GO:0016491,oxidoreductase activity; GO:0016722,oxidoreductase activity, oxidizing metal ions; GO:0016723,oxidoreductase activity, oxidizing metal ions, NAD or NADP …	PF08030.12:Ferric reductase NAD binding domain	--	--	--
Sch000007714	11.31	9.36	10.23	17.8	20.39	17.94	539	418	511	705	927	830	655.944	474.898	836.991	0.817494	3.24602e-16	2.97737e-14	up	HiC_scaffold_2	75286606	75290081	-	Sch000007714	--	K06158 ATP-binding cassette, subfamily F, member 3 | (RefSeq) hypothetical protein (A)	--	XP_011100899.1	AB5F_ARATH RecName: Full=ABC transporter F family member 5; Short=ABC transporter ABCF.5; Short=AtABCF5; AltName: Full=GCN20-type ATP-binding cassette protein GCN5;	At5g64840	GO:0005524,ATP binding; GO:0042626,ATPase activity, coupled to transmembrane movement of substances; GO:0003729,mRNA binding; GO:0009624,response to nematode; GO:0000166,nucleotide binding; GO:0003674,molecular_function; GO:0005488,binding; GO:0008144,drug binding; GO:0017076,purine nucleotide binding; GO:0030554,adenyl nucleotide binding; GO:0032553,ribonucleotide binding; GO:0032555,purine ribo…	PF00005.27:ABC transporter	--	--	--
Sch000005613	62.72	71.23	65.7	110.72	115.34	94.98	1581	1681	1736	2319	2773	2324	2076.28	1620.62	2531.93	0.643529	3.73017e-16	3.40651e-14	up	HiC_scaffold_2	117210625	117211847	-	Sch000005613	--	K23232 8-hydroxygeraniol dehydrogenase [EC:1.1.1.324] | (RefSeq) 8-hydroxygeraniol dehydrogenase (A)	ko00902: Monoterpenoid biosynthesis; ko01100: Metabolic pathways; ko01110: Biosynthesis of secondary metabolites	XP_011083436.2	10HGO_CATRO RecName: Full=8-hydroxygeraniol dehydrogenase; Short=Cr10HGO; EC=1.1.1.324;	At4g37990	GO:0102311,8-hydroxygeraniol dehydrogenase activity; GO:0008270,zinc ion binding; GO:0003674,molecular_function; GO:0003824,catalytic activity; GO:0016491,oxidoreductase activity; GO:0016614,oxidoreductase activity, acting on CH-OH group of donors; GO:0016616,oxidoreductase activity, acting on the CH-OH group of donors, NAD or NADP as acceptor; GO:0005488,binding; GO:0046872,metal ion binding; GO…	PF08240.12:Alcohol dehydrogenase GroES-like domain	--	--	--
Sch000016118	46.17	47.25	48.97	31.34	31.35	32.79	1101	1055	1224	621	713	759	902.813	1093.83	711.793	-0.619665	4.33811e-16	3.9274e-14	down	HiC_scaffold_4	6404769	6407215	+	Sch000016118	--	K13459 disease resistance protein RPS2 | (RefSeq) probable disease resistance protein At4g27220 isoform X1 (A)	ko04626: Plant-pathogen interaction	XP_011076580.1	WRK70_SOLLC RecName: Full=WRKY DNA-binding transcription factor 70 {ECO:0000303|PubMed:21898085}; Short=SlWRKY70 {ECO:0000303|PubMed:21898085};	At3g56400	GO:0005634,nucleus; GO:0003700,DNA-binding transcription factor activity; GO:0043565,sequence-specific DNA binding; GO:0002215,defense response to nematode; GO:2000068,regulation of defense response to insect; GO:0009625,response to insect; GO:0009753,response to jasmonic acid; GO:0009624,response to nematode; GO:0009751,response to salicylic acid; GO:0140110,transcription regulator activity; GO:…	PF03106.15:WRKY DNA -binding domain	WRKY	TF	WRKY
novel.1369	22.81	23.11	22.03	15.27	13.92	15.53	1070	1015	1083	595	623	707	841.215	1026.85	655.579	-0.647376	5.25109e-16	4.73345e-14	down	HiC_scaffold_3	35332100	35334375	.	--	--	K10260 F-box and WD-40 domain protein 7 | (RefSeq) WD40/YVTN repeat-like-containing domain (A)	ko04120: Ubiquitin mediated proteolysis	XP_011092561.1	PUB26_ARATH RecName: Full=U-box domain-containing protein 26; EC=2.3.2.27; AltName: Full=Plant U-box protein 26; AltName: Full=RING-type E3 ubiquitin transferase PUB26 {ECO:0000305};	At1g49780	GO:0061630,ubiquitin protein ligase activity; GO:0098542,defense response to other organism; GO:0016567,protein ubiquitination; GO:0003674,molecular_function; GO:0003824,catalytic activity; GO:0004842,ubiquitin-protein transferase activity; GO:0016740,transferase activity; GO:0019787,ubiquitin-like protein transferase activity; GO:0061659,ubiquitin-like protein ligase activity; GO:0140096,catalyt…	PF04564.15:U-box domain	--	--	--
Sch000025973	29.98	28.08	29.83	45.18	42.69	44.78	1218	1068	1270	1525	1654	1766	1417.55	1150.53	1684.57	0.549487	5.51989e-16	4.9544e-14	up	HiC_scaffold_6	81919490	81922257	+	Sch000025973	--	K14638 solute carrier family 15 (peptide/histidine transporter), member 3/4 | (RefSeq) protein NRT1/ PTR FAMILY 2.13-like (A)	--	PIN12020.1	PTR53_ARATH RecName: Full=Protein NRT1/ PTR FAMILY 2.11; Short=AtNPF2.11; AltName: Full=Nitrate transporter 1.10; AltName: Full=Protein GLUCOSINOLATE TRANSPORTER-2;	At5g62680	GO:0016021,integral component of membrane; GO:0005886,plasma membrane; GO:0009506,plasmodesma; GO:0090448,glucosinolate:proton symporter activity; GO:1901349,glucosinolate transport; GO:0090449,phloem glucosinolate loading; GO:0080167,response to karrikin; GO:0003674,molecular_function; GO:0005215,transporter activity; GO:0022857,transmembrane transporter activity; GO:0015291,secondary active tra…	PF00854.21:POT family	--	--	--
Sch000003181	57.29	63.03	61.99	92.12	89.71	85.27	1828	1883	2073	2442	2730	2641	2269.14	1873.35	2664.93	0.508088	5.92251e-16	5.29305e-14	up	HiC_scaffold_1	18686770	18688779	-	Sch000003181	--	K09338 homeobox-leucine zipper protein | (RefSeq) homeobox-leucine zipper protein HAT5-like (A)	--	XP_011071034.1	HOX16_ORYSI RecName: Full=Homeobox-leucine zipper protein HOX16; AltName: Full=HD-ZIP protein HOX16; AltName: Full=Homeodomain transcription factor HOX16; AltName: Full=OsHox16;	At2g22430	GO:0005634,nucleus; GO:0000981,DNA-binding transcription factor activity, RNA polymerase II-specific; GO:0043565,sequence-specific DNA binding; GO:0140110,transcription regulator activity; GO:0003674,molecular_function; GO:0003700,DNA-binding transcription factor activity; GO:0003676,nucleic acid binding; GO:0003677,DNA binding; GO:0005488,binding; GO:0097159,organic cyclic compound binding; GO:1…	PF00046.29:Homeodomain	HB-HD-ZIP	TF	HB->HB-HD-ZIP
Sch000016061	20.6	21.27	22.21	13.89	14.81	13.89	1114	1077	1259	624	764	729	918.289	1116.3	720.277	-0.63213	6.38395e-16	5.68117e-14	down	HiC_scaffold_4	47455956	47460018	-	Sch000016061	--	K23280 rhamnogalacturonan I rhamnosyltransferase [EC:2.4.1.351] | (RefSeq) uncharacterized protein At1g04910 (A)	--	EYU41822.1	OFT19_ARATH RecName: Full=O-fucosyltransferase 19 {ECO:0000305}; Short=O-FucT-19 {ECO:0000305}; EC=2.4.1.- {ECO:0000305}; AltName: Full=O-fucosyltransferase family protein {ECO:0000305};	At2g37980	GO:0005737,cytoplasm; GO:0016021,integral component of membrane; GO:0016757,transferase activity, transferring glycosyl groups; GO:0006004,fucose metabolic process; GO:0003674,molecular_function; GO:0003824,catalytic activity; GO:0016740,transferase activity; GO:0008152,metabolic process; GO:0005975,carbohydrate metabolic process; GO:0005996,monosaccharide metabolic process; GO:0008150,biological…	PF10250.9:GDP-fucose protein O-fucosyltransferase	--	--	--
Sch000011255	37.71	39.08	35.71	58.11	57.2	64.83	806	782	800	1032	1166	1345	988.945	774.589	1203.3	0.636727	7.21327e-16	6.392e-14	up	HiC_scaffold_3	8207552	8209124	+	Sch000011255	--	--	--	PIN13495.1	SKI28_ARATH RecName: Full=F-box protein SKIP28; AltName: Full=Protein MATERNAL EFFECT EMBRYO ARREST 11; AltName: Full=SKP1-interacting partner 28;	At2g01620	GO:0005737,cytoplasm; GO:0009793,embryo development ending in seed dormancy; GO:0016567,protein ubiquitination; GO:0000003,reproduction; GO:0003006,developmental process involved in reproduction; GO:0007275,multicellular organism development; GO:0009790,embryo development; GO:0008150,biological_process; GO:0009791,post-embryonic development; GO:0010154,fruit development; GO:0022414,reproductive p…	PF00646.33:F-box domain	--	--	--
Sch000013927	116.13	114.71	102.47	80.13	77.32	79	2688	2486	2486	1541	1707	1775	2098.46	2485.89	1711.04	-0.538721	7.27213e-16	6.41697e-14	down	HiC_scaffold_3	67487496	67488763	+	Sch000013927	--	K01213 galacturan 1,4-alpha-galacturonidase [EC:3.2.1.67] | (RefSeq) exopolygalacturonase-like (A)	ko00040: Pentose and glucuronate interconversions; ko01100: Metabolic pathways	XP_011090002.1	Y4276_ARATH RecName: Full=Uncharacterized protein At4g22758;	At2g27830	--	PF16978.5:SAPK-interacting protein 1 (Sin1), middle CRIM domain	--	--	--
Sch000015198	16.89	17.45	17.65	7.73	8.36	8.67	305	295	334	116	144	152	221.101	302.392	139.81	-1.11094	7.39533e-16	6.49826e-14	down	HiC_scaffold_3	87288652	87289717	-	Sch000015198	--	K14504 xyloglucan:xyloglucosyl transferase TCH4 [EC:2.4.1.207] | (RefSeq) probable xyloglucan endotransglucosylase/hydrolase protein 23 (A)	ko04075: Plant hormone signal transduction	PIN03412.1	XTH23_ARATH RecName: Full=Probable xyloglucan endotransglucosylase/hydrolase protein 23; Short=At-XTH23; Short=XTH-23; EC=2.4.1.207; Flags: Precursor;	At4g25810	GO:0048046,apoplast; GO:0005618,cell wall; GO:0005794,Golgi apparatus; GO:0004553,hydrolase activity, hydrolyzing O-glycosyl compounds; GO:0016762,xyloglucan:xyloglucosyl transferase activity; GO:0042546,cell wall biogenesis; GO:0071555,cell wall organization; GO:0010411,xyloglucan metabolic process; GO:0003674,molecular_function; GO:0003824,catalytic activity; GO:0016787,hydrolase activity; GO:0…	PF00722.21:Glycosyl hydrolases family 16	--	--	--
Sch000028639	10.77	12.68	11.94	19.99	20.39	20.4	421	464	489	649	760	774	594.004	445.323	742.685	0.738473	8.33567e-16	7.29389e-14	up	HiC_scaffold_6	55675904	55680300	-	Sch000028639	--	K02295 cryptochrome | (RefSeq) (6-4)DNA photolyase (A)	--	XP_011072252.1	UVR3_ARATH RecName: Full=(6-4)DNA photolyase; EC=4.1.99.13; AltName: Full=Protein UV repair defective 3;	At3g15620	GO:0005737,cytoplasm; GO:0005634,nucleus; GO:0003914,DNA (6-4) photolyase activity; GO:0003677,DNA binding; GO:0071949,FAD binding; GO:0032922,circadian regulation of gene expression; GO:0006281,DNA repair; GO:0043153,entrainment of circadian clock by photoperiod; GO:0009411,response to UV; GO:0003674,molecular_function; GO:0003824,catalytic activity; GO:0003913,DNA photolyase activity; GO:001682…	PF03441.14:FAD binding domain of DNA photolyase	--	--	--
Sch000021996	306.12	324.72	270.42	444.61	430.33	506.11	4953	4919	4586	5977	6641	7949	5840.03	4697.36	6982.7	0.572339	9.57724e-16	8.34536e-14	up	HiC_scaffold_5	99675883	99677014	+	Sch000021996	--	--	--	XP_010454524.1	THN_BRARP RecName: Full=Thionin; Contains: RecName: Full=Thionin; Contains: RecName: Full=Acidic protein; Flags: Precursor;	At1g66100	GO:0090729,toxin activity; GO:0006952,defense response; GO:0003674,molecular_function; GO:0006950,response to stress; GO:0008150,biological_process; GO:0050896,response to stimulus	PF00321.17:Plant thionin	--	--	--
Sch000008685	35.98	35.12	35.06	24.6	25.06	24.67	1498	1369	1530	851	995	997	1195.87	1424.12	967.619	-0.557473	1.10682e-15	9.60457e-14	down	HiC_scaffold_2	76202590	76205712	-	Sch000008685	--	K00423 L-ascorbate oxidase [EC:1.10.3.3] | (RefSeq) L-ascorbate oxidase (A)	ko00053: Ascorbate and aldarate metabolism; ko01100: Metabolic pathways	XP_011097600.1	ASO_CUCSA RecName: Full=L-ascorbate oxidase; Short=ASO; Short=Ascorbase; EC=1.10.3.3; Flags: Precursor;	At4g39830	GO:0005576,extracellular region; GO:0005507,copper ion binding; GO:0008447,L-ascorbate oxidase activity; GO:0003674,molecular_function; GO:0005488,binding; GO:0046872,metal ion binding; GO:0043167,ion binding; GO:0043169,cation binding; GO:0046914,transition metal ion binding; GO:0003824,catalytic activity; GO:0016491,oxidoreductase activity; GO:0016682,oxidoreductase activity, acting on diphenol…	PF00394.22:Multicopper oxidase	--	--	--
Sch000009091	59.01	58.5	56.22	41.63	40.92	43.37	2114	1962	2111	1239	1398	1508	1707.59	2005.2	1409.98	-0.507653	1.12113e-15	9.6885e-14	down	HiC_scaffold_2	71064551	71067618	+	Sch000009091	--	K02641 ferredoxin--NADP+ reductase [EC:1.18.1.2] | (RefSeq) ferredoxin--NADP reductase, root-type isozyme, chloroplastic (A)	ko00195: Photosynthesis; ko01100: Metabolic pathways	ART94495.1	FENR2_TOBAC RecName: Full=Ferredoxin--NADP reductase, root-type isozyme, chloroplastic; Short=FNR; EC=1.18.1.2; Flags: Precursor;	At1g30510	GO:0009507,chloroplast; GO:0004324,ferredoxin-NADP+ reductase activity; GO:0015979,photosynthesis; GO:0003674,molecular_function; GO:0003824,catalytic activity; GO:0016491,oxidoreductase activity; GO:0016730,oxidoreductase activity, acting on iron-sulfur proteins as donors; GO:0016731,oxidoreductase activity, acting on iron-sulfur proteins as donors, NAD or NADP as acceptor; GO:0008152,metabolic …	PF00175.21:Oxidoreductase NAD-binding domain	--	--	--
novel.1495	15.33	16.15	15.23	0	0	0	146	144	152	0	0	0	71.6416	143.283	0	-9.57139	1.13505e-15	9.76841e-14	down	HiC_scaffold_3	56365944	56366946	-	--	--	--	--	--	--	--	--	--	--	--	--
Sch000013591	54.18	59	51.08	38.49	38.16	40.21	2450	2498	2421	1446	1646	1765	2022.18	2392.41	1651.95	-0.533604	1.14049e-15	9.77507e-14	down	HiC_scaffold_3	84694772	84698672	+	Sch000013591	--	K13430 serine/threonine-protein kinase PBS1 [EC:2.7.11.1] | (RefSeq) serine/threonine-protein kinase PBS1 (A)	ko04626: Plant-pathogen interaction	XP_011078417.1	CRCK3_ARATH RecName: Full=Calmodulin-binding receptor-like cytoplasmic kinase 3; EC=2.7.11.1; Flags: Precursor;	At2g11520	GO:0005737,cytoplasm; GO:0005886,plasma membrane; GO:0009506,plasmodesma; GO:0005524,ATP binding; GO:0004672,protein kinase activity; GO:0106310,NA; GO:0106311,NA; GO:0046777,protein autophosphorylation; GO:0000166,nucleotide binding; GO:0003674,molecular_function; GO:0005488,binding; GO:0008144,drug binding; GO:0017076,purine nucleotide binding; GO:0030554,adenyl nucleotide binding; GO:0032553,r…	PF07714.17:Protein tyrosine kinase	--	--	--
Sch000027342	126.07	124.98	104.87	181.23	174.54	185.03	3061	2841	2669	3656	4042	4361	3444.59	2784.58	4104.6	0.560213	1.17555e-15	1.00344e-13	up	HiC_scaffold_6	46497403	46498783	-	Sch000027342	--	K14497 protein phosphatase 2C [EC:3.1.3.16] | (RefSeq) protein phosphatase 2C 37-like (A)	ko04016: MAPK signaling pathway - plant; ko04075: Plant hormone signal transduction	XP_011091509.1	P2C37_ARATH RecName: Full=Protein phosphatase 2C 37; Short=AtPP2C37; EC=3.1.3.16; AltName: Full=Protein ABA-HYPERSENSITIVE GERMINATION 3; AltName: Full=Protein phosphatase 2C A; Short=PP2CA;	At3g11410	GO:0005829,cytosol; GO:0005634,nucleus; GO:0019900,kinase binding; GO:0046872,metal ion binding; GO:0016791,phosphatase activity; GO:0004721,phosphoprotein phosphatase activity; GO:0019901,protein kinase binding; GO:0106306,NA; GO:0004722,protein serine/threonine phosphatase activity; GO:0106307,NA; GO:0009738,abscisic acid-activated signaling pathway; GO:0009788,negative regulation of abscisic a…	PF00481.21:Protein phosphatase 2C	--	--	--
Sch000007505	59.46	68.91	50.78	36	36.34	34.18	1163	1262	1041	585	678	649	889.998	1128.41	651.581	-0.791659	1.6205e-15	1.37762e-13	down	HiC_scaffold_2	64794589	64796104	-	Sch000007505	--	--	--	--	--	--	--	--	--	--	--
novel.1338	35.9	40.3	31.45	20.88	20.69	23.2	979	1029	899	473	538	614	748.707	945.497	551.918	-0.774811	1.8185e-15	1.53969e-13	down	HiC_scaffold_3	26777214	26778902	-	--	--	--	--	EYU40062.1	HIP39_ARATH RecName: Full=Heavy metal-associated isoprenylated plant protein 39 {ECO:0000303|PubMed:21072340, ECO:0000303|PubMed:23368984}; Short=AtHIP39 {ECO:0000303|PubMed:21072340, ECO:0000303|PubMed:23368984}; Flags: Precursor;	At1g01490	GO:0046872,metal ion binding; GO:0003674,molecular_function; GO:0005488,binding; GO:0043167,ion binding; GO:0043169,cation binding	PF00403.26:Heavy-metal-associated domain	--	--	--
Sch000003065	7.13	7.67	6.4	13.51	13.44	13.29	273	275	257	430	491	494	371.716	261.526	481.906	0.883302	2.14646e-15	1.80277e-13	up	HiC_scaffold_1	43454885	43457156	+	Sch000003065	--	K08150 MFS transporter, SP family, solute carrier family 2 (myo-inositol transporter), member 13 | (RefSeq) probable inositol transporter 2 isoform X1 (A)	--	XP_011096602.1	INT2_ARATH RecName: Full=Probable inositol transporter 2;	At1g30220	GO:0016021,integral component of membrane; GO:0005886,plasma membrane; GO:0090406,pollen tube; GO:0005366,myo-inositol:proton symporter activity; GO:0015798,myo-inositol transport; GO:0023052,signaling; GO:0003674,molecular_function; GO:0005215,transporter activity; GO:0022857,transmembrane transporter activity; GO:0005365,myo-inositol transmembrane transporter activity; GO:0015291,secondary acti…	PF00083.24:Sugar (and other) transporter	--	--	--
novel.1453	1.77	2.4	1.91	0.24	0.18	0.2	63	80	71	7	6	7	38.2107	69.5702	6.85119	-3.34979	2.22989e-15	1.86535e-13	down	HiC_scaffold_3	48974941	48976892	-	--	--	--	--	--	--	--	--	--	--	--	--
Sch000028057	77.84	78.56	84	58.8	53.81	60.56	2304	2177	2606	1446	1519	1740	1947.02	2292.22	1601.82	-0.517361	2.50362e-15	2.08599e-13	down	HiC_scaffold_6	92484227	92486418	+	Sch000028057	--	K18878 BHLH transcription factor Upa20 | (RefSeq) Upa20; transcription factor bHLH137-like (A)	ko04626: Plant-pathogen interaction	AKN09644.1	BH049_ARATH RecName: Full=Transcription factor bHLH49; AltName: Full=Basic helix-loop-helix protein 49; Short=AtbHLH49; Short=bHLH 49; AltName: Full=Protein ACTIVATOR FOR CELL ELONGATION 1; AltName: Full=Transcription factor EN 82; AltName: Full=bHLH transcription factor bHLH049;	At1g68920	GO:0005634,nucleus; GO:0003700,DNA-binding transcription factor activity; GO:0046983,protein dimerization activity; GO:0000976,transcription regulatory region sequence-specific DNA binding; GO:0040008,regulation of growth; GO:0006355,regulation of transcription, DNA-templated; GO:0140110,transcription regulator activity; GO:0003674,molecular_function; GO:0005515,protein binding; GO:0005488,bindin…	PF00010.26:Helix-loop-helix DNA-binding domain	bHLH	TF	bHLH
novel.1878	56	57.21	51.28	38.58	37.49	34.67	1466	1402	1407	839	936	881	1146.86	1387.19	906.534	-0.614235	2.6445e-15	2.19462e-13	down	HiC_scaffold_3	105152777	105154046	-	--	--	K18754 protein lin-28 | (RefSeq) hypothetical protein (A)	--	XP_018851360.1	CSP2_ARATH RecName: Full=Cold shock protein 2; Short=AtCSP2; AltName: Full=Cold shock domain-containing protein 2; AltName: Full=Glycine-rich protein 2; Short=AtGRP2;	At4g38680	GO:0005737,cytoplasm; GO:0005829,cytosol; GO:0005730,nucleolus; GO:0005634,nucleus; GO:0005886,plasma membrane; GO:0031982,vesicle; GO:0003690,double-stranded DNA binding; GO:0003729,mRNA binding; GO:0003676,nucleic acid binding; GO:0003697,single-stranded DNA binding; GO:0008270,zinc ion binding; GO:0009631,cold acclimation; GO:0032508,DNA duplex unwinding; GO:0043457,regulation of cellular resp…	PF00313.22:'Cold-shock' DNA-binding domain	CSD	TF	CSD
Sch000020470	19.04	20.26	18.74	12.16	12.29	13.81	1072	1068	1106	569	660	755	863.009	1052.61	673.411	-0.642769	2.99376e-15	2.47465e-13	down	HiC_scaffold_4	598238	601954	-	Sch000020470	--	--	--	XP_020552940.1	CB60D_ARATH RecName: Full=Calmodulin-binding protein 60 D {ECO:0000303|PubMed:11782485};	At5g57580	GO:0005634,nucleus; GO:0005516,calmodulin binding; GO:0003700,DNA-binding transcription factor activity; GO:0043565,sequence-specific DNA binding; GO:0080142,regulation of salicylic acid biosynthetic process; GO:0005515,protein binding; GO:0003674,molecular_function; GO:0005488,binding; GO:0140110,transcription regulator activity; GO:0003676,nucleic acid binding; GO:0003677,DNA binding; GO:009715…	PF07887.11:Calmodulin binding protein-like	--	--	--
Sch000001005	36.66	32.7	40.07	20.98	15.97	19.25	467	390	535	222	194	238	336.428	449.239	223.617	-1.00986	3.10808e-15	2.55903e-13	down	HiC_scaffold_1	149491140	149491757	+	Sch000001005	--	K03131 transcription initiation factor TFIID subunit 6 | (RefSeq) receptor-like protein 9DC3 (A)	ko03022: Basal transcription factors	ACB99689.1	RLP6_ARATH RecName: Full=Receptor-like protein 6 {ECO:0000303|PubMed:18434605}; Short=AtRLP6 {ECO:0000303|PubMed:18434605}; Flags: Precursor;	At1g45616	GO:0016021,integral component of membrane; GO:0005886,plasma membrane; GO:0005575,cellular_component; GO:0016020,membrane; GO:0031224,intrinsic component of membrane; GO:0044425,membrane part; GO:0005623,cell; GO:0044464,cell part; GO:0071944,cell periphery	PF08263.12:Leucine rich repeat N-terminal domain	--	--	--
Sch000010441	203.89	226.4	194.13	146.68	149.09	156.49	3530	3670	3523	2110	2462	2630	2964.84	3481.81	2447.87	-0.507645	3.14344e-15	2.57799e-13	down	HiC_scaffold_3	101351386	101352225	+	Sch000010441	--	--	--	--	--	--	--	--	--	--	--
Sch000000132	97.08	92.39	88.69	66.54	66.04	68.07	2267	2020	2171	1291	1471	1543	1779.07	2093.26	1464.89	-0.514666	3.20711e-15	2.61993e-13	down	HiC_scaffold_1	61243585	61244911	+	Sch000000132	--	--	--	XP_012849401.1	FB316_ARATH RecName: Full=F-box protein At1g61340;	At1g61340	GO:0071456,cellular response to hypoxia; GO:0009961,response to 1-aminocyclopropane-1-carboxylic acid; GO:0009737,response to abscisic acid; GO:0009617,response to bacterium; GO:0009753,response to jasmonic acid; GO:0006970,response to osmotic stress; GO:0009751,response to salicylic acid; GO:0009651,response to salt stress; GO:0009611,response to wounding; GO:0001666,response to hypoxia; GO:0006…	PF12937.7:F-box-like	--	--	--
Sch000015888	6.54	5.92	6.19	14.12	14.59	17.37	111	94	110	199	236	286	173.096	101.957	244.235	1.26176	3.45759e-15	2.81356e-13	up	HiC_scaffold_4	81642641	81643910	+	Sch000015888	--	K13993 HSP20 family protein | (RefSeq) small heat shock protein, chloroplastic-like (A)	ko04141: Protein processing in endoplasmic reticulum	XP_011071179.1	HS25P_ARATH RecName: Full=Heat shock protein 21, chloroplastic {ECO:0000303|PubMed:2038305}; AltName: Full=25.3 kDa heat shock protein, chloroplastic; Short=AtHsp25.3; Flags: Precursor;	At4g27670	GO:0101031,chaperone complex; GO:0042644,chloroplast nucleoid; GO:0043621,protein self-association; GO:0009658,chloroplast organization; GO:0006355,regulation of transcription, DNA-templated; GO:0009408,response to heat; GO:0009416,response to light stimulus; GO:0005515,protein binding; GO:0003674,molecular_function; GO:0005488,binding; GO:0006996,organelle organization; GO:0008150,biological_pro…	PF00011.21:Hsp20/alpha crystallin family	--	--	--
[truncated: 1,276 more rows]
