# Supplementary material for: Identification and characterization of a novel gene involved in glandular trichome development in Nepeta tenuifolia
Source: Front Plant Sci. 2022 Jul 29;13:936244. doi: 10.3389/fpls.2022.936244 (PMC9372485; doi:10.3389/fpls.2022.936244)
Supplement: Supplementary file 5 [file Table_5.XLSX]

## Sheet: DEMs of flavonoids
Formula	Compounds	Class I	Class II	CAS	Level	TRV2-1	TRV2-2	TRV2-3	TRV2-MIXTA-1	TRV2-MIXTA-2	TRV2-MIXTA-3	VIP	p_value	FDR	Fold_Change	Log2FC	Type	cpd_ID	kegg_map
C22H20O11	Wogonin-7-O-Glucuronide (Wogonoside)	Flavonoids	Flavones	51059-44-0	2	22354000	21408000	21346000	9549900	10667000	10102000	1.4013	1.45486e-05	0.00228017	0.465671	-1.10262	down	--	--
C27H30O15	Vitexin-2''-O-glucoside	Flavonoids	Flavonoid carbonoside	61360-94-9	2	14040	13606	12606	18457	16055	16695	1.28771	0.0187216	0.0852796	1.27216	0.347281	up	C04024	ko00944
C21H18O12	Tetahydroxyflavone-7-O-glucuronide	Flavonoids	Flavones	-	3	1047700	1172300	1301800	1732000	1599700	1664200	1.31846	0.00944226	0.0589709	1.41856	0.504432	up	--	--
C29H32O15	Sutchuenoside A	Flavonoids	Flavonols	138079-60-4	2	1073200	975050	968470	1301500	1309700	1283500	1.36076	0.0101623	0.061881	1.29104	0.368531	up	--	--
C21H18O12	Scutellarein-7-O-glucuronide (Scutellarin)	Flavonoids	Flavones	27740-01-8	2	1728800	1588200	1589100	1983500	2320800	2125700	1.3067	0.0202691	0.0879358	1.31061	0.390242	up	--	--
C28H32O14	Robinson-7-O-Neohesperidin	Flavonoids	Flavonols	-	2	356450	378640	346590	273110	250370	279350	1.35487	0.00202905	0.0262085	0.742207	-0.430107	down	--	--
C27H30O16	Rhodiosin	Flavonoids	Flavonols	86831-54-1	2	6066400	5400800	6267300	4553600	4201400	4316800	1.32896	0.0167126	0.081939	0.737083	-0.440101	down	--	--
C21H20O12	Quercetin-7-O-glucoside	Flavonoids	Flavonols	491-50-9	2	75211	63513	64043	77676	89111	87217	1.19927	0.0306746	0.110805	1.25269	0.325028	up	C12639	--
C22H22O11	Pratensein-7-O-glucoside	Flavonoids	Isoflavones	36191-03-4	2	293120	287760	326100	227150	216810	253620	1.272	0.0128925	0.0710436	0.769124	-0.378712	down	--	--
C15H12O5	Pinobanksin	Flavonoids	Flavanonols	548-82-3	2	11443	12872	16582	23471	26685	26768	1.32391	0.00434151	0.0371974	1.88092	0.911439	up	C09826	ko00941
C18H16O7	Penduletin (5,4'-Dihydroxy-3,6,7-trimethoxyflavone)	Flavonoids	Flavones	569-80-2	2	253760	245230	261340	292930	282700	314180	1.28358	0.0261358	0.101507	1.17029	0.226872	up	--	--
C22H22O11	paratensein-7-O-glucoside	Flavonoids	Flavones	-	2	3306200	3623600	3586800	3079000	3108000	3251900	1.19412	0.0495804	0.144011	0.897524	-0.155978	down	--	--
C22H20O11	Oroxylin A-7-O-glucuronide	Flavonoids	Flavones	36948-76-2	2	17568000	19606000	17777000	9213800	8784700	9531500	1.39762	0.0024057	0.0284841	0.500992	-0.997141	down	--	--
C15H12O5	Naringenin chalcone	Flavonoids	Chalcones	73692-50-9	2	20516	19858	20772	43435	43832	42769	1.40628	7.5827e-07	0.00113702	2.12665	1.08858	up	C06561	ko00941,ko01100,ko01110
C15H12O5	Naringenin (5,7,4'-Trihydroxyflavanone)	Flavonoids	Flavanones	480-41-1	2	14060	14856	12845	55253	47073	48892	1.39913	0.0031191	0.0316552	3.62103	1.8564	up	C00509	ko00941,ko00943,ko01100,ko01110
C27H30O15	Luteolin-7-O-neohesperidoside (Lonicerin)	Flavonoids	Flavones	25694-72-8	3	408050	501650	450500	657620	652660	740990	1.32587	0.00431576	0.0371974	1.50806	0.592699	up	C12630	ko00944
C21H20O11	Luteolin-7-O-glucoside (Cynaroside)	Flavonoids	Flavones	5373-11-5	3	183050	167140	184600	227870	231220	213950	1.3329	0.00393055	0.0360818	1.25851	0.33172	up	C03951	ko00944
C15H10O6	Luteolin	Flavonoids	Flavones	491-70-3	2	4291.7	4271.3	4105.6	7227.8	7412.5	7777.7	1.40098	0.000876517	0.0178109	1.76957	0.8234	up	C01514	ko00941,ko00944,ko01100,ko01110
C21H18O12	Kaempferol-7-O-glucuronide	Flavonoids	Flavonols	-	1	8116600	8612700	8988200	7234900	6956800	7941600	1.17434	0.0377097	0.124364	0.860632	-0.216532	down	--	--
C33H40O20	Kaempferol-3-O-rutinoside-7-O-glucoside	Flavonoids	Flavonols	-	2	24108	19112	36082	9	9	9	1.40472	0.0344403	0.118628	0.000340471	-11.5202	down	--	--
C21H18O12	Kaempferol-3-O-glucuronide	Flavonoids	Flavonols	22688-78-4	2	973560	1134200	1141800	1722500	1475800	1480400	1.30626	0.0115748	0.0671261	1.43979	0.525863	up	--	--
C21H20O11	Kaempferol-3-O-glucoside (Astragalin)	Flavonoids	Flavonols	480-10-4	1	34492000	33943000	37579000	27830000	29691000	26328000	1.30452	0.00821361	0.0542798	0.790924	-0.338389	down	C12249	ko00944,ko01110
C33H40O20	Kaempferol-3-O-(6''-Rhamnosyl-2''-Glucosyl)Glucoside (Camelliaside A)	Flavonoids	Flavonols	135095-52-2	2	24108	19112	36082	9	9	9	1.40472	0.0344403	0.118628	0.000340471	-11.5202	down	--	--
C17H14O7	Iristectorigenin A	Flavonoids	Isoflavones	-	1	1840300	1974700	1850200	2099600	2080800	2320700	1.20014	0.04786	0.14045	1.14755	0.198557	up	--	--
C28H32O16	Hispidulin-8-C-(2''-O-glucosyl)glucoside	Flavonoids	Flavonoid carbonoside	-	3	37078	49533	52201	26134	20044	27256	1.28034	0.0264943	0.102563	0.529018	-0.918612	down	--	--
C31H28O13	Hispidulin-7-O-(6''-O-p-Coumaroyl)Glucoside	Flavonoids	Flavones	-	2	1005000	898480	904320	796170	702890	759950	1.26996	0.0158232	0.0805331	0.804548	-0.31375	down	--	--
C16H12O6	Hispidulin (5,7,4'-Trihydroxy-6-methoxyflavone)	Flavonoids	Flavones	1447-88-7	1	228730	226200	228760	336670	344430	331350	1.40434	0.000741649	0.0166383	1.48086	0.566436	up	C10058	--
C25H26O14	Hesperetin-7-O-(6''-malonyl)glucoside	Flavonoids	Flavanones	-	3	180480	161210	168780	218780	218840	190930	1.2378	0.031031	0.11162	1.23132	0.300201	up	--	--
C22H24O11	Hesperetin-5-O-glucoside	Flavonoids	Flavanones	69651-80-5	3	72210	58798	73065	101120	86180	103410	1.25956	0.0160636	0.0806175	1.42454	0.510495	up	--	--
C21H20O13	Gossypetin-3-O-glucoside	Flavonoids	Flavonols	-	2	60917	50716	58135	82498	72177	80636	1.30256	0.00770853	0.0526622	1.38607	0.471004	up	--	--
C16H12O6	Gnetifolin B	Flavonoids	Flavones	140671-06-3	2	25924	26773	29578	21133	20049	22237	1.3097	0.0138108	0.0747536	0.770817	-0.375539	down	--	--
C27H30O14	Genistein-7-O-galactoside-rhamnose	Flavonoids	Isoflavones	-	2	661010	639750	597040	438380	431230	464340	1.37701	0.00285921	0.0304685	0.702893	-0.508623	down	--	--
C23H24O12	Eriodictyol-7-O-(6''-acetyl)glucoside	Flavonoids	Flavanones	-	3	37257	36457	39179	49161	53490	54267	1.37372	0.00389299	0.0360818	1.38997	0.475055	up	--	--
C15H12O6	Eriodictyol (5,7,3',4'-Tetrahydroxyflavanone)	Flavonoids	Flavanones	552-58-9	2	4418.6	3991.2	4033.7	5721	5901.1	6255.3	1.37247	0.00104121	0.0193125	1.43669	0.522745	up	C05631	ko00941,ko01100,ko01110
C26H28O11	Epimedoside C	Flavonoids	Flavonols	55394-98-4	2	5972.4	6184	8271.9	2289.6	2322	4611.2	1.20059	0.024642	0.0981651	0.451472	-1.14729	down	--	--
C28H32O15	Diosmetin-7-O-rutinoside (Diosmin)	Flavonoids	Flavones	520-27-4	2	1480900	1219500	1249200	929850	1079200	994010	1.23263	0.0425797	0.132193	0.760345	-0.395273	down	C10039	--
C28H32O15	Diosmetin-7-O-Neohesperidoside (Neodiosmin)	Flavonoids	Flavones	38665-01-9	2	933480	879710	957280	847480	821680	756670	1.18637	0.0328465	0.116169	0.875602	-0.191652	down	--	--
C22H20O12	Diosmetin-7-O-glucuronide	Flavonoids	Flavones	35110-20-4	2	1999600	2366100	2180500	1402100	1391500	1266100	1.36868	0.00801377	0.053373	0.620161	-0.689285	down	--	--
C22H22O11	Diosmetin-7-O-glucoside*	Flavonoids	Flavones	20126-59-4	1	4745900	4324800	4124500	3507400	3741900	3782900	1.24253	0.0411833	0.130236	0.836077	-0.258293	down	--	--
C22H22O11	Diosmetin-7-O-galactoside*	Flavonoids	Flavones	-	1	4449700	4321300	4562100	3507000	3876400	3714600	1.32292	0.00678222	0.0484147	0.832365	-0.264713	down	--	--
C16H12O6	Diosmetin (5,7,3'-Trihydroxy-4'-methoxyflavone)	Flavonoids	Flavones	520-34-3	1	170800	175030	144350	274590	250620	313190	1.33428	0.0107625	0.0646129	1.71039	0.774327	up	C10038	--
C15H12O8	Dihydromyricetin (Ampelopsin)	Flavonoids	Flavanonols	27200-12-0	2	8074.1	6190.1	9926.3	11794	12785	15716	1.20477	0.028587	0.106888	1.66574	0.73616	up	C02906	ko00941,ko01110
C17H14O6	Cirsimaritin (4',5-dihydroxy-6,7-dimethoxyflavone)	Flavonoids	Flavones	6601-62-3	2	32725	25553	30403	35997	43784	40286	1.20626	0.0277493	0.105373	1.35392	0.437143	up	C17785	--
C18H16O7	Cirsilineol (4',5-Dihydroxy-3',6,7-trimethoxyflavone)	Flavonoids	Flavanones	41365-32-6	2	156840	153530	162930	199080	194120	199610	1.38912	0.000641691	0.0151939	1.2525	0.324815	up	C10032	--
C28H32O14	Chrysoeriol-6-C-rhamnoside-7-O-rhamnoside	Flavonoids	Flavonoid carbonoside	-	2	282910	305130	269950	194770	235800	216820	1.28082	0.0115469	0.0671261	0.754543	-0.406326	down	--	--
C15H12O5	Butin; 7,3',4'-Trihydroxyflavanone	Flavonoids	Flavanones	492-14-8	3	21569	17445	31110	42552	42393	33392	1.16745	0.0373422	0.124364	1.68754	0.754921	up	C09614	ko00941
C16H14O6	Blumeatin	Flavonoids	Flavanones	118024-26-3	2	10774	13142	11290	5084.5	7122.1	5911.3	1.33474	0.00406777	0.0367632	0.514625	-0.958406	down	--	--
C17H14O5	Apigenin-7,4'-dimethyl ether	Flavonoids	Flavones	5128-44-9	2	435550	392820	394510	313260	305270	313600	1.36149	0.0172168	0.0825258	0.762242	-0.39168	down	C10019	--
C21H20O10	Apigenin-6-C-glucoside (Isovitexin)	Flavonoids	Flavonoid carbonoside	38953-85-4	3	179340	221310	187180	296310	306030	359840	1.32308	0.00923702	0.0581148	1.63683	0.710908	up	C01714	ko00944
C26H20O8	Acacetin-7-O-glucuronide	Flavonoids	Flavones	-	2	20681000	21959000	23372000	11072000	10648000	10523000	1.39828	0.00344944	0.0336074	0.488441	-1.03374	down	--	--
C16H14O5	7-O-Methylnaringenin	Flavonoids	Flavanones	-	1	39082	38614	36754	24689	26510	28711	1.36112	0.00237119	0.0284841	0.698209	-0.51827	down	--	--
C21H20O12	6-Hydroxyluteolin 5-glucoside	Flavonoids	Flavones	-	3	75211	63513	64043	77676	89111	87217	1.19927	0.0306746	0.110805	1.25269	0.325028	up	--	--
C16H12O6	6,7,8-Tetrahydroxy-5-methoxyflavone	Flavonoids	Flavones	-	3	18004	19709	15901	11681	10956	13444	1.29152	0.0156402	0.0800799	0.672977	-0.57137	down	--	--
C17H16O6	4',6-Dihydroxy-5,7-dimethoxyflavanone	Flavonoids	Flavanones	6951-57-1	2	14693	13009	11193	19159	19626	19263	1.30855	0.0223832	0.0930815	1.49243	0.577662	up	C14969	--
C17H14O7	4',5,7-Trihydroxy-3',6-dimethoxyflavone (Jaceosidin)	Flavonoids	Flavones	18085-97-7	1	1931500	1923400	1887500	2335500	2201000	2284000	1.37476	0.00656769	0.0480633	1.18774	0.248224	up	--	--

## Sheet: DEMs of terpenoids
Formula	Compounds	Class I	Class II	CAS	Level	TRV2-1	TRV2-2	TRV2-3	TRV2-MIXTA-1	TRV2-MIXTA-2	TRV2-MIXTA-3	VIP	p_value	FDR	Fold_Change	Log2FC	Type	cpd_ID	kegg_map
C10H16	γ-Terpinene	Terpenoids	-	99-85-4	-	8.20053e+06	9.08629e+06	8.5124e+06	5.68826e+06	5.42891e+06	5.48197e+06	1.39268	0.00408349	0.0367632	0.643397	-0.636219	down	C09900	--
C30H46O3	Urs-12(13)-en-3-one-28-oic acid	Terpenoids	Triterpene	-	2	3405.3	2784.3	2602.6	5588.9	5550.1	4501.8	1.31694	0.00859283	0.055919	1.77894	0.831018	up	--	--
C10H18O	trans-Rose oxide	Terpenoids	-	876-18-6	-	13531.7	13244.7	14184.4	14828.2	14596.6	15358.9	1.23308	0.0253014	0.0995599	1.09333	0.128727	up	--	--
C10H16O	trans-Carveol	Terpenoids	-	1197-07-5	-	298468	289968	297104	144613	125610	126156	1.39706	0.000321733	0.00919646	0.447613	-1.15968	down	C00964	ko00902,ko00903,ko01110
C15H24	trans-.alpha.-Bergamotene	Terpenoids	-	13474-59-4	-	7.39989e+06	7.78522e+06	7.66592e+06	6.96564e+06	6.63197e+06	6.61577e+06	1.32214	0.00548606	0.0431047	0.884571	-0.17695	down	C20811	--
C30H48O5	Tormentic acid	Terpenoids	Triterpene	13850-16-3	3	47772	51103	52288	27749	28256	24258	1.38676	0.000221276	0.00829874	0.53097	-0.913298	down	--	--
C10H16O	Thujone	Terpenoids	-	546-80-5	-	145734	147778	149077	152764	154754	150404	1.19436	0.0353931	0.120932	1.03464	0.0491335	up	C09906	--
C10H18O	Terpinen-4-ol	Terpenoids	-	562-74-3	-	53554.2	49858.4	52191.1	58368.4	56717	56216.3	1.26606	0.021243	0.0905482	1.10088	0.138663	up	C17073	--
C30H48O4	Terminic acid	Terpenoids	Triterpene	-	1	12791000	12779000	13119000	8211200	7894800	8181800	1.4032	6.2784e-06	0.00228017	0.62777	-0.671692	down	--	--
C15H24O	Spathulenol	Terpenoids	Sesquiterpenoids	6750-60-3	2	89453	61186	66699	33730	46101	36053	1.26927	0.0430745	0.132567	0.533197	-0.907259	down	--	--
C34H36O7	Scutebata L	Terpenoids	Ditepenoids	1369525-17-6	3	11799	10371	11853	7585	4908.9	6545.7	1.27719	0.0090937	0.0576506	0.55961	-0.837507	down	--	--
C10H18O	Sabinene hydrate	Terpenoids	-	15537-55-0	-	79442.3	76334.5	74842	52963.1	51506.8	56974.3	1.38034	0.000487763	0.012713	0.700048	-0.514475	down	C02462	ko00902,ko01100,ko01110
C19H34O8	Rehmaionoside B	Terpenoids	Monoterpenoids	104056-83-9	2	21328	30963	24591	9	9	9	1.40675	0.0119779	0.068302	0.000351188	-11.4755	down	C17451	--
C10H16O	Pulegone	Terpenoids	-	89-82-7	-	5.74177e+08	5.55117e+08	5.66048e+08	2.20984e+08	2.22272e+08	2.36019e+08	1.40472	1.60193e-06	0.00113702	0.400672	-1.31951	down	C09893	ko00902,ko01110
C10H14O	piperitenone	Terpenoids	-	491-09-8	-	5.30317e+06	5.24018e+06	5.24174e+06	2.7437e+06	2.86113e+06	2.66239e+06	1.40433	0.000131164	0.00604416	0.523736	-0.933088	down	C01951	--
C10H16O	Pinocamphone	Terpenoids	-	547-60-4	-	1.70854e+06	1.6634e+06	1.77202e+06	3.0875e+06	3.0304e+06	2.84332e+06	1.39896	0.000949338	0.0183934	1.74209	0.800815	up	--	--
C20H30O2	Pimaric acid*	Terpenoids	Ditepenoids	127-27-5	1	2186800	2174700	2148700	1525600	1636600	1585800	1.39549	0.001189	0.0200586	0.729317	-0.455382	down	C09159	--
C10H16O	Perillyl alcohol	Terpenoids	-	18457-55-1	-	147703	140577	136425	96424	98378.8	94510.4	1.3952	0.00253721	0.0293243	0.681209	-0.55383	down	C02452	ko00902,ko00903,ko01110
C10H14O2	Perillic acid	Terpenoids	-	7694-45-3	-	291239	299779	295699	261763	245905	235935	1.32762	0.0163671	0.0810704	0.838601	-0.253943	down	C11924	ko00903
C30H46O3	Oleanonic acid	Terpenoids	Triterpene	17990-42-0	2	3093.1	3290	2521.5	5104.7	4010.7	4473.7	1.25355	0.0195116	0.086398	1.52608	0.609827	up	--	--
C15H24O	Nootkatol	Terpenoids	Sesquiterpenoids	50763-67-2	2	85086	78133	68892	40747	31980	35930	1.36725	0.00413401	0.0367632	0.468125	-1.09503	down	--	--
C15H26O	Nerolidol	Terpenoids	-	7212-44-4	-	22377	24182.7	22914.6	18257.7	19276.7	16412	1.30468	0.0100447	0.0613844	0.776493	-0.364955	down	C09704	ko00909,ko01100
C15H18	Naphthalene, 1,6-dimethyl-4-(1-methylethyl)-	Terpenoids	-	483-78-3	-	27627.7	27843.3	28736.7	34298.5	31877.3	30907.5	1.27535	0.0397564	0.12838	1.1529	0.205271	up	--	--
C10H14O	Myrtenal	Terpenoids	-	564-94-3	-	183187	176344	173532	161006	166240	159603	1.28662	0.014899	0.0774476	0.913305	-0.130832	down	C11939	ko00903
C16H24O8	mudanpioside G	Terpenoids	Monoterpenoids	231280-70-9	2	30078	21789	29937	9	9	9	1.40608	0.00995171	0.0612551	0.000330057	-11.565	down	--	--
C30H46O3	Moronic acid	Terpenoids	Triterpene	6713-27-5	2	2679.8	3190.9	2819.1	3758.9	4013.9	4002.5	1.31702	0.00883766	0.0568612	1.35507	0.438369	up	--	--
C30H48O5	Melianodiol	Terpenoids	Triterpene	32764-64-0	2	42188	42934	40396	53459	53976	53719	1.38989	0.00300145	0.0308282	1.28391	0.360546	up	--	--
C30H46O3	Mangiferonic acid	Terpenoids	Triterpene	13878-90-5	2	2231.5	2258.6	2246.8	4453.2	4895.3	4745.4	1.40263	0.00270832	0.0296278	2.09205	1.06491	up	--	--
C29H40O8	Lucidenic acid E	Terpenoids	Triterpene	98665-17-9	2	6383.9	6435.6	7492.1	9273.7	8354.9	8345.2	1.25972	0.017248	0.0825258	1.27877	0.354753	up	--	--
C15H24	Longifolene	Terpenoids	-	475-20-7	-	90272.2	89282.7	92447.9	72680.1	75891.6	76285.1	1.37963	0.000536846	0.0132655	0.826671	-0.274615	down	C09699	ko00909,ko01100
C10H16O	Limonene-1,2-epoxide	Terpenoids	-	1195-92-2	-	1.77013e+06	1.62427e+06	1.69344e+06	1.24661e+06	1.22083e+06	1.23768e+06	1.38735	0.00682346	0.048475	0.728231	-0.457532	down	C07271	ko00903
C10H16	Limonene	Terpenoids	-	138-86-3	-	2.10358e+07	2.17954e+07	2.03365e+07	1.28817e+07	1.24084e+07	1.24578e+07	1.40243	0.00091395	0.0179113	0.597583	-0.74279	down	C06078	--
C30H48O4	Jujubogenin	Terpenoids	Triterpene	54815-36-0	2	1814100	1475300	1668100	1317200	1181500	1224200	1.26408	0.0377105	0.124364	0.750963	-0.413186	down	--	--
C16H24O7	Jasminoside C	Terpenoids	Monoterpenoids	214125-05-0	2	185760	222690	187400	136540	113100	131600	1.32199	0.0119012	0.0682255	0.639825	-0.64425	down	--	--
C20H30O2	Isopimaric acid*	Terpenoids	Ditepenoids	5835-26-7	1	2186800	2174700	2148700	1525600	1636600	1585800	1.39549	0.001189	0.0200586	0.729317	-0.455382	down	--	--
C10H16O	Isocyclocitral	Terpenoids	-	1335-66-6	-	847345	803512	819055	1.37758e+06	1.35142e+06	1.33399e+06	1.40365	7.92489e-06	0.00228017	1.64499	0.718083	up	--	--
C10H16O2	Iridomyrmecin	Terpenoids	-	485-43-8	-	374561	380450	353645	341324	326931	326555	1.26794	0.0237718	0.0958186	0.897311	-0.15632	down	C09786	--
C10H14O	Ipsdienone	Terpenoids	-	539-70-8	-	328022	313530	330521	295392	263250	286731	1.2305	0.0289218	0.107204	0.86966	-0.201476	down	C20944	ko00902,ko01110
C30H48O4	Gypensapogenin F	Terpenoids	Triterpene	-	2	10150000	10204000	9833600	5952200	5493500	5800500	1.401	2.0753e-05	0.00235892	0.571301	-0.807678	down	--	--
C41H70O13	Gynoside A	Terpenoids	Triterpene Saponin	157752-01-7	3	311660	332340	285520	242500	266230	251850	1.25624	0.0347139	0.119089	0.81825	-0.289386	down	--	--
C15H24	Germacrene D	Terpenoids	-	23986-74-5	-	889355	877137	857456	711106	724481	736462	1.39096	0.000298988	0.00919646	0.827779	-0.272683	down	C16142	ko00909
C15H24	Germacrene B	Terpenoids	-	15423-57-1	-	12272.8	10768.6	12129.7	9759.46	8395.85	9477.98	1.24485	0.017328	0.0825258	0.785682	-0.347983	down	C09672	ko00909
C10H18O	Geraniol	Terpenoids	-	106-24-1	-	1.98372e+08	1.92138e+08	1.96161e+08	1.51146e+08	1.57307e+08	1.49264e+08	1.39172	0.000229851	0.00832875	0.780195	-0.358094	down	C01500	ko00902,ko01100,ko01110
C10H18O	Fenchol	Terpenoids	-	1632-73-1	-	2.008e+06	2.06438e+06	2.03484e+06	1.50964e+06	1.52975e+06	1.57755e+06	1.39885	5.9875e-05	0.00425362	0.75598	-0.40358	down	C02344	ko00902,ko01110
C15H24	Eremophilene	Terpenoids	-	10219-75-7	-	3.8599e+06	3.81545e+06	3.64377e+06	3.35371e+06	3.14458e+06	3.22222e+06	1.33464	0.00412144	0.0367632	0.858769	-0.219658	down	--	--
C15H24	Epizonarene	Terpenoids	-	41702-63-0	-	493929	503626	427792	362572	389831	405334	1.21697	0.0447038	0.136351	0.812249	-0.300006	down	--	--
C10H18O	endo-Borneol	Terpenoids	-	507-70-0	-	408851	412016	391267	772966	777144	777424	1.40455	0.000162437	0.006755	1.92019	0.941251	up	C01411	--
C10H16	D-Limonene	Terpenoids	-	5989-27-5	-	2.08146e+07	2.17961e+07	1.99361e+07	1.08875e+07	1.04308e+07	1.04613e+07	1.40292	0.00151149	0.0222164	0.508092	-0.976837	down	C06099	ko00902,ko00903,ko01100,ko01110
C10H14O2	dl-Camphoroquinone	Terpenoids	-	10373-78-1	-	385149	364550	383051	353524	326201	323183	1.23093	0.025839	0.100813	0.885374	-0.175641	down	--	--
C20H28O6	Dihydroenmein	Terpenoids	Ditepenoids	14237-76-4	2	84650	72711	71883	39831	32234	33666	1.37516	0.00261965	0.0296278	0.461216	-1.11649	down	--	--
C15H24	Cyclohexene, 4-[(1E)-1,5-dimethyl-1,4-hexadien-1-yl]-1-methyl-	Terpenoids	-	25532-79-0	-	1.74612e+06	1.77277e+06	1.70256e+06	1.25923e+06	1.21166e+06	1.19485e+06	1.3995	5.21827e-05	0.00404416	0.702055	-0.510345	down	--	--
C15H24	Cyclohexene, 3-(1,5-dimethyl-4-hexenyl)-6-methylene-, [S-(R*,S*)]-	Terpenoids	-	20307-83-9	-	17792	18749.2	19567.1	15227.5	14945.2	15030.8	1.36005	0.0172683	0.0825258	0.805647	-0.311781	down	C16776	--
C10H18O	Cyclohexanone, 5-methyl-2-(1-methylethyl)-	Terpenoids	-	10458-14-7	-	2.14954e+06	1.91546e+06	1.97886e+06	4.55917e+06	4.5375e+06	4.30915e+06	1.40067	2.40564e-05	0.0025629	2.21809	1.14931	up	--	--
C10H20O	Cyclohexanol, 1-methyl-4-(1-methylethyl)-, trans-	Terpenoids	-	3901-93-7	-	53756.2	54149.3	55135.6	118571	115929	116086	1.40665	1.1669e-05	0.00228017	2.15029	1.10453	up	--	--
C10H18O	Cyclohexanol, 1-methyl-4-(1-methylethenyl)-	Terpenoids	-	138-87-4	-	237778	202504	200674	471349	430585	427136	1.38639	0.000289966	0.00915542	2.07357	1.05212	up	C17517	--
C10H16	Cyclohexane, 1-methylene-4-(1-methylethenyl)-	Terpenoids	-	499-97-8	-	4.2668e+06	3.95005e+06	4.13395e+06	3.60116e+06	3.7254e+06	3.82509e+06	1.22438	0.0282283	0.106216	0.902909	-0.147348	down	--	--
C15H24	Cyclohexane, 1-ethenyl-1-methyl-2,4-bis(1-methylethenyl)-, (1.alpha.,2.beta.,4.beta.)-	Terpenoids	-	33880-83-0	-	552665	552058	528773	462871	439078	434838	1.36938	0.00114085	0.0200586	0.818359	-0.289194	down	C17094	--
C15H24	Cubenene	Terpenoids	-	29837-12-5	-	961003	965945	866770	811295	757698	753907	1.28177	0.0215494	0.0911707	0.831473	-0.266259	down	--	--
C20H30O2	Communic Acid	Terpenoids	Ditepenoids	2761-77-5	1	112700	107720	118910	78420	76584	77271	1.38783	0.00690722	0.0488664	0.684511	-0.546855	down	--	--
C10H18O	Citronellal	Terpenoids	-	106-23-0	-	1.0973e+06	965402	981584	1.93815e+06	1.8931e+06	1.79793e+06	1.3918	0.000124488	0.0058959	1.8491	0.88682	up	C17384	--
C10H16O	cis-Isopulegone	Terpenoids	-	3391-89-7	-	2.55472e+06	2.20592e+06	2.17969e+06	1.14774e+06	1.02681e+06	1.0992e+06	1.38856	0.00612978	0.0458389	0.471699	-1.08406	down	C11951	ko00902,ko01110
C15H24	cis-.alpha.-Bisabolene	Terpenoids	-	29837-07-8	-	1.74642e+06	1.77182e+06	1.87994e+06	1.26126e+06	1.21129e+06	1.19457e+06	1.39143	0.00124123	0.020349	0.679326	-0.557824	down	--	--
C15H24	Cedrene	Terpenoids	-	11028-42-5	-	42414.4	44155	40563.2	37335.5	32936.4	32965.5	1.28057	0.0142381	0.0757195	0.812045	-0.300369	down	--	--
C15H24	Bicyclo[7.2.0]undecane, 10,10-dimethyl-2,6-bis(methylene)-, [1S-(1R*,9S*)]-	Terpenoids	-	136296-38-3	-	7.26223e+06	7.59149e+06	7.07549e+06	6.2964e+06	6.14558e+06	5.85788e+06	1.34177	0.00395122	0.0360818	0.834497	-0.261022	down	--	--
C15H24	Bicyclo[7.2.0]undec-4-ene, 4,11,11-trimethyl-8-methylene-,[1R-(1R*,4Z,9S*)]-	Terpenoids	-	118-65-0	-	24447.5	21187.3	21065.9	27390.8	27019.1	27828.9	1.27581	0.0378785	0.124437	1.23295	0.302115	up	C09691	--
C15H24	Bicyclo[3.1.1]hept-2-ene, 2,6-dimethyl-6-(4-methyl-3-pentenyl)-	Terpenoids	-	17699-05-7	-	1.50249e+07	1.58641e+07	1.48165e+07	1.41968e+07	1.35233e+07	1.34845e+07	1.25583	0.0227079	0.0937118	0.901525	-0.14956	down	C17088	--
C10H14O	Bicyclo[3.1.1]hept-2-en-6-one, 2,7,7-trimethyl-	Terpenoids	-	473-06-3	-	242952	246085	256610	276234	272065	276961	1.3348	0.0145661	0.0765585	1.10677	0.146356	up	C09843	--
C10H18O	Bicyclo[3.1.0]hexan-2-ol, 2-methyl-5-(1-methylethyl)-, (1.alpha.,2.alpha.,5.alpha.)-	Terpenoids	-	17699-16-0	-	178030	169314	164107	150900	155584	147663	1.27388	0.0238282	0.0958186	0.887958	-0.171437	down	--	--
C15H24	beta-Selinene	Terpenoids	-	17066-67-0	-	1.67129e+06	1.69753e+06	1.60897e+06	1.47877e+06	1.40251e+06	1.34037e+06	1.31255	0.00928436	0.0581979	0.848097	-0.2377	down	C09723	ko00909,ko01110
C15H24	beta-Farnesene	Terpenoids	-	18794-84-8	-	4841.13	4924.01	5592.97	3313.11	3075.32	2740.62	1.35541	0.0030651	0.0312934	0.594412	-0.750464	down	C09666	ko00909
C15H24	beta-Caryophyllene	Terpenoids	-	87-44-5	-	2.36628e+06	2.28919e+06	2.17134e+06	1.86046e+06	1.88892e+06	1.85418e+06	1.36379	0.0161235	0.0806175	0.820817	-0.284867	down	C09629	ko00909,ko01100,ko01110
C15H22	Benzene, 1-methyl-4-(1,2,2-trimethylcyclopentyl)-, (R)-	Terpenoids	-	16982-00-6	-	24557.2	25091.9	25282.5	18487.6	16872.5	16373	1.37917	0.00340479	0.0333631	0.690405	-0.534484	down	--	--
C15H22	Benzene, 1-(1,5-dimethyl-4-hexenyl)-4-methyl-	Terpenoids	-	644-30-4	-	197484	211494	209013	163122	172529	167865	1.36302	0.00327697	0.0328661	0.814763	-0.295548	down	--	--
C15H24	Aromandendrene	Terpenoids	-	489-39-4	-	17982	18481.4	16342.4	13883.4	13916.3	14282	1.33629	0.0273396	0.104282	0.796915	-0.327503	down	--	--
C15H24	Aristolochene	Terpenoids	-	26620-71-3	-	1.71775e+07	1.78413e+07	1.70484e+07	1.49366e+07	1.45356e+07	1.38699e+07	1.35755	0.00224597	0.0284681	0.832427	-0.264604	down	--	--
C10H16	alpha-Pinene	Terpenoids	-	80-56-8	-	320991	364923	331832	252018	246400	250569	1.36596	0.0196947	0.086398	0.735927	-0.442365	down	C09880	ko00903,ko01110
C15H24	alpha-Farnesene	Terpenoids	-	502-61-4	-	205648	211714	201734	162179	153181	152087	1.38732	0.000320767	0.00919646	0.755046	-0.405363	down	C09665	ko00909,ko01110
C22H36O4	Ajugalaevigatic acid	Terpenoids	Ditepenoids	-	2	33342	24081	35830	15589	14217	13022	1.32503	0.0376184	0.124364	0.459267	-1.1226	down	--	--
C25H38O7	Ajugacumbin F	Terpenoids	Ditepenoids	132922-44-2	2	32826	33901	35111	46682	57784	48069	1.32781	0.0362238	0.122786	1.49782	0.582864	up	--	--
C20H30O2	Abietic acid	Terpenoids	Ditepenoids	514-10-3	1	2186800	2174700	2148700	1525600	1636600	1585800	1.39549	0.001189	0.0200586	0.729317	-0.455382	down	C06087	ko00904,ko01100,ko01110
C10H20O	7-Octen-2-ol, 2,6-dimethyl-	Terpenoids	-	18479-58-8	-	57055.1	62821.1	57762.8	71496.6	69605.9	70809.6	1.32287	0.0174759	0.0826655	1.19294	0.254518	up	--	--
C25H38O17	6'-O-β-D-glucopyranosylbarlerin	Terpenoids	Monoterpenoids	927691-88-1	2	33925	38229	37106	42514	41504	39260	1.14482	0.0482211	0.141024	1.1283	0.17415	up	--	--
C10H16O2	6-Oxocineole	Terpenoids	-	70222-88-7	-	121494	118274	118451	106962	103497	102072	1.36804	0.00158043	0.022644	0.872457	-0.196844	down	C00848	ko00902,ko01110
C10H16O	5,7-Octadien-4-one, 2,6-dimethyl-, (Z)-	Terpenoids	-	3588-18-9	-	1.59021e+06	1.56555e+06	1.56578e+06	2.92434e+06	2.94468e+06	2.7577e+06	1.40308	0.0017488	0.0241461	1.8271	0.869556	up	--	--
C10H18O	4-Hexen-1-ol, 5-methyl-2-(1-methylethenyl)-, (R)-	Terpenoids	-	498-16-8	-	842674	828921	761241	1.69601e+06	1.68176e+06	1.62332e+06	1.39954	1.60078e-05	0.00228017	2.05566	1.0396	up	--	--
C15H24	4a,8-Dimethyl-2-(prop-1-en-2-yl)-1,2,3,4,4a,5,6,7-octahydronaphthalene	Terpenoids	-	103827-22-1	-	311759	329667	320641	272958	263188	254330	1.36216	0.00156631	0.0226318	0.821644	-0.283415	down	--	--
C15H24	4,7-Methanoazulene, 1,2,3,4,5,6,7,8-octahydro-1,4,9,9-tetramethyl-, [1S-(1.alpha.,4.alpha.,7.alpha.)]-	Terpenoids	-	514-51-2	-	9635.79	9340.44	8819.19	7584.03	8400.45	8387.81	1.18479	0.0347137	0.119089	0.876846	-0.189605	down	--	--
C30H46O3	3-Ketoursolic acid	Terpenoids	Triterpene	-	2	3093.1	3290	2521.5	5104.7	4010.7	4473.7	1.25355	0.0195116	0.086398	1.52608	0.609827	up	--	--
C15H24	3H-3a,7-Methanoazulene, 2,4,5,6,7,8-hexahydro-1,4,9,9-tetramethyl-, [3aR-(3a.alpha.,4.beta.,7.alpha.)]-	Terpenoids	-	2387-78-2	-	181418	193006	201481	154262	149890	152966	1.35512	0.0170973	0.0825258	0.793739	-0.333264	down	C17505	--
C13H20O2	3-Buten-2-one, 4-(2,2,6-trimethyl-7-oxabicyclo[4.1.0]hept-1-yl)-	Terpenoids	-	23267-57-4	-	10887.8	9077.47	9287.05	7159.17	6654.86	7197.64	1.31272	0.0317489	0.113247	0.718291	-0.477359	down	--	--
C15H26O	3,7-Cyclodecadiene-1-methanol, .alpha.,.alpha.,4,8-tetramethyl-, [s-(Z,Z)]	Terpenoids	-	21657-90-9	-	10603.4	11908.6	10729.5	9082.83	7464.8	7621.18	1.28541	0.0113793	0.0667509	0.727068	-0.459838	down	--	--
C30H48O4	3,24-Dihydroxy-17,21-semiacetal-12(13)oleanolic fruit	Terpenoids	Triterpene	-	3	631900	629610	643920	455200	470530	485560	1.39384	0.000496672	0.012713	0.740667	-0.433102	down	--	--
C41H70O14	3,12,23,25-tetrahydroxy-20S,24S-epoxydammarane-3-O-xylopyranosyl-glucopyranoside	Terpenoids	Triterpene Saponin	-	3	147700	142430	154080	108520	104950	113540	1.37372	0.00107905	0.0197825	0.736161	-0.441907	down	--	--
C30H48O4	2α-Hydroxyursolic acid	Terpenoids	Triterpene	-	1	13038000	13106000	13677000	8486500	8070000	8462400	1.3994	9.7071e-05	0.00527994	0.628284	-0.670511	down	--	--
C30H48O6	2α,3α,19α,23-tetrahydroxy-12-ursen-28-oic acid	Terpenoids	Triterpene	-	2	25004	26782	28683	13569	14610	15136	1.38725	0.00264253	0.0296278	0.538282	-0.893566	down	--	--
C15H22O	2-Methyl-6-(p-tolyl)hept-2-en-4-ol	Terpenoids	-	38142-57-3	-	63847.9	59555.7	62730.1	57909.5	50685.3	50370.1	1.18856	0.0467851	0.139945	0.854036	-0.227631	down	--	--
C30H48O4	2-Hydroxyoleanolic acid	Terpenoids	Triterpene	26707-60-8	1	12228000	12447000	12693000	7909400	7750200	7861100	1.40454	0.000249471	0.00834017	0.629434	-0.667872	down	--	--
C10H16O	2H-Pyran, 3,6-dihydro-4-methyl-2-(2-methyl-1-propenyl)-	Terpenoids	-	1786-08-9	-	267248	247729	251249	499332	524738	508768	1.40272	1.6684e-05	0.00228017	2.0005	1.00036	up	--	--
C15H24	2H-2,4a-Methanonaphthalene, 1,3,4,5,6,7-hexahydro-1,1,5,5-tetramethyl-, (2S)-	Terpenoids	-	1135-66-6	-	24791.4	24070.2	21662.7	20712.1	19178.7	19449.5	1.23623	0.0400226	0.128427	0.841415	-0.249111	down	--	--
C13H18O	2-Buten-1-one, 1-(2,6,6-trimethyl-1,3-cyclohexadien-1-yl)-, (E)-	Terpenoids	-	23726-93-4	-	126892	130227	130589	110041	103397	103301	1.37245	0.00245571	0.028678	0.816955	-0.291671	down	--	--
C10H16O	2,6,6-trimethyl-1-Cyclohexene-1-carboxaldehyde	Terpenoids	-	432-25-7	-	130026	128094	126463	146393	144700	143713	1.38894	0.000308487	0.00919646	1.13059	0.177081	up	C20425	--
C15H24	1-Methyl-4-(6-methylhept-5-en-2-yl)cyclohexa-1,3-diene	Terpenoids	-	451-55-8	-	210147	212486	195597	171905	176813	175808	1.33891	0.0208728	0.0896425	0.84843	-0.237132	down	--	--
C15H24	1-methyl-4-(1,2,2-trimethylcyclopentyl)cyclohexa-1,3-diene	Terpenoids	-	29621-78-1	-	866016	876136	861383	605512	586644	555563	1.39632	0.00128066	0.0205176	0.671287	-0.574999	down	--	--
C15H24	1-Isopropyl-4,7-dimethyl-1,2,3,5,6,8a-hexahydronaphthalene	Terpenoids	-	16729-01-4	-	401692	415621	399560	361965	345042	343418	1.35616	0.00225407	0.0284681	0.863217	-0.212206	down	--	--
C15H24	1H-Cyclopropa[a]naphthalene, 1a,2,3,5,6,7,7a,7b-octahydro-1,1,7,7a-tetramethyl-, [1aR-(1a.alpha.,7.alpha.,7a.alpha.,7b.alpha.)]-	Terpenoids	-	17334-55-3	-	8.86141e+06	9.37908e+06	8.65034e+06	8.37427e+06	7.98639e+06	7.95574e+06	1.22357	0.0369492	0.123786	0.904264	-0.145184	down	--	--
C15H24	1H-Cyclopropa[a]naphthalene, 1a,2,3,3a,4,5,6,7b-octahydro-1,1,3a,7-tetramethyl-, [1aR-(1a.alpha.,3a.alpha.,7b.alpha.)]-	Terpenoids	-	489-29-2	-	287450	284566	261945	237633	226576	223258	1.3262	0.0121509	0.0686	0.824341	-0.278688	down	--	--
C15H24	1H-Benzocycloheptene, 2,4a,5,6,7,8-hexahydro-3,5,5,9-tetramethyl-, (R)-	Terpenoids	-	1461-03-6	-	1.19497e+07	1.22961e+07	1.13504e+07	1.0363e+07	1.00123e+07	9.78675e+06	1.33357	0.00866809	0.0561943	0.847341	-0.238986	down	--	--
C15H24	1H-3a,7-Methanoazulene, octahydro-3,8,8-trimethyl-6-methylene-, [3R-(3.alpha.,3a.beta.,7.beta.,8a.alpha.)]-	Terpenoids	-	546-28-1	-	53309	55488.7	56677.5	44346.3	41199.9	45906.9	1.33895	0.00373198	0.0351548	0.794398	-0.332067	down	--	--
C15H24	1H-3a,7-Methanoazulene, 2,3,4,7,8,8a-hexahydro-3,6,8,8-tetramethyl-, [3R-(3.alpha.,3a.beta.,7.beta.,8a.alpha.)]-	Terpenoids	-	469-61-4	-	653337	624845	646804	542423	466562	488381	1.31816	0.0147361	0.0768352	0.777858	-0.362421	down	C09630	--
C15H24	1H-3a,7-Methanoazulene, 2,3,4,7,8,8a-hexahydro-3,6,8,8-tetramethyl-, (3R,3aS,7S,8aR)-	Terpenoids	-	65354-33-8	-	56983.6	52498.6	53538.8	49056.6	48751.3	46100.7	1.25362	0.0224626	0.0931843	0.882761	-0.179905	down	--	--
C30H48O4	19α-Hydroxyursolic acid	Terpenoids	Triterpene	-	2	26051	25061	28511	16709	18309	11763	1.25312	0.0158889	0.0806175	0.587531	-0.767263	down	--	--
C10H16	1,7,7-trimethyl-Tricyclo[2.2.1.0(2,6)]heptane	Terpenoids	-	508-32-7	-	364345	394463	392987	411655	444823	448198	1.20421	0.0299834	0.109234	1.13273	0.179807	up	C20241	--
C15H24	1,4-Methano-1H-indene, octahydro-4-methyl-8-methylene-7-(1-methylethyl)-, [1S-(1.alpha.,3a.beta.,4.alpha.,7.alpha.,7a.beta.)]-	Terpenoids	-	3650-28-0	-	240773	239791	212376	199963	193823	187079	1.25461	0.0421398	0.131832	0.83826	-0.254531	down	--	--
C15H24	1,3-Cyclohexadiene, 5-(1,5-dimethyl-4-hexenyl)-2-methyl-, [S-(R*,S*)]-	Terpenoids	-	495-60-3	-	1.1995e+07	1.23541e+07	1.1318e+07	1.04e+07	1.00683e+07	9.55586e+06	1.30508	0.00951205	0.0591899	0.841785	-0.248476	down	C09750	--
C10H16	1,3-Cyclohexadiene, 1-methyl-4-(1-methylethyl)-	Terpenoids	-	99-86-5	-	496083	543032	514702	588805	624438	601959	1.30107	0.00848778	0.0556602	1.16822	0.224314	up	C09898	--
C10H14	1,3,8-p-Menthatriene	Terpenoids	-	18368-95-1	-	1.17112e+07	1.05242e+07	1.11792e+07	9.30471e+06	9.58111e+06	9.87888e+06	1.26638	0.0288895	0.107204	0.86084	-0.216183	down	--	--
C15H24	[1α,4aα,8aα]-1,2,4a,5,6,8a-hexahydro-4-7-dimethyl-1-[1-methylethyl]naphthalene	Terpenoids	-	31983-22-9	-	1.72236e+07	1.78888e+07	1.68183e+07	1.49705e+07	1.45721e+07	1.43858e+07	1.36628	0.00432741	0.0371974	0.845905	-0.241432	down	--	--
C15H24	[1S-(1.alpha.,7.alpha.,8a.beta.)]-1,2,3,5,6,7,8,8a-octahydro-1,4-dimethyl-7-(1-methylethenyl)-Azulene	Terpenoids	-	3691-11-0	-	1.22915e+06	1.27555e+06	1.29868e+06	814053	845963	809600	1.4003	0.00023936	0.00832875	0.649322	-0.622995	down	C20174	--
C10H16	.beta.-Myrcene	Terpenoids	-	123-35-3	-	7.35948e+06	7.51978e+06	7.40853e+06	6.92895e+06	7.03671e+06	7.05057e+06	1.35503	0.00263544	0.0296278	0.942948	-0.0847497	down	C06074	ko00902,ko01110
C10H16	.alpha.-Phellandrene 1	Terpenoids	-	99-83-2	-	4.27463e+06	4.49075e+06	4.55273e+06	3.60473e+06	3.73262e+06	3.84081e+06	1.34586	0.00320558	0.0323403	0.839321	-0.252706	down	C11391	--
C15H24	.alpha.-Muurolene	Terpenoids	-	10208-80-7	-	1.72056e+07	1.78677e+07	1.63155e+07	1.49549e+07	1.45558e+07	1.43285e+07	1.32536	0.0189038	0.085714	0.853088	-0.229234	down	C20272	--
C15H24	(Z)-1-Methyl-4-(6-methylhept-5-en-2-ylidene)cyclohex-1-ene	Terpenoids	-	13062-00-5	-	70133.7	72499.3	69397.8	60901.6	56501.8	54216.7	1.33296	0.00967224	0.0597506	0.809411	-0.305056	down	C16814	ko00909
C15H24	(E)-alpha-Bisabolene	Terpenoids	-	17627-44-0	-	70665.1	72412.4	73799.3	61646.4	58251.2	65629	1.27182	0.0254009	0.0995599	0.855448	-0.225249	down	C19749	ko00909,ko01110
C15H24	(E)-2-epi-beta-Caryophyllene	Terpenoids	-	68832-35-9	-	939407	951651	866807	858376	808786	800459	1.18194	0.0460928	0.138848	0.894758	-0.160431	down	C20478	ko00909
C15H24	(E)-1-Methyl-4-(6-methylhept-5-en-2-ylidene)cyclohex-1-ene	Terpenoids	-	53585-13-0	-	171894	170812	170828	146297	135655	132266	1.35461	0.0153842	0.0792206	0.806604	-0.310068	down	--	--
C15H22	(5R,10R)-10-Methyl-6-methylene-2-(propan-2-ylidene)spiro[4.5]dec-7-ene	Terpenoids	-	28908-27-2	-	1.47731e+06	1.4492e+06	1.33358e+06	1.29579e+06	1.2007e+06	1.13139e+06	1.19826	0.0316718	0.113208	0.851595	-0.231761	down	--	--
C15H22	(4R,4aR)-4,4a-Dimethyl-6-(prop-1-en-2-yl)-1,2,3,4,4a,7-hexahydronaphthalene	Terpenoids	-	28908-26-1	-	6084.15	6697.4	6797.57	5147.99	5679.88	5692.63	1.22463	0.0253679	0.0995599	0.843781	-0.245059	down	--	--
C15H24	(4aR,8aR)-5,8a-dimethyl-3-propan-2-ylidene-1,2,4,4a,7,8-hexahydronaphthalene	Terpenoids	-	6813-21-4	-	65580	64753.5	64650.2	56441.1	51184.9	52590.5	1.34734	0.0153366	0.0792206	0.821692	-0.283331	down	--	--
C15H24	(3S,3aS,6R,8aS)-3,8,8-Trimethyl-7-methyleneoctahydro-1H-3a,6-methanoazulene	Terpenoids	-	31145-21-8	-	13673.5	14246.4	12699.2	11466.4	11337.8	11495.4	1.31015	0.0416325	0.130966	0.84442	-0.243968	down	--	--
C15H24O	(2R,3R,6S)-6-Isopropyl-3-methyl-2-(prop-1-en-2-yl)-3-vinylcyclohexanone	Terpenoids	-	39020-72-9	-	28157.3	28466.2	28989.9	21267.8	20211.5	19510.3	1.39009	0.000909956	0.0179113	0.712384	-0.489273	down	--	--
C30H46O4	(24E)-3,4-secodammara-4(28),20,24-trien-3,26-dioic acid	Terpenoids	Triterpene	-	2	28854	31747	31305	22238	18915	16946	1.32335	0.00652045	0.0480633	0.632157	-0.661646	down	--	--
C15H24	(1S,5S,6R)-6-Methyl-2-methylene-6-(4-methylpent-3-en-1-yl)bicyclo[3.1.1]heptane	Terpenoids	-	15438-94-5	-	1.82289e+06	1.84025e+06	1.72425e+06	1.59222e+06	1.52009e+06	1.4472e+06	1.30593	0.00796813	0.0532771	0.846329	-0.24071	down	--	--
C15H24	(1S,5S)-2-Methyl-5-((R)-6-methylhept-5-en-2-yl)bicyclo[3.1.0]hex-2-ene	Terpenoids	-	159407-35-9	-	57023.2	56163.6	55065.5	48854.9	48379.2	46680.8	1.376	0.000818451	0.0178109	0.855352	-0.22541	down	--	--
C15H24	(1S,4S,4aS)-1-Isopropyl-4,7-dimethyl-1,2,3,4,4a,5-hexahydronaphthalene	Terpenoids	-	267665-20-3	-	187005	185447	180217	162194	170800	175288	1.20589	0.0413924	0.130451	0.919686	-0.120787	down	--	--
C15H24	(1S,4S,4aR)-1-Isopropyl-4-methyl-7-methylene-1,2,3,4,4a,5,6,7-octahydronaphthalene	Terpenoids	-	157477-72-0	-	94037.4	91393.1	107792	74300	72481.3	74496.6	1.31412	0.0402289	0.128427	0.754641	-0.406137	down	--	--
C15H24	(1S,2E,6E,10R)-3,7,11,11-Tetramethylbicyclo[8.1.0]undeca-2,6-diene	Terpenoids	-	24703-35-3	-	4.08419e+07	4.33498e+07	4.16736e+07	3.57278e+07	3.47073e+07	3.32376e+07	1.35699	0.00201308	0.0262007	0.823681	-0.279843	down	--	--
C15H24	(1R,3aS,8aS)-7-Isopropyl-1,4-dimethyl-1,2,3,3a,6,8a-hexahydroazulene	Terpenoids	-	36577-33-0	-	177221	166225	157672	143008	136905	138136	1.30673	0.0294608	0.108023	0.834233	-0.261479	down	--	--
C15H24	(1R,3aS,4aS,8aS)-1,4,4,6-Tetramethyl-1,2,3,3a,4,4a,7,8-octahydrocyclopenta[1,4]cyclobuta[1,2]benzene	Terpenoids	-	94535-52-1	-	450221	444755	421916	377363	361369	351690	1.34909	0.0029541	0.0306602	0.828027	-0.27225	down	--	--
C15H24O	(1R,3aR,5aR,9aS)-1,4,4,7-Tetramethyl-1,2,3,3a,4,5a,8,9-octahydrocyclopenta[c]benzofuran	Terpenoids	-	104188-25-2	-	8821.46	9014.97	8639.83	7348.1	7734.5	7674.22	1.36264	0.00162092	0.0230305	0.859518	-0.2184	down	--	--
C15H24	(1R,3aR,4aR,8aR)-1,4,4,6-Tetramethyl-1,2,3,3a,4,4a,7,8-octahydrocyclopenta[1,4]cyclobuta[1,2]benzene	Terpenoids	-	94482-89-0	-	59559.9	58683.7	57894.8	50360	49729.4	48910.3	1.39413	0.000161316	0.006755	0.845924	-0.2414	down	--	--
C15H24	(1.alpha.,4a.beta.,8a.alpha.)-1,2,3,4,4a,5,6,8a-octahydro-7-methyl-4-methylene-1-(1-methylethyl)-Naphthalene	Terpenoids	-	39029-41-9	-	998507	1.06611e+06	1.00571e+06	706087	695970	674176	1.39748	0.00120493	0.0200586	0.676227	-0.564421	down	C19738	--
C15H24	(+)-epi-Bicyclosesquiphellandrene	Terpenoids	-	54274-73-6	-	546490	578749	522515	474129	443905	472299	1.29614	0.0167723	0.081939	0.843775	-0.24507	down	--	--
C10H16O	(-)-trans-Isopiperitenol	Terpenoids	-	74410-00-7	-	897152	861632	844167	471238	492853	459275	1.40189	0.000102192	0.00527994	0.546827	-0.870842	down	C01123	ko00902,ko01110
C10H14O	(-)-Carvone	Terpenoids	-	6485-40-1	-	1.94526e+07	1.91265e+07	1.94598e+07	1.28527e+07	1.26359e+07	1.25598e+07	1.40534	2.00062e-06	0.00113702	0.655568	-0.609183	down	C01767	ko00902,ko00903,ko01110
C10H16	(-)-beta-Pinene	Terpenoids	-	18172-67-3	-	9220.57	10551.4	9691.21	8079.86	8083.23	8160.7	1.30349	0.0474433	0.140287	0.825566	-0.276545	down	C06307	ko00902,ko01110
C15H24	(-)-.beta.-Bourbonene	Terpenoids	-	5208-59-3	-	388189	400388	364835	341797	315700	333673	1.27388	0.0166478	0.081939	0.859337	-0.218705	down	--	--

## Sheet: DEMs of lipids
Formula	Compounds	Class I	Class II	CAS	Level	TRV2-1	TRV2-2	TRV2-3	TRV2-MIXTA-1	TRV2-MIXTA-2	TRV2-MIXTA-3	VIP	p_value	FDR	Fold_Change	Log2FC	Type	cpd_ID	kegg_map
C13H24O2	δ-Tridecalactone	Lipids	Free fatty acids	7370-92-5	3	26504	33537	31732	9	9	9	1.40685	0.0047216	0.0394145	0.000294204	-11.7309	down	--	--
C18H30O2	α-Linolenic Acid	Lipids	Free fatty acids	463-40-1	1	12118000	12784000	12196000	10238000	10406000	10138000	1.383	0.00486959	0.0395364	0.829748	-0.269254	down	C06427	ko00592,ko01040,ko01100,ko01110
C13H24O4	Tridecanedioic acid	Lipids	Free fatty acids	505-52-2	2	53652	52770	55097	61946	63369	66498	1.35639	0.00708704	0.0495221	1.18756	0.247997	up	--	--
C18H36O2	Stearic Acid	Lipids	Free fatty acids	57-11-4	3	4894000	4719900	5141800	3719900	3589500	3583400	1.38157	0.0044326	0.037788	0.73821	-0.437898	down	C01530	ko00061,ko01040
C18H30O2	Punicic acid (9Z,11E,13Z-octadecatrienoic acid)	Lipids	Free fatty acids	544-72-9	3	77844	98104	84776	46393	46194	44243	1.37776	0.018994	0.085714	0.524808	-0.930139	down	C08364	--
C16H32O2	Palmitic acid	Lipids	Free fatty acids	57-10-3	2	5929.7	5025.1	5442.8	4245.4	4501.1	3964	1.26935	0.0233358	0.0951854	0.775144	-0.367464	down	C00249	ko00061,ko00062,ko00071,ko00073,ko01040,ko01100,ko01212
C16H32O	Palmitaldehyde	Lipids	Free fatty acids	629-80-1	3	25702000	24085000	25444000	28946000	28490000	31363000	1.29516	0.019371	0.086398	1.18035	0.239216	up	C00517	ko00071
C8H16O2	Octanoic acid	Lipids	Free fatty acids	124-07-2	1	214320	228710	240070	173180	178280	160810	1.3429	0.00478522	0.0394145	0.749919	-0.415192	down	C06423	ko00061,ko00785,ko01100,ko01240
C14H28O2	Myristic Acid	Lipids	Free fatty acids	544-63-8	2	1590800	1536300	1443600	969820	1157400	977340	1.33876	0.00413991	0.0367632	0.679231	-0.558026	down	C06424	ko00061,ko01100
C22H45O9P	LysoPG 16:0	Lipids	Glycerol ester	-	3	30393	29651	32586	27694	25905	26024	1.26771	0.0197626	0.086398	0.859581	-0.218294	down	--	--
C23H42NO7P	LysoPE 18:3(2n isomer)	Lipids	LPE	-	1	357170	321340	335680	371350	366270	396860	1.15757	0.0469011	0.140046	1.11861	0.161703	up	--	--
C23H42NO7P	LysoPE 18:3	Lipids	LPE	-	1	219320	177310	190300	243960	237960	281580	1.20157	0.0336521	0.117753	1.30084	0.37944	up	--	--
C23H44NO7P	LysoPE 18:2(2n isomer)	Lipids	LPE	-	2	556450	484000	488590	642730	590890	654250	1.2519	0.0182693	0.0844151	1.23468	0.304133	up	--	--
C23H44NO7P	LysoPE 18:2	Lipids	LPE	-	2	186380	182510	186240	226280	231770	265960	1.31478	0.0440569	0.135103	1.30422	0.383184	up	--	--
C23H46NO7P	LysoPE 18:1	Lipids	LPE	89576-29-4	3	15908	15969	14925	20894	24992	27085	1.32145	0.0369543	0.123786	1.55914	0.640753	up	--	--
C23H48NO7P	LysoPE 18:0	Lipids	LPE	69747-55-3	3	3161.2	2984.3	2612.1	3848.9	4482.2	5044.6	1.27702	0.0303504	0.110101	1.52732	0.611007	up	--	--
C21H44NO7P	LysoPE 16:0	Lipids	LPE	53862-35-4	1	320780	323860	328140	435790	410990	484290	1.34544	0.029949	0.109234	1.36832	0.452401	up	--	--
C26H48NO7P	LysoPC 18:3(2n isomer)	Lipids	LPC	-	1	1663700	1612000	1675200	2078600	2133900	2302200	1.3703	0.011271	0.0664949	1.31586	0.396008	up	--	--
C26H50NO7P	LysoPC 18:2(2n isomer)	Lipids	LPC	-	1	2343500	2131400	2162600	2752700	2836500	2797800	1.36179	0.00678658	0.0484147	1.26358	0.337515	up	--	--
C26H50NO7P	LysoPC 18:2	Lipids	LPC	-	1	1282900	1214100	1306900	1695000	1676200	1658800	1.39073	0.00183322	0.0248066	1.32233	0.403079	up	--	--
C26H52NO7P	LysoPC 18:1(2n isomer)	Lipids	LPC	-	1	271560	226450	256790	356190	359330	381960	1.34839	0.00370646	0.0351084	1.454	0.540028	up	--	--
C26H52NO7P	LysoPC 18:1	Lipids	LPC	-	1	93182	97095	100710	144350	143100	148900	1.39698	8.75976e-05	0.00515014	1.49955	0.584531	up	--	--
C26H54NO7P	LysoPC 18:0	Lipids	LPC	19420-57-6	1	93996	85435	84061	122490	119350	129840	1.36617	0.00120284	0.0200586	1.41059	0.496302	up	--	--
C25H52NO7P	LysoPC 17:0	Lipids	LPC	50930-23-9	2	74240	71689	66859	57263	56551	62721	1.2694	0.0145933	0.0765585	0.829629	-0.269463	down	--	--
C24H50NO7P	LysoPC 16:0(2n isomer)	Lipids	LPC	-	2	201200	190800	210270	217200	223380	241790	1.16853	0.0490217	0.142875	1.133	0.180144	up	--	--
C24H50NO7P	LysoPC 16:0	Lipids	LPC	17364-16-8	1	2937000	2814800	2584000	3481600	3466900	3561800	1.33332	0.0142916	0.0757195	1.26086	0.334411	up	--	--
C18H32O2	Linoleic acid	Lipids	Free fatty acids	60-33-3	1	1050800	998100	933740	866420	704290	836600	1.16908	0.0399443	0.128427	0.807107	-0.309168	down	C01595	ko00591,ko01040,ko01100
C33H58O14	Gingerglycolipid B	Lipids	Glycerol ester	88168-90-5	2	7428.5	8596.7	8753.7	6130.4	6474.9	7262.4	1.17681	0.0401893	0.128427	0.801799	-0.318687	down	--	--
C18H34O2	Elaidic Acid	Lipids	Free fatty acids	112-79-8	3	479740	526930	502170	208910	218100	191520	1.40038	0.000223896	0.00829874	0.409937	-1.28652	down	C01712	--
C12H24O2	Dodecanoic acid (Lauric acid)	Lipids	Free fatty acids	143-07-7	2	27958	29282	32026	22415	22322	22024	1.35317	0.0236575	0.0958186	0.747888	-0.419105	down	C02679	ko00061,ko01100,ko01110
C18H30O2	Crepenynic acid	Lipids	Free fatty acids	2277-31-8	3	17638	17031	16184	14410	14101	11969	1.23546	0.0271597	0.103828	0.79602	-0.329124	down	C07289	ko00591
C18H32O4	9-Hydroxy-13-oxo-10-octadecenoic Acid	Lipids	Free fatty acids	-	3	16014	18207	17993	9708.8	7827.8	7690.8	1.37044	0.000723387	0.016445	0.483154	-1.04945	down	--	--
C18H30O4	9-Hydroxy-12-oxo-10(E),15(Z)-octadecadienoic acid	Lipids	Free fatty acids	-	2	12398	11472	13229	5595.6	5230.2	7172.2	1.34965	0.00138086	0.0212105	0.485134	-1.04354	down	C21923	ko00592,ko01110
C16H32O4	9,16-Dihydroxypalmitic acid	Lipids	Free fatty acids	38076-49-2	2	93210	89619	96021	72730	72432	77366	1.35836	0.00168954	0.0238072	0.79802	-0.325502	down	--	--
C18H32O5	9,12,13-Trihydroxy-10,15-octadecadienoic acid	Lipids	Free fatty acids	-	3	6038.7	7339.6	7325.9	9	9	9	1.40674	0.00389415	0.0360818	0.00130408	-9.58275	down	--	--
C18H34O5	9,12,13-TriHOME; 9(S),12(S),13(S)-Trihydroxy-10(E)-octadecenoic acid	Lipids	Free fatty acids	97134-11-7	1	59827	65511	58404	21943	19923	24653	1.39389	0.000314848	0.00919646	0.362024	-1.46584	down	C14833	ko00591
C18H34O5	9,10,13-Trihydroxy-11-Octadecenoic Acid	Lipids	Free fatty acids	29907-57-1	2	40596	36892	38253	16845	13434	17017	1.3827	0.000142483	0.00631912	0.408637	-1.29111	down	C14835	ko00591
C18H32O3	9(10)-EpOME;(9R,10S)-(12Z)-9,10-Epoxyoctadecenoic acid	Lipids	Free fatty acids	16833-56-0	3	2436.5	2732.3	2967	1712.1	1735.3	1437.9	1.33774	0.00676002	0.0484147	0.60047	-0.735837	down	C14825	ko00591,ko01100
C18H30O3	2R-hydroxy-9Z,12Z,15Z-octadecatrienoic acid	Lipids	Free fatty acids	-	2	30889	30090	23880	11856	13029	13694	1.37195	0.0157369	0.0803338	0.454625	-1.13725	down	C16342	ko00592
C12H20O4	2-Dodecenedioic acid	Lipids	Free fatty acids	6402-36-4	1	7294.1	5180.9	5687.7	9	9	9	1.40609	0.0109205	0.0651029	0.00148656	-9.3938	down	C16308	ko00592,ko01110
C21H36O4	1-α-Linolenoyl-glycerol*	Lipids	Glycerol ester	-	1	179010	176370	171090	150730	150910	151980	1.3856	0.00772173	0.0526622	0.861626	-0.214867	down	--	--
C21H38O4	1-Linoleoylglycerol*	Lipids	Glycerol ester	2277-28-3	3	26080	25422	28983	20096	20078	24167	1.17279	0.0390925	0.127352	0.799416	-0.322982	down	--	--
C18H30O3	13S-Hydroxy-9Z,11E,15Z-octadecatrienoic acid	Lipids	Free fatty acids	87984-82-5	3	8799.1	7713.9	8448.5	4757.7	4952.6	5133.2	1.38458	0.0047786	0.0394145	0.594656	-0.749873	down	C16316	ko00592
C18H30O3	13-KODE; (9Z,11E)-13-Oxooctadeca-9,11-dienoic acid	Lipids	Free fatty acids	54739-30-9	3	730.68	1122.7	866.34	9	9	9	1.40549	0.0160059	0.0806175	0.00992749	-6.65435	down	C14765	ko00591
C18H30O4	13(s)-hydroperoxy-(9z,11e,15z)-octadecatrienoic acid	Lipids	Free fatty acids	67597-26-6	1	42529	35682	36179	23140	31346	24853	1.2187	0.0253919	0.0995599	0.693583	-0.527859	down	C04785	ko00592,ko01100,ko01110
C18H34O2	11-Octadecanoic acid(Vaccenic acid)	Lipids	Free fatty acids	506-17-2	2	479740	526930	502170	208910	218100	191520	1.40038	0.000223896	0.00829874	0.409937	-1.28652	down	C21944	--
C17H32O2	10-Heptadecenoic Acid	Lipids	Free fatty acids	29743-97-3	2	34682	30133	30486	26315	25440	20394	1.18123	0.032921	0.116169	0.757064	-0.401512	down	--	--
C16H32O4	10,16-Dihydroxypalmitic acid	Lipids	Free fatty acids	3233-90-7	2	2310	2470.2	2540.8	1241.6	1210.9	1255.7	1.40101	0.00239366	0.0284841	0.506516	-0.981322	down	C08285	ko00073
C21H20O9	1,3-O-Dicaffeoylglycerol	Lipids	Glycerol ester	-	3	55479	66388	69198	47322	43220	36414	1.25942	0.0175409	0.0826655	0.664465	-0.589735	down	--	--

## Sheet: Top DEMs mape to KEGG
Platform	Q1 (Da)	Q3 (Da)	Quantitative?ion	Qualitative?ion	Molecular Weight (Da)	Formula	Ionization model	Compounds	Class I	Class II	CAS	Level	TRV2-1	TRV2-2	TRV2-3	TRV2-MIXTA-1	TRV2-MIXTA-2	TRV2-MIXTA-3	cpd_ID	kegg_map
GC-MS	-	-	110	95	152	C10H16O	-	Pulegone	Terpenoids	-	89-82-7	-	574000000	555000000	566000000	221000000	222000000	236000000	C09893	ko00902,ko01110
GC-MS	-	-	93	119	204	C15H24	-	(E)-alpha-Bisabolene	Terpenoids	-	17627-44-0	-	70700	72400	73800	61600	58300	65600	C19749	ko00909,ko01110
GC-MS	-	-	68	79	152	C10H16O	-	Perillyl alcohol	Terpenoids	-	18457-55-1	-	148000	141000	136000	96400	98400	94500	C02452	ko00902,ko00903,ko01110
GC-MS	-	-	93	41	136	C10H16	-	(-)-beta-Pinene	Terpenoids	-	18172-67-3	-	9220	10600	9690	8080	8080	8160	C06307	ko00902,ko01110
GC-MS	-	-	41	69	222	C15H26O	-	Nerolidol	Terpenoids	-	7212-44-4	-	22400	24200	22900	18300	19300	16400	C09704	ko00909,ko01100
GC-MS	-	-	161	94	204	C15H24	-	Longifolene	Terpenoids	-	475-20-7	-	90300	89300	92400	72700	75900	76300	C09699	ko00909,ko01100
GC-MS	-	-	93	119	204	C15H24	-	(Z)-1-Methyl-4-(6-methylhept-5-en-2-ylidene)cyclohex-1-ene	Terpenoids	-	13062-00-5	-	70100	72500	69400	60900	56500	54200	C16814	ko00909
GC-MS	-	-	68	67	166	C10H14O2	-	Perillic acid	Terpenoids	-	7694-45-3	-	291000	300000	296000	262000	246000	236000	C11924	ko00903
GC-MS	-	-	91	105	204	C15H24	-	(E)-2-epi-beta-Caryophyllene	Terpenoids	-	68832-35-9	-	939000	952000	867000	858000	809000	800000	C20478	ko00909
GC-MS	-	-	41	69	204	C15H24	-	beta-Farnesene	Terpenoids	-	18794-84-8	-	4840	4920	5590	3310	3080	2740	C09666	ko00909
GC-MS	-	-	82	43	168	C10H16O2	-	6-Oxocineole	Terpenoids	-	70222-88-7	-	121000	118000	118000	107000	103000	102000	C00848	ko00902,ko01110
GC-MS	-	-	84	83	152	C10H16O	-	(-)-trans-Isopiperitenol	Terpenoids	-	74410-00-7	-	897000	862000	844000	471000	493000	459000	C01123	ko00902,ko01110
GC-MS	-	-	79	107	150	C10H14O	-	Myrtenal	Terpenoids	-	564-94-3	-	183000	176000	174000	161000	166000	160000	C11939	ko00903
GC-MS	-	-	83	55	150	C10H14O	-	Ipsdienone	Terpenoids	-	539-70-8	-	328000	314000	331000	295000	263000	287000	C20944	ko00902,ko01110
GC-MS	-	-	121	93	204	C15H24	-	Germacrene B	Terpenoids	-	15423-57-1	-	12300	10800	12100	9760	8400	9480	C09672	ko00909
GC-MS	-	-	41	93	204	C15H24	-	alpha-Farnesene	Terpenoids	-	502-61-4	-	206000	212000	202000	162000	153000	152000	C09665	ko00909,ko01110
GC-MS	-	-	161	105	204	C15H24	-	Germacrene D	Terpenoids	-	23986-74-5	-	889000	877000	857000	711000	724000	736000	C16142	ko00909
GC-MS	-	-	161	105	204	C15H24	-	beta-Caryophyllene	Terpenoids	-	87-44-5	-	2370000	2290000	2170000	1860000	1890000	1850000	C09629	ko00909,ko01100,ko01110
GC-MS	-	-	41	105	204	C15H24	-	beta-Selinene	Terpenoids	-	17066-67-0	-	1670000	1700000	1610000	1480000	1400000	1340000	C09723	ko00909,ko01110
GC-MS	-	-	69	41	154	C10H18O	-	Geraniol	Terpenoids	-	106-24-1	-	198000000	192000000	196000000	151000000	157000000	149000000	C01500	ko00902,ko01100,ko01110
GC-MS	-	-	82	54	150	C10H14O	-	(-)-Carvone	Terpenoids	-	6485-40-1	-	19500000	19100000	19500000	12900000	12600000	12600000	C01767	ko00902,ko00903,ko01110
GC-MS	-	-	94	108	152	C10H16O	-	cis-Isopulegone	Terpenoids	-	3391-89-7	-	2550000	2210000	2180000	1150000	1030000	1100000	C11951	ko00902,ko01110
GC-MS	-	-	137	67	152	C10H16O	-	Limonene-1,2-epoxide	Terpenoids	-	1195-92-2	-	1770000	1620000	1690000	1250000	1220000	1240000	C07271	ko00903
GC-MS	-	-	136	93	154	C10H18O	-	Sabinene hydrate	Terpenoids	-	15537-55-0	-	79400	76300	74800	53000	51500	57000	C02462	ko00902,ko01100,ko01110
GC-MS	-	-	68	93	136	C10H16	-	D-Limonene	Terpenoids	-	5989-27-5	-	20800000	21800000	19900000	10900000	10400000	10500000	C06099	ko00902,ko00903,ko01100,ko01110
GC-MS	-	-	41	93	136	C10H16	-	.beta.-Myrcene	Terpenoids	-	123-35-3	-	7360000	7520000	7410000	6930000	7040000	7050000	C06074	ko00902,ko01110
GC-MS	-	-	93	91	136	C10H16	-	alpha-Pinene	Terpenoids	-	80-56-8	-	321000	365000	332000	252000	246000	251000	C09880	ko00903,ko01110
GC-MS	-	-	81	80	154	C10H18O	-	Fenchol	Terpenoids	-	1632-73-1	-	2010000	2060000	2030000	1510000	1530000	1580000	C02344	ko00902,ko01110
GC-MS	-	-	109	84	152	C10H16O	-	trans-Carveol	Terpenoids	-	1197-07-5	-	298000	290000	297000	145000	126000	126000	C00964	ko00902,ko00903,ko01110
UPLC-MS/MS	301	301	-	-	302	C20H30O2	[M-H]-	Abietic acid	Terpenoids	Ditepenoids	514-10-3	1	2190000	2170000	2150000	1530000	1640000	1590000	C06087	ko00904,ko01100,ko01110
UPLC-MS/MS	309	227	-	-	310	C18H30O4	[M-H]-	13(s)-hydroperoxy-(9z,11e,15z)-octadecatrienoic acid	Lipids	Free fatty acids	67597-26-6	1	42500	35700	36200	23100	31300	24900	C04785	ko00592,ko01100,ko01110
UPLC-MS/MS	293	185	-	-	294	C18H30O3	[M-H]-	2R-hydroxy-9Z,12Z,15Z-octadecatrienoic acid	Lipids	Free fatty acids	-	2	30900	30100	23900	11900	13000	13700	C16342	ko00592
UPLC-MS/MS	309	171	-	-	310	C18H30O4	[M-H]-	9-Hydroxy-12-oxo-10(E),15(Z)-octadecadienoic acid	Lipids	Free fatty acids	-	2	12400	11500	13200	5600	5230	7170	C21923	ko00592,ko01110
UPLC-MS/MS	293	195	-	-	294	C18H30O3	[M-H]-	13S-Hydroxy-9Z,11E,15Z-octadecatrienoic acid	Lipids	Free fatty acids	87984-82-5	3	8800	7710	8450	4760	4950	5130	C16316	ko00592
UPLC-MS/MS	227	183	-	-	228	C12H20O4	[M-H]-	2-Dodecenedioic acid	Lipids	Free fatty acids	6402-36-4	1	7290	5180	5690	9	9	9	C16308	ko00592,ko01110
UPLC-MS/MS	329	229	-	-	330	C18H34O5	[M-H]-	9,10,13-Trihydroxy-11-Octadecenoic Acid	Lipids	Free fatty acids	29907-57-1	2	40600	36900	38300	16800	13400	17000	C14835	ko00591
UPLC-MS/MS	287	241	-	-	288	C16H32O4	[M-H]-	10,16-Dihydroxypalmitic acid	Lipids	Free fatty acids	3233-90-7	2	2310	2470	2540	1240	1210	1260	C08285	ko00073
UPLC-MS/MS	239	223	-	-	240	C16H32O	[M-H]-	Palmitaldehyde	Lipids	Free fatty acids	629-80-1	3	25700000	24100000	25400000	28900000	28500000	31400000	C00517	ko00071
UPLC-MS/MS	199	199	-	-	200	C12H24O2	[M-H]-	Dodecanoic acid (Lauric acid)	Lipids	Free fatty acids	143-07-7	2	28000	29300	32000	22400	22300	22000	C02679	ko00061,ko01100,ko01110
UPLC-MS/MS	279	279	-	-	280	C18H32O2	[M-H]-	Linoleic acid	Lipids	Free fatty acids	60-33-3	1	1050000	998000	934000	866000	704000	837000	C01595	ko00591,ko01040,ko01100
UPLC-MS/MS	283	283	-	-	284	C18H36O2	[M-H]-	Stearic Acid	Lipids	Free fatty acids	1957-11-04	3	4890000	4720000	5140000	3720000	3590000	3580000	C01530	ko00061,ko01040
UPLC-MS/MS	255	237	-	-	256	C16H32O2	[M-H]-	Palmitic acid	Lipids	Free fatty acids	1957-10-03	2	5930	5030	5440	4250	4500	3960	C00249	ko00061,ko00062,ko00071,ko00073,ko01040,ko01100,ko01212
UPLC-MS/MS	277	277	-	-	278	C18H30O2	[M-H]-	α-Linolenic Acid	Lipids	Free fatty acids	463-40-1	1	12100000	12800000	12200000	10200000	10400000	10100000	C06427	ko00592,ko01040,ko01100,ko01110
UPLC-MS/MS	227	227	-	-	228	C14H28O2	[M-H]-	Myristic Acid	Lipids	Free fatty acids	544-63-8	2	1590000	1540000	1440000	970000	1160000	977000	C06424	ko00061,ko01100
UPLC-MS/MS	143	143	-	-	144	C8H16O2	[M-H]-	Octanoic acid	Lipids	Free fatty acids	124-07-2	1	214000	229000	240000	173000	178000	161000	C06423	ko00061,ko00785,ko01100,ko01240
UPLC-MS/MS	277	59	-	-	278	C18H30O2	[M-H]-	Crepenynic acid	Lipids	Free fatty acids	2277-31-8	3	17600	17000	16200	14400	14100	12000	C07289	ko00591
UPLC-MS/MS	295	171	-	-	296	C18H32O3	[M-H]-	9(10)-EpOME;(9R,10S)-(12Z)-9,10-Epoxyoctadecenoic acid	Lipids	Free fatty acids	16833-56-0	3	2440	2730	2970	1710	1740	1440	C14825	ko00591,ko01100
UPLC-MS/MS	293	235	-	-	294	C18H30O3	[M-H]-	13-KODE; (9Z,11E)-13-Oxooctadeca-9,11-dienoic acid	Lipids	Free fatty acids	54739-30-9	3	731	1120	866	9	9	9	C14765	ko00591
UPLC-MS/MS	329	211	-	-	330	C18H34O5	[M-H]-	9,12,13-TriHOME; 9(S),12(S),13(S)-Trihydroxy-10(E)-octadecenoic acid	Lipids	Free fatty acids	97134-11-7	1	59800	65500	58400	21900	19900	24700	C14833	ko00591
UPLC-MS/MS	595	577	-	-	594	C27H30O15	[M+H]+	Vitexin-2''-O-glucoside	Flavonoids	Flavonoid carbonoside	61360-94-9	2	14000	13600	12600	18500	16100	16700	C04024	ko00944
UPLC-MS/MS	271	151	-	-	272	C15H12O5	[M-H]-	Pinobanksin	Flavonoids	Flavanonols	548-82-3	2	11400	12900	16600	23500	26700	26800	C09826	ko00941
UPLC-MS/MS	273	153	-	-	272	C15H12O5	[M+H]+	Naringenin chalcone	Flavonoids	Chalcones	73692-50-9	2	20500	19900	20800	43400	43800	42800	C06561	ko00941,ko01100,ko01110
UPLC-MS/MS	273	153	-	-	272	C15H12O5	[M+H]+	Naringenin (5,7,4'-Trihydroxyflavanone)	Flavonoids	Flavanones	480-41-1	2	14100	14900	12800	55300	47100	48900	C00509	ko00941,ko00943,ko01100,ko01110
UPLC-MS/MS	595	287	-	-	594	C27H30O15	[M+H]+	Luteolin-7-O-neohesperidoside (Lonicerin)	Flavonoids	Flavones	25694-72-8	3	408000	502000	451000	658000	653000	741000	C12630	ko00944
UPLC-MS/MS	449	287	-	-	448	C21H20O11	[M+H]+	Luteolin-7-O-glucoside (Cynaroside)	Flavonoids	Flavones	5373-11-05	3	183000	167000	185000	228000	231000	214000	C03951	ko00944
UPLC-MS/MS	287	153	-	-	286	C15H10O6	[M+H]+	Luteolin	Flavonoids	Flavones	491-70-3	2	4290	4270	4110	7230	7410	7780	C01514	ko00941,ko00944,ko01100,ko01110
UPLC-MS/MS	449	287	-	-	448	C21H20O11	[M+H]+	Kaempferol-3-O-glucoside (Astragalin)	Flavonoids	Flavonols	480-10-4	1	34500000	33900000	37600000	27800000	29700000	26300000	C12249	ko00944,ko01110
UPLC-MS/MS	287	135	-	-	288	C15H12O6	[M-H]-	Eriodictyol (5,7,3',4'-Tetrahydroxyflavanone)	Flavonoids	Flavanones	552-58-9	2	4420	3990	4030	5720	5900	6260	C05631	ko00941,ko01100,ko01110
UPLC-MS/MS	319	301	-	-	320	C15H12O8	[M-H]-	Dihydromyricetin (Ampelopsin)	Flavonoids	Flavanonols	27200-12-0	2	8070	6190	9930	11800	12800	15700	C02906	ko00941,ko01110
UPLC-MS/MS	273	153	-	-	272	C15H12O5	[M+H]+	Butin; 7,3',4'-Trihydroxyflavanone	Flavonoids	Flavanones	492-14-8	3	21600	17400	31100	42600	42400	33400	C09614	ko00941
UPLC-MS/MS	431	311	-	-	432	C21H20O10	[M-H]-	Apigenin-6-C-glucoside (Isovitexin)	Flavonoids	Flavonoid carbonoside	38953-85-4	3	179000	221000	187000	296000	306000	360000	C01714	ko00944

## Sheet: DEG for terpenoids biosynthesis
ID	TRV2-1_fpkm	TRV2-2_fpkm	TRV2-3_fpkm	TRV2-MIXTA-1_fpkm	TRV2-MIXTA-2_fpkm	TRV2-MIXTA-3_fpkm	TRV2-1_count	TRV2-2_count	TRV2-3_count	TRV2-MIXTA-1_count	TRV2-MIXTA-2_count	TRV2-MIXTA-3_count	baseMean	TRV2	TRV2-MIXTA	log2FoldChange	pvalue	padj	regulated	chr	start	end	strand	gene_name	gene_description	KEGG	KEGG pathway	NR	Swissprot	KOG	GO	Pfam	TF-Family	TF-Category	TF-Classification
Sch000001496	122.19	113.25	119.08	60.23	66.57	66.28	3206	3282	3275	1294	1337	1407	2273.04	3167.93	1378.16	-1.20138	6.30805e-74	9.42287e-71	down	HiC_scaffold_1	150811059	150813835	-	Sch000001496	--	K01823 isopentenyl-diphosphate Delta-isomerase [EC:5.3.3.2] | (RefSeq) isopentenyl-diphosphate Delta-isomerase I (A)	ko00900: Terpenoid backbone biosynthesis; ko01100: Metabolic pathways; ko01110: Biosynthesis of secondary metabolites	ABV08818.1	IDI2_CAMAC RecName: Full=Isopentenyl-diphosphate Delta-isomerase II; EC=5.3.3.2; AltName: Full=Isopentenyl pyrophosphate isomerase II; Short=IPP isomerase II;	At3g02780	GO:0016787,hydrolase activity; GO:0004452,isopentenyl-diphosphate delta-isomerase activity; GO:0046872,metal ion binding; GO:0015995,chlorophyll biosynthetic process; GO:0050992,dimethylallyl diphosphate biosynthetic process; GO:0008299,isoprenoid biosynthetic process; GO:0015979,photosynthesis; GO:0003674,molecular_function; GO:0003824,catalytic activity; GO:0016853,isomerase activity; GO:001686…	PF00293.28:NUDIX domain	--	--	--
Sch000018881	297.69	308.62	276.72	176.84	146.97	147.43	8173	7933	7963	4315	4467	4594	6188.59	7809.88	4567.3	-0.774223	1.15937e-38	4.66266e-36	down	HiC_scaffold_4	106704061	106705392	+	Sch000018881	--	K00021 hydroxymethylglutaryl-CoA reductase (NADPH) [EC:1.1.1.34] | (RefSeq) 3-hydroxy-3-methylglutaryl-coenzyme A reductase (A)	ko00900: Terpenoid backbone biosynthesis; ko01100: Metabolic pathways; ko01110: Biosynthesis of secondary metabolites	ACT65734.1	HMDH_CAMAC RecName: Full=3-hydroxy-3-methylglutaryl-coenzyme A reductase; Short=HMG-CoA reductase; EC=1.1.1.34;	At1g76490	GO:0005789,endoplasmic reticulum membrane; GO:0016021,integral component of membrane; GO:0004420,hydroxymethylglutaryl-CoA reductase (NADPH) activity; GO:0015936,coenzyme A metabolic process; GO:0008299,isoprenoid biosynthetic process; GO:0003674,molecular_function; GO:0003824,catalytic activity; GO:0016491,oxidoreductase activity; GO:0016614,oxidoreductase activity, acting on CH-OH group of dono…	PF00368.18:Hydroxymethylglutaryl-coenzyme A reductase	--	--	--
Sch000026555	84.95	87.42	84.6	60.86	60.99	60.51	3121	3074	3080	1642	1621	1774	2364.82	3009.56	1720.08	-0.807633	1.29305e-32	3.99572e-30	down	HiC_scaffold_6	91560209	91563563	-	Sch000026555	--	K03527 4-hydroxy-3-methylbut-2-en-1-yl diphosphate reductase [EC:1.17.7.4] | (RefSeq) 4-hydroxy-3-methylbut-2-enyl diphosphate reductase, chloroplastic (A)	ko00900: Terpenoid backbone biosynthesis; ko01100: Metabolic pathways; ko01110: Biosynthesis of secondary metabolites	ASW22238.1	ISPH_ARATH RecName: Full=4-hydroxy-3-methylbut-2-enyl diphosphate reductase, chloroplastic {ECO:0000305}; EC=1.17.7.4 {ECO:0000305|PubMed:15863698}; AltName: Full=Protein CHLOROPLAST BIOGENESIS 6 {ECO:0000303|PubMed:15659625}; Flags: Precursor;	At4g34350	GO:0009507,chloroplast; GO:0009570,chloroplast stroma; GO:0005886,plasma membrane; GO:0051539,4 iron, 4 sulfur cluster binding; GO:0051745,4-hydroxy-3-methylbut-2-en-1-yl diphosphate reductase activity; GO:0046429,4-hydroxy-3-methylbut-2-en-1-yl diphosphate synthase activity; GO:0046872,metal ion binding; GO:0050992,dimethylallyl diphosphate biosynthetic process; GO:0019288,isopentenyl diphosphat…	PF02401.18:LytB protein	--	--	--
Sch000027877	12.82	13.58	13.46	10.39	10.65	10.95	342	368	378	122	124	132	240.93	352.816	129.044	-1.45267	4.05995e-26	8.16402e-24	down	HiC_scaffold_6	91541853	91545359	-	Sch000027877	--	K03527 4-hydroxy-3-methylbut-2-en-1-yl diphosphate reductase [EC:1.17.7.4] | (RefSeq) 4-hydroxy-3-methylbut-2-enyl diphosphate reductase, chloroplastic (A)	ko00900: Terpenoid backbone biosynthesis; ko01100: Metabolic pathways; ko01110: Biosynthesis of secondary metabolites	XP_011088335.1	ISPH_ARATH RecName: Full=4-hydroxy-3-methylbut-2-enyl diphosphate reductase, chloroplastic {ECO:0000305}; EC=1.17.7.4 {ECO:0000305|PubMed:15863698}; AltName: Full=Protein CHLOROPLAST BIOGENESIS 6 {ECO:0000303|PubMed:15659625}; Flags: Precursor;	At4g34350	GO:0009507,chloroplast; GO:0009570,chloroplast stroma; GO:0005886,plasma membrane; GO:0051539,4 iron, 4 sulfur cluster binding; GO:0051745,4-hydroxy-3-methylbut-2-en-1-yl diphosphate reductase activity; GO:0046429,4-hydroxy-3-methylbut-2-en-1-yl diphosphate synthase activity; GO:0046872,metal ion binding; GO:0050992,dimethylallyl diphosphate biosynthetic process; GO:0019288,isopentenyl diphosphat…	PF02401.18:LytB protein	--	--	--
Sch000025701	499.69	513.76	520.79	367.69	359.68	355.22	16484	15169	16817	10633	10271	10818	13275.3	15700.7	10850	-0.533385	2.76374e-18	3.07437e-16	down	HiC_scaffold_6	91565760	91568719	-	Sch000025701	--	K03527 4-hydroxy-3-methylbut-2-en-1-yl diphosphate reductase [EC:1.17.7.4] | (RefSeq) 4-hydroxy-3-methylbut-2-enyl diphosphate reductase, chloroplastic (A)	ko00900: Terpenoid backbone biosynthesis; ko01100: Metabolic pathways; ko01110: Biosynthesis of secondary metabolites	AEZ55670.1	ISPH_ARATH RecName: Full=4-hydroxy-3-methylbut-2-enyl diphosphate reductase, chloroplastic {ECO:0000305}; EC=1.17.7.4 {ECO:0000305|PubMed:15863698}; AltName: Full=Protein CHLOROPLAST BIOGENESIS 6 {ECO:0000303|PubMed:15659625}; Flags: Precursor;	At4g34350	GO:0009507,chloroplast; GO:0009570,chloroplast stroma; GO:0005886,plasma membrane; GO:0051539,4 iron, 4 sulfur cluster binding; GO:0051745,4-hydroxy-3-methylbut-2-en-1-yl diphosphate reductase activity; GO:0046429,4-hydroxy-3-methylbut-2-en-1-yl diphosphate synthase activity; GO:0046872,metal ion binding; GO:0050992,dimethylallyl diphosphate biosynthetic process; GO:0019288,isopentenyl diphosphat…	PF02401.18:LytB protein	--	--	--
Sch000011839	138.98	155.36	158.27	122.01	126.83	128.64	3565	3216	3385	2099	2020	2057	2705.29	3296.3	2114.28	-0.641576	3.47593e-18	3.80587e-16	down	HiC_scaffold_3	26526320	26528641	+	Sch000011839	--	K01770 2-C-methyl-D-erythritol 2,4-cyclodiphosphate synthase [EC:4.6.1.12] | (RefSeq) 2-C-methyl-D-erythritol 2,4-cyclodiphosphate synthase, chloroplastic-like (A)	ko00900: Terpenoid backbone biosynthesis; ko01100: Metabolic pathways; ko01110: Biosynthesis of secondary metabolites	AEZ55667.1	ISPF_CATRO RecName: Full=2-C-methyl-D-erythritol 2,4-cyclodiphosphate synthase, chloroplastic {ECO:0000305}; Short=MECDP-synthase {ECO:0000305}; Short=MECPS {ECO:0000305}; EC=4.6.1.12 {ECO:0000250|UniProtKB:Q9CAK8}; Flags: Precursor;	At1g63970	GO:0009570,chloroplast stroma; GO:0008685,2-C-methyl-D-erythritol 2,4-cyclodiphosphate synthase activity; GO:0046872,metal ion binding; GO:0019288,isopentenyl diphosphate biosynthetic process, methylerythritol 4-phosphate pathway; GO:0016114,terpenoid biosynthetic process; GO:0003674,molecular_function; GO:0003824,catalytic activity; GO:0016829,lyase activity; GO:0016849,phosphorus-oxygen lyase a…	PF02542.16:YgbB family	--	--	--
Sch000011774	72.88	64.76	69.14	50.03	50.16	50.77	2178	1812	2166	1214	1114	1137	1589.93	1991.86	1188	-0.747379	4.87804e-18	5.23151e-16	down	HiC_scaffold_3	99805995	99807563	+	Sch000011774	--	K13789 geranylgeranyl diphosphate synthase, type II [EC:2.5.1.1 2.5.1.10 2.5.1.29] | (RefSeq) geranylgeranyl pyrophosphate synthase, chloroplastic-like (A)	ko00900: Terpenoid backbone biosynthesis; ko01100: Metabolic pathways; ko01110: Biosynthesis of secondary metabolites	ACR19637.1	GGPPS_CAPAN RecName: Full=Geranylgeranyl pyrophosphate synthase, chloroplastic; Short=GGPP synthase; Short=GGPS; EC=2.5.1.-; AltName: Full=(2E,6E)-farnesyl diphosphate synthase; AltName: Full=Dimethylallyltranstransferase; EC=2.5.1.1; AltName: Full=Farnesyl diphosphate synthase; AltName: Full=Farnesyltranstransferase; EC=2.5.1.29; AltName: Full=Geranyltranstransferase; EC=2.5.1.10; Flags: Precurs…	At4g36810	GO:0009507,chloroplast; GO:0009536,plastid; GO:0004161,dimethylallyltranstransferase activity; GO:0004311,farnesyltranstransferase activity; GO:0004337,geranyltranstransferase activity; GO:0046872,metal ion binding; GO:0016117,carotenoid biosynthetic process; GO:0045337,farnesyl diphosphate biosynthetic process; GO:0033384,geranyl diphosphate biosynthetic process; GO:0033386,geranylgeranyl diphos…	PF00348.17:Polyprenyl synthetase	--	--	--
Sch000014563	41.78	42.83	43.48	21.78	20.79	21.77	1384	1265	1346	786	753	798	1047.26	1295.08	799.433	-0.697614	1.78115e-17	1.78226e-15	down	HiC_scaffold_3	39701496	39705172	+	Sch000014563	--	K01597 diphosphomevalonate decarboxylase [EC:4.1.1.33] | (RefSeq) diphosphomevalonate decarboxylase MVD2-like (A)	ko00900: Terpenoid backbone biosynthesis; ko01100: Metabolic pathways; ko01110: Biosynthesis of secondary metabolites	AEZ55675.1	MVD2_PANGI RecName: Full=Diphosphomevalonate decarboxylase 2 {ECO:0000305}; Short=Mevalonate-5-pyrophosphate decarboxylase {ECO:0000303|PubMed:24933610}; Short=PgMVD {ECO:0000303|PubMed:24933610}; EC=4.1.1.33 {ECO:0000250|UniProtKB:O23722};	At3g54250	GO:0005829,cytosol; GO:0005777,peroxisome; GO:0005524,ATP binding; GO:0004163,diphosphomevalonate decarboxylase activity; GO:0019287,isopentenyl diphosphate biosynthetic process, mevalonate pathway; GO:0016135,saponin biosynthetic process; GO:0016126,sterol biosynthetic process; GO:0016104,triterpenoid biosynthetic process; GO:0000166,nucleotide binding; GO:0003674,molecular_function; GO:0005488,…	PF18376.1:Mevalonate 5-diphosphate decarboxylase C-terminal domain	--	--	--
Sch000024662	234.22	235.92	216.12	166.04	162.41	176.64	5353	5496	5124	3286	3314	3522	4322.93	5189.34	3456.51	-0.586392	2.2567e-17	2.22615e-15	down	HiC_scaffold_6	37272001	37274897	-	Sch000024662	--	K01662 1-deoxy-D-xylulose-5-phosphate synthase [EC:2.2.1.7] | (RefSeq) probable 1-deoxy-D-xylulose-5-phosphate synthase 2, chloroplastic (A)	ko00730: Thiamine metabolism; ko00900: Terpenoid backbone biosynthesis; ko01100: Metabolic pathways; ko01110: Biosynthesis of secondary metabolites	ACQ66107.1	DXS2_ORYSJ RecName: Full=Probable 1-deoxy-D-xylulose-5-phosphate synthase 2, chloroplastic; Short=1-deoxyxylulose-5-phosphate synthase; Short=DXP synthase; Short=DXPS; EC=2.2.1.7; Flags: Precursor;	At4g15560	GO:0009507,chloroplast; GO:0008661,1-deoxy-D-xylulose-5-phosphate synthase activity; GO:0046872,metal ion binding; GO:0016744,transferase activity, transferring aldehyde or ketonic groups; GO:0052865,1-deoxy-D-xylulose 5-phosphate biosynthetic process; GO:0016114,terpenoid biosynthetic process; GO:0009228,thiamine biosynthetic process; GO:0003674,molecular_function; GO:0003824,catalytic activity;…	PF13292.6:1-deoxy-D-xylulose-5-phosphate synthase	--	--	--
Sch000023767	70.94	69.43	76.58	52.97	59.31	55.26	3494	3635	3501	2282	2283	2263	2893.68	3451.4	2335.96	-0.563731	1.20482e-14	9.16231e-13	down	HiC_scaffold_5	16977069	16981359	+	Sch000023767	--	K01662 1-deoxy-D-xylulose-5-phosphate synthase [EC:2.2.1.7] | (RefSeq) probable 1-deoxy-D-xylulose-5-phosphate synthase, chloroplastic (A)	ko00730: Thiamine metabolism; ko00900: Terpenoid backbone biosynthesis; ko01100: Metabolic pathways; ko01110: Biosynthesis of secondary metabolites	ACF21004.1	DXS_CAPAN RecName: Full=Probable 1-deoxy-D-xylulose-5-phosphate synthase, chloroplastic; Short=1-deoxyxylulose-5-phosphate synthase; Short=DXP synthase; Short=DXPS; EC=2.2.1.7; AltName: Full=CapTKT2; Flags: Precursor;	At4g15560	GO:0009507,chloroplast; GO:0008661,1-deoxy-D-xylulose-5-phosphate synthase activity; GO:0046872,metal ion binding; GO:0052865,1-deoxy-D-xylulose 5-phosphate biosynthetic process; GO:0016114,terpenoid biosynthetic process; GO:0009228,thiamine biosynthetic process; GO:0003674,molecular_function; GO:0003824,catalytic activity; GO:0016740,transferase activity; GO:0016744,transferase activity, transfe…	PF13292.6:1-deoxy-D-xylulose-5-phosphate synthase	--	--	--
Sch000003315	61.33	59.98	65.19	37.56	38.94	37.12	1840	1764	2048	1229	1229	1223	1544.15	1829.07	1259.23	-0.540212	1.76011e-13	1.20686e-11	down	HiC_scaffold_1	72283128	72287531	+	Sch000003315	--	K00787 farnesyl diphosphate synthase [EC:2.5.1.1 2.5.1.10] | (RefSeq) farnesyl pyrophosphate synthase 1 (A)	ko00900: Terpenoid backbone biosynthesis; ko01100: Metabolic pathways; ko01110: Biosynthesis of secondary metabolites	ABV08819.1	FPS_PANGI RecName: Full=Farnesyl pyrophosphate synthase {ECO:0000303|PubMed:29509695, ECO:0000303|Ref.1}; Short=FPP synthase {ECO:0000303|Ref.1}; Short=PgFPS {ECO:0000303|PubMed:29509695, ECO:0000303|Ref.1}; EC=2.5.1.10 {ECO:0000250|UniProtKB:P14324}; AltName: Full=(2E,6E)-farnesyl diphosphate synthase {ECO:0000305}; AltName: Full=Dimethylallyltranstransferase {ECO:0000305}; EC=2.5.1.1 {ECO:00002…	At5g47770	GO:0005737,cytoplasm; GO:0004161,dimethylallyltranstransferase activity; GO:0004337,geranyltranstransferase activity; GO:0046872,metal ion binding; GO:0016117,carotenoid biosynthetic process; GO:0045337,farnesyl diphosphate biosynthetic process; GO:0033384,geranyl diphosphate biosynthetic process; GO:0015031,protein transport; GO:0009753,response to jasmonic acid; GO:0002238,response to molecule …	PF00348.17:Polyprenyl synthetase	--	--	--
Sch000002589	78.22	79.06	78.73	40.71	39.39	39.03	2600	2389	2545	1676	1662	1610	2068.19	2442.25	1694.14	-0.528796	1.52522e-12	9.52144e-11	down	HiC_scaffold_1	134913987	134918308	-	Sch000002589	--	K00626 acetyl-CoA C-acetyltransferase [EC:2.3.1.9] | (RefSeq) acetyl-CoA acetyltransferase, cytosolic 1 (A)	ko00071: Fatty acid degradation; ko00072: Synthesis and degradation of ketone bodies; ko00280: Valine, leucine and isoleucine degradation; ko00310: Lysine degradation; ko00380: Tryptophan metabolism; ko00620: Pyruvate metabolism; ko00630: Glyoxylate and dicarboxylate metabolism; ko00640: Propanoate metabolism; ko00650: Butanoate metabolism; ko00900: Terpenoid backbone biosynthesis; ko01100: Metab…	ABV08820.1	THIC1_ARATH RecName: Full=Acetyl-CoA acetyltransferase, cytosolic 1; EC=2.3.1.9; AltName: Full=Cytosolic acetoacetyl-CoA thiolase 1; Short=Thiolase 1; AltName: Full=Protein EMBRYO DEFECTIVE 1276;	At5g48230	GO:0005829,cytosol; GO:0005777,peroxisome; GO:0005886,plasma membrane; GO:0009536,plastid; GO:0003985,acetyl-CoA C-acetyltransferase activity; GO:0046872,metal ion binding; GO:0006635,fatty acid beta-oxidation; GO:0008299,isoprenoid biosynthetic process; GO:0009846,pollen germination; GO:0009860,pollen tube growth; GO:0016125,sterol metabolic process; GO:0003674,molecular_function; GO:0003824,cat…	PF00108.23:Thiolase, N-terminal domain	--	--	--
Sch000006133	85.89	88.18	81.34	57.83	58.18	57.8	3362	3308	3337	2231	2292	2108	2758.53	3246.69	2270.37	-0.516793	5.0164e-12	2.91411e-10	down	HiC_scaffold_2	91167861	91172370	+	Sch000006133	--	K00099 1-deoxy-D-xylulose-5-phosphate reductoisomerase [EC:1.1.1.267] | (RefSeq) 1-deoxy-D-xylulose 5-phosphate reductoisomerase, chloroplastic (A)	ko00900: Terpenoid backbone biosynthesis; ko01100: Metabolic pathways; ko01110: Biosynthesis of secondary metabolites	ACR57217.1	DXR_MENPI RecName: Full=1-deoxy-D-xylulose 5-phosphate reductoisomerase, chloroplastic; Short=1-deoxyxylulose-5-phosphate reductoisomerase; Short=DXP reductoisomerase; EC=1.1.1.267; AltName: Full=2-C-methyl-D-erythritol 4-phosphate synthase; Flags: Precursor;	At5g62790	GO:0009507,chloroplast; GO:0030604,1-deoxy-D-xylulose-5-phosphate reductoisomerase activity; GO:0046872,metal ion binding; GO:0070402,NADPH binding; GO:0019288,isopentenyl diphosphate biosynthetic process, methylerythritol 4-phosphate pathway; GO:0003674,molecular_function; GO:0003824,catalytic activity; GO:0016491,oxidoreductase activity; GO:0016614,oxidoreductase activity, acting on CH-OH group…	PF02670.16:1-deoxy-D-xylulose 5-phosphate reductoisomerase	--	--	--
Sch000018026	22.16	22.65	22.06	18.63	19.74	18.35	496	582	577	302	318	318	428.637	536.962	320.313	-0.746321	1.40815e-11	7.49327e-10	down	HiC_scaffold_4	27399890	27402451	+	Sch000018026	--	K00869 mevalonate kinase [EC:2.7.1.36] | (RefSeq) mevalonate kinase-like isoform X1 (A)	ko00900: Terpenoid backbone biosynthesis; ko01100: Metabolic pathways; ko01110: Biosynthesis of secondary metabolites; ko04146: Peroxisome	AEZ55674.1	KIME_ARATH RecName: Full=Mevalonate kinase {ECO:0000305}; Short=MK; EC=2.7.1.36 {ECO:0000250|UniProtKB:Q03426};	At5g27450	GO:0005737,cytoplasm; GO:0005829,cytosol; GO:0005524,ATP binding; GO:0000287,magnesium ion binding; GO:0004496,mevalonate kinase activity; GO:0019287,isopentenyl diphosphate biosynthetic process, mevalonate pathway; GO:0016126,sterol biosynthetic process; GO:0000166,nucleotide binding; GO:0003674,molecular_function; GO:0005488,binding; GO:0008144,drug binding; GO:0017076,purine nucleotide binding…	PF00288.26:GHMP kinases N terminal domain	--	--	--
Sch000021886	19.64	19.3	20.11	11.81	11.61	11.64	431	457	482	276	231	257	353.139	444.054	262.223	-0.763724	7.02616e-10	2.86429e-08	down	HiC_scaffold_5	58564741	58566984	+	Sch000021886	--	K01823 isopentenyl-diphosphate Delta-isomerase [EC:5.3.3.2] | (RefSeq) isopentenyl-diphosphate Delta-isomerase I (A)	ko00900: Terpenoid backbone biosynthesis; ko01100: Metabolic pathways; ko01110: Biosynthesis of secondary metabolites	ADZ57065.1	IDI1_ARATH RecName: Full=Isopentenyl-diphosphate Delta-isomerase I, chloroplastic; EC=5.3.3.2; AltName: Full=Isopentenyl pyrophosphate isomerase I; Short=IPP isomerase I; Flags: Precursor;	At5g16440	GO:0009507,chloroplast; GO:0005737,cytoplasm; GO:0005829,cytosol; GO:0009536,plastid; GO:0016787,hydrolase activity; GO:0004452,isopentenyl-diphosphate delta-isomerase activity; GO:0046872,metal ion binding; GO:0015995,chlorophyll biosynthetic process; GO:0050992,dimethylallyl diphosphate biosynthetic process; GO:0009240,isopentenyl diphosphate biosynthetic process; GO:0015979,photosynthesis; GO:…	PF00293.28:NUDIX domain	--	--	--
Sch000003120	18.2	19.29	19.09	12.81	13.08	12.92	470	489	468	299	310	289	385.33	463.379	307.282	-0.594276	1.9472e-07	5.20075e-06	down	HiC_scaffold_1	22550349	22554160	-	Sch000003120	--	K06981 isopentenyl phosphate kinase [EC:2.7.4.26] | (RefSeq) uncharacterized protein LOC105160005 (A)	ko00900: Terpenoid backbone biosynthesis; ko01100: Metabolic pathways; ko01110: Biosynthesis of secondary metabolites	PIN07752.1	IPK_ARATH RecName: Full=Isopentenyl phosphate kinase {ECO:0000303|PubMed:24327557}; Short=AtIPK {ECO:0000303|PubMed:26216978}; Short=IPK {ECO:0000303|PubMed:24327557}; EC=2.7.4.26 {ECO:0000269|PubMed:24327557, ECO:0000269|PubMed:26216978};	At1g26640	GO:0005829,cytosol; GO:0005524,ATP binding; GO:0102043,isopentenyl phosphate kinase activity; GO:0016301,kinase activity; GO:0016114,terpenoid biosynthetic process; GO:0000166,nucleotide binding; GO:0003674,molecular_function; GO:0005488,binding; GO:0008144,drug binding; GO:0017076,purine nucleotide binding; GO:0030554,adenyl nucleotide binding; GO:0032553,ribonucleotide binding; GO:0032555,purin…	PF00696.28:Amino acid kinase family	--	--	--
Sch000021726	6.33	6.66	6.89	5.71	5.52	6.36	319	367	311	210	203	211	268.955	324.422	213.488	-0.604596	1.13253e-05	0.00020762	down	HiC_scaffold_5	3876832	3882466	-	Sch000021726	--	K01662 1-deoxy-D-xylulose-5-phosphate synthase [EC:2.2.1.7] | (RefSeq) 1-deoxy-D-xylulose-5-phosphate synthase, chloroplastic (A)	ko00730: Thiamine metabolism; ko00900: Terpenoid backbone biosynthesis; ko01100: Metabolic pathways; ko01110: Biosynthesis of secondary metabolites	AEZ55687.1	DXS_CAPAN RecName: Full=Probable 1-deoxy-D-xylulose-5-phosphate synthase, chloroplastic; Short=1-deoxyxylulose-5-phosphate synthase; Short=DXP synthase; Short=DXPS; EC=2.2.1.7; AltName: Full=CapTKT2; Flags: Precursor;	At5g11380	GO:0009507,chloroplast; GO:0008661,1-deoxy-D-xylulose-5-phosphate synthase activity; GO:0046872,metal ion binding; GO:0052865,1-deoxy-D-xylulose 5-phosphate biosynthetic process; GO:0016114,terpenoid biosynthetic process; GO:0009228,thiamine biosynthetic process; GO:0003674,molecular_function; GO:0003824,catalytic activity; GO:0016740,transferase activity; GO:0016744,transferase activity, transfe…	PF13292.6:1-deoxy-D-xylulose-5-phosphate synthase	--	--	--
Sch000021418	11.99	11.12	10.99	6.18	6.87	6.94	406	432	395	274	262	282	340.218	400.701	279.735	-0.519518	1.70419e-05	0.00030152	down	HiC_scaffold_5	4683693	4686753	+	Sch000021418	--	K00021 hydroxymethylglutaryl-CoA reductase (NADPH) [EC:1.1.1.34] | (RefSeq) 3-hydroxy-3-methylglutaryl-coenzyme A reductase 1-like (A)	ko00900: Terpenoid backbone biosynthesis; ko01100: Metabolic pathways; ko01110: Biosynthesis of secondary metabolites	ACD37361.1	HMGR1_PANGI RecName: Full=3-hydroxy-3-methylglutaryl coenzyme A reductase 1 {ECO:0000303|PubMed:24569845}; Short=HMG-CoA reductase 1 {ECO:0000303|PubMed:24569845}; Short=Hydroxymethylglutaryl-CoA reductase {ECO:0000255|PROSITE-ProRule:PRU10003}; Short=PgHMGR1 {ECO:0000303|PubMed:24569845}; EC=1.1.1.34 {ECO:0000255|PROSITE-ProRule:PRU10003};	At1g76490	GO:0031969,chloroplast membrane; GO:0005789,endoplasmic reticulum membrane; GO:0016021,integral component of membrane; GO:0005778,peroxisomal membrane; GO:0004420,hydroxymethylglutaryl-CoA reductase (NADPH) activity; GO:0015936,coenzyme A metabolic process; GO:0009646,response to absence of light; GO:0009753,response to jasmonic acid; GO:0016135,saponin biosynthetic process; GO:0016104,triterpeno…	PF00368.18:Hydroxymethylglutaryl-coenzyme A reductase	--	--	--
Sch000003906	4.26	5.19	4.95	3.79	3.61	3.05	246	281	300	182	199	171	228.422	267.951	188.894	-0.506897	0.000359632	0.0041923	down	HiC_scaffold_1	138286918	138292002	-	Sch000003906	--	K01662 1-deoxy-D-xylulose-5-phosphate synthase [EC:2.2.1.7] | (RefSeq) probable 1-deoxy-D-xylulose-5-phosphate synthase, chloroplastic (A)	ko00730: Thiamine metabolism; ko00900: Terpenoid backbone biosynthesis; ko01100: Metabolic pathways; ko01110: Biosynthesis of secondary metabolites	XP_011090872.1	DXS_CAPAN RecName: Full=Probable 1-deoxy-D-xylulose-5-phosphate synthase, chloroplastic; Short=1-deoxyxylulose-5-phosphate synthase; Short=DXP synthase; Short=DXPS; EC=2.2.1.7; AltName: Full=CapTKT2; Flags: Precursor;	At4g15560	GO:0009507,chloroplast; GO:0008661,1-deoxy-D-xylulose-5-phosphate synthase activity; GO:0046872,metal ion binding; GO:0052865,1-deoxy-D-xylulose 5-phosphate biosynthetic process; GO:0016114,terpenoid biosynthetic process; GO:0009228,thiamine biosynthetic process; GO:0003674,molecular_function; GO:0003824,catalytic activity; GO:0016740,transferase activity; GO:0016744,transferase activity, transfe…	PF13292.6:1-deoxy-D-xylulose-5-phosphate synthase	--	--	--
Sch000008698	1.99	2.04	2.85	1.61	2.01	2.37	80	78	78	35	50	60	62.7247	76.5816	48.8679	-0.641	0.010349	0.0634131	down	HiC_scaffold_2	120682130	120684821	+	Sch000008698	--	K00787 farnesyl diphosphate synthase [EC:2.5.1.1 2.5.1.10] | (RefSeq) farnesyl pyrophosphate synthase 1 (A)	ko00900: Terpenoid backbone biosynthesis; ko01100: Metabolic pathways; ko01110: Biosynthesis of secondary metabolites	ABV08819.1	FPS_PANGI RecName: Full=Farnesyl pyrophosphate synthase {ECO:0000303|PubMed:29509695, ECO:0000303|Ref.1}; Short=FPP synthase {ECO:0000303|Ref.1}; Short=PgFPS {ECO:0000303|PubMed:29509695, ECO:0000303|Ref.1}; EC=2.5.1.10 {ECO:0000250|UniProtKB:P14324}; AltName: Full=(2E,6E)-farnesyl diphosphate synthase {ECO:0000305}; AltName: Full=Dimethylallyltranstransferase {ECO:0000305}; EC=2.5.1.1 {ECO:00002…	At5g47770	GO:0005737,cytoplasm; GO:0004161,dimethylallyltranstransferase activity; GO:0004337,geranyltranstransferase activity; GO:0046872,metal ion binding; GO:0016117,carotenoid biosynthetic process; GO:0045337,farnesyl diphosphate biosynthetic process; GO:0033384,geranyl diphosphate biosynthetic process; GO:0015031,protein transport; GO:0009753,response to jasmonic acid; GO:0002238,response to molecule …	PF00348.17:Polyprenyl synthetase	--	--	--
novel.1918	1.67	1.57	1.93	0.8	0.81	0.83	80	85	81	57	48	49	66.4188	79.8854	52.9521	-0.59825	0.014187	0.080579	down	HiC_scaffold_303	15827	17929	.	--	--	K00021 hydroxymethylglutaryl-CoA reductase (NADPH) [EC:1.1.1.34] | (RefSeq) 3-hydroxy-3-methylglutaryl-coenzyme A reductase (A)	ko00900: Terpenoid backbone biosynthesis; ko01100: Metabolic pathways; ko01110: Biosynthesis of secondary metabolites	AEZ55672.1	HMDH_CAMAC RecName: Full=3-hydroxy-3-methylglutaryl-coenzyme A reductase; Short=HMG-CoA reductase; EC=1.1.1.34;	At1g76490	GO:0005789,endoplasmic reticulum membrane; GO:0016021,integral component of membrane; GO:0004420,hydroxymethylglutaryl-CoA reductase (NADPH) activity; GO:0015936,coenzyme A metabolic process; GO:0008299,isoprenoid biosynthetic process; GO:0003674,molecular_function; GO:0003824,catalytic activity; GO:0016491,oxidoreductase activity; GO:0016614,oxidoreductase activity, acting on CH-OH group of dono…	PF00368.18:Hydroxymethylglutaryl-coenzyme A reductase	--	--	--
Sch000016077	2.01	2.32	2.32	1.25	1.01	1.11	40	53	54	37	20	25	38.0785	47.6591	28.498	-0.753621	0.0267019	0.128283	down	HiC_scaffold_4	18864456	18866830	+	Sch000016077	--	K01662 1-deoxy-D-xylulose-5-phosphate synthase [EC:2.2.1.7] | (RefSeq) probable 1-deoxy-D-xylulose-5-phosphate synthase 2, chloroplastic (A)	ko00730: Thiamine metabolism; ko00900: Terpenoid backbone biosynthesis; ko01100: Metabolic pathways; ko01110: Biosynthesis of secondary metabolites	AEZ55686.1	DXS2_ORYSJ RecName: Full=Probable 1-deoxy-D-xylulose-5-phosphate synthase 2, chloroplastic; Short=1-deoxyxylulose-5-phosphate synthase; Short=DXP synthase; Short=DXPS; EC=2.2.1.7; Flags: Precursor;	At4g15560	GO:0009507,chloroplast; GO:0008661,1-deoxy-D-xylulose-5-phosphate synthase activity; GO:0046872,metal ion binding; GO:0016744,transferase activity, transferring aldehyde or ketonic groups; GO:0052865,1-deoxy-D-xylulose 5-phosphate biosynthetic process; GO:0016114,terpenoid biosynthetic process; GO:0009228,thiamine biosynthetic process; GO:0003674,molecular_function; GO:0003824,catalytic activity;…	PF13292.6:1-deoxy-D-xylulose-5-phosphate synthase	--	--	--
Sch000017718	2.95	3.28	3.15	1.27	1.61	1.82	25	26	28	12	13	15	19.5998	25.597	13.6026	-0.911187	0.0358269	0.1574	down	HiC_scaffold_4	18867231	18867729	+	Sch000017718	--	K01662 1-deoxy-D-xylulose-5-phosphate synthase [EC:2.2.1.7] | (RefSeq) probable 1-deoxy-D-xylulose-5-phosphate synthase 2, chloroplastic (A)	ko00730: Thiamine metabolism; ko00900: Terpenoid backbone biosynthesis; ko01100: Metabolic pathways; ko01110: Biosynthesis of secondary metabolites	AEZ55686.1	DXS2_ORYSJ RecName: Full=Probable 1-deoxy-D-xylulose-5-phosphate synthase 2, chloroplastic; Short=1-deoxyxylulose-5-phosphate synthase; Short=DXP synthase; Short=DXPS; EC=2.2.1.7; Flags: Precursor;	At3g21500	GO:0009507,chloroplast; GO:0008661,1-deoxy-D-xylulose-5-phosphate synthase activity; GO:0046872,metal ion binding; GO:0016744,transferase activity, transferring aldehyde or ketonic groups; GO:0052865,1-deoxy-D-xylulose 5-phosphate biosynthetic process; GO:0016114,terpenoid biosynthetic process; GO:0009228,thiamine biosynthetic process; GO:0003674,molecular_function; GO:0003824,catalytic activity;…	PF02780.20:Transketolase, C-terminal domain	--	--	--
Sch000001294	39.75	39.93	39.14	24.25	24.28	24.78	1103	1023	1121	605	613	617	839.651	1052	627.306	-0.747729	1.65527e-19	2.02436e-17	down	HiC_scaffold_1	146140032	146151547	+	Sch000001294	--	K15092 (+)-pulegone reductase [EC:1.3.1.81] | (RefSeq) (+)-pulegone reductase (A)	ko00902: Monoterpenoid biosynthesis; ko01100: Metabolic pathways; ko01110: Biosynthesis of secondary metabolites	XP_011085050.1	DBR_TOBAC RecName: Full=2-alkenal reductase (NADP(+)-dependent); EC=1.3.1.102 {ECO:0000269|PubMed:17945329, ECO:0000269|Ref.3, ECO:0000269|Ref.4}; AltName: Full=Alkenal double bound reductase; AltName: Full=Allylic alcohol dehydrogenase 1 {ECO:0000303|PubMed:11117876}; Short=allyl-ADH1 {ECO:0000303|PubMed:11117876}; AltName: Full=Flavin-free double bond reductase {ECO:0000303|Ref.4}; Short=NtDBR;…	At3g03080	GO:0032440,2-alkenal reductase [NAD(P)] activity; GO:0003674,molecular_function; GO:0003824,catalytic activity; GO:0016491,oxidoreductase activity; GO:0016627,oxidoreductase activity, acting on the CH-CH group of donors; GO:0016628,oxidoreductase activity, acting on the CH-CH group of donors, NAD or NADP as acceptor	PF16884.5:N-terminal domain of oxidoreductase	--	--	--
Sch000026106	28.26	29.06	28.26	16.25	16.44	16.79	1030	981	928	526	524	528	747.207	954.683	539.732	-0.824007	4.82958e-18	5.20624e-16	down	HiC_scaffold_6	88299253	88302046	+	Sch000026106	--	K15088 (4S)-limonene synthase [EC:4.2.3.16] | (RefSeq) (4S)-limonene synthase (A)	ko00902: Monoterpenoid biosynthesis; ko01100: Metabolic pathways; ko01110: Biosynthesis of secondary metabolites	AAG01140.2	SCS_SALOF RecName: Full=1,8-cineole synthase, chloroplastic; Short=SCS; EC=4.2.3.108; Flags: Precursor;	At2g24210	GO:0009507,chloroplast; GO:0102313,1,8-cineole synthase activity; GO:0000287,magnesium ion binding; GO:0010333,terpene synthase activity; GO:0003674,molecular_function; GO:0003824,catalytic activity; GO:0016829,lyase activity; GO:0016835,carbon-oxygen lyase activity; GO:0016838,carbon-oxygen lyase activity, acting on phosphates; GO:0005488,binding; GO:0046872,metal ion binding; GO:0043167,ion bin…	PF03936.16:Terpene synthase family, metal binding domain	--	--	--
Sch000005613	62.72	71.23	65.7	110.72	115.34	94.98	1581	1681	1736	2319	2773	2324	2076.28	1620.62	2531.93	0.643529	3.73017e-16	3.40651e-14	up	HiC_scaffold_2	117210625	117211847	-	Sch000005613	--	K23232 8-hydroxygeraniol dehydrogenase [EC:1.1.1.324] | (RefSeq) 8-hydroxygeraniol dehydrogenase (A)	ko00902: Monoterpenoid biosynthesis; ko01100: Metabolic pathways; ko01110: Biosynthesis of secondary metabolites	XP_011083436.2	10HGO_CATRO RecName: Full=8-hydroxygeraniol dehydrogenase; Short=Cr10HGO; EC=1.1.1.324;	At4g37990	GO:0102311,8-hydroxygeraniol dehydrogenase activity; GO:0008270,zinc ion binding; GO:0003674,molecular_function; GO:0003824,catalytic activity; GO:0016491,oxidoreductase activity; GO:0016614,oxidoreductase activity, acting on CH-OH group of donors; GO:0016616,oxidoreductase activity, acting on the CH-OH group of donors, NAD or NADP as acceptor; GO:0005488,binding; GO:0046872,metal ion binding; GO…	PF08240.12:Alcohol dehydrogenase GroES-like domain	--	--	--
Sch000002290	4.47	4.41	4.48	7.04	7.62	7.63	195	180	205	255	317	323	245.859	187.782	303.936	0.695584	6.96682e-08	2.00409e-06	up	HiC_scaffold_1	64755157	64757943	+	Sch000002290	--	K18108 (-)-alpha-terpineol synthase [EC:4.2.3.111] | (RefSeq) (-)-alpha-terpineol synthase (A)	ko00902: Monoterpenoid biosynthesis; ko01100: Metabolic pathways; ko01110: Biosynthesis of secondary metabolites	AIS39009.1	LABER_LAVAN RecName: Full=Exo-alpha-bergamotene synthase; Short=LaBERS; EC=4.2.3.81; AltName: Full=Trans-alpha-bergamotene synthase;	At2g24210	GO:0000287,magnesium ion binding; GO:0010333,terpene synthase activity; GO:0003674,molecular_function; GO:0005488,binding; GO:0046872,metal ion binding; GO:0043167,ion binding; GO:0043169,cation binding; GO:0003824,catalytic activity; GO:0016829,lyase activity; GO:0016835,carbon-oxygen lyase activity; GO:0016838,carbon-oxygen lyase activity, acting on phosphates	PF03936.16:Terpene synthase family, metal binding domain	--	--	--
Sch000027597	12.14	12.76	11.99	9.15	9.76	9.99	394	405	388	255	215	263	318.195	385.445	250.945	-0.621094	1.18334e-06	2.72546e-05	down	HiC_scaffold_6	88225620	88227112	-	Sch000027597	--	K15091 (-)-isopiperitenone reductase [EC:1.3.1.82] | (RefSeq) (-)-isopiperitenone reductase (A)	ko00902: Monoterpenoid biosynthesis; ko01100: Metabolic pathways; ko01110: Biosynthesis of secondary metabolites	AEZ53110.1	OPR3_SOLLC RecName: Full=12-oxophytodienoate reductase 3; EC=1.3.1.42; AltName: Full=12-oxophytodienoate-10,11-reductase 3; Short=OPDA-reductase 3; AltName: Full=LeOPR3;	At2g06050	GO:0005777,peroxisome; GO:0016629,12-oxophytodienoate reductase activity; GO:0010181,FMN binding; GO:0042802,identical protein binding; GO:0016491,oxidoreductase activity; GO:0006633,fatty acid biosynthetic process; GO:0009695,jasmonic acid biosynthetic process; GO:0031408,oxylipin biosynthetic process; GO:0009620,response to fungus; GO:0010193,response to ozone; GO:0048443,stamen development; GO…	PF00724.20:NADH:flavin oxidoreductase / NADH oxidase family	--	--	--
Sch000001917	5.83	6.57	5.08	9.44	9.49	9.14	199	210	182	268	309	303	246.015	192.248	299.781	0.642922	1.79349e-06	3.89079e-05	up	HiC_scaffold_1	79179186	79181178	-	Sch000001917	--	K23810 (E)-8-carboxylinalool synthase [EC:1.14.14.-] | (RefSeq) geraniol 8-hydroxylase (A)	ko00902: Monoterpenoid biosynthesis; ko01110: Biosynthesis of secondary metabolites	AOW42546.1	C76K8_ROSOF RecName: Full=Carnosic acid synthase {ECO:0000305}; EC=1.14.14.61 {ECO:0000269|PubMed:26976595}; AltName: Full=Cytochrome P450 76AK8 {ECO:0000303|PubMed:27703160}; Short=RoCYP76AK8 {ECO:0000303|PubMed:27703160}; AltName: Full=Miltiradien-20-al synthase {ECO:0000305|PubMed:27703160}; EC=1.14.14.- {ECO:0000269|PubMed:27703160}; AltName: Full=Pisiferic acid synthase {ECO:0000305|PubMed:2…	At2g45570	GO:0020037,heme binding; GO:0005506,iron ion binding; GO:0016712,oxidoreductase activity, acting on paired donors, with incorporation or reduction of molecular oxygen, reduced flavin or flavoprotein as one donor, and incorporation of one atom of oxygen; GO:0016102,diterpenoid biosynthetic process; GO:0003674,molecular_function; GO:0005488,binding; GO:0046906,tetrapyrrole binding; GO:0048037,cofac…	PF00067.22:Cytochrome P450	--	--	--
Sch000007573	1.78	2.34	1.93	3.63	2.79	3.92	61	75	69	103	91	130	88.4624	66.6017	110.323	0.72968	0.000850405	0.00863746	up	HiC_scaffold_2	78172254	78175180	-	Sch000007573	--	K23232 8-hydroxygeraniol dehydrogenase [EC:1.1.1.324] | (RefSeq) 8-hydroxygeraniol dehydrogenase-like (A)	ko00902: Monoterpenoid biosynthesis; ko01100: Metabolic pathways; ko01110: Biosynthesis of secondary metabolites	ADN78309.1	MTDH_FRAAN RecName: Full=Probable mannitol dehydrogenase; EC=1.1.1.255; AltName: Full=NAD-dependent mannitol dehydrogenase;	At4g37990	GO:0046029,mannitol dehydrogenase activity; GO:0008270,zinc ion binding; GO:0003674,molecular_function; GO:0003824,catalytic activity; GO:0016491,oxidoreductase activity; GO:0016614,oxidoreductase activity, acting on CH-OH group of donors; GO:0016616,oxidoreductase activity, acting on the CH-OH group of donors, NAD or NADP as acceptor; GO:0031320,hexitol dehydrogenase activity; GO:0005488,binding…	PF08240.12:Alcohol dehydrogenase GroES-like domain	--	--	--
Sch000013589	1.86	1.61	1.89	3.22	2.65	3.03	62	50	66	89	84	98	75.0168	57.4946	92.5389	0.683427	0.00257189	0.0215748	up	HiC_scaffold_3	52444125	52446208	+	Sch000013589	--	K23810 (E)-8-carboxylinalool synthase [EC:1.14.14.-] | (RefSeq) GFH2; ripening-related P-450 enzyme-like (A)	ko00902: Monoterpenoid biosynthesis; ko01110: Biosynthesis of secondary metabolites	AJD25185.1	CYT24_CATRO RecName: Full=Cytochrome P450 76T24 {ECO:0000303|PubMed:24710322}; Short=CrCYP76T24 {ECO:0000303|PubMed:24710322}; EC=1.14.-.- {ECO:0000305};	At3g61040	GO:0016021,integral component of membrane; GO:0020037,heme binding; GO:0005506,iron ion binding; GO:0004497,monooxygenase activity; GO:0016705,oxidoreductase activity, acting on paired donors, with incorporation or reduction of molecular oxygen; GO:0003674,molecular_function; GO:0005488,binding; GO:0046906,tetrapyrrole binding; GO:0048037,cofactor binding; GO:0097159,organic cyclic compound bindi…	PF00067.22:Cytochrome P450	--	--	--
Sch000028415	3.14	2.99	2.91	1.45	1.44	1.15	97	106	99	69	50	64	80.5034	98.1029	62.9038	-0.645713	0.00477468	0.0349136	down	HiC_scaffold_6	88214213	88216138	+	Sch000028415	--	K15089 (S)-limonene 3-monooxygenase [EC:1.14.14.99] | (RefSeq) CYP71D13_15_95; (S)-limonene 3-monooxygenase (A)	ko00902: Monoterpenoid biosynthesis; ko01100: Metabolic pathways; ko01110: Biosynthesis of secondary metabolites	Q6WKY9.1	C7D95_MENGR RecName: Full=Cytochrome P450 71D95; EC=1.14.14.99 {ECO:0000269|PubMed:14599518}; AltName: Full=(-)-(4S)-Limonene-3-hydroxylase;	At3g26300	GO:0005789,endoplasmic reticulum membrane; GO:0016021,integral component of membrane; GO:0018674,(S)-limonene 3-monooxygenase activity; GO:0020037,heme binding; GO:0005506,iron ion binding; GO:0003674,molecular_function; GO:0003824,catalytic activity; GO:0004497,monooxygenase activity; GO:0016491,oxidoreductase activity; GO:0016705,oxidoreductase activity, acting on paired donors, with incorporat…	PF00067.22:Cytochrome P450	--	--	--
Sch000005332	0.54	0.6	0.67	0.19	0.34	0.22	20	21	26	6	12	8	15.2181	21.6499	8.78624	-1.29622	0.0112046	0.0671986	down	HiC_scaffold_2	118127966	118130330	-	Sch000005332	--	K18108 (-)-alpha-terpineol synthase [EC:4.2.3.111] | (RefSeq) (-)-alpha-terpineol synthase (A)	ko00902: Monoterpenoid biosynthesis; ko01100: Metabolic pathways; ko01110: Biosynthesis of secondary metabolites	AGK88254.1	GTPS_ORIVU RecName: Full=Gamma-terpinene synthase, chloroplastic; Short=Ovtps2; EC=4.2.3.114; AltName: Full=Alpha-terpinene synthase; EC=4.2.3.115; Flags: Precursor;	At3g25830	GO:0009507,chloroplast; GO:0102903,gamma-terpinene synthase activity; GO:0000287,magnesium ion binding; GO:0010333,terpene synthase activity; GO:0033383,geranyl diphosphate metabolic process; GO:0016114,terpenoid biosynthetic process; GO:0003674,molecular_function; GO:0003824,catalytic activity; GO:0016829,lyase activity; GO:0016835,carbon-oxygen lyase activity; GO:0016838,carbon-oxygen lyase act…	PF03936.16:Terpene synthase family, metal binding domain	--	--	--
Sch000025300	3.53	3.62	3.23	2.23	2.08	2.49	65	69	62	40	41	45	53.3446	63.7162	42.9729	-0.56771	0.032172	0.14559	down	HiC_scaffold_6	88286793	88288196	+	Sch000025300	--	K15091 (-)-isopiperitenone reductase [EC:1.3.1.82] | (RefSeq) (-)-isopiperitenone reductase (A)	ko00902: Monoterpenoid biosynthesis; ko01100: Metabolic pathways; ko01110: Biosynthesis of secondary metabolites	AEZ53110.1	OPR3_SOLLC RecName: Full=12-oxophytodienoate reductase 3; EC=1.3.1.42; AltName: Full=12-oxophytodienoate-10,11-reductase 3; Short=OPDA-reductase 3; AltName: Full=LeOPR3;	At2g06050	GO:0005777,peroxisome; GO:0016629,12-oxophytodienoate reductase activity; GO:0010181,FMN binding; GO:0042802,identical protein binding; GO:0016491,oxidoreductase activity; GO:0006633,fatty acid biosynthetic process; GO:0009695,jasmonic acid biosynthetic process; GO:0031408,oxylipin biosynthetic process; GO:0009620,response to fungus; GO:0010193,response to ozone; GO:0048443,stamen development; GO…	PF00724.20:NADH:flavin oxidoreductase / NADH oxidase family	--	--	--
Sch000003567	0.58	0.47	0.39	1.13	0.52	1.02	21	16	15	34	18	36	23.5582	16.8995	30.2168	0.83643	0.0483924	0.192694	up	HiC_scaffold_1	79186026	79188018	-	Sch000003567	--	K23810 (E)-8-carboxylinalool synthase [EC:1.14.14.-] | (RefSeq) geraniol 8-hydroxylase (A)	ko00902: Monoterpenoid biosynthesis; ko01110: Biosynthesis of secondary metabolites	AOW42546.1	C76K8_ROSOF RecName: Full=Carnosic acid synthase {ECO:0000305}; EC=1.14.14.61 {ECO:0000269|PubMed:26976595}; AltName: Full=Cytochrome P450 76AK8 {ECO:0000303|PubMed:27703160}; Short=RoCYP76AK8 {ECO:0000303|PubMed:27703160}; AltName: Full=Miltiradien-20-al synthase {ECO:0000305|PubMed:27703160}; EC=1.14.14.- {ECO:0000269|PubMed:27703160}; AltName: Full=Pisiferic acid synthase {ECO:0000305|PubMed:2…	At2g45550	GO:0020037,heme binding; GO:0005506,iron ion binding; GO:0016712,oxidoreductase activity, acting on paired donors, with incorporation or reduction of molecular oxygen, reduced flavin or flavoprotein as one donor, and incorporation of one atom of oxygen; GO:0016102,diterpenoid biosynthetic process; GO:0003674,molecular_function; GO:0005488,binding; GO:0046906,tetrapyrrole binding; GO:0048037,cofac…	PF00067.22:Cytochrome P450	--	--	--
Sch000018533	8.44	8.95	8.8	12.72	12.8	13.59	277	275	303	347	401	433	339.184	276.94	401.429	0.536279	1.34877e-06	3.04939e-05	up	HiC_scaffold_4	79429429	79433251	-	Sch000018533	--	K04123 ent-kaurenoic acid monooxygenase [EC:1.14.14.107] | (RefSeq) ent-kaurenoic acid oxidase 1 (A)	ko00904: Diterpenoid biosynthesis; ko01100: Metabolic pathways; ko01110: Biosynthesis of secondary metabolites	AJD25209.1	KAO1_ARATH RecName: Full=Ent-kaurenoic acid oxidase 1; Short=AtKAO1; EC=1.14.14.107 {ECO:0000269|PubMed:11172076}; AltName: Full=Cytochrome P450 88A3;	At1g05160	GO:0005783,endoplasmic reticulum; GO:0005789,endoplasmic reticulum membrane; GO:0016021,integral component of membrane; GO:0051777,ent-kaurenoate oxidase activity; GO:0020037,heme binding; GO:0005506,iron ion binding; GO:0004497,monooxygenase activity; GO:0016491,oxidoreductase activity; GO:0016132,brassinosteroid biosynthetic process; GO:0010268,brassinosteroid homeostasis; GO:0009686,gibberelli…	PF00067.22:Cytochrome P450	--	--	--
Sch000021063	13.94	14.34	16.58	10.53	10.52	10.96	325	313	405	204	234	248	285.075	336.824	233.327	-0.530337	2.03122e-05	0.000348187	down	HiC_scaffold_5	90129597	90131497	-	Sch000021063	--	K05282 gibberellin-44 dioxygenase [EC:1.14.11.12] | (RefSeq) gibberellin 20 oxidase 1-D-like (A)	ko00904: Diterpenoid biosynthesis; ko01100: Metabolic pathways; ko01110: Biosynthesis of secondary metabolites	ALR74636.1	GAOX2_ARATH RecName: Full=Gibberellin 20 oxidase 2; EC=1.14.11.-; AltName: Full=GA 20-oxidase 2; AltName: Full=Gibberellin C-20 oxidase 2;	At5g51810	GO:0051213,dioxygenase activity; GO:0045544,gibberellin 20-oxidase activity; GO:0046872,metal ion binding; GO:0009908,flower development; GO:0009686,gibberellin biosynthetic process; GO:0009739,response to gibberellin; GO:0080167,response to karrikin; GO:0009416,response to light stimulus; GO:0009639,response to red or far red light; GO:0009826,unidimensional cell growth; GO:0003674,molecular_fun…	PF03171.20:2OG-Fe(II) oxygenase superfamily	--	--	--
Sch000008972	1.24	1.29	1.06	2.44	2.4	2.65	39	38	35	64	72	81	55.0743	36.3972	73.7514	1.02184	0.000108178	0.00150121	up	HiC_scaffold_2	66777190	66781672	+	Sch000008972	--	K04125 gibberellin 2beta-dioxygenase [EC:1.14.11.13] | (RefSeq) gibberellin 2-beta-dioxygenase 8-like isoform X1 (A)	ko00904: Diterpenoid biosynthesis; ko01110: Biosynthesis of secondary metabolites	XP_011086168.1	G2OX8_ARATH RecName: Full=Gibberellin 2-beta-dioxygenase 8; EC=1.14.11.13; AltName: Full=GA 2-oxidase 8; AltName: Full=Gibberellin 2-beta-hydroxylase 8; AltName: Full=Gibberellin 2-oxidase 8;	At4g21200	GO:0052635,C-20 gibberellin 2-beta-dioxygenase activity; GO:0051213,dioxygenase activity; GO:0046872,metal ion binding; GO:0009686,gibberellin biosynthetic process; GO:0009685,gibberellin metabolic process; GO:0003674,molecular_function; GO:0003824,catalytic activity; GO:0016491,oxidoreductase activity; GO:0016705,oxidoreductase activity, acting on paired donors, with incorporation or reduction o…	PF03171.20:2OG-Fe(II) oxygenase superfamily	--	--	--
Sch000015391	1.23	1.57	1.25	0.86	0.58	0.41	31	37	33	18	14	10	23.7126	32.8336	14.5915	-1.18293	0.00459539	0.0338924	down	HiC_scaffold_3	47838225	47840050	-	Sch000015391	--	K04123 ent-kaurenoic acid monooxygenase [EC:1.14.14.107] | (RefSeq) ent-kaurenoic acid oxidase 1 (A)	ko00904: Diterpenoid biosynthesis; ko01100: Metabolic pathways; ko01110: Biosynthesis of secondary metabolites	EYU40296.1	KAO1_ARATH RecName: Full=Ent-kaurenoic acid oxidase 1; Short=AtKAO1; EC=1.14.14.107 {ECO:0000269|PubMed:11172076}; AltName: Full=Cytochrome P450 88A3;	At1g05160	GO:0005783,endoplasmic reticulum; GO:0005789,endoplasmic reticulum membrane; GO:0016021,integral component of membrane; GO:0051777,ent-kaurenoate oxidase activity; GO:0020037,heme binding; GO:0005506,iron ion binding; GO:0004497,monooxygenase activity; GO:0016491,oxidoreductase activity; GO:0016132,brassinosteroid biosynthetic process; GO:0010268,brassinosteroid homeostasis; GO:0009686,gibberelli…	PF00067.22:Cytochrome P450	--	--	--
Sch000029497	0.19	0.5	0.31	0.45	2.26	1.39	8	20	14	16	93	58	34.5426	13.7143	55.3709	2.01748	0.00687623	0.0463986	up	HiC_scaffold_64	60535	64180	+	Sch000029497	--	K04125 gibberellin 2beta-dioxygenase [EC:1.14.11.13] | (RefSeq) gibberellin 2-beta-dioxygenase 8-like isoform X1 (A)	ko00904: Diterpenoid biosynthesis; ko01110: Biosynthesis of secondary metabolites	ALR74639.1	G2OX8_ARATH RecName: Full=Gibberellin 2-beta-dioxygenase 8; EC=1.14.11.13; AltName: Full=GA 2-oxidase 8; AltName: Full=Gibberellin 2-beta-hydroxylase 8; AltName: Full=Gibberellin 2-oxidase 8;	--	GO:0052635,C-20 gibberellin 2-beta-dioxygenase activity; GO:0051213,dioxygenase activity; GO:0046872,metal ion binding; GO:0009686,gibberellin biosynthetic process; GO:0009685,gibberellin metabolic process; GO:0003674,molecular_function; GO:0003824,catalytic activity; GO:0016491,oxidoreductase activity; GO:0016705,oxidoreductase activity, acting on paired donors, with incorporation or reduction o…	--	--	--	--
Sch000021829	1.16	0.88	0.75	1.89	2.12	1.45	28	20	19	38	49	34	31.5704	21.7719	41.3689	0.926243	0.00964183	0.0601729	up	HiC_scaffold_5	99823286	99824674	+	Sch000021829	--	K05282 gibberellin-44 dioxygenase [EC:1.14.11.12] | (RefSeq) gibberellin 20 oxidase 1-D (A)	ko00904: Diterpenoid biosynthesis; ko01100: Metabolic pathways; ko01110: Biosynthesis of secondary metabolites	ALR74634.1	GAO1D_WHEAT RecName: Full=Gibberellin 20 oxidase 1-D; EC=1.14.11.-; AltName: Full=GA 20-oxidase 1-D; AltName: Full=Gibberellin C-20 oxidase 1-D; AltName: Full=Protein Wga20; AltName: Full=TaGA20ox1-D; Short=Ta20ox1D;	At4g25420	GO:0051213,dioxygenase activity; GO:0045544,gibberellin 20-oxidase activity; GO:0046872,metal ion binding; GO:0009908,flower development; GO:0009686,gibberellin biosynthetic process; GO:0009416,response to light stimulus; GO:0009826,unidimensional cell growth; GO:0003674,molecular_function; GO:0003824,catalytic activity; GO:0016491,oxidoreductase activity; GO:0016705,oxidoreductase activity, acti…	PF03171.20:2OG-Fe(II) oxygenase superfamily	--	--	--
Sch000029977	0.47	0.86	0.68	1.26	1.64	1.22	10	17	15	22	33	25	20.4175	13.6518	27.1832	0.997006	0.0229959	0.115438	up	HiC_scaffold_8	429503	431294	-	Sch000029977	--	K04125 gibberellin 2beta-dioxygenase [EC:1.14.11.13] | (RefSeq) gibberellin 2-beta-dioxygenase 8-like isoform X1 (A)	ko00904: Diterpenoid biosynthesis; ko01110: Biosynthesis of secondary metabolites	ALR74639.1	G2OX8_ARATH RecName: Full=Gibberellin 2-beta-dioxygenase 8; EC=1.14.11.13; AltName: Full=GA 2-oxidase 8; AltName: Full=Gibberellin 2-beta-hydroxylase 8; AltName: Full=Gibberellin 2-oxidase 8;	At4g21200	GO:0052635,C-20 gibberellin 2-beta-dioxygenase activity; GO:0051213,dioxygenase activity; GO:0046872,metal ion binding; GO:0009686,gibberellin biosynthetic process; GO:0009685,gibberellin metabolic process; GO:0003674,molecular_function; GO:0003824,catalytic activity; GO:0016491,oxidoreductase activity; GO:0016705,oxidoreductase activity, acting on paired donors, with incorporation or reduction o…	PF03171.20:2OG-Fe(II) oxygenase superfamily	--	--	--
Sch000027650	8.13	10.1	6.48	4.35	6.15	7.09	351	408	293	156	253	297	290.274	343.301	237.248	-0.530917	0.0490319	0.194324	down	HiC_scaffold_6	14421468	14425115	+	Sch000027650	--	K04125 gibberellin 2beta-dioxygenase [EC:1.14.11.13] | (RefSeq) gibberellin 2-beta-dioxygenase 8-like isoform X1 (A)	ko00904: Diterpenoid biosynthesis; ko01110: Biosynthesis of secondary metabolites	ALR74639.1	G2OX8_ARATH RecName: Full=Gibberellin 2-beta-dioxygenase 8; EC=1.14.11.13; AltName: Full=GA 2-oxidase 8; AltName: Full=Gibberellin 2-beta-hydroxylase 8; AltName: Full=Gibberellin 2-oxidase 8;	At4g21200	GO:0052635,C-20 gibberellin 2-beta-dioxygenase activity; GO:0051213,dioxygenase activity; GO:0046872,metal ion binding; GO:0009686,gibberellin biosynthetic process; GO:0009685,gibberellin metabolic process; GO:0003674,molecular_function; GO:0003824,catalytic activity; GO:0016491,oxidoreductase activity; GO:0016705,oxidoreductase activity, acting on paired donors, with incorporation or reduction o…	PF14226.6:non-haem dioxygenase in morphine synthesis N-terminal	--	--	--
Sch000021999	9.28	9.56	10.41	3.74	4.82	4.44	328	388	430	159	192	198	283.502	389.027	177.978	-1.12817	2.16005e-18	2.41567e-16	down	HiC_scaffold_5	88377108	88379826	+	Sch000021999	--	K15803 (-)-germacrene D synthase [EC:4.2.3.75] | (RefSeq) vetispiradiene synthase 2-like (A)	ko00909: Sesquiterpenoid and triterpenoid biosynthesis	ARM19969.1	STPS3_SALMI RecName: Full=(-)-5-epieremophilene synthase STPS3; EC=4.2.3.199 {ECO:0000269|PubMed:28487717}; AltName: Full=Sesquiterpene synthase 3 {ECO:0000303|PubMed:28487717}; Short=SmSTPS3 {ECO:0000303|PubMed:28487717};	At5g23960	GO:0000287,magnesium ion binding; GO:0010333,terpene synthase activity; GO:0016106,sesquiterpenoid biosynthetic process; GO:0003674,molecular_function; GO:0005488,binding; GO:0046872,metal ion binding; GO:0043167,ion binding; GO:0043169,cation binding; GO:0003824,catalytic activity; GO:0016829,lyase activity; GO:0016835,carbon-oxygen lyase activity; GO:0016838,carbon-oxygen lyase activity, acting…	PF03936.16:Terpene synthase family, metal binding domain	--	--	--
Sch000020301	4.95	4.21	4.59	3.15	2.62	2.65	206	164	200	109	104	107	146.971	184.388	109.553	-0.755112	7.96987e-06	0.0001507	down	HiC_scaffold_4	87964799	87967375	+	Sch000020301	--	K00511 squalene monooxygenase [EC:1.14.14.17] | (RefSeq) squalene monooxygenase-like (A)	ko00100: Steroid biosynthesis; ko00909: Sesquiterpenoid and triterpenoid biosynthesis; ko01100: Metabolic pathways; ko01110: Biosynthesis of secondary metabolites	XP_011088611.1	SQE1_PANGI RecName: Full=Squalene monooxygenase SE1 {ECO:0000303|Ref.1}; EC=1.14.14.17 {ECO:0000250|UniProtKB:Q9SM02}; AltName: Full=Squalene epoxidase 1 {ECO:0000303|PubMed:19857882, ECO:0000303|PubMed:29509695, ECO:0000303|Ref.1, ECO:0000303|Ref.2}; Short=PgSQE1 {ECO:0000303|PubMed:19857882, ECO:0000303|PubMed:29509695}; Short=SE {ECO:0000303|Ref.1, ECO:0000303|Ref.2}; Short=SE1 {ECO:0000303|Pu…	At4g37760	GO:0005789,endoplasmic reticulum membrane; GO:0016021,integral component of membrane; GO:0050660,flavin adenine dinucleotide binding; GO:0004506,squalene monooxygenase activity; GO:0009723,response to ethylene; GO:0042542,response to hydrogen peroxide; GO:0009753,response to jasmonic acid; GO:0010038,response to metal ion; GO:0002238,response to molecule of fungal origin; GO:0071731,response to n…	PF08491.10:Squalene epoxidase	--	--	--
Sch000022645	3.85	5.86	5.52	3.2	2.57	3.61	165	235	248	114	105	150	167.696	209.915	125.477	-0.741849	4.17755e-05	0.00064859	down	HiC_scaffold_5	84433625	84437933	+	Sch000022645	--	K15803 (-)-germacrene D synthase [EC:4.2.3.75] | (RefSeq) gamma-cadinene synthase (A)	ko00909: Sesquiterpenoid and triterpenoid biosynthesis	XP_012844616.1	TPSCM_MENPI RecName: Full=Cis-muuroladiene synthase; Short=MxpSS1; EC=4.2.3.67;	At3g14490	GO:0005737,cytoplasm; GO:0000287,magnesium ion binding; GO:0010333,terpene synthase activity; GO:0006952,defense response; GO:0016114,terpenoid biosynthetic process; GO:0003674,molecular_function; GO:0005488,binding; GO:0046872,metal ion binding; GO:0043167,ion binding; GO:0043169,cation binding; GO:0003824,catalytic activity; GO:0016829,lyase activity; GO:0016835,carbon-oxygen lyase activity; GO…	PF03936.16:Terpene synthase family, metal binding domain	--	--	--
Sch000013766	2.15	1.81	3.62	4.07	4.41	5.15	84	66	148	132	164	195	130.719	95.271	166.168	0.798933	0.00023935	0.00295485	up	HiC_scaffold_3	98074516	98076552	-	Sch000013766	--	K15472 premnaspirodiene oxygenase [EC:1.14.14.151] | (RefSeq) premnaspirodiene oxygenase (A)	ko00909: Sesquiterpenoid and triterpenoid biosynthesis; ko01110: Biosynthesis of secondary metabolites	AMZ03382.1	C7D55_HYOMU RecName: Full=Premnaspirodiene oxygenase; Short=HPO; EC=1.14.14.151 {ECO:0000269|PubMed:17715131}; AltName: Full=Cytochrome P450 71D55;	At3g26310	GO:0016021,integral component of membrane; GO:0020037,heme binding; GO:0005506,iron ion binding; GO:0004497,monooxygenase activity; GO:0016705,oxidoreductase activity, acting on paired donors, with incorporation or reduction of molecular oxygen; GO:0003674,molecular_function; GO:0005488,binding; GO:0046906,tetrapyrrole binding; GO:0048037,cofactor binding; GO:0097159,organic cyclic compound bindi…	PF00067.22:Cytochrome P450	--	--	--
Sch000015054	0.26	0.59	0.18	1.36	0.66	1.27	10	21	7	43	24	47	25.8273	12.5601	39.0944	1.64865	0.000296873	0.00357633	up	HiC_scaffold_3	98324861	98328069	-	Sch000015054	--	K14182 vetispiradiene synthase [EC:4.2.3.21] | (RefSeq) vetispiradiene synthase 3 (A)	ko00909: Sesquiterpenoid and triterpenoid biosynthesis; ko01110: Biosynthesis of secondary metabolites	XP_011082248.1	VTSS1_SOLTU RecName: Full=Vetispiradiene synthase 1; EC=4.2.3.21;	At5g23960	GO:0005737,cytoplasm; GO:0000287,magnesium ion binding; GO:0034003,vetispiradiene synthase activity; GO:0016114,terpenoid biosynthetic process; GO:0003674,molecular_function; GO:0005488,binding; GO:0046872,metal ion binding; GO:0043167,ion binding; GO:0043169,cation binding; GO:0003824,catalytic activity; GO:0010333,terpene synthase activity; GO:0010334,sesquiterpene synthase activity; GO:0016829…	PF03936.16:Terpene synthase family, metal binding domain	--	--	--
novel.664	1.75	1.45	1.27	2.55	2.91	2.65	62	48	47	75	98	91	70.3422	50.9857	89.6986	0.817474	0.000602988	0.00642399	up	HiC_scaffold_18	507648	509642	+	--	--	K15472 premnaspirodiene oxygenase [EC:1.14.14.151] | (RefSeq) premnaspirodiene oxygenase (A)	ko00909: Sesquiterpenoid and triterpenoid biosynthesis; ko01110: Biosynthesis of secondary metabolites	ADC94830.1	C71DD_MENPI RecName: Full=Cytochrome P450 71D13; EC=1.14.14.99 {ECO:0000269|PubMed:10415126, ECO:0000269|PubMed:11368174}; AltName: Full=(-)-(4S)-Limonene-3-hydroxylase; AltName: Full=Cytochrome P450 isoform PM17;	At3g26300	GO:0005789,endoplasmic reticulum membrane; GO:0016021,integral component of membrane; GO:0018674,(S)-limonene 3-monooxygenase activity; GO:0020037,heme binding; GO:0005506,iron ion binding; GO:0003674,molecular_function; GO:0003824,catalytic activity; GO:0004497,monooxygenase activity; GO:0016491,oxidoreductase activity; GO:0016705,oxidoreductase activity, acting on paired donors, with incorporat…	PF00067.22:Cytochrome P450	--	--	--
Sch000022539	2.82	3.07	3.23	1.58	2.16	2.11	101	126	135	6	2	15	101.865	122.784	80.9463	-0.601082	0.0025359	0.0213672	down	HiC_scaffold_5	42967113	42969806	-	Sch000022539	--	K15803 (-)-germacrene D synthase [EC:4.2.3.75] | (RefSeq) vetispiradiene synthase 2-like (A)	ko00909: Sesquiterpenoid and triterpenoid biosynthesis	ARM19967.1	STPS1_SALMI RecName: Full=(-)-5-epieremophilene synthase STPS1; EC=4.2.3.199 {ECO:0000269|PubMed:28487717}; AltName: Full=Sesquiterpene synthase 1 {ECO:0000303|PubMed:28487717}; Short=SmSTPS1 {ECO:0000303|PubMed:28487717};	At5g23960	GO:0000287,magnesium ion binding; GO:0010333,terpene synthase activity; GO:0016106,sesquiterpenoid biosynthetic process; GO:0003674,molecular_function; GO:0005488,binding; GO:0046872,metal ion binding; GO:0043167,ion binding; GO:0043169,cation binding; GO:0003824,catalytic activity; GO:0016829,lyase activity; GO:0016835,carbon-oxygen lyase activity; GO:0016838,carbon-oxygen lyase activity, acting…	PF03936.16:Terpene synthase family, metal binding domain	--	--	--
Sch000023805	0.6	0.66	0.71	0.16	0.06	0.38	19	24	26	19	24	26	15.3142	23.3891	7.23915	-1.69195	0.00282241	0.0231819	down	HiC_scaffold_5	42959375	42961859	-	Sch000023805	--	K15803 (-)-germacrene D synthase [EC:4.2.3.75] | (RefSeq) vetispiradiene synthase 2-like (A)	ko00909: Sesquiterpenoid and triterpenoid biosynthesis	ARM19969.1	STPS3_SALMI RecName: Full=(-)-5-epieremophilene synthase STPS3; EC=4.2.3.199 {ECO:0000269|PubMed:28487717}; AltName: Full=Sesquiterpene synthase 3 {ECO:0000303|PubMed:28487717}; Short=SmSTPS3 {ECO:0000303|PubMed:28487717};	At5g23960	GO:0000287,magnesium ion binding; GO:0010333,terpene synthase activity; GO:0016106,sesquiterpenoid biosynthetic process; GO:0003674,molecular_function; GO:0005488,binding; GO:0046872,metal ion binding; GO:0043167,ion binding; GO:0043169,cation binding; GO:0003824,catalytic activity; GO:0016829,lyase activity; GO:0016835,carbon-oxygen lyase activity; GO:0016838,carbon-oxygen lyase activity, acting…	PF03936.16:Terpene synthase family, metal binding domain	--	--	--
Sch000001900	0.97	1.23	1.17	0.4	0.38	0.87	38	45	48	13	14	33	31.2466	42.4421	20.0511	-1.07008	0.00471816	0.0346079	down	HiC_scaffold_1	65213620	65216352	-	Sch000001900	--	K14173 alpha-farnesene synthase [EC:4.2.3.46] | (RefSeq) alpha-farnesene synthase (A)	ko00909: Sesquiterpenoid and triterpenoid biosynthesis; ko01110: Biosynthesis of secondary metabolites	PIN14252.1	TPS7_RICCO RecName: Full=Alpha-farnesene synthase; EC=4.2.3.46; AltName: Full=(E,E)-alpha-farnesene synthase; AltName: Full=Terpene synthase 7; Short=RcSeTPS7;	At3g25830	GO:0052578,alpha-farnesene synthase activity; GO:0000287,magnesium ion binding; GO:0010334,sesquiterpene synthase activity; GO:0051762,sesquiterpene biosynthetic process; GO:0003674,molecular_function; GO:0003824,catalytic activity; GO:0010333,terpene synthase activity; GO:0016829,lyase activity; GO:0016835,carbon-oxygen lyase activity; GO:0016838,carbon-oxygen lyase activity, acting on phosphate…	PF03936.16:Terpene synthase family, metal binding domain	--	--	--
Sch000014001	0.36	0.3	0.44	0.95	0.43	1.16	14	11	18	31	16	44	22.4062	13.8336	30.9788	1.15878	0.0104675	0.0638769	up	HiC_scaffold_3	98082121	98084165	+	Sch000014001	--	K15472 premnaspirodiene oxygenase [EC:1.14.14.151] | (RefSeq) premnaspirodiene oxygenase (A)	ko00909: Sesquiterpenoid and triterpenoid biosynthesis; ko01110: Biosynthesis of secondary metabolites	AMZ03382.1	C7D55_HYOMU RecName: Full=Premnaspirodiene oxygenase; Short=HPO; EC=1.14.14.151 {ECO:0000269|PubMed:17715131}; AltName: Full=Cytochrome P450 71D55;	At3g26330	GO:0016021,integral component of membrane; GO:0020037,heme binding; GO:0005506,iron ion binding; GO:0004497,monooxygenase activity; GO:0016705,oxidoreductase activity, acting on paired donors, with incorporation or reduction of molecular oxygen; GO:0003674,molecular_function; GO:0005488,binding; GO:0046906,tetrapyrrole binding; GO:0048037,cofactor binding; GO:0097159,organic cyclic compound bindi…	PF00067.22:Cytochrome P450	--	--	--
Sch000000787	0.15	0.16	0.24	0.59	0.43	0.53	6	6	10	19	16	20	12.9439	7.06762	18.8202	1.4045	0.0111883	0.06712	up	HiC_scaffold_1	1878783	1886228	+	Sch000000787	--	K15803 (-)-germacrene D synthase [EC:4.2.3.75] | (RefSeq) gamma-cadinene synthase (A)	ko00909: Sesquiterpenoid and triterpenoid biosynthesis	XP_012844616.1	TPSCM_MENPI RecName: Full=Cis-muuroladiene synthase; Short=MxpSS1; EC=4.2.3.67;	At3g14490	GO:0005737,cytoplasm; GO:0000287,magnesium ion binding; GO:0010333,terpene synthase activity; GO:0006952,defense response; GO:0016114,terpenoid biosynthetic process; GO:0003674,molecular_function; GO:0005488,binding; GO:0046872,metal ion binding; GO:0043167,ion binding; GO:0043169,cation binding; GO:0003824,catalytic activity; GO:0016829,lyase activity; GO:0016835,carbon-oxygen lyase activity; GO…	PF03936.16:Terpene synthase family, metal binding domain	--	--	--

## Sheet: DEG for flavonoids biosynthesis
ID	TRV2-1_fpkm	TRV2-2_fpkm	TRV2-3_fpkm	TRV2-MIXTA-1_fpkm	TRV2-MIXTA-2_fpkm	TRV2-MIXTA-3_fpkm	TRV2-1_count	TRV2-2_count	TRV2-3_count	TRV2-MIXTA-1_count	TRV2-MIXTA-2_count	TRV2-MIXTA-3_count	baseMean	TRV2	TRV2-MIXTA	log2FoldChange	pvalue	padj	regulated	chr	start	end	strand	gene_name	gene_description	KEGG	KEGG pathway	NR	Swissprot	KOG	GO	Pfam	TF-Family	TF-Category	TF-Classification
novel.3294	0.5	1.12	0.52	1.04	1.24	1.92	11	23	12	19	26	41	21.9692	15.101	28.8373	0.947132	0.0353956	0.156265	up	HiC_scaffold_6	94802392	94803459	.	--	--	K25075 pterocarpan synthase [EC:4.2.1.139] | (RefSeq) hypothetical protein (A)	ko00943: Isoflavonoid biosynthesis; ko01100: Metabolic pathways; ko01110: Biosynthesis of secondary metabolites	PIN24855.1	DIR4_ARATH RecName: Full=Dirigent protein 4; Short=AtDIR4; Flags: Precursor;	At2g21110	GO:0048046,apoplast; GO:0005575,cellular_component; GO:0005576,extracellular region	PF03018.14:Dirigent-like protein	--	--	--
Sch000027840	290.69	312.58	291.75	532.62	534.11	518.49	3559	3583	3744	5418	6237	6162	4799.13	3529.43	6068.84	0.782111	9.31517e-50	6.28413e-47	up	HiC_scaffold_6	94961292	94961885	+	Sch000027840	--	K25075 pterocarpan synthase [EC:4.2.1.139] | (RefSeq) dirigent protein 2-like (A)	ko00943: Isoflavonoid biosynthesis; ko01100: Metabolic pathways; ko01110: Biosynthesis of secondary metabolites	XP_011088570.1	DIR11_ARATH RecName: Full=Dirigent protein 11; Short=AtDIR11; Flags: Precursor;	At1g22900	GO:0048046,apoplast; GO:0005575,cellular_component; GO:0005576,extracellular region	PF03018.14:Dirigent-like protein	--	--	--
Sch000028705	0.43	0.46	0.33	2.88	1.08	2.47	5	5	4	28	12	28	13.9912	4.56053	23.422	2.36124	0.000114137	0.00156933	up	HiC_scaffold_6	94769022	94769588	+	Sch000028705	--	K25075 pterocarpan synthase [EC:4.2.1.139] | (RefSeq) dirigent protein 2 (A)	ko00943: Isoflavonoid biosynthesis; ko01100: Metabolic pathways; ko01110: Biosynthesis of secondary metabolites	XP_009781679.1	DIR23_ARATH RecName: Full=Dirigent protein 23; Short=AtDIR23; Flags: Precursor;	At2g21100	GO:0048046,apoplast; GO:0005575,cellular_component; GO:0005576,extracellular region	PF03018.14:Dirigent-like protein	--	--	--
novel.1208	1.6	1.48	1.15	0.43	0.67	0.81	45	39	34	10	18	22	27.5662	38.3881	16.7442	-1.18361	0.00225865	0.0194945	down	HiC_scaffold_2	126969701	126971063	-	--	--	K25075 pterocarpan synthase [EC:4.2.1.139] | (RefSeq) dirigent protein 1-like (A)	ko00943: Isoflavonoid biosynthesis; ko01100: Metabolic pathways; ko01110: Biosynthesis of secondary metabolites	XP_009596486.1	DIR23_ARATH RecName: Full=Dirigent protein 23; Short=AtDIR23; Flags: Precursor;	At5g42510	GO:0048046,apoplast; GO:0005575,cellular_component; GO:0005576,extracellular region	PF03018.14:Dirigent-like protein	--	--	--
Sch000013952	65.79	76.52	59.86	101.15	93.02	104.51	1013	1103	966	1294	1366	1562	1219.78	1002.34	1437.22	0.520968	1.07155e-09	4.31779e-08	up	HiC_scaffold_3	58620129	58621504	-	Sch000013952	--	K25075 pterocarpan synthase [EC:4.2.1.139] | (RefSeq) dirigent protein 1 (A)	ko00943: Isoflavonoid biosynthesis; ko01100: Metabolic pathways; ko01110: Biosynthesis of secondary metabolites	XP_012844424.1	DIR2_ARATH RecName: Full=Dirigent protein 2; Short=AtDIR2; Flags: Precursor;	At5g42500	GO:0048046,apoplast; GO:0005575,cellular_component; GO:0005576,extracellular region	PF03018.14:Dirigent-like protein	--	--	--
Sch000003522	24.76	21.81	27.84	41.65	36.37	31.65	274	226	323	383	384	340	322.522	265.41	379.634	0.512286	0.000120377	0.00164647	up	HiC_scaffold_1	144187168	144187704	-	Sch000003522	--	K25075 pterocarpan synthase [EC:4.2.1.139] | (RefSeq) dirigent protein 1 (A)	ko00943: Isoflavonoid biosynthesis; ko01100: Metabolic pathways; ko01110: Biosynthesis of secondary metabolites	XP_011088570.1	DIR11_ARATH RecName: Full=Dirigent protein 11; Short=AtDIR11; Flags: Precursor;	At1g22900	GO:0048046,apoplast; GO:0005575,cellular_component; GO:0005576,extracellular region	PF03018.14:Dirigent-like protein	--	--	--
Sch000028735	578.08	615.45	555.22	1059.75	1003.7	1034.35	7149	7126	7197	10889	11839	12417	9471.28	6966.09	11976.5	0.781881	4.83596e-52	3.61195e-49	up	HiC_scaffold_6	94789640	94790239	+	Sch000028735	--	K25075 pterocarpan synthase [EC:4.2.1.139] | (GenBank) disease resistance response protein (A)	ko00943: Isoflavonoid biosynthesis; ko01100: Metabolic pathways; ko01110: Biosynthesis of secondary metabolites	XP_011088568.1	DIR4_ARATH RecName: Full=Dirigent protein 4; Short=AtDIR4; Flags: Precursor;	At2g21110	GO:0048046,apoplast; GO:0005575,cellular_component; GO:0005576,extracellular region	PF03018.14:Dirigent-like protein	--	--	--
Sch000008987	1.56	1.18	1.51	3.34	3.03	2.54	55	39	56	98	102	87	73.3902	48.3981	98.3822	1.01809	2.02317e-05	0.000347377	up	HiC_scaffold_2	113371540	113373689	+	Sch000008987	--	K21383 anthocyanidin 3-O-glucoside 6''-O-acyltransferase [EC:2.3.1.215] | (RefSeq) anthocyanidin 3-O-glucoside 6''-O-acyltransferase-like (A)	ko00942: Anthocyanin biosynthesis	AAR28757.1	3AT_PERFR RecName: Full=Anthocyanidin 3-O-glucoside 6''-O-acyltransferase; Short=3AT; EC=2.3.1.215; Flags: Fragment;	At1g03940	GO:0102453,anthocyanidin 3-O-glucoside 6''-O-acyltransferase activity; GO:0009718,anthocyanin-containing compound biosynthetic process; GO:0003674,molecular_function; GO:0003824,catalytic activity; GO:0016740,transferase activity; GO:0016746,transferase activity, transferring acyl groups; GO:0016747,transferase activity, transferring acyl groups other than amino-acyl groups; GO:0008152,metabolic …	PF02458.15:Transferase family	--	--	--
Sch000015700	1.06	0.98	0.98	0.42	0.04	0.22	30	26	29	10	1	6	16.7667	27.5347	5.99863	-2.22952	7.28975e-05	0.00105356	down	HiC_scaffold_3	100823252	100824625	-	Sch000015700	--	K21383 anthocyanidin 3-O-glucoside 6''-O-acyltransferase [EC:2.3.1.215] | (RefSeq) anthocyanidin 3-O-glucoside 6''-O-acyltransferase-like (A)	ko00942: Anthocyanin biosynthesis	XP_011079049.1	3AT_PERFR RecName: Full=Anthocyanidin 3-O-glucoside 6''-O-acyltransferase; Short=3AT; EC=2.3.1.215; Flags: Fragment;	At1g03940	GO:0102453,anthocyanidin 3-O-glucoside 6''-O-acyltransferase activity; GO:0009718,anthocyanin-containing compound biosynthetic process; GO:0003674,molecular_function; GO:0003824,catalytic activity; GO:0016740,transferase activity; GO:0016746,transferase activity, transferring acyl groups; GO:0016747,transferase activity, transferring acyl groups other than amino-acyl groups; GO:0008152,metabolic …	PF02458.15:Transferase family	--	--	--
Sch000000803	0.51	1.05	0.66	1.44	1.94	1.27	14	27	19	33	51	34	29.8725	19.5888	40.1562	1.04084	0.00621653	0.0429631	up	HiC_scaffold_1	129254108	129255442	-	Sch000000803	--	K21383 anthocyanidin 3-O-glucoside 6''-O-acyltransferase [EC:2.3.1.215] | (RefSeq) anthocyanidin 3-O-glucoside 6''-O-acyltransferase-like (A)	ko00942: Anthocyanin biosynthesis	AAL50565.1	5MAT1_SALSN RecName: Full=Malonyl-coenzyme:anthocyanin 5-O-glucoside-6'''-O-malonyltransferase {ECO:0000303|PubMed:11598135}; Short=Malonyl CoA:anthocyanin 5-O-glucoside-6'''-O-malonyltransferase {ECO:0000312|EMBL:AAL50566.1}; Short=Ss5MaT1 {ECO:0000303|PubMed:11598135}; EC=2.3.1.172;	At3g29670	GO:0033810,anthocyanin 5-O-glucoside 6'''-O-malonyltransferase activity; GO:0009718,anthocyanin-containing compound biosynthetic process; GO:0009698,phenylpropanoid metabolic process; GO:0003674,molecular_function; GO:0003824,catalytic activity; GO:0016740,transferase activity; GO:0016746,transferase activity, transferring acyl groups; GO:0016747,transferase activity, transferring acyl groups oth…	PF02458.15:Transferase family	--	--	--
novel.3031	0.92	1.87	1.67	0.66	0.58	0.57	20	38	38	12	12	12	21.7167	31.1196	12.3139	-1.3406	0.00260013	0.021768	down	HiC_scaffold_6	51256140	51257327	-	--	--	K13267 flavonoid 6-hydroxylase [EC:1.14.13.-] | (RefSeq) cytochrome P450 71D9-like (A)	ko00943: Isoflavonoid biosynthesis; ko01110: Biosynthesis of secondary metabolites	ACR57218.1	C71DB_LOTJA RecName: Full=Cytochrome P450 71D11; EC=1.14.-.-; Flags: Fragment;	At2g30770	GO:0020037,heme binding; GO:0005506,iron ion binding; GO:0004497,monooxygenase activity; GO:0016705,oxidoreductase activity, acting on paired donors, with incorporation or reduction of molecular oxygen; GO:0003674,molecular_function; GO:0005488,binding; GO:0046906,tetrapyrrole binding; GO:0048037,cofactor binding; GO:0097159,organic cyclic compound binding; GO:1901363,heterocyclic compound bindin…	PF00067.22:Cytochrome P450	--	--	--
Sch000019896	1.8	1.75	1.75	3.08	3.51	3.45	57	52	58	81	106	106	76.7404	54.0908	99.39	0.879432	8.13056e-05	0.00116382	up	HiC_scaffold_4	8666687	8668867	+	Sch000019896	--	K13260 isoflavone/4'-methoxyisoflavone 2'-hydroxylase [EC:1.14.14.90 1.14.14.89] | (RefSeq) cytochrome P450 81E8-like (A)	ko00943: Isoflavonoid biosynthesis; ko01100: Metabolic pathways; ko01110: Biosynthesis of secondary metabolites	AJD25197.1	CYQ32_CATRO RecName: Full=Cytochrome P450 81Q32 {ECO:0000303|PubMed:24710322}; Short=CrCYP81Q32 {ECO:0000303|PubMed:24710322}; EC=1.14.-.- {ECO:0000305};	At4g37330	GO:0016021,integral component of membrane; GO:0020037,heme binding; GO:0005506,iron ion binding; GO:0004497,monooxygenase activity; GO:0016705,oxidoreductase activity, acting on paired donors, with incorporation or reduction of molecular oxygen; GO:0003674,molecular_function; GO:0005488,binding; GO:0046906,tetrapyrrole binding; GO:0048037,cofactor binding; GO:0097159,organic cyclic compound bindi…	PF00067.22:Cytochrome P450	--	--	--
Sch000020009	12.17	14.23	13.81	31.33	30.41	26.53	433	474	515	926	1032	916	721.414	460.618	982.211	1.09154	2.66578e-30	6.71681e-28	up	HiC_scaffold_4	8744443	8746261	-	Sch000020009	--	K13260 isoflavone/4'-methoxyisoflavone 2'-hydroxylase [EC:1.14.14.90 1.14.14.89] | (RefSeq) cytochrome P450 81D11-like (A)	ko00943: Isoflavonoid biosynthesis; ko01100: Metabolic pathways; ko01110: Biosynthesis of secondary metabolites	XP_012853764.1	CYQ32_CATRO RecName: Full=Cytochrome P450 81Q32 {ECO:0000303|PubMed:24710322}; Short=CrCYP81Q32 {ECO:0000303|PubMed:24710322}; EC=1.14.-.- {ECO:0000305};	At4g37370	GO:0016021,integral component of membrane; GO:0020037,heme binding; GO:0005506,iron ion binding; GO:0004497,monooxygenase activity; GO:0016705,oxidoreductase activity, acting on paired donors, with incorporation or reduction of molecular oxygen; GO:0003674,molecular_function; GO:0005488,binding; GO:0046906,tetrapyrrole binding; GO:0048037,cofactor binding; GO:0097159,organic cyclic compound bindi…	PF00067.22:Cytochrome P450	--	--	--
Sch000024555	53.65	53.05	58.03	35.57	38.12	34.55	1443	1336	1636	795	978	902	1169.06	1427.45	910.659	-0.648877	1.85436e-17	1.83793e-15	down	HiC_scaffold_6	90953624	90954928	-	Sch000024555	--	K13258 2-hydroxyisoflavanone dehydratase [EC:4.2.1.105] | (RefSeq) hypothetical protein (A)	ko00943: Isoflavonoid biosynthesis; ko01100: Metabolic pathways; ko01110: Biosynthesis of secondary metabolites	XP_012836796.1	CXE4_ARATH RecName: Full=Probable carboxylesterase 4, mitochondrial; AltName: Full=AtCXE4; EC=3.1.1.1; Flags: Precursor;	At1g49650	GO:0005829,cytosol; GO:0005739,mitochondrion; GO:0016787,hydrolase activity; GO:0080030,methyl indole-3-acetate esterase activity; GO:0003674,molecular_function; GO:0003824,catalytic activity; GO:0016788,hydrolase activity, acting on ester bonds; GO:0052689,carboxylic ester hydrolase activity; GO:0005622,intracellular; GO:0005575,cellular_component; GO:0005623,cell; GO:0005737,cytoplasm; GO:00444…	PF07859.13:alpha/beta hydrolase fold	--	--	--
Sch000025391	41.91	43.49	45.15	87.72	92.72	88.14	946	919	1068	1645	1996	1931	1422.43	949.111	1895.74	0.997918	1.92956e-47	1.12091e-44	up	HiC_scaffold_6	90869997	90871091	-	Sch000025391	--	K13258 2-hydroxyisoflavanone dehydratase [EC:4.2.1.105] | (RefSeq) 2-hydroxyisoflavanone dehydratase-like (A)	ko00943: Isoflavonoid biosynthesis; ko01100: Metabolic pathways; ko01110: Biosynthesis of secondary metabolites	XP_012836796.1	CXE4_ARATH RecName: Full=Probable carboxylesterase 4, mitochondrial; AltName: Full=AtCXE4; EC=3.1.1.1; Flags: Precursor;	At1g49650	GO:0005829,cytosol; GO:0005739,mitochondrion; GO:0016787,hydrolase activity; GO:0080030,methyl indole-3-acetate esterase activity; GO:0003674,molecular_function; GO:0003824,catalytic activity; GO:0016788,hydrolase activity, acting on ester bonds; GO:0052689,carboxylic ester hydrolase activity; GO:0005622,intracellular; GO:0005575,cellular_component; GO:0005623,cell; GO:0005737,cytoplasm; GO:00444…	PF07859.13:alpha/beta hydrolase fold	--	--	--
Sch000016275	2.37	3.06	2.59	4.64	3.85	4.06	77	93	88	125	119	128	105.507	83.7781	127.235	0.602132	0.0020278	0.0177585	up	HiC_scaffold_4	25791449	25793490	+	Sch000016275	--	K13082 bifunctional dihydroflavonol 4-reductase/flavanone 4-reductase [EC:1.1.1.219 1.1.1.234] | (RefSeq) LOW QUALITY PROTEIN: dihydroflavonol 4-reductase (A)	ko00941: Flavonoid biosynthesis; ko01100: Metabolic pathways; ko01110: Biosynthesis of secondary metabolites	ABP57077.1	DFRA_ANTMA RecName: Full=Dihydroflavonol 4-reductase; Short=DFR; EC=1.1.1.219 {ECO:0000250|UniProtKB:Q9XES5}; AltName: Full=Dihydrokaempferol 4-reductase; AltName: Full=Flavanone 4-reductase; Short=FNR; EC=1.1.1.234 {ECO:0000250|UniProtKB:Q9XES5};	At5g42800	GO:0045552,dihydrokaempferol 4-reductase activity; GO:0047890,flavanone 4-reductase activity; GO:0009718,anthocyanin-containing compound biosynthetic process; GO:0003674,molecular_function; GO:0003824,catalytic activity; GO:0016491,oxidoreductase activity; GO:0016614,oxidoreductase activity, acting on CH-OH group of donors; GO:0016616,oxidoreductase activity, acting on the CH-OH group of donors, …	PF01370.21:NAD dependent epimerase/dehydratase family	--	--	--
Sch000023104	2.6	3.19	2.88	6.85	6.12	6.45	74	85	86	162	166	178	126.065	79.4619	172.668	1.11954	4.7169e-10	1.9848e-08	up	HiC_scaffold_5	18147845	18149224	-	Sch000023104	--	K13080 flavanone 7-O-glucoside 2''-O-beta-L-rhamnosyltransferase [EC:2.4.1.236] | (RefSeq) flavanone 7-O-glucoside 2''-O-beta-L-rhamnosyltransferase (A)	ko00941: Flavonoid biosynthesis; ko00944: Flavone and flavonol biosynthesis	XP_011090843.1	UGT9_GARJA RecName: Full=Beta-D-glucosyl crocetin beta-1,6-glucosyltransferase; EC=2.4.1.330 {ECO:0000269|PubMed:22569263}; AltName: Full=UDP-glucose glucosyltransferase 9; Short=GjUGT9; AltName: Full=UDP-glycosyltransferase 94E5;	At5g65550	GO:0008194,UDP-glycosyltransferase activity; GO:0003674,molecular_function; GO:0003824,catalytic activity; GO:0016740,transferase activity; GO:0016757,transferase activity, transferring glycosyl groups	PF00201.18:UDP-glucoronosyl and UDP-glucosyl transferase	--	--	--
Sch000021412	1.08	0.67	0.53	1.64	2.12	2.09	31	18	16	39	58	58	36.7678	21.1492	52.3863	1.31435	0.000150527	0.00199238	up	HiC_scaffold_5	18196821	18198209	-	Sch000021412	--	K13080 flavanone 7-O-glucoside 2''-O-beta-L-rhamnosyltransferase [EC:2.4.1.236] | (RefSeq) flavanone 7-O-glucoside 2''-O-beta-L-rhamnosyltransferase (A)	ko00941: Flavonoid biosynthesis; ko00944: Flavone and flavonol biosynthesis	XP_011090911.1	UGT29_PANGI RecName: Full=UDP-glucosyltransferase 29 {ECO:0000303|PubMed:25769286}; Short=UGTPg29 {ECO:0000303|PubMed:25769286, ECO:0000303|PubMed:29509695}; EC=2.4.1.365 {ECO:0000269|PubMed:25320211, ECO:0000269|PubMed:25769286}; AltName: Full=UDP-glucosyltransferase 94B1 {ECO:0000303|PubMed:25320211}; Short=PgUGT94B1 {ECO:0000303|PubMed:25320211}; AltName: Full=UDP-glucosyltransferase 94Q2 {ECO…	At5g65550	GO:0008194,UDP-glycosyltransferase activity; GO:0002238,response to molecule of fungal origin; GO:0016135,saponin biosynthetic process; GO:0046246,terpene biosynthetic process; GO:0016114,terpenoid biosynthetic process; GO:0003674,molecular_function; GO:0003824,catalytic activity; GO:0016740,transferase activity; GO:0016757,transferase activity, transferring glycosyl groups; GO:0008150,biological…	PF00201.18:UDP-glucoronosyl and UDP-glucosyl transferase	--	--	--
Sch000000751	2.08	2.46	3.05	4.2	4.41	4.15	58	64	89	97	117	112	89.4856	68.0119	110.959	0.70352	0.000989709	0.00979082	up	HiC_scaffold_1	137451590	137452939	-	Sch000000751	--	K13080 flavanone 7-O-glucoside 2''-O-beta-L-rhamnosyltransferase [EC:2.4.1.236] | (RefSeq) flavanone 7-O-glucoside 2''-O-beta-L-rhamnosyltransferase (A)	ko00941: Flavonoid biosynthesis; ko00944: Flavone and flavonol biosynthesis	XP_022861834.1	UGT29_PANGI RecName: Full=UDP-glucosyltransferase 29 {ECO:0000303|PubMed:25769286}; Short=UGTPg29 {ECO:0000303|PubMed:25769286, ECO:0000303|PubMed:29509695}; EC=2.4.1.365 {ECO:0000269|PubMed:25320211, ECO:0000269|PubMed:25769286}; AltName: Full=UDP-glucosyltransferase 94B1 {ECO:0000303|PubMed:25320211}; Short=PgUGT94B1 {ECO:0000303|PubMed:25320211}; AltName: Full=UDP-glucosyltransferase 94Q2 {ECO…	At5g65550	GO:0008194,UDP-glycosyltransferase activity; GO:0002238,response to molecule of fungal origin; GO:0016135,saponin biosynthetic process; GO:0046246,terpene biosynthetic process; GO:0016114,terpenoid biosynthetic process; GO:0003674,molecular_function; GO:0003824,catalytic activity; GO:0016740,transferase activity; GO:0016757,transferase activity, transferring glycosyl groups; GO:0008150,biological…	PF00201.18:UDP-glucoronosyl and UDP-glucosyl transferase	--	--	--
Sch000021923	0.28	0.74	0.4	0.84	1.53	1.4	8	20	12	20	42	39	23.493	13.1008	33.8851	1.38379	0.00192868	0.0170836	up	HiC_scaffold_5	18093525	18094916	-	Sch000021923	--	K13080 flavanone 7-O-glucoside 2''-O-beta-L-rhamnosyltransferase [EC:2.4.1.236] | (RefSeq) flavanone 7-O-glucoside 2''-O-beta-L-rhamnosyltransferase (A)	ko00941: Flavonoid biosynthesis; ko00944: Flavone and flavonol biosynthesis	XP_011090843.1	UGT29_PANGI RecName: Full=UDP-glucosyltransferase 29 {ECO:0000303|PubMed:25769286}; Short=UGTPg29 {ECO:0000303|PubMed:25769286, ECO:0000303|PubMed:29509695}; EC=2.4.1.365 {ECO:0000269|PubMed:25320211, ECO:0000269|PubMed:25769286}; AltName: Full=UDP-glucosyltransferase 94B1 {ECO:0000303|PubMed:25320211}; Short=PgUGT94B1 {ECO:0000303|PubMed:25320211}; AltName: Full=UDP-glucosyltransferase 94Q2 {ECO…	At5g49690	GO:0008194,UDP-glycosyltransferase activity; GO:0002238,response to molecule of fungal origin; GO:0016135,saponin biosynthetic process; GO:0046246,terpene biosynthetic process; GO:0016114,terpenoid biosynthetic process; GO:0003674,molecular_function; GO:0003824,catalytic activity; GO:0016740,transferase activity; GO:0016757,transferase activity, transferring glycosyl groups; GO:0008150,biological…	PF00201.18:UDP-glucoronosyl and UDP-glucosyl transferase	--	--	--
novel.915	1.8	2.23	1.52	0.88	0.33	0.35	69	80	61	28	12	13	43.5488	68.4601	18.6376	-1.89879	1.0251e-07	2.85838e-06	down	HiC_scaffold_2	80856245	80858106	.	--	--	K13065 shikimate O-hydroxycinnamoyltransferase [EC:2.3.1.133] | (RefSeq) spermidine hydroxycinnamoyl transferase-like (A)	ko00940: Phenylpropanoid biosynthesis; ko00941: Flavonoid biosynthesis; ko00945: Stilbenoid, diarylheptanoid and gingerol biosynthesis; ko01100: Metabolic pathways; ko01110: Biosynthesis of secondary metabolites	CAN66637.1	POLX_TOBAC RecName: Full=Retrovirus-related Pol polyprotein from transposon TNT 1-94; Includes: RecName: Full=Protease; EC=3.4.23.-; Includes: RecName: Full=Reverse transcriptase; EC=2.7.7.49; Includes: RecName: Full=Endonuclease;	At2g10090	GO:0004190,aspartic-type endopeptidase activity; GO:0004519,endonuclease activity; GO:0003676,nucleic acid binding; GO:0003964,RNA-directed DNA polymerase activity; GO:0008270,zinc ion binding; GO:0015074,DNA integration; GO:0003674,molecular_function; GO:0003824,catalytic activity; GO:0004175,endopeptidase activity; GO:0008233,peptidase activity; GO:0070011,peptidase activity, acting on L-amino …	PF14223.6:gag-polypeptide of LTR copia-type	--	--	--
novel.2947	1.61	1.38	1.51	2.48	2.19	2.06	50	40	49	64	65	62	55.1642	44.9606	65.3679	0.536419	0.0396001	0.168565	up	HiC_scaffold_6	35969869	35971375	.	--	--	K13065 shikimate O-hydroxycinnamoyltransferase [EC:2.3.1.133] | (RefSeq) spermidine hydroxycinnamoyl transferase (A)	ko00940: Phenylpropanoid biosynthesis; ko00941: Flavonoid biosynthesis; ko00945: Stilbenoid, diarylheptanoid and gingerol biosynthesis; ko01100: Metabolic pathways; ko01110: Biosynthesis of secondary metabolites	XP_011083883.1	SHT_ARATH RecName: Full=Spermidine hydroxycinnamoyl transferase {ECO:0000303|PubMed:19077165}; Short=AtSHT {ECO:0000303|PubMed:33519864}; EC=2.3.1.- {ECO:0000269|PubMed:19077165}; AltName: Full=BAHD-like hydroxycinnamoyl transferase {ECO:0000303|PubMed:19077165};	At2g19070	GO:0016410,N-acyltransferase activity; GO:0080074,spermidine:caffeoyl CoA N-acyltransferase activity; GO:0080073,spermidine:coumaroyl CoA N-acyltransferase activity; GO:0080075,spermidine:feruloyl CoA N-acyltransferase activity; GO:0080072,spermidine:sinapoyl CoA N-acyltransferase activity; GO:0016747,transferase activity, transferring acyl groups other than amino-acyl groups; GO:0009555,pollen d…	PF02458.15:Transferase family	--	--	--
Sch000021500	1.37	1.66	1.38	1.96	1.95	3.05	36	41	38	43	49	78	47.32	37.3603	57.2796	0.622776	0.0347448	0.154435	up	HiC_scaffold_5	92741164	92744160	+	Sch000021500	--	K13065 shikimate O-hydroxycinnamoyltransferase [EC:2.3.1.133] | (RefSeq) pelargonidin 3-O-(6-caffeoylglucoside) 5-O-(6-O-malonylglucoside) 4'''-malonyltransferase-like (A)	ko00940: Phenylpropanoid biosynthesis; ko00941: Flavonoid biosynthesis; ko00945: Stilbenoid, diarylheptanoid and gingerol biosynthesis; ko01100: Metabolic pathways; ko01110: Biosynthesis of secondary metabolites	XP_012853678.1	5MAT2_SALSN RecName: Full=Pelargonidin 3-O-(6-caffeoylglucoside) 5-O-(6-O-malonylglucoside) 4'''-malonyltransferase; EC=2.3.1.214; AltName: Full=Anthocyanin 5-O-glucoside-4'''-O-malonyltransferase 2; Short=Ss5MaT2;	At3g26040	GO:0102801,anthocyanin 5-O-glucoside-4'''-O-malonyltransferase activity; GO:0016747,transferase activity, transferring acyl groups other than amino-acyl groups; GO:0009718,anthocyanin-containing compound biosynthetic process; GO:0043473,pigmentation; GO:0003674,molecular_function; GO:0003824,catalytic activity; GO:0016740,transferase activity; GO:0016746,transferase activity, transferring acyl gr…	PF02458.15:Transferase family	--	--	--
Sch000027569	2.08	2.87	2.78	3.87	3.76	3.89	55	71	77	85	95	100	80.5314	65.7362	95.3265	0.536078	0.0148495	0.0833675	up	HiC_scaffold_6	26601788	26603071	-	Sch000027569	--	K13065 shikimate O-hydroxycinnamoyltransferase [EC:2.3.1.133] | (RefSeq) acetyl-CoA-benzylalcohol acetyltransferase-like (A)	ko00940: Phenylpropanoid biosynthesis; ko00941: Flavonoid biosynthesis; ko00945: Stilbenoid, diarylheptanoid and gingerol biosynthesis; ko01100: Metabolic pathways; ko01110: Biosynthesis of secondary metabolites	Q6TXD2.1	5MAT2_SALSN RecName: Full=Pelargonidin 3-O-(6-caffeoylglucoside) 5-O-(6-O-malonylglucoside) 4'''-malonyltransferase; EC=2.3.1.214; AltName: Full=Anthocyanin 5-O-glucoside-4'''-O-malonyltransferase 2; Short=Ss5MaT2;	At4g15390	GO:0102801,anthocyanin 5-O-glucoside-4'''-O-malonyltransferase activity; GO:0016747,transferase activity, transferring acyl groups other than amino-acyl groups; GO:0009718,anthocyanin-containing compound biosynthetic process; GO:0043473,pigmentation; GO:0003674,molecular_function; GO:0003824,catalytic activity; GO:0016740,transferase activity; GO:0016746,transferase activity, transferring acyl gr…	PF02458.15:Transferase family	--	--	--
Sch000001111	5.39	5.83	5.52	11.81	10.55	10.14	150	152	161	273	280	274	216.428	150.073	282.783	0.91261	7.13107e-11	3.45679e-09	up	HiC_scaffold_1	143556164	143557513	-	Sch000001111	--	K12338 anthocyanidin 3-O-glucoside 5-O-glucosyltransferase [EC:2.4.1.298] | (RefSeq) UDP-glycosyltransferase 75C1 (A)	ko00942: Anthocyanin biosynthesis	Q9ZR27.1	5GT1_PERFR RecName: Full=Anthocyanidin 3-O-glucoside 5-O-glucosyltransferase 1; EC=2.4.1.298; AltName: Full=UDP-glucose:anthocyanin 5-O-glucosyltransferase 3R4; Short=p3R4; Flags: Precursor;	At4g14090	GO:0016758,transferase activity, transferring hexosyl groups; GO:0102816,UDP-D-glucose:delphinidin 3-O-glucosyl-5-O-caffeoylglucoside -O-beta-D-glucosyltransferase activity; GO:0008194,UDP-glycosyltransferase activity; GO:0009718,anthocyanin-containing compound biosynthetic process; GO:0043473,pigmentation; GO:0003674,molecular_function; GO:0003824,catalytic activity; GO:0016740,transferase activ…	PF00201.18:UDP-glucoronosyl and UDP-glucosyl transferase	--	--	--
Sch000005280	31.41	26.34	28.93	46.44	43.74	41.6	1414	1110	1365	1737	1878	1818	1556.49	1257.91	1855.06	0.559543	1.49167e-12	9.33992e-11	up	HiC_scaffold_2	87651406	87655703	+	Sch000005280	--	K05280 flavonoid 3'-monooxygenase [EC:1.14.14.82] | (RefSeq) flavonoid 3'-monooxygenase (A)	ko00941: Flavonoid biosynthesis; ko00944: Flavone and flavonol biosynthesis; ko01100: Metabolic pathways; ko01110: Biosynthesis of secondary metabolites	AJD25177.1	F3PH_PETHY RecName: Full=Flavonoid 3'-monooxygenase; EC=1.14.14.82; AltName: Full=Cytochrome P450 75B2; AltName: Full=Flavonoid 3'-hydroxylase;	At5g07990	GO:0005789,endoplasmic reticulum membrane; GO:0016021,integral component of membrane; GO:0016711,flavonoid 3'-monooxygenase activity; GO:0020037,heme binding; GO:0005506,iron ion binding; GO:0009813,flavonoid biosynthetic process; GO:0003674,molecular_function; GO:0003824,catalytic activity; GO:0004497,monooxygenase activity; GO:0016491,oxidoreductase activity; GO:0016705,oxidoreductase activity,…	PF00067.22:Cytochrome P450	--	--	--
Sch000014662	2.38	2.27	2.62	6.62	4.96	5.82	65	58	75	150	129	154	106.094	63.9579	148.229	1.20853	1.8823e-09	7.33045e-08	up	HiC_scaffold_3	355788	358320	-	Sch000014662	--	K05277 anthocyanidin synthase [EC:1.14.20.4] | (RefSeq) leucoanthocyanidin dioxygenase-like (A)	ko00941: Flavonoid biosynthesis; ko01100: Metabolic pathways; ko01110: Biosynthesis of secondary metabolites	ABP57081.1	LDOX_PERFR RecName: Full=Leucoanthocyanidin dioxygenase; Short=LDOX; Short=Leucocyanidin oxygenase; EC=1.14.20.4 {ECO:0000269|PubMed:10074715}; AltName: Full=Leucoanthocyanidin hydroxylase;	At4g22880	GO:0031418,L-ascorbic acid binding; GO:0050589,leucocyanidin oxygenase activity; GO:0046872,metal ion binding; GO:0009718,anthocyanin-containing compound biosynthetic process; GO:0003674,molecular_function; GO:0030246,carbohydrate binding; GO:0005488,binding; GO:0019842,vitamin binding; GO:0031406,carboxylic acid binding; GO:0036094,small molecule binding; GO:0043167,ion binding; GO:0043168,anion…	PF14226.6:non-haem dioxygenase in morphine synthesis N-terminal	--	--	--
Sch000018507	2.52	1.76	3.02	4.19	4.47	5.76	55	36	69	76	93	122	74.8331	51.364	98.3022	0.934403	0.000165922	0.00216465	up	HiC_scaffold_4	46095786	46097455	+	Sch000018507	--	K05277 anthocyanidin synthase [EC:1.14.20.4] | (RefSeq) leucoanthocyanidin dioxygenase (A)	ko00941: Flavonoid biosynthesis; ko01100: Metabolic pathways; ko01110: Biosynthesis of secondary metabolites	XP_011095018.1	JOX1_ARATH RecName: Full=Jasmonate-induced oxygenase 1 {ECO:0000303|PubMed:28559313}; EC=1.14.11.- {ECO:0000269|PubMed:28559313}; AltName: Full=2-oxoglutarate-dependent dioxygenase JOX1 {ECO:0000305}; AltName: Full=Jasmonic acid oxidase 1 {ECO:0000303|PubMed:28760569};	At3g11180	GO:0051213,dioxygenase activity; GO:0046872,metal ion binding; GO:0009813,flavonoid biosynthetic process; GO:0003674,molecular_function; GO:0003824,catalytic activity; GO:0016491,oxidoreductase activity; GO:0005488,binding; GO:0043167,ion binding; GO:0043169,cation binding; GO:0008152,metabolic process; GO:0008150,biological_process; GO:0009058,biosynthetic process; GO:0009812,flavonoid metabolic…	PF14226.6:non-haem dioxygenase in morphine synthesis N-terminal	--	--	--
Sch000021891	2.15	2.09	1.8	3.31	3.59	2.51	67	61	59	86	107	76	76.3769	60.7243	92.0296	0.599099	0.0103558	0.0634363	up	HiC_scaffold_5	87518398	87520520	+	Sch000021891	--	K00487 trans-cinnamate 4-monooxygenase [EC:1.14.14.91] | (RefSeq) trans-cinnamate 4-monooxygenase (A)	ko00130: Ubiquinone and other terpenoid-quinone biosynthesis; ko00940: Phenylpropanoid biosynthesis; ko00941: Flavonoid biosynthesis; ko00945: Stilbenoid, diarylheptanoid and gingerol biosynthesis; ko01100: Metabolic pathways; ko01110: Biosynthesis of secondary metabolites	XP_011089529.1	TCMO_CATRO RecName: Full=Trans-cinnamate 4-monooxygenase; EC=1.14.14.91 {ECO:0000250|UniProtKB:Q04468}; AltName: Full=Cinnamic acid 4-hydroxylase; Short=C4H; Short=CA4H; AltName: Full=Cytochrome P450 73; AltName: Full=Cytochrome P450C4H;	At2g30490	GO:0016021,integral component of membrane; GO:0020037,heme binding; GO:0005506,iron ion binding; GO:0016710,trans-cinnamate 4-monooxygenase activity; GO:0003674,molecular_function; GO:0005488,binding; GO:0046906,tetrapyrrole binding; GO:0048037,cofactor binding; GO:0097159,organic cyclic compound binding; GO:1901363,heterocyclic compound binding; GO:0046872,metal ion binding; GO:0043167,ion bindi…	PF00067.22:Cytochrome P450	--	--	--
Sch000009827	0.31	0.47	0.76	1.22	1.48	0.64	7	10	18	23	32	14	17.4639	11.2097	23.718	1.07102	0.0349436	0.155071	up	HiC_scaffold_2	116426536	116430420	+	Sch000009827	--	K00475 naringenin 3-dioxygenase [EC:1.14.11.9] | (RefSeq) flavanone 3-dioxygenase (A)	ko00941: Flavonoid biosynthesis; ko01100: Metabolic pathways; ko01110: Biosynthesis of secondary metabolites	BAA19657.1	FL3H_PETHY RecName: Full=Naringenin,2-oxoglutarate 3-dioxygenase; EC=1.14.11.9 {ECO:0000250|UniProtKB:Q7XZQ7}; AltName: Full=FHT; AltName: Full=Flavanone-3-hydroxylase; Short=F3H; Flags: Fragment;	At3g51240	GO:0031418,L-ascorbic acid binding; GO:0046872,metal ion binding; GO:0045486,naringenin 3-dioxygenase activity; GO:0009813,flavonoid biosynthetic process; GO:0003674,molecular_function; GO:0030246,carbohydrate binding; GO:0005488,binding; GO:0019842,vitamin binding; GO:0031406,carboxylic acid binding; GO:0036094,small molecule binding; GO:0043167,ion binding; GO:0043168,anion binding; GO:0043177,…	PF03171.20:2OG-Fe(II) oxygenase superfamily	--	--	--

## Sheet: DEG for lipids biosynthesis
ID	TRV2-1_fpkm	TRV2-2_fpkm	TRV2-3_fpkm	TRV2-MIXTA-1_fpkm	TRV2-MIXTA-2_fpkm	TRV2-MIXTA-3_fpkm	TRV2-1_count	TRV2-2_count	TRV2-3_count	TRV2-MIXTA-1_count	TRV2-MIXTA-2_count	TRV2-MIXTA-3_count	baseMean	TRV2	TRV2-MIXTA	log2FoldChange	pvalue	padj	regulated	chr	start	end	strand	gene_name	gene_description	KEGG	KEGG pathway	NR	Swissprot	KOG	GO	Pfam	TF-Family	TF-Category	TF-Classification
novel.2121	3.77	2.71	2.42	0	0	0	92	62	62	0	0	0	35.07	70.1399	0	-8.54045	2.17241e-12	1.32841e-10	down	HiC_scaffold_4	25125699	25126959	+	--	--	K01963 acetyl-CoA carboxylase carboxyl transferase subunit beta [EC:6.4.1.2 2.1.3.15] | (RefSeq) uncharacterized protein LOC109823134 (A)	ko00061: Fatty acid biosynthesis; ko00620: Pyruvate metabolism; ko00640: Propanoate metabolism; ko01100: Metabolic pathways; ko01110: Biosynthesis of secondary metabolites; ko01200: Carbon metabolism; ko01212: Fatty acid metabolism	KZM95370.1	--	At4g10230	--	--	--	--	--
Sch000006478	2.94	3.64	3.09	4.79	5.85	5.68	88	102	97	119	167	165	122.954	93.1916	152.716	0.716445	9.35108e-05	0.00131867	up	HiC_scaffold_2	16201463	16204347	+	Sch000006478	--	K00648 3-oxoacyl-[acyl-carrier-protein] synthase III [EC:2.3.1.180] | (RefSeq) 3-oxoacyl-[acyl-carrier-protein] synthase III, chloroplastic-like (A)	ko00061: Fatty acid biosynthesis; ko01100: Metabolic pathways; ko01212: Fatty acid metabolism	PIN15839.1	DJC76_ARATH RecName: Full=Chaperone protein dnaJ C76, chloroplastic {ECO:0000305}; Short=atDjC76 {ECO:0000303|PubMed:23894646}; AltName: Full=AtDjC17 {ECO:0000303|PubMed:25339971}; AltName: Full=AtJ17 {ECO:0000305}; Flags: Precursor;	At5g23240	GO:0009507,chloroplast; GO:0005622,intracellular; GO:0005575,cellular_component; GO:0005623,cell; GO:0005737,cytoplasm; GO:0043231,intracellular membrane-bounded organelle; GO:0009536,plastid; GO:0043226,organelle; GO:0043227,membrane-bounded organelle; GO:0043229,intracellular organelle; GO:0044424,intracellular part; GO:0044444,cytoplasmic part; GO:0044464,cell part	PF00226.31:DnaJ domain	--	--	--
novel.2438	2.55	2.42	2.9	4.21	4.08	4.37	89	79	106	122	136	148	113.288	88.4463	138.13	0.641407	0.000522707	0.00569638	up	HiC_scaffold_4	103948148	103950582	+	--	--	K09458 3-oxoacyl-[acyl-carrier-protein] synthase II [EC:2.3.1.179] | (RefSeq) 3-oxoacyl-[acyl-carrier-protein] synthase II, chloroplastic-like isoform X1 (A)	ko00061: Fatty acid biosynthesis; ko00780: Biotin metabolism; ko01100: Metabolic pathways; ko01212: Fatty acid metabolism; ko01240: Biosynthesis of cofactors	CAN77149.1	POLX_TOBAC RecName: Full=Retrovirus-related Pol polyprotein from transposon TNT 1-94; Includes: RecName: Full=Protease; EC=3.4.23.-; Includes: RecName: Full=Reverse transcriptase; EC=2.7.7.49; Includes: RecName: Full=Endonuclease;	At1g44510	GO:0004190,aspartic-type endopeptidase activity; GO:0004519,endonuclease activity; GO:0003676,nucleic acid binding; GO:0003964,RNA-directed DNA polymerase activity; GO:0008270,zinc ion binding; GO:0015074,DNA integration; GO:0003674,molecular_function; GO:0003824,catalytic activity; GO:0004175,endopeptidase activity; GO:0008233,peptidase activity; GO:0070011,peptidase activity, acting on L-amino …	PF14223.6:gag-polypeptide of LTR copia-type	--	--	--
Sch000003895	3.09	2.27	1.97	1.09	1.42	1.79	48	33	32	14	21	27	28.773	36.7101	20.8359	-0.807734	0.0318492	0.144545	down	HiC_scaffold_1	62997664	62998755	+	Sch000003895	--	K03921 acyl-[acyl-carrier-protein] desaturase [EC:1.14.19.2 1.14.19.11 1.14.19.26] | (RefSeq) Acyl-[acyl-carrier-protein] desaturase 5, chloroplastic (A)	ko00061: Fatty acid biosynthesis; ko01040: Biosynthesis of unsaturated fatty acids; ko01100: Metabolic pathways; ko01212: Fatty acid metabolism	CBI28136.3	NOH1_ORYSJ RecName: Full=Transcription factor NIGTH1 {ECO:0000305}; AltName: Full=MYB-domain transcription factor NIGT1 homolog 1 {ECO:0000305};	At2g03500	GO:0005634,nucleus; GO:0003677,DNA binding; GO:0003674,molecular_function; GO:0003676,nucleic acid binding; GO:0005488,binding; GO:0097159,organic cyclic compound binding; GO:1901363,heterocyclic compound binding; GO:0005622,intracellular; GO:0005575,cellular_component; GO:0005623,cell; GO:0043231,intracellular membrane-bounded organelle; GO:0043226,organelle; GO:0043227,membrane-bounded organell…	PF00249.31:Myb-like DNA-binding domain	GARP-G2-like	TF	GARP->GARP-G2-like
Sch000007143	1.6	1.81	1.46	0.33	0.31	0.36	65	69	62	11	12	14	38.1464	63.7162	12.5765	-2.33817	6.33059e-11	3.10051e-09	down	HiC_scaffold_2	8834013	8836578	-	Sch000007143	--	K15397 3-ketoacyl-CoA synthase [EC:2.3.1.199] | (RefSeq) 3-ketoacyl-CoA synthase 10-like (A)	ko00062: Fatty acid elongation; ko01100: Metabolic pathways; ko01110: Biosynthesis of secondary metabolites; ko04626: Plant-pathogen interaction	XP_012848175.1	KCS10_ARATH RecName: Full=3-ketoacyl-CoA synthase 10 {ECO:0000303|PubMed:18465198}; Short=KCS-10 {ECO:0000303|PubMed:18465198}; EC=2.3.1.199 {ECO:0000305}; AltName: Full=Protein FIDDLEHEAD {ECO:0000303|PubMed:10559443}; AltName: Full=Very long-chain fatty acid condensing enzyme 10 {ECO:0000303|PubMed:18465198}; Short=VLCFA condensing enzyme 10 {ECO:0000303|PubMed:18465198};	At2g26250	GO:0005783,endoplasmic reticulum; GO:0005789,endoplasmic reticulum membrane; GO:0016021,integral component of membrane; GO:0005777,peroxisome; GO:0102336,3-oxo-arachidoyl-CoA synthase activity; GO:0102337,3-oxo-cerotoyl-CoA synthase activity; GO:0102338,3-oxo-lignoceronyl-CoA synthase activity; GO:0102756,very-long-chain 3-ketoacyl-CoA synthase activity; GO:0006633,fatty acid biosynthetic process…	PF08392.12:FAE1/Type III polyketide synthase-like protein	--	--	--
Sch000015334	4.39	4.25	4.01	7.36	7.62	8.69	140	127	134	195	232	269	183	130.016	235.983	0.862324	1.12376e-08	3.76532e-07	up	HiC_scaffold_3	13795304	13797812	-	Sch000015334	--	K15397 3-ketoacyl-CoA synthase [EC:2.3.1.199] | (RefSeq) 3-ketoacyl-CoA synthase 11 (A)	ko00062: Fatty acid elongation; ko01100: Metabolic pathways; ko01110: Biosynthesis of secondary metabolites; ko04626: Plant-pathogen interaction	XP_011091085.1	KCS20_ARATH RecName: Full=3-ketoacyl-CoA synthase 20 {ECO:0000303|PubMed:18465198}; Short=KCS-20 {ECO:0000303|PubMed:18465198}; EC=2.3.1.199 {ECO:0000305}; AltName: Full=Very long-chain fatty acid condensing enzyme 20 {ECO:0000303|PubMed:18465198}; Short=VLCFA condensing enzyme 20 {ECO:0000303|PubMed:18465198};	At5g43760	GO:0016021,integral component of membrane; GO:0102336,3-oxo-arachidoyl-CoA synthase activity; GO:0102337,3-oxo-cerotoyl-CoA synthase activity; GO:0102338,3-oxo-lignoceronyl-CoA synthase activity; GO:0009922,fatty acid elongase activity; GO:0102756,very-long-chain 3-ketoacyl-CoA synthase activity; GO:0006633,fatty acid biosynthetic process; GO:0009409,response to cold; GO:0009416,response to light…	PF08392.12:FAE1/Type III polyketide synthase-like protein	--	--	--
novel.1361	3.16	2.67	2.98	1.3	1.42	1.61	91	72	90	31	39	45	60.3694	81.8073	38.9314	-1.06811	3.05475e-05	0.000494458	down	HiC_scaffold_3	33285215	33287483	+	--	--	K15397 3-ketoacyl-CoA synthase [EC:2.3.1.199] | (RefSeq) 3-ketoacyl-CoA synthase 17-like (A)	ko00062: Fatty acid elongation; ko01100: Metabolic pathways; ko01110: Biosynthesis of secondary metabolites; ko04626: Plant-pathogen interaction	PIN12182.1	RADL1_ARATH RecName: Full=Protein RADIALIS-like 1; Short=AtRL1; Short=Protein RAD-like 1; AltName: Full=Protein RADIALIS-LIKE SANT/MYB 2; Short=Protein RSM2;	At4g39250	GO:0005634,nucleus; GO:0003700,DNA-binding transcription factor activity; GO:0140110,transcription regulator activity; GO:0003674,molecular_function; GO:0005622,intracellular; GO:0005575,cellular_component; GO:0005623,cell; GO:0043231,intracellular membrane-bounded organelle; GO:0043226,organelle; GO:0043227,membrane-bounded organelle; GO:0043229,intracellular organelle; GO:0044424,intracellular …	PF00249.31:Myb-like DNA-binding domain	MYB-related	TF	MYB->MYB-related
Sch000020827	5.22	6.32	5.24	7.63	8.41	9.26	173	196	182	210	266	298	220.573	179	262.147	0.554088	9.86228e-05	0.00138052	up	HiC_scaffold_5	99959121	99961583	-	Sch000020827	--	K15397 3-ketoacyl-CoA synthase [EC:2.3.1.199] | (RefSeq) 3-ketoacyl-CoA synthase 5-like (A)	ko00062: Fatty acid elongation; ko01100: Metabolic pathways; ko01110: Biosynthesis of secondary metabolites; ko04626: Plant-pathogen interaction	XP_011076306.2	KCS6_ARATH RecName: Full=3-ketoacyl-CoA synthase 6 {ECO:0000303|PubMed:18465198}; Short=KCS-6 {ECO:0000303|PubMed:18465198}; EC=2.3.1.199 {ECO:0000269|PubMed:10330468}; AltName: Full=Cuticular protein 1 {ECO:0000303|PubMed:10330468}; AltName: Full=Eceriferum 6 {ECO:0000303|PubMed:11041893}; AltName: Full=Very long-chain fatty acid condensing enzyme 6 {ECO:0000303|PubMed:18465198}; Short=VLCFA con…	At1g68530	GO:0005783,endoplasmic reticulum; GO:0005789,endoplasmic reticulum membrane; GO:0016021,integral component of membrane; GO:0005739,mitochondrion; GO:0102336,3-oxo-arachidoyl-CoA synthase activity; GO:0102337,3-oxo-cerotoyl-CoA synthase activity; GO:0102338,3-oxo-lignoceronyl-CoA synthase activity; GO:0102756,very-long-chain 3-ketoacyl-CoA synthase activity; GO:0006633,fatty acid biosynthetic proc…	PF08392.12:FAE1/Type III polyketide synthase-like protein	--	--	--
Sch000026817	13.36	12.2	8.14	7.17	6.5	7.05	166	142	106	74	77	85	107.728	135.017	80.4397	-0.745522	0.000476573	0.00529574	down	HiC_scaffold_6	92402966	92403960	+	Sch000026817	--	K15397 3-ketoacyl-CoA synthase [EC:2.3.1.199] | (RefSeq) 3-ketoacyl-CoA synthase 17-like (A)	ko00062: Fatty acid elongation; ko01100: Metabolic pathways; ko01110: Biosynthesis of secondary metabolites; ko04626: Plant-pathogen interaction	PIN12182.1	RADL2_ARATH RecName: Full=Protein RADIALIS-like 2; Short=AtRL2; Short=Protein RAD-like 2; AltName: Full=Protein MATERNAL EFFECT EMBRYO ARREST 3; AltName: Full=Protein RADIALIS-LIKE SANT/MYB 1; Short=Protein RSM1;	At2g21650	GO:0005634,nucleus; GO:0003700,DNA-binding transcription factor activity; GO:0009793,embryo development ending in seed dormancy; GO:0009630,gravitropism; GO:0010114,response to red light; GO:0140110,transcription regulator activity; GO:0003674,molecular_function; GO:0000003,reproduction; GO:0003006,developmental process involved in reproduction; GO:0007275,multicellular organism development; GO:0…	PF00249.31:Myb-like DNA-binding domain	MYB-related	TF	MYB->MYB-related
Sch000011140	22.26	15.85	17.06	11.22	13.37	9.6	117	78	94	49	67	49	74.9072	93.5586	56.2558	-0.734903	0.00238929	0.0203947	down	HiC_scaffold_3	100384034	100384288	-	Sch000011140	--	K15397 3-ketoacyl-CoA synthase [EC:2.3.1.199] | (RefSeq) 3-ketoacyl-CoA synthase 17-like (A)	ko00062: Fatty acid elongation; ko01100: Metabolic pathways; ko01110: Biosynthesis of secondary metabolites; ko04626: Plant-pathogen interaction	XP_011074553.1	RADL3_ARATH RecName: Full=Protein RADIALIS-like 3; Short=AtRL3; Short=Protein RAD-like 3;	At1g75250	GO:0005634,nucleus; GO:0003700,DNA-binding transcription factor activity; GO:0140110,transcription regulator activity; GO:0003674,molecular_function; GO:0005622,intracellular; GO:0005575,cellular_component; GO:0005623,cell; GO:0043231,intracellular membrane-bounded organelle; GO:0043226,organelle; GO:0043227,membrane-bounded organelle; GO:0043229,intracellular organelle; GO:0044424,intracellular …	PF13921.6:Myb-like DNA-binding domain	--	--	--
novel.561	3.36	1.32	3.53	1.21	1.17	1.39	30	11	33	9	10	12	17.089	23.6537	10.5242	-1.17154	0.021562	0.110143	down	HiC_scaffold_1	148742502	148783320	+	--	--	K15397 3-ketoacyl-CoA synthase [EC:2.3.1.199] | (RefSeq) 3-ketoacyl-CoA synthase 6-like (A)	ko00062: Fatty acid elongation; ko01100: Metabolic pathways; ko01110: Biosynthesis of secondary metabolites; ko04626: Plant-pathogen interaction	ACB99689.1	KCS5_ARATH RecName: Full=3-ketoacyl-CoA synthase 5 {ECO:0000303|PubMed:18465198}; Short=KCS-5 {ECO:0000303|PubMed:18465198}; EC=2.3.1.199 {ECO:0000305}; AltName: Full=Eceriferum 60 {ECO:0000303|PubMed:11041893}; AltName: Full=Very long-chain fatty acid condensing enzyme 5 {ECO:0000303|PubMed:18465198}; Short=VLCFA condensing enzyme 5 {ECO:0000303|PubMed:18465198};	At1g25450	GO:0005783,endoplasmic reticulum; GO:0016021,integral component of membrane; GO:0102336,3-oxo-arachidoyl-CoA synthase activity; GO:0102337,3-oxo-cerotoyl-CoA synthase activity; GO:0102338,3-oxo-lignoceronyl-CoA synthase activity; GO:0009922,fatty acid elongase activity; GO:0102756,very-long-chain 3-ketoacyl-CoA synthase activity; GO:0006633,fatty acid biosynthetic process; GO:0048868,pollen tube …	PF13855.6:Leucine rich repeat	--	--	--
Sch000002589	78.22	79.06	78.73	40.71	39.39	39.03	2600	2389	2545	1676	1662	1610	2068.19	2442.25	1694.14	-0.528796	1.52522e-12	9.52144e-11	down	HiC_scaffold_1	134913987	134918308	-	Sch000002589	--	K00626 acetyl-CoA C-acetyltransferase [EC:2.3.1.9] | (RefSeq) acetyl-CoA acetyltransferase, cytosolic 1 (A)	ko00071: Fatty acid degradation; ko00072: Synthesis and degradation of ketone bodies; ko00280: Valine, leucine and isoleucine degradation; ko00310: Lysine degradation; ko00380: Tryptophan metabolism; ko00620: Pyruvate metabolism; ko00630: Glyoxylate and dicarboxylate metabolism; ko00640: Propanoate metabolism; ko00650: Butanoate metabolism; ko00900: Terpenoid backbone biosynthesis; ko01100: Metab…	ABV08820.1	THIC1_ARATH RecName: Full=Acetyl-CoA acetyltransferase, cytosolic 1; EC=2.3.1.9; AltName: Full=Cytosolic acetoacetyl-CoA thiolase 1; Short=Thiolase 1; AltName: Full=Protein EMBRYO DEFECTIVE 1276;	At5g48230	GO:0005829,cytosol; GO:0005777,peroxisome; GO:0005886,plasma membrane; GO:0009536,plastid; GO:0003985,acetyl-CoA C-acetyltransferase activity; GO:0046872,metal ion binding; GO:0006635,fatty acid beta-oxidation; GO:0008299,isoprenoid biosynthetic process; GO:0009846,pollen germination; GO:0009860,pollen tube growth; GO:0016125,sterol metabolic process; GO:0003674,molecular_function; GO:0003824,cat…	PF00108.23:Thiolase, N-terminal domain	--	--	--
novel.888	3.04	3.31	3.55	0.08	0	0	93	95	114	2	0	0	49.2019	97.6533	0.750596	-7.16131	7.97289e-12	4.45821e-10	down	HiC_scaffold_2	74729833	74731318	.	--	--	K14085 aldehyde dehydrogenase family 7 member A1 [EC:1.2.1.31 1.2.1.8 1.2.1.3] | (RefSeq) aldehyde dehydrogenase family 2 member C4-like (A)	ko00010: Glycolysis / Gluconeogenesis; ko00053: Ascorbate and aldarate metabolism; ko00071: Fatty acid degradation; ko00260: Glycine, serine and threonine metabolism; ko00280: Valine, leucine and isoleucine degradation; ko00310: Lysine degradation; ko00330: Arginine and proline metabolism; ko00340: Histidine metabolism; ko00380: Tryptophan metabolism; ko00410: beta-Alanine metabolism; ko00561: Gl…	XP_010431602.1	--	At1g24370_1	GO:0016788,hydrolase activity, acting on ester bonds; GO:0003674,molecular_function; GO:0003824,catalytic activity; GO:0016787,hydrolase activity	PF04827.14:Plant transposon protein	--	--	--
novel.1457	2.07	2.37	1.76	1.2	1.02	0.9	151	162	135	73	71	64	108.602	145.829	71.3749	-1.03397	3.35557e-07	8.57504e-06	down	HiC_scaffold_3	49392582	49396128	-	--	--	K14085 aldehyde dehydrogenase family 7 member A1 [EC:1.2.1.31 1.2.1.8 1.2.1.3] | (RefSeq) aldehyde dehydrogenase family 2 member C4-like (A)	ko00010: Glycolysis / Gluconeogenesis; ko00053: Ascorbate and aldarate metabolism; ko00071: Fatty acid degradation; ko00260: Glycine, serine and threonine metabolism; ko00280: Valine, leucine and isoleucine degradation; ko00310: Lysine degradation; ko00330: Arginine and proline metabolism; ko00340: Histidine metabolism; ko00380: Tryptophan metabolism; ko00410: beta-Alanine metabolism; ko00561: Gl…	CDP06307.1	--	At3g15310	GO:0016788,hydrolase activity, acting on ester bonds; GO:0003674,molecular_function; GO:0003824,catalytic activity; GO:0016787,hydrolase activity	PF04827.14:Plant transposon protein	--	--	--
Sch000027602	77.01	77.36	76.44	55.69	51.15	52.59	2376	2304	2317	1572	1564	1498	1928.58	2270.31	1586.86	-0.517731	2.48073e-11	1.28414e-09	down	HiC_scaffold_6	81743826	81745340	-	Sch000027602	--	K20769 fatty acid omega-hydroxylase [EC:1.14.-.-] | (RefSeq) cytochrome P450 94A2-like (A)	ko00073: Cutin, suberine and wax biosynthesis	AJD25218.1	C94A2_VICSA RecName: Full=Cytochrome P450 94A2; EC=1.14.-.-; AltName: Full=P450-dependent fatty acid omega-hydroxylase;	At5g63450	GO:0005789,endoplasmic reticulum membrane; GO:0016021,integral component of membrane; GO:0020037,heme binding; GO:0005506,iron ion binding; GO:0004497,monooxygenase activity; GO:0016705,oxidoreductase activity, acting on paired donors, with incorporation or reduction of molecular oxygen; GO:0003674,molecular_function; GO:0005488,binding; GO:0046906,tetrapyrrole binding; GO:0048037,cofactor bindin…	PF00067.22:Cytochrome P450	--	--	--
Sch000025350	31.42	30.78	31.66	16.87	17.99	18.46	1314	1205	1388	865	863	875	1077.42	1264.7	890.15	-0.508528	7.11478e-11	3.45679e-09	down	HiC_scaffold_6	59828107	59833411	+	Sch000025350	--	K15403 fatty acid omega-hydroxy dehydrogenase [EC:1.1.-.-] | (RefSeq) protein HOTHEAD (A)	ko00073: Cutin, suberine and wax biosynthesis	XP_012856541.1	HTH_ARATH RecName: Full=Protein HOTHEAD; AltName: Full=Protein ADHESION OF CALYX EDGES; Flags: Precursor;	At1g72970	GO:0005576,extracellular region; GO:0050660,flavin adenine dinucleotide binding; GO:0046593,mandelonitrile lyase activity; GO:0016614,oxidoreductase activity, acting on CH-OH group of donors; GO:0007267,cell-cell signaling; GO:0009553,embryo sac development; GO:0010430,fatty acid omega-oxidation; GO:0000166,nucleotide binding; GO:0003674,molecular_function; GO:0005488,binding; GO:0036094,small mo…	PF00732.19:GMC oxidoreductase	--	--	--
Sch000028887	50.39	50.13	50.39	32.95	33.63	32.49	1315	1352	1323	875	883	899	1101.67	1295.14	908.196	-0.512922	1.80347e-10	8.28922e-09	down	HiC_scaffold_6	52686503	52688026	-	Sch000028887	--	K21995 cytochrome P450 family 77 subfamily A [EC:1.14.-.-] | (RefSeq) cytochrome P450 77A2-like (A)	ko00073: Cutin, suberine and wax biosynthesis	AJD25187.1	C77A2_SOLME RecName: Full=Cytochrome P450 77A2; EC=1.14.-.-; AltName: Full=CYPLXXVIIA2; AltName: Full=Cytochrome P-450EG5;	At5g04660	GO:0020037,heme binding; GO:0005506,iron ion binding; GO:0004497,monooxygenase activity; GO:0016705,oxidoreductase activity, acting on paired donors, with incorporation or reduction of molecular oxygen; GO:0003674,molecular_function; GO:0005488,binding; GO:0046906,tetrapyrrole binding; GO:0048037,cofactor binding; GO:0097159,organic cyclic compound binding; GO:1901363,heterocyclic compound bindin…	PF00067.22:Cytochrome P450	--	--	--
Sch000027231	16.27	16.18	17.68	8.71	8.63	8.03	422	482	536	271	281	265	372.844	466.195	279.493	-0.740666	4.05863e-10	1.73931e-08	down	HiC_scaffold_6	81748613	81750127	-	Sch000027231	--	K20769 fatty acid omega-hydroxylase [EC:1.14.-.-] | (RefSeq) cytochrome P450 94A2-like (A)	ko00073: Cutin, suberine and wax biosynthesis	AJD25218.1	C94A2_VICSA RecName: Full=Cytochrome P450 94A2; EC=1.14.-.-; AltName: Full=P450-dependent fatty acid omega-hydroxylase;	At5g63450	GO:0005789,endoplasmic reticulum membrane; GO:0016021,integral component of membrane; GO:0020037,heme binding; GO:0005506,iron ion binding; GO:0004497,monooxygenase activity; GO:0016705,oxidoreductase activity, acting on paired donors, with incorporation or reduction of molecular oxygen; GO:0003674,molecular_function; GO:0005488,binding; GO:0046906,tetrapyrrole binding; GO:0048037,cofactor bindin…	PF00067.22:Cytochrome P450	--	--	--
novel.1621	66.15	58.73	68.99	34.57	42.35	26.53	682	695	831	429	492	345	574.18	714.023	434.338	-0.71976	5.00888e-09	1.81859e-07	down	HiC_scaffold_3	78179888	78180580	-	--	--	K20769 fatty acid omega-hydroxylase [EC:1.14.-.-] | (RefSeq) cytochrome P450 94A2-like (A)	ko00073: Cutin, suberine and wax biosynthesis	EYU46484.1	ICI_LINUS RecName: Full=Proteinase inhibitor; AltName: Full=LUTI;	At2g38870	GO:0004867,serine-type endopeptidase inhibitor activity; GO:0009611,response to wounding; GO:0003674,molecular_function; GO:0004857,enzyme inhibitor activity; GO:0004866,endopeptidase inhibitor activity; GO:0061135,endopeptidase regulator activity; GO:0098772,molecular function regulator; GO:0030414,peptidase inhibitor activity; GO:0030234,enzyme regulator activity; GO:0061134,peptidase regulator…	PF00280.18:Potato inhibitor I family	--	--	--
Sch000015081	32.38	30.65	30.82	16.83	18.8	18.54	830	902	923	592	562	583	727.832	861.008	594.656	-0.535814	1.05432e-08	3.58519e-07	down	HiC_scaffold_3	35397855	35401536	+	Sch000015081	--	K15406 wax-ester synthase / diacylglycerol O-acyltransferase [EC:2.3.1.75 2.3.1.20] | (RefSeq) O-acyltransferase WSD1 (A)	ko00073: Cutin, suberine and wax biosynthesis	PIM99635.1	WSD11_ARATH RecName: Full=Wax ester synthase/diacylglycerol acyltransferase 11 {ECO:0000303|PubMed:18621978}; Short=WS/DGAT 11 {ECO:0000303|PubMed:18621978}; AltName: Full=Diacylglycerol O-acyltransferase WSD11 {ECO:0000303|PubMed:18621978}; EC=2.3.1.20 {ECO:0000250|UniProtKB:Q93ZR6}; AltName: Full=Long-chain-alcohol O-fatty-acyltransferase WSD11 {ECO:0000303|PubMed:18621978}; EC=2.3.1.75 {ECO:00…	At5g53390	GO:0016021,integral component of membrane; GO:0005886,plasma membrane; GO:0004144,diacylglycerol O-acyltransferase activity; GO:0047196,long-chain-alcohol O-fatty-acyltransferase activity; GO:0048441,petal development; GO:0048446,petal morphogenesis; GO:0019432,triglyceride biosynthetic process; GO:0003674,molecular_function; GO:0003824,catalytic activity; GO:0008374,O-acyltransferase activity; G…	PF06974.13:Protein of unknown function (DUF1298)	--	--	--
Sch000025968	10.91	10.75	10.42	5.27	5.63	5.79	212	197	201	102	104	111	153.046	197.89	108.202	-0.872075	7.88537e-08	2.25023e-06	down	HiC_scaffold_6	90334507	90339002	-	Sch000025968	--	K15406 wax-ester synthase / diacylglycerol O-acyltransferase [EC:2.3.1.75 2.3.1.20] | (RefSeq) LOW QUALITY PROTEIN: O-acyltransferase WSD1-like (A)	ko00073: Cutin, suberine and wax biosynthesis	PIN08735.1	WSD11_ARATH RecName: Full=Wax ester synthase/diacylglycerol acyltransferase 11 {ECO:0000303|PubMed:18621978}; Short=WS/DGAT 11 {ECO:0000303|PubMed:18621978}; AltName: Full=Diacylglycerol O-acyltransferase WSD11 {ECO:0000303|PubMed:18621978}; EC=2.3.1.20 {ECO:0000250|UniProtKB:Q93ZR6}; AltName: Full=Long-chain-alcohol O-fatty-acyltransferase WSD11 {ECO:0000303|PubMed:18621978}; EC=2.3.1.75 {ECO:00…	At5g53390	GO:0016021,integral component of membrane; GO:0005886,plasma membrane; GO:0004144,diacylglycerol O-acyltransferase activity; GO:0047196,long-chain-alcohol O-fatty-acyltransferase activity; GO:0048441,petal development; GO:0048446,petal morphogenesis; GO:0019432,triglyceride biosynthetic process; GO:0003674,molecular_function; GO:0003824,catalytic activity; GO:0008374,O-acyltransferase activity; G…	PF06974.13:Protein of unknown function (DUF1298)	--	--	--
Sch000015616	4.85	5.14	5.26	3.4	3.28	3.41	146	145	166	89	78	82	116.681	147.918	85.4442	-0.797102	2.02953e-05	0.000348184	down	HiC_scaffold_3	35381248	35383630	+	Sch000015616	--	K15406 wax-ester synthase / diacylglycerol O-acyltransferase [EC:2.3.1.75 2.3.1.20] | (RefSeq) O-acyltransferase WSD1 (A)	ko00073: Cutin, suberine and wax biosynthesis	XP_011092557.1	WSD11_ARATH RecName: Full=Wax ester synthase/diacylglycerol acyltransferase 11 {ECO:0000303|PubMed:18621978}; Short=WS/DGAT 11 {ECO:0000303|PubMed:18621978}; AltName: Full=Diacylglycerol O-acyltransferase WSD11 {ECO:0000303|PubMed:18621978}; EC=2.3.1.20 {ECO:0000250|UniProtKB:Q93ZR6}; AltName: Full=Long-chain-alcohol O-fatty-acyltransferase WSD11 {ECO:0000303|PubMed:18621978}; EC=2.3.1.75 {ECO:00…	At5g53390	GO:0016021,integral component of membrane; GO:0005886,plasma membrane; GO:0004144,diacylglycerol O-acyltransferase activity; GO:0047196,long-chain-alcohol O-fatty-acyltransferase activity; GO:0048441,petal development; GO:0048446,petal morphogenesis; GO:0019432,triglyceride biosynthetic process; GO:0003674,molecular_function; GO:0003824,catalytic activity; GO:0008374,O-acyltransferase activity; G…	PF06974.13:Protein of unknown function (DUF1298)	--	--	--
Sch000007792	1.6	1.13	1.52	0.4	1.03	0.81	47	38	52	14	34	30	35.1643	44.2211	26.1075	-0.751184	0.0291358	0.136282	down	HiC_scaffold_2	84840593	84842470	+	Sch000007792	--	K15400 omega-hydroxypalmitate O-feruloyl transferase [EC:2.3.1.188] | (RefSeq) omega-hydroxypalmitate O-feruloyl transferase isoform X1 (A)	ko00073: Cutin, suberine and wax biosynthesis	XP_011073100.1	HHT1_ARATH RecName: Full=Omega-hydroxypalmitate O-feruloyl transferase; EC=2.3.1.188; AltName: Full=Omega-hydroxyacid hydroxycinnamoyltransferase; AltName: Full=Protein ALIPHATIC SUBERIN FERULOYL TRANSFERASE;	At5g41040	GO:0050734,hydroxycinnamoyltransferase activity; GO:0102406,omega-hydroxypalmitate O-sinapoyl transferase activity; GO:0016747,transferase activity, transferring acyl groups other than amino-acyl groups; GO:0052325,cell wall pectin biosynthetic process; GO:0010345,suberin biosynthetic process; GO:0003674,molecular_function; GO:0003824,catalytic activity; GO:0016740,transferase activity; GO:001674…	PF02458.15:Transferase family	--	--	--
Sch000002314	4.8	4.04	3.76	2.34	2.43	2.36	58	56	53	34	33	36	44.7204	54.2455	35.1953	-0.625256	0.0302766	0.139954	down	HiC_scaffold_1	141812506	141814610	+	Sch000002314	--	K17991 peroxygenase [EC:1.11.2.3] | (RefSeq) peroxygenase-like (A)	ko00073: Cutin, suberine and wax biosynthesis	XP_012842890.1	PXG_SESIN RecName: Full=Peroxygenase; EC=1.11.2.3; AltName: Full=Caleosin; Short=SiCLO;	At5g55240	GO:0005783,endoplasmic reticulum; GO:0016020,membrane; GO:0012511,monolayer-surrounded lipid storage body; GO:0005509,calcium ion binding; GO:1990137,plant seed peroxidase activity; GO:0010431,seed maturation; GO:0003674,molecular_function; GO:0005488,binding; GO:0046872,metal ion binding; GO:0043167,ion binding; GO:0043169,cation binding; GO:0003824,catalytic activity; GO:0016491,oxidoreductase …	PF05042.13:Caleosin related protein	--	--	--
Sch000009626	22.27	20.81	21.25	10.79	12.64	12.65	303	265	303	122	164	167	217.75	282.016	153.484	-0.874865	4.24767e-10	1.8166e-08	down	HiC_scaffold_2	128209867	128210526	+	Sch000009626	--	K05894 12-oxophytodienoic acid reductase [EC:1.3.1.42] | (RefSeq) putative 12-oxophytodienoate reductase 11 isoform X1 (A)	ko00592: alpha-Linolenic acid metabolism; ko01100: Metabolic pathways; ko01110: Biosynthesis of secondary metabolites	XP_006478217.1	OPR1_SOLLC RecName: Full=12-oxophytodienoate reductase 1; EC=1.3.1.42; AltName: Full=12-oxophytodienoate-10,11-reductase 1; Short=OPDA-reductase 1; AltName: Full=LeOPR1;	At1g76690	GO:0005737,cytoplasm; GO:0016629,12-oxophytodienoate reductase activity; GO:0010181,FMN binding; GO:0016491,oxidoreductase activity; GO:0006633,fatty acid biosynthetic process; GO:0031408,oxylipin biosynthetic process; GO:0003674,molecular_function; GO:0003824,catalytic activity; GO:0016627,oxidoreductase activity, acting on the CH-CH group of donors; GO:0016628,oxidoreductase activity, acting on…	PF00724.20:NADH:flavin oxidoreductase / NADH oxidase family	--	--	--
Sch000007767	20.13	18.31	20.83	10.71	12.38	14.24	249	212	270	110	146	171	190.257	236.231	144.282	-0.707962	3.7751e-06	7.67237e-05	down	HiC_scaffold_2	128206605	128209732	+	Sch000007767	--	K05894 12-oxophytodienoic acid reductase [EC:1.3.1.42] | (RefSeq) putative 12-oxophytodienoate reductase 11 (A)	ko00592: alpha-Linolenic acid metabolism; ko01100: Metabolic pathways; ko01110: Biosynthesis of secondary metabolites	KZV37324.1	OPR1_ARATH RecName: Full=12-oxophytodienoate reductase 1 {ECO:0000303|PubMed:10333582}; EC=1.3.1.42 {ECO:0000269|PubMed:10872231, ECO:0000269|PubMed:9346960}; AltName: Full=12-oxophytodienoate-10,11-reductase 1 {ECO:0000303|PubMed:10333582}; Short=AtOPR1 {ECO:0000303|PubMed:10333582}; Short=OPDA-reductase 1 {ECO:0000305}; AltName: Full=FS-AT-I {ECO:0000305};	At1g76680	GO:0005737,cytoplasm; GO:0016629,12-oxophytodienoate reductase activity; GO:0010181,FMN binding; GO:0016491,oxidoreductase activity; GO:0006633,fatty acid biosynthetic process; GO:0031408,oxylipin biosynthetic process; GO:0003674,molecular_function; GO:0003824,catalytic activity; GO:0016627,oxidoreductase activity, acting on the CH-CH group of donors; GO:0016628,oxidoreductase activity, acting on…	PF00724.20:NADH:flavin oxidoreductase / NADH oxidase family	--	--	--
Sch000027424	0.27	0.42	0.29	0.68	0.91	0.8	9	13	10	19	29	26	17.7393	10.4299	25.0486	1.27123	0.0069579	0.0468028	up	HiC_scaffold_6	86150594	86153251	+	Sch000027424	--	K16818 phospholipase A1 [EC:3.1.1.32] | (RefSeq) phospholipase A(1) DAD1, chloroplastic (A)	ko00564: Glycerophospholipid metabolism; ko00592: alpha-Linolenic acid metabolism; ko01100: Metabolic pathways; ko01110: Biosynthesis of secondary metabolites	XP_011083648.1	OBL1_TOBAC RecName: Full=Triacylglycerol lipase OBL1 {ECO:0000305}; EC=3.1.1.- {ECO:0000269|PubMed:29178188}; AltName: Full=Oil body lipase 1 {ECO:0000303|PubMed:29178188}; Short=NtOBL1 {ECO:0000303|PubMed:29178188};	At3g14360	GO:0016021,integral component of membrane; GO:0005811,lipid droplet; GO:0016787,hydrolase activity; GO:0016042,lipid catabolic process; GO:0003674,molecular_function; GO:0003824,catalytic activity; GO:0008152,metabolic process; GO:0006629,lipid metabolic process; GO:0008150,biological_process; GO:0009056,catabolic process; GO:0044238,primary metabolic process; GO:0071704,organic substance metabol…	PF01764.25:Lipase (class 3)	--	--	--
