# Supplementary material for: Identification and characterization of a novel gene involved in glandular trichome development in Nepeta tenuifolia
Source: Front Plant Sci. 2022 Jul 29;13:936244. doi: 10.3389/fpls.2022.936244 (PMC9372485; doi:10.3389/fpls.2022.936244)
Supplement: Supplementary file 6 [file Table_6.XLSX]

## Sheet: Sheet1
Query_def	def	Subject_def	Subject_def_def	TRV2-1	TRV2-2	TRV2-3	TRV2-MIXTA-1	TRV2-MIXTA-2	TRV2-MIXTA-3
NP_175368.2 long-chain acyl-CoA synthetase 2 [Arabidopsis thaliana]AtLASC2	AtLASC2	Sch000029061	Sch000029061_LASC2	1853	1760	1885	1367	1507	1581
NP_191096.1 3-oxo-5-alpha-steroid 4-dehydrogenase family protein [Arabidopsis thaliana]	AtCER10	Sch000029017	Sch000029017_CER10	1875	1723	2049	1429	1657	1629
NP_565050.1 Glucose-methanol-choline (GMC) oxidoreductase family protein [Arabidopsis thaliana]AaHTH	AaHTH	Sch000027930	Sch000027930_HTH	1624	1856	1656	1609	1402	1781
NP_196073.1 3-ketoacyl-CoA synthase 19 [Arabidopsis thaliana]AtKCS19	AtKCS19	Sch000026245	Sch000026245_KCS19	48	49	78	69	66	59
NP_001119113.1 RING/U-box superfamily protein [Arabidopsis thaliana]AtCER9	AtCER9	Sch000025590	Sch000025590_CER9	4868	4502	5570	4484	5024	5086
PWA55951.1 GDSL esterase/lipase [Artemisia annua] AaGDSL	AaGDSL	Sch000022925	Sch000022925_GDSL	2	1	0	2	0	1
NP_001331809.1 O-acyltransferase (WSD1-like) family protein [Arabidopsis thaliana]AtWSD1	AtWSD1	Sch000022650	Sch000022650_WSD1	2	0	0	0	0	0
NP_001318305.1 3-ketoacyl-CoA synthase 12 [Arabidopsis thaliana]AtKCS12	AtKCS12	Sch000019657	Sch000019657_KCS12	1666	1697	1764	1448	1559	1622
NP_175561.1 ABC-2 type transporter family protein [Arabidopsis thaliana]AtABCG12	AtABCG12	Sch000019228	Sch000019228_ABCG12	1169	1043	1117	1131	1197	1325
NP_564905.1 beta-ketoacyl reductase 1 [Arabidopsis thaliana]	AtKCR1	Sch000018448	Sch000018448_KCR1	802	752	867	708	767	805
NP_181346.1 glycerol-3-phosphate acyltransferase 6 [Arabidopsis thaliana]AtGPAT6	AtGPAT6	Sch000017626	Sch000017626_GPAT6	3290	2950	3357	2868	3202	3055
NP_001318440.1 AMP-dependent synthetase and ligase family protein [Arabidopsis thaliana]AtLACS1	AtLACS1	Sch000017337	Sch000017337_LACS1	1636	1713	1795	1617	1503	1752
AWM98850.1 CER1 protein [Artemisia annua]AaCER1	AaCER1	Sch000017280	Sch000017280_CER1	6	87	21	14	14	16
NP_177020.1 3-ketoacyl-CoA synthase 6 [Arabidopsis thaliana]AtCER6	AtCER6	Sch000017243	Sch000017243_CER6	721	679	862	706	678	741
NP_171620.2 3-ketoacyl-CoA synthase 1 [Arabidopsis thaliana]AtKCS1	AtKCS1	Sch000013855	Sch000013855_KCS1	113	119	142	105	124	121
NP_001190143.1 3'-5'-exoribonuclease family protein [Arabidopsis thaliana]AtCER7	AtCER7	Sch000012234	Sch000012234_CER7	377	381	387	362	393	392
AWM98852.1 cytochrome P450 86A1 [Artemisia annua]AaCYP86A1	AaCYP86A1	Sch000010841	Sch000010841_CYP86A1	6	11	9	6	7	8
NP_180259.1 pleiotropic drug resistance 4 [Arabidopsis thaliana]AtABCG32	AtABCG32	Sch000010706	Sch000010706_ABCG32	1178	1038	1317	1103	1103	1312
NP_180193.1 3-ketoacyl-CoA synthase 10 [Arabidopsis thaliana]	AtKCS10	Sch000010440	Sch000010440_KCS10	1624	1582	1758	1487	1537	1521
NP_567936.5 Jojoba acyl CoA reductase-related male sterility protein [Arabidopsis thaliana]AtCER4	AtCER4	Sch000010399	Sch000010399_CER4	5	8	9	4	10	10
AWM98851.1 cytochrome P450 77A1 [Artemisia annua]AaCYP77A1	AaCYP77A1	Sch000009623	Sch000009623_CYP77A1	344	320	402	240	237	261
NP_173226.2 white-brown complex-like protein [Arabidopsis thaliana]AtABCG11	AtABCG11	Sch000009304	Sch000009304_ABCG11	1929	1813	2035	2201	2179	2274
OAP16191.1 KCS4 [Arabidopsis thaliana]AtKCS4	AtKCS4	Sch000007709	Sch000007709_KCS4	2942	2611	3324	2534	2955	2608
CAA65198.1 CER3 [Arabidopsis thaliana]AtCER3	AtCER3	Sch000006690	Sch000006690_CER3	603	727	797	630	694	732
NP_193120.1 HXXXD-type acyl-transferase family protein [Arabidopsis thaliana]AtCER26	AtCER26	Sch000003491	Sch000003491_CER26	209	231	268	280	289	256
OAP07492.1 KCS11 [Arabidopsis thaliana]AtKCS11	AtKCS11	novel.649	novel.649_KCS11	745	758	919	752	880	874
