# Supplementary material for: Identification and characterization of a novel gene involved in glandular trichome development in Nepeta tenuifolia
Source: Front Plant Sci. 2022 Jul 29;13:936244. doi: 10.3389/fpls.2022.936244 (PMC9372485; doi:10.3389/fpls.2022.936244)
Supplement: Supplementary file 7 [file Table_7.XLSX]

## Sheet: DEG-TF express
ID	TRV2-1_fpkm	TRV2-2_fpkm	TRV2-3_fpkm	TRV2-MIXTA-1_fpkm	TRV2-MIXTA-2_fpkm	TRV2-MIXTA-3_fpkm	TRV2-1_count	TRV2-2_count	TRV2-3_count	TRV2-MIXTA-1_count	TRV2-MIXTA-2_count	TRV2-MIXTA-3_count	chr	start	end	strand	gene_name	gene_description	KEGG	KEGG pathway	NR	Swissprot	KOG	GO	Pfam	regulated	TF-Family	TF-Category	TF-Classification
Sch000019825	55.84	52.2	50.12	33.01	33.98	34.48	1438	1374	1426	619	623	638	HiC_scaffold_4	65280331	65282607	-	Sch000019825	--	K09422 transcription factor MYB, plant | (RefSeq) myb-related protein 306 (A)	--	AGN52095.1	MYB16_ARATH RecName: Full=Transcription factor MYB16 {ECO:0000305}; AltName: Full=Myb-related protein 16 {ECO:0000303|PubMed:11597504}; Short=AtMYB16 {ECO:0000303|PubMed:11597504}; AltName: Full=Protein MIXTA homolog {ECO:0000303|PubMed:17376813}; Short=AtMIXTA {ECO:0000303|PubMed:17376813};	At5g15310	GO:0005634,nucleus; GO:0003677,DNA binding; GO:0003700,DNA-binding transcription factor activity; GO:0000902,cell morphogenesis; GO:0035017,cuticle pattern formation; GO:1901957,regulation of cutin biosynthetic process; GO:0003674,molecular_function; GO:0003676,nucleic acid binding; GO:0005488,binding; GO:0097159,organic cyclic compound binding; GO:1901363,heterocyclic compound binding; GO:014011…	PF00249.31:Myb-like DNA-binding domain	down	MYB	TF	MYB->MYB
Sch000023314	84.04	89.02	75.53	44.86	41.1	42.29	2309	2290	2175	1024	1077	1128	HiC_scaffold_5	99090732	99092157	+	Sch000023314	--	K09419 heat shock transcription factor, other eukaryote | (RefSeq) heat stress transcription factor B-2a (A)	--	XP_011076201.1	HFB2C_ORYSJ RecName: Full=Heat stress transcription factor B-2c; AltName: Full=Heat stress transcription factor 24; Short=OsHsf-24;	At4g11660	GO:0005634,nucleus; GO:0003700,DNA-binding transcription factor activity; GO:0000978,RNA polymerase II proximal promoter sequence-specific DNA binding; GO:0006357,regulation of transcription by RNA polymerase II; GO:0140110,transcription regulator activity; GO:0003674,molecular_function; GO:0000976,transcription regulatory region sequence-specific DNA binding; GO:0000977,RNA polymerase II regulat…	PF00447.17:HSF-type DNA-binding	down	HSF	TF	HSF
Sch000007579	81.24	84.39	65.93	158.62	163.35	168.66	2155	2096	1833	3496	4133	4343	HiC_scaffold_2	105782999	105784467	-	Sch000007579	--	K00521 ferric-chelate reductase [EC:1.16.1.7] | (RefSeq) ferric reduction oxidase 7, chloroplastic-like (A)	--	XP_011095243.1	JA2L_SOLLC RecName: Full=NAC domain-containing protein JA2L {ECO:0000305}; AltName: Full=Protein JASMONIC ACID 2-LIKE {ECO:0000303|PubMed:25005917}; Short=Protein JA2-LIKE {ECO:0000303|PubMed:25005917};	At4g27410	GO:0005634,nucleus; GO:0003677,DNA binding; GO:0006952,defense response; GO:0006355,regulation of transcription, DNA-templated; GO:0003674,molecular_function; GO:0003676,nucleic acid binding; GO:0005488,binding; GO:0097159,organic cyclic compound binding; GO:1901363,heterocyclic compound binding; GO:0006950,response to stress; GO:0008150,biological_process; GO:0050896,response to stimulus; GO:000…	PF02365.15:No apical meristem (NAM) protein	up	NAC	TF	NAC
Sch000013738	23	28.25	26.25	61.49	53.76	61.15	367	422	439	815	818	947	HiC_scaffold_3	12651731	12652592	+	Sch000013738	--	K09338 homeobox-leucine zipper protein | (RefSeq) homeobox-leucine zipper protein ATHB-12-like (A)	--	PIN04145.1	HOX24_ORYSJ RecName: Full=Homeobox-leucine zipper protein HOX24; AltName: Full=HD-ZIP protein HOX24; AltName: Full=Homeodomain transcription factor HOX24; AltName: Full=OsHox24;	At2g46680	GO:0005634,nucleus; GO:0000981,DNA-binding transcription factor activity, RNA polymerase II-specific; GO:0043565,sequence-specific DNA binding; GO:0045893,positive regulation of transcription, DNA-templated; GO:0140110,transcription regulator activity; GO:0003674,molecular_function; GO:0003700,DNA-binding transcription factor activity; GO:0003676,nucleic acid binding; GO:0003677,DNA binding; GO:0…	PF00046.29:Homeodomain	up	HB-HD-ZIP	TF	HB->HB-HD-ZIP
Sch000004006	49.81	50.6	44.58	82.58	84.37	84.15	1311	1247	1230	1806	2118	2150	HiC_scaffold_1	98068298	98069664	-	Sch000004006	--	--	--	XP_011095277.1	BBX32_ARATH RecName: Full=B-box zinc finger protein 32 {ECO:0000303|PubMed:19920209}; AltName: Full=EIP6, EMF1-INTERACTING PROTEIN 6;	At5g54470	GO:0005737,cytoplasm; GO:0005634,nucleus; GO:0003700,DNA-binding transcription factor activity; GO:0008270,zinc ion binding; GO:0009785,blue light signaling pathway; GO:0045892,negative regulation of transcription, DNA-templated; GO:0009640,photomorphogenesis; GO:0010017,red or far-red light signaling pathway; GO:0009909,regulation of flower development; GO:0006355,regulation of transcription, DN…	PF00643.24:B-box zinc finger	up	Others	TR	Others
Sch000020478	250.26	252.09	235.53	158.23	165.82	178.19	8279	7808	8167	4349	5232	5722	HiC_scaffold_4	57822596	57824533	+	Sch000020478	--	K00521 ferric-chelate reductase [EC:1.16.1.7] | (RefSeq) ferric reduction oxidase 7, chloroplastic-like (A)	--	AEQ61905.1	NAC81_ARATH RecName: Full=Protein ATAF2; AltName: Full=NAC domain-containing protein 81; Short=ANAC081;	At5g63790	GO:0005634,nucleus; GO:0003700,DNA-binding transcription factor activity; GO:0043424,protein histidine kinase binding; GO:0043565,sequence-specific DNA binding; GO:0009793,embryo development ending in seed dormancy; GO:0010150,leaf senescence; GO:0045892,negative regulation of transcription, DNA-templated; GO:0045893,positive regulation of transcription, DNA-templated; GO:0008361,regulation of ce…	PF02365.15:No apical meristem (NAM) protein	down	NAC	TF	NAC
Sch000005315	445.72	455.26	421.35	298.29	306.86	327.77	13569	12976	13445	7545	8910	9686	HiC_scaffold_2	94181675	94184356	+	Sch000005315	--	K10523 speckle-type POZ protein | (RefSeq) BTB/POZ domain-containing protein At1g55760-like isoform X1 (A)	--	PIN27034.1	BT1_ARATH RecName: Full=BTB/POZ and TAZ domain-containing protein 1; AltName: Full=BTB and TAZ domain protein 1;	At5g63160	GO:0005737,cytoplasm; GO:0005634,nucleus; GO:0005516,calmodulin binding; GO:0046872,metal ion binding; GO:0009553,embryo sac development; GO:0009555,pollen development; GO:0016567,protein ubiquitination; GO:0006355,regulation of transcription, DNA-templated; GO:0009733,response to auxin; GO:0042542,response to hydrogen peroxide; GO:0009751,response to salicylic acid; GO:0005515,protein binding; G…	PF00651.31:BTB/POZ domain	down	TAZ	TR	TAZ
Sch000017577	117.07	119.66	113.02	79.61	76.86	73.9	2092	2002	2117	1182	1310	1282	HiC_scaffold_4	105381355	105382221	+	Sch000017577	--	K09422 transcription factor MYB, plant | (RefSeq) transcription factor MYB44-like (A)	--	XP_012851720.1	MYB73_ARATH RecName: Full=Transcription factor MYB73 {ECO:0000303|PubMed:11597504}; AltName: Full=Myb-related protein 73 {ECO:0000303|PubMed:11597504}; Short=AtMYB73 {ECO:0000303|PubMed:11597504};	At4g37260	GO:0005634,nucleus; GO:0003700,DNA-binding transcription factor activity; GO:0000981,DNA-binding transcription factor activity, RNA polymerase II-specific; GO:0000978,RNA polymerase II proximal promoter sequence-specific DNA binding; GO:0000976,transcription regulatory region sequence-specific DNA binding; GO:0019760,glucosinolate metabolic process; GO:1901001,negative regulation of response to s…	PF00249.31:Myb-like DNA-binding domain	down	MYB	TF	MYB->MYB
Sch000011706	197.55	210.08	197.8	136.65	132.5	149.7	4141	4123	4346	2380	2649	3046	HiC_scaffold_3	78515234	78516476	+	Sch000011706	--	K14484 auxin-responsive protein IAA | (RefSeq) auxin-induced protein 22D-like (A)	ko04075: Plant hormone signal transduction	PIN25819.1	AX22D_VIGRR RecName: Full=Auxin-induced protein 22D; AltName: Full=Indole-3-acetic acid-induced protein ARG13;	At5g43700	GO:0005634,nucleus; GO:0009734,auxin-activated signaling pathway; GO:0006355,regulation of transcription, DNA-templated; GO:0007165,signal transduction; GO:0007154,cell communication; GO:0008150,biological_process; GO:0009719,response to endogenous stimulus; GO:0009725,response to hormone; GO:0009733,response to auxin; GO:0009755,hormone-mediated signaling pathway; GO:0009987,cellular process; GO…	PF02309.16:AUX/IAA family	down	AUX/IAA	TR	AUX/IAA
Sch000002422	16.19	16.34	17.48	8.58	7.37	8.29	509	481	576	224	221	253	HiC_scaffold_1	31070982	31072639	-	Sch000002422	--	K12135 zinc finger protein CONSTANS | (RefSeq) zinc finger protein CONSTANS-LIKE 2-like (A)	ko04712: Circadian rhythm - plant	PIN22548.1	COL16_ARATH RecName: Full=Zinc finger protein CONSTANS-LIKE 16;	At1g25440	GO:0005634,nucleus; GO:0003700,DNA-binding transcription factor activity; GO:0008270,zinc ion binding; GO:0006355,regulation of transcription, DNA-templated; GO:0140110,transcription regulator activity; GO:0003674,molecular_function; GO:0005488,binding; GO:0046872,metal ion binding; GO:0043167,ion binding; GO:0043169,cation binding; GO:0046914,transition metal ion binding; GO:0008152,metabolic pr…	PF06203.14:CCT motif	down	C2C2-CO-like	TF	C2C2->C2C2-CO-like
Sch000002866	28.01	32.23	26.46	10.98	11.84	10.24	310	334	307	101	125	110	HiC_scaffold_1	2680250	2681531	+	Sch000002866	--	K09422 transcription factor MYB, plant | (RefSeq) transcription factor MYB14 (A)	--	AGN52074.1	MYB14_ARATH RecName: Full=Transcription factor MYB14 {ECO:0000303|PubMed:9839469}; AltName: Full=Myb-related protein 14 {ECO:0000303|PubMed:9839469}; Short=AtMYB14 {ECO:0000303|PubMed:9839469}; Short=MYB14At {ECO:0000303|PubMed:9839469};	At2g31180	GO:0005634,nucleus; GO:0003700,DNA-binding transcription factor activity; GO:0000976,transcription regulatory region sequence-specific DNA binding; GO:0045893,positive regulation of transcription, DNA-templated; GO:0009409,response to cold; GO:0050826,response to freezing; GO:0140110,transcription regulator activity; GO:0003674,molecular_function; GO:0001067,regulatory region nucleic acid binding…	PF00249.31:Myb-like DNA-binding domain	down	MYB-related	TF	MYB->MYB-related
Sch000016362	96.78	97.67	108.92	70.57	65.77	63.19	2717	2567	3205	1646	1761	1722	HiC_scaffold_4	43006592	43008827	+	Sch000016362	--	K16225 probable WRKY transcription factor 52 | (RefSeq) disease resistance protein RRS1-like (A)	ko04626: Plant-pathogen interaction	AKA27873.1	WRK70_SOLLC RecName: Full=WRKY DNA-binding transcription factor 70 {ECO:0000303|PubMed:21898085}; Short=SlWRKY70 {ECO:0000303|PubMed:21898085};	At3g56400	GO:0005634,nucleus; GO:0003700,DNA-binding transcription factor activity; GO:0043565,sequence-specific DNA binding; GO:0002215,defense response to nematode; GO:2000068,regulation of defense response to insect; GO:0009625,response to insect; GO:0009753,response to jasmonic acid; GO:0009624,response to nematode; GO:0009751,response to salicylic acid; GO:0140110,transcription regulator activity; GO:…	PF03106.15:WRKY DNA -binding domain	down	WRKY	TF	WRKY
Sch000006010	297.35	314.2	275.37	211.02	208.33	208.54	5902	5839	5729	3480	3944	4018	HiC_scaffold_2	5954356	5955318	+	Sch000006010	--	K09422 transcription factor MYB, plant | (RefSeq) transcription factor MYB44-like (A)	--	AGN52031.1	MYB73_ARATH RecName: Full=Transcription factor MYB73 {ECO:0000303|PubMed:11597504}; AltName: Full=Myb-related protein 73 {ECO:0000303|PubMed:11597504}; Short=AtMYB73 {ECO:0000303|PubMed:11597504};	At4g37260	GO:0005634,nucleus; GO:0003700,DNA-binding transcription factor activity; GO:0000981,DNA-binding transcription factor activity, RNA polymerase II-specific; GO:0000978,RNA polymerase II proximal promoter sequence-specific DNA binding; GO:0000976,transcription regulatory region sequence-specific DNA binding; GO:0019760,glucosinolate metabolic process; GO:1901001,negative regulation of response to s…	PF00249.31:Myb-like DNA-binding domain	down	MYB	TF	MYB->MYB
Sch000014374	29.96	29.72	30.58	54.71	57.47	47.6	870	808	931	1320	1592	1342	HiC_scaffold_3	87236885	87238395	-	Sch000014374	--	K12135 zinc finger protein CONSTANS | (RefSeq) zinc finger protein CONSTANS-LIKE 2-like (A)	ko04712: Circadian rhythm - plant	PIN16427.1	COL5_ARATH RecName: Full=Zinc finger protein CONSTANS-LIKE 5;	At5g57660	GO:0005634,nucleus; GO:0003700,DNA-binding transcription factor activity; GO:0000976,transcription regulatory region sequence-specific DNA binding; GO:0008270,zinc ion binding; GO:0009909,regulation of flower development; GO:0006355,regulation of transcription, DNA-templated; GO:0140110,transcription regulator activity; GO:0003674,molecular_function; GO:0001067,regulatory region nucleic acid bind…	PF06203.14:CCT motif	up	C2C2-CO-like	TF	C2C2->C2C2-CO-like
Sch000003477	7.38	7.27	7.39	16.89	14.17	15.69	242	223	254	460	443	499	HiC_scaffold_1	136089102	136091034	+	Sch000003477	--	K09422 transcription factor MYB, plant | (RefSeq) transcription factor MYB108 (A)	--	AGN52033.1	MYB78_ARATH RecName: Full=Transcription factor MYB78 {ECO:0000303|PubMed:9839469}; AltName: Full=Myb-related protein 78 {ECO:0000303|PubMed:9839469}; Short=AtMYB78 {ECO:0000303|PubMed:9839469};	At5g49620	GO:0005634,nucleus; GO:0003700,DNA-binding transcription factor activity; GO:0043565,sequence-specific DNA binding; GO:0000976,transcription regulatory region sequence-specific DNA binding; GO:0006355,regulation of transcription, DNA-templated; GO:0009737,response to abscisic acid; GO:1902074,response to salt; GO:0140110,transcription regulator activity; GO:0003674,molecular_function; GO:0003676,…	PF00249.31:Myb-like DNA-binding domain	up	MYB	TF	MYB->MYB
Sch000025542	81.91	84.63	79.53	59.55	59.57	55.8	3493	3379	3555	2110	2423	2310	HiC_scaffold_6	54021171	54025365	+	Sch000025542	--	K09184 GATA-binding protein, other eukaryote | (RefSeq) GATA transcription factor 8-like isoform X1 (A)	--	XP_011084325.1	GATA8_ARATH RecName: Full=GATA transcription factor 8;	At3g54810	GO:0005634,nucleus; GO:0003700,DNA-binding transcription factor activity; GO:0000976,transcription regulatory region sequence-specific DNA binding; GO:0008270,zinc ion binding; GO:0030154,cell differentiation; GO:0007623,circadian rhythm; GO:0045893,positive regulation of transcription, DNA-templated; GO:0009845,seed germination; GO:0140110,transcription regulator activity; GO:0003674,molecular_f…	PF00320.27:GATA zinc finger	down	C2C2-GATA	TF	C2C2->C2C2-GATA
Sch000010471	77.29	70.92	76.42	120.05	125.42	111.72	1625	1396	1684	2097	2515	2280	HiC_scaffold_3	82205325	82206344	+	Sch000010471	--	K23048 RING finger protein unkempt | (RefSeq) zinc finger CCCH domain-containing protein 23-like (A)	--	PIN14151.1	C3H20_ARATH RecName: Full=Zinc finger CCCH domain-containing protein 20; Short=AtC3H20;	At2g19810	GO:0005886,plasma membrane; GO:0003677,DNA binding; GO:0003700,DNA-binding transcription factor activity; GO:0046872,metal ion binding; GO:0006355,regulation of transcription, DNA-templated; GO:0006979,response to oxidative stress; GO:0003674,molecular_function; GO:0003676,nucleic acid binding; GO:0005488,binding; GO:0097159,organic cyclic compound binding; GO:1901363,heterocyclic compound bindin…	PF18345.1:Zinc finger domain	up	C3H	TF	C3H
Sch000014284	8.05	7.92	7.19	3.56	2.5	2.83	267	246	250	98	79	91	HiC_scaffold_3	70598752	70600740	+	Sch000014284	--	K09419 heat shock transcription factor, other eukaryote | (RefSeq) heat stress transcription factor A-7a (A)	--	PIN06966.1	HFA2C_ORYSJ RecName: Full=Heat stress transcription factor A-2c; AltName: Full=Heat stress transcription factor 25; Short=OsHsf-25; AltName: Full=Heat stress transcription factor 6; Short=OsHSF6; Short=rHsf6;	At3g22830	GO:0005737,cytoplasm; GO:0005634,nucleus; GO:0003700,DNA-binding transcription factor activity; GO:0042802,identical protein binding; GO:0000978,RNA polymerase II proximal promoter sequence-specific DNA binding; GO:0034605,cellular response to heat; GO:0006357,regulation of transcription by RNA polymerase II; GO:0140110,transcription regulator activity; GO:0003674,molecular_function; GO:0005515,p…	PF00447.17:HSF-type DNA-binding	down	HSF	TF	HSF
Sch000025250	126.64	141.31	125.63	90.51	89.96	97.04	2639	2757	2744	1567	1788	1963	HiC_scaffold_6	4960614	4961734	-	Sch000025250	--	K09422 transcription factor MYB, plant | (RefSeq) transcription factor MYB6-like isoform X1 (A)	--	AKA59780.1	MYB1_CROXC RecName: Full=Transcription factor MYB1 {ECO:0000305}; AltName: Full=Myb-related protein 1 {ECO:0000303|PubMed:31004005}; Short=CcMYB1 {ECO:0000303|PubMed:31004005};	At3g13540	GO:0005634,nucleus; GO:0003677,DNA binding; GO:0003674,molecular_function; GO:0003676,nucleic acid binding; GO:0005488,binding; GO:0097159,organic cyclic compound binding; GO:1901363,heterocyclic compound binding; GO:0005622,intracellular; GO:0005575,cellular_component; GO:0005623,cell; GO:0043231,intracellular membrane-bounded organelle; GO:0043226,organelle; GO:0043227,membrane-bounded organell…	PF00249.31:Myb-like DNA-binding domain	down	MYB	TF	MYB->MYB
Sch000007121	46.21	46.85	45.16	68.65	63.39	69.69	1985	1884	2033	2450	2597	2906	HiC_scaffold_2	94580275	94583420	-	Sch000007121	--	K12133 MYB-related transcription factor LHY | (RefSeq) uncharacterized protein LOC112280611 (A)	ko04712: Circadian rhythm - plant	XP_020548215.1	RVE1_ARATH RecName: Full=Protein REVEILLE 1;	At5g17300	GO:0005634,nucleus; GO:0003677,DNA binding; GO:0003700,DNA-binding transcription factor activity; GO:0009734,auxin-activated signaling pathway; GO:0007623,circadian rhythm; GO:0010600,regulation of auxin biosynthetic process; GO:0006355,regulation of transcription, DNA-templated; GO:0003674,molecular_function; GO:0003676,nucleic acid binding; GO:0005488,binding; GO:0097159,organic cyclic compound…	PF00249.31:Myb-like DNA-binding domain	up	MYB-related	TF	MYB->MYB-related
Sch000022316	52.47	54.41	46.97	28.76	26.09	29.8	584	567	548	266	277	322	HiC_scaffold_5	12992140	12992762	-	Sch000022316	--	--	--	PIN22567.1	--	At2g32030	GO:0008080,N-acetyltransferase activity; GO:0003674,molecular_function; GO:0003824,catalytic activity; GO:0016407,acetyltransferase activity; GO:0016410,N-acyltransferase activity; GO:0016740,transferase activity; GO:0016746,transferase activity, transferring acyl groups; GO:0016747,transferase activity, transferring acyl groups other than amino-acyl groups	PF13302.7:Acetyltransferase (GNAT) domain	down	GNAT	TR	GNAT
Sch000016118	46.17	47.25	48.97	31.34	31.35	32.79	1101	1055	1224	621	713	759	HiC_scaffold_4	6404769	6407215	+	Sch000016118	--	K13459 disease resistance protein RPS2 | (RefSeq) probable disease resistance protein At4g27220 isoform X1 (A)	ko04626: Plant-pathogen interaction	XP_011076580.1	WRK70_SOLLC RecName: Full=WRKY DNA-binding transcription factor 70 {ECO:0000303|PubMed:21898085}; Short=SlWRKY70 {ECO:0000303|PubMed:21898085};	At3g56400	GO:0005634,nucleus; GO:0003700,DNA-binding transcription factor activity; GO:0043565,sequence-specific DNA binding; GO:0002215,defense response to nematode; GO:2000068,regulation of defense response to insect; GO:0009625,response to insect; GO:0009753,response to jasmonic acid; GO:0009624,response to nematode; GO:0009751,response to salicylic acid; GO:0140110,transcription regulator activity; GO:…	PF03106.15:WRKY DNA -binding domain	down	WRKY	TF	WRKY
Sch000003181	57.29	63.03	61.99	92.12	89.71	85.27	1828	1883	2073	2442	2730	2641	HiC_scaffold_1	18686770	18688779	-	Sch000003181	--	K09338 homeobox-leucine zipper protein | (RefSeq) homeobox-leucine zipper protein HAT5-like (A)	--	XP_011071034.1	HOX16_ORYSI RecName: Full=Homeobox-leucine zipper protein HOX16; AltName: Full=HD-ZIP protein HOX16; AltName: Full=Homeodomain transcription factor HOX16; AltName: Full=OsHox16;	At2g22430	GO:0005634,nucleus; GO:0000981,DNA-binding transcription factor activity, RNA polymerase II-specific; GO:0043565,sequence-specific DNA binding; GO:0140110,transcription regulator activity; GO:0003674,molecular_function; GO:0003700,DNA-binding transcription factor activity; GO:0003676,nucleic acid binding; GO:0003677,DNA binding; GO:0005488,binding; GO:0097159,organic cyclic compound binding; GO:1…	PF00046.29:Homeodomain	up	HB-HD-ZIP	TF	HB->HB-HD-ZIP
Sch000028057	77.84	78.56	84	58.8	53.81	60.56	2304	2177	2606	1446	1519	1740	HiC_scaffold_6	92484227	92486418	+	Sch000028057	--	K18878 BHLH transcription factor Upa20 | (RefSeq) Upa20; transcription factor bHLH137-like (A)	ko04626: Plant-pathogen interaction	AKN09644.1	BH049_ARATH RecName: Full=Transcription factor bHLH49; AltName: Full=Basic helix-loop-helix protein 49; Short=AtbHLH49; Short=bHLH 49; AltName: Full=Protein ACTIVATOR FOR CELL ELONGATION 1; AltName: Full=Transcription factor EN 82; AltName: Full=bHLH transcription factor bHLH049;	At1g68920	GO:0005634,nucleus; GO:0003700,DNA-binding transcription factor activity; GO:0046983,protein dimerization activity; GO:0000976,transcription regulatory region sequence-specific DNA binding; GO:0040008,regulation of growth; GO:0006355,regulation of transcription, DNA-templated; GO:0140110,transcription regulator activity; GO:0003674,molecular_function; GO:0005515,protein binding; GO:0005488,bindin…	PF00010.26:Helix-loop-helix DNA-binding domain	down	bHLH	TF	bHLH
novel.1878	56	57.21	51.28	38.58	37.49	34.67	1466	1402	1407	839	936	881	HiC_scaffold_3	105152777	105154046	-	--	--	K18754 protein lin-28 | (RefSeq) hypothetical protein (A)	--	XP_018851360.1	CSP2_ARATH RecName: Full=Cold shock protein 2; Short=AtCSP2; AltName: Full=Cold shock domain-containing protein 2; AltName: Full=Glycine-rich protein 2; Short=AtGRP2;	At4g38680	GO:0005737,cytoplasm; GO:0005829,cytosol; GO:0005730,nucleolus; GO:0005634,nucleus; GO:0005886,plasma membrane; GO:0031982,vesicle; GO:0003690,double-stranded DNA binding; GO:0003729,mRNA binding; GO:0003676,nucleic acid binding; GO:0003697,single-stranded DNA binding; GO:0008270,zinc ion binding; GO:0009631,cold acclimation; GO:0032508,DNA duplex unwinding; GO:0043457,regulation of cellular resp…	PF00313.22:'Cold-shock' DNA-binding domain	down	CSD	TF	CSD
Sch000013789	9.19	10.96	9.44	18.08	19.15	20.68	224	250	241	366	445	489	HiC_scaffold_3	82750984	82752678	+	Sch000013789	--	K09419 heat shock transcription factor, other eukaryote | (RefSeq) heat shock factor protein HSF30-like (A)	--	PIN02135.1	HSF30_SOLPE RecName: Full=Heat shock factor protein HSF30; AltName: Full=Heat shock transcription factor 30; Short=HSTF 30; AltName: Full=Heat stress transcription factor;	At2g26150	GO:0005634,nucleus; GO:0003700,DNA-binding transcription factor activity; GO:0043565,sequence-specific DNA binding; GO:0140110,transcription regulator activity; GO:0003674,molecular_function; GO:0003676,nucleic acid binding; GO:0003677,DNA binding; GO:0005488,binding; GO:0097159,organic cyclic compound binding; GO:1901363,heterocyclic compound binding; GO:0005622,intracellular; GO:0005575,cellula…	PF00447.17:HSF-type DNA-binding	up	HSF	TF	HSF
Sch000010966	39.3	39.68	41.44	25.11	24.19	26.55	712	673	787	378	418	467	HiC_scaffold_3	48132821	48134388	+	Sch000010966	--	K09338 homeobox-leucine zipper protein | (RefSeq) homeobox-leucine zipper protein HAT4 (A)	--	XP_011089804.1	HAT4_ARATH RecName: Full=Homeobox-leucine zipper protein HAT4; AltName: Full=HD-ZIP protein ATHB-2; AltName: Full=Homeodomain transcription factor ATHB-2; AltName: Full=Homeodomain-leucine zipper protein HAT4; Short=HD-ZIP protein 4;	At4g16780	GO:0005634,nucleus; GO:0003700,DNA-binding transcription factor activity; GO:0000981,DNA-binding transcription factor activity, RNA polymerase II-specific; GO:0042803,protein homodimerization activity; GO:0043565,sequence-specific DNA binding; GO:0010311,lateral root formation; GO:0045892,negative regulation of transcription, DNA-templated; GO:0010017,red or far-red light signaling pathway; GO:00…	PF04618.12:HD-ZIP protein N terminus	down	HB-HD-ZIP	TF	HB->HB-HD-ZIP
novel.2163	76.32	72.92	71.05	51.14	55.99	50.79	2608	2333	2545	1452	1825	1685	HiC_scaffold_4	40975419	40977076	.	--	--	K09286 EREBP-like factor | (RefSeq) ethylene-responsive transcription factor 2-like (A)	--	PIN17895.1	ERF2_TOBAC RecName: Full=Ethylene-responsive transcription factor 2; Short=NtERF2; AltName: Full=Ethylene-responsive element-binding factor 2; Short=EREBP-2;	At4g17500	GO:0005634,nucleus; GO:0003677,DNA binding; GO:0003700,DNA-binding transcription factor activity; GO:0006952,defense response; GO:0009873,ethylene-activated signaling pathway; GO:0003674,molecular_function; GO:0003676,nucleic acid binding; GO:0005488,binding; GO:0097159,organic cyclic compound binding; GO:1901363,heterocyclic compound binding; GO:0140110,transcription regulator activity; GO:00069…	PF00847.20:AP2 domain	down	AP2/ERF-ERF	TF	AP2/ERF->AP2/ERF-ERF
Sch000024737	23.86	25.88	22.25	14.71	10.23	12.04	445	452	435	228	182	218	HiC_scaffold_6	84049120	84053103	-	Sch000024737	--	K14484 auxin-responsive protein IAA | (RefSeq) auxin-induced protein 22C (A)	ko04075: Plant hormone signal transduction	PIM97644.1	AUX22_SOYBN RecName: Full=Auxin-induced protein AUX22;	At3g15540	GO:0005634,nucleus; GO:0009734,auxin-activated signaling pathway; GO:0006355,regulation of transcription, DNA-templated; GO:0007165,signal transduction; GO:0007154,cell communication; GO:0008150,biological_process; GO:0009719,response to endogenous stimulus; GO:0009725,response to hormone; GO:0009733,response to auxin; GO:0009755,hormone-mediated signaling pathway; GO:0009987,cellular process; GO…	PF02309.16:AUX/IAA family	down	AUX/IAA	TR	AUX/IAA
Sch000001318	28.77	31.13	27.35	18.99	19.57	18.22	906	918	903	497	588	557	HiC_scaffold_1	96884948	96887602	+	Sch000001318	--	K04374 cyclic AMP-dependent transcription factor ATF-4 | (RefSeq) basic leucine zipper 61-like (A)	ko04141: Protein processing in endoplasmic reticulum	XP_011082729.1	BZP61_ARATH RecName: Full=Basic leucine zipper 61 {ECO:0000303|PubMed:11906833}; Short=AtbZIP61 {ECO:0000303|PubMed:11906833}; Short=bZIP protein 61;	At3g58120	GO:0005634,nucleus; GO:0003677,DNA binding; GO:0003700,DNA-binding transcription factor activity; GO:0000976,transcription regulatory region sequence-specific DNA binding; GO:0045893,positive regulation of transcription, DNA-templated; GO:0003674,molecular_function; GO:0003676,nucleic acid binding; GO:0005488,binding; GO:0097159,organic cyclic compound binding; GO:1901363,heterocyclic compound bi…	PF00170.21:bZIP transcription factor	down	bZIP	TF	bZIP
Sch000026323	24.26	25.83	23.68	12.92	12.09	12.78	305	304	312	135	145	156	HiC_scaffold_6	98441740	98442565	+	Sch000026323	--	K13424 WRKY transcription factor 33 | (RefSeq) WRKY62; WRKY transcription factor 62 (A)	ko04016: MAPK signaling pathway - plant; ko04626: Plant-pathogen interaction	AKA27918.1	WRK50_ARATH RecName: Full=Probable WRKY transcription factor 50; AltName: Full=WRKY DNA-binding protein 50;	At5g26170	GO:0005634,nucleus; GO:0003700,DNA-binding transcription factor activity; GO:0043565,sequence-specific DNA binding; GO:0050832,defense response to fungus; GO:0009867,jasmonic acid mediated signaling pathway; GO:0140110,transcription regulator activity; GO:0003674,molecular_function; GO:0003676,nucleic acid binding; GO:0003677,DNA binding; GO:0005488,binding; GO:0097159,organic cyclic compound bin…	PF03106.15:WRKY DNA -binding domain	down	WRKY	TF	WRKY
Sch000020263	4	4.09	4.97	8.25	7.75	8.77	232	222	302	397	428	493	HiC_scaffold_4	1214612	1220308	-	Sch000020263	--	K12129 pseudo-response regulator 7 | (RefSeq) two-component response regulator-like APRR3 (A)	ko04712: Circadian rhythm - plant	XP_011094752.1	PRR73_ORYSI RecName: Full=Two-component response regulator-like PRR73; AltName: Full=Pseudo-response regulator 73; Short=OsPRR73;	At5g02810	GO:0005634,nucleus; GO:0000160,phosphorelay signal transduction system; GO:0048511,rhythmic process; GO:0007165,signal transduction; GO:0035556,intracellular signal transduction; GO:0007154,cell communication; GO:0008150,biological_process; GO:0009987,cellular process; GO:0023052,signaling; GO:0050789,regulation of biological process; GO:0050794,regulation of cellular process; GO:0050896,response…	PF00072.24:Response regulator receiver domain	up	Pseudo ARR-B	TR	Pseudo ARR-B
Sch000016851	15.61	17.88	14.29	6.29	7.39	8.04	248	266	238	83	112	124	HiC_scaffold_4	88436741	88437738	+	Sch000016851	--	K00521 ferric-chelate reductase [EC:1.16.1.7] | (RefSeq) ferric reduction oxidase 7, chloroplastic-like (A)	--	XP_011092943.1	NAC6_SOYBN RecName: Full=NAC domain-containing protein 6 {ECO:0000303|PubMed:16919368}; Short=GmNAC6 {ECO:0000303|PubMed:16919368};	At2g17040	GO:0005634,nucleus; GO:0003677,DNA binding; GO:0006355,regulation of transcription, DNA-templated; GO:0003674,molecular_function; GO:0003676,nucleic acid binding; GO:0005488,binding; GO:0097159,organic cyclic compound binding; GO:1901363,heterocyclic compound binding; GO:0008152,metabolic process; GO:0006139,nucleobase-containing compound metabolic process; GO:0006351,transcription, DNA-templated…	PF02365.15:No apical meristem (NAM) protein	down	NAC	TF	NAC
Sch000006559	58.71	57.69	56.69	42.13	41.75	35.04	1486	1367	1504	886	1008	861	HiC_scaffold_2	82723114	82724341	+	Sch000006559	--	K09422 transcription factor MYB, plant | (RefSeq) transcription factor AS1-like (A)	--	AKV71964.1	RS2_MAIZE RecName: Full=Protein rough sheath 2; AltName: Full=Protein PHANTASTICA; AltName: Full=ZmPHAN;	At2g37630	GO:0005634,nucleus; GO:0003677,DNA binding; GO:0010338,leaf formation; GO:0006351,transcription, DNA-templated; GO:0003674,molecular_function; GO:0003676,nucleic acid binding; GO:0005488,binding; GO:0097159,organic cyclic compound binding; GO:1901363,heterocyclic compound binding; GO:0007275,multicellular organism development; GO:0009653,anatomical structure morphogenesis; GO:0008150,biological_p…	PF00249.31:Myb-like DNA-binding domain	down	MYB	TF	MYB->MYB
Sch000017850	22.32	24.13	26.44	16.35	13.03	14.09	501	507	622	305	279	307	HiC_scaffold_4	8586644	8587732	+	Sch000017850	--	K09422 transcription factor MYB, plant | (RefSeq) transcription factor MYB44-like (A)	--	AKV71962.1	MYB73_ARATH RecName: Full=Transcription factor MYB73 {ECO:0000303|PubMed:11597504}; AltName: Full=Myb-related protein 73 {ECO:0000303|PubMed:11597504}; Short=AtMYB73 {ECO:0000303|PubMed:11597504};	At4g37260	GO:0005634,nucleus; GO:0003700,DNA-binding transcription factor activity; GO:0000981,DNA-binding transcription factor activity, RNA polymerase II-specific; GO:0000978,RNA polymerase II proximal promoter sequence-specific DNA binding; GO:0000976,transcription regulatory region sequence-specific DNA binding; GO:0019760,glucosinolate metabolic process; GO:1901001,negative regulation of response to s…	PF00249.31:Myb-like DNA-binding domain	down	MYB	TF	MYB->MYB
Sch000004341	19.29	19.1	19.03	13.28	12.04	13.05	729	676	754	417	434	479	HiC_scaffold_1	24758768	24762787	-	Sch000004341	--	K14431 transcription factor TGA | (RefSeq) transcription factor HBP-1b(c38)-like (A)	ko04075: Plant hormone signal transduction	XP_011077152.1	PAN_ARATH RecName: Full=Transcription factor PERIANTHIA; AltName: Full=bZIP transcription factor 46; Short=AtbZIP46;	At1g68640	GO:0005634,nucleus; GO:0003700,DNA-binding transcription factor activity; GO:0000976,transcription regulatory region sequence-specific DNA binding; GO:0009909,regulation of flower development; GO:0006351,transcription, DNA-templated; GO:0140110,transcription regulator activity; GO:0003674,molecular_function; GO:0001067,regulatory region nucleic acid binding; GO:0003676,nucleic acid binding; GO:00…	PF14144.6:Seed dormancy control	down	bZIP	TF	bZIP
Sch000017571	39.98	44.8	37.56	25.83	25.28	23.82	529	555	521	284	319	306	HiC_scaffold_4	9508773	9509508	-	Sch000017571	--	--	--	PIN17431.1	LBD37_ARATH RecName: Full=LOB domain-containing protein 37; AltName: Full=ASYMMETRIC LEAVES 2-like protein 39; Short=AS2-like protein 39;	At5g67420	GO:0000976,transcription regulatory region sequence-specific DNA binding; GO:0006807,nitrogen compound metabolic process; GO:0010468,regulation of gene expression; GO:0060776,simple leaf morphogenesis; GO:0001067,regulatory region nucleic acid binding; GO:0003674,molecular_function; GO:0003676,nucleic acid binding; GO:0003677,DNA binding; GO:0003690,double-stranded DNA binding; GO:0005488,binding…	PF03195.14:Lateral organ boundaries (LOB) domain	down	LOB	TF	LOB
Sch000011992	0.83	0.7	0.84	3.6	4.42	3.08	19	15	20	68	96	68	HiC_scaffold_3	102462104	102464776	-	Sch000011992	--	K12900 serine/arginine-rich splicing factor 10 | (RefSeq) serine/arginine-rich SC35-like splicing factor SCL30A (A)	ko03040: Spliceosome	XP_011101230.1	EF110_ARATH RecName: Full=Ethylene-responsive transcription factor ERF110;	At5g50080	GO:0005634,nucleus; GO:0003677,DNA binding; GO:0003700,DNA-binding transcription factor activity; GO:0009873,ethylene-activated signaling pathway; GO:0045893,positive regulation of transcription, DNA-templated; GO:0048510,regulation of timing of transition from vegetative to reproductive phase; GO:0003674,molecular_function; GO:0003676,nucleic acid binding; GO:0005488,binding; GO:0097159,organic …	PF00847.20:AP2 domain	up	AP2/ERF-ERF	TF	AP2/ERF->AP2/ERF-ERF
Sch000016777	33.63	37.96	36.5	55.98	54.92	51.55	705	745	802	975	1098	1049	HiC_scaffold_4	86323062	86324169	+	Sch000016777	--	K09338 homeobox-leucine zipper protein | (RefSeq) homeobox-leucine zipper protein HAT5-like (A)	--	XP_011071034.1	ATB54_ARATH RecName: Full=Homeobox-leucine zipper protein ATHB-54; AltName: Full=HD-ZIP protein ATHB-54; AltName: Full=Homeodomain transcription factor ATHB-54;	At5g65310	GO:0005634,nucleus; GO:0000981,DNA-binding transcription factor activity, RNA polymerase II-specific; GO:0043565,sequence-specific DNA binding; GO:0045893,positive regulation of transcription, DNA-templated; GO:0140110,transcription regulator activity; GO:0003674,molecular_function; GO:0003700,DNA-binding transcription factor activity; GO:0003676,nucleic acid binding; GO:0003677,DNA binding; GO:0…	PF00046.29:Homeodomain	up	HB-HD-ZIP	TF	HB->HB-HD-ZIP
Sch000006466	22.51	20.34	17.72	12.42	12.03	12.3	624	528	515	286	318	331	HiC_scaffold_2	90036906	90039066	+	Sch000006466	--	K14492 two-component response regulator ARR-A family | (RefSeq) two-component response regulator ARR5 (A)	ko04075: Plant hormone signal transduction	XP_011071752.1	ARR6_ARATH RecName: Full=Two-component response regulator ARR6;	At5g62920	GO:0005634,nucleus; GO:0000156,phosphorelay response regulator activity; GO:0009736,cytokinin-activated signaling pathway; GO:0006355,regulation of transcription, DNA-templated; GO:0009735,response to cytokinin; GO:0003674,molecular_function; GO:0060089,molecular transducer activity; GO:0007165,signal transduction; GO:0007154,cell communication; GO:0008150,biological_process; GO:0009719,response …	PF00072.24:Response regulator receiver domain	down	Others	TR	Others
Sch000027646	11.16	10.25	9.44	17.17	18.11	19.42	263	226	233	336	407	444	HiC_scaffold_6	28987204	28988908	+	Sch000027646	--	K09419 heat shock transcription factor, other eukaryote | (RefSeq) heat shock factor protein HSF30-like (A)	--	PIN02135.1	HFA2C_ORYSJ RecName: Full=Heat stress transcription factor A-2c; AltName: Full=Heat stress transcription factor 25; Short=OsHsf-25; AltName: Full=Heat stress transcription factor 6; Short=OsHSF6; Short=rHsf6;	At3g22830	GO:0005737,cytoplasm; GO:0005634,nucleus; GO:0003700,DNA-binding transcription factor activity; GO:0042802,identical protein binding; GO:0000978,RNA polymerase II proximal promoter sequence-specific DNA binding; GO:0034605,cellular response to heat; GO:0006357,regulation of transcription by RNA polymerase II; GO:0140110,transcription regulator activity; GO:0003674,molecular_function; GO:0005515,p…	PF00447.17:HSF-type DNA-binding	up	HSF	TF	HSF
Sch000029186	1.01	1.11	1.16	3.4	3.25	3.67	30	31	36	84	92	106	HiC_scaffold_6	86500471	86502192	+	Sch000029186	--	--	--	XP_011087740.1	BH160_ARATH RecName: Full=Transcription factor bHLH160; AltName: Full=Basic helix-loop-helix protein 160; Short=AtbHLH160 {ECO:0000303|PubMed:14600211}; Short=bHLH 160; AltName: Full=bHLH transcription factor bHLH160;	At1g71200	GO:0090575,RNA polymerase II transcription factor complex; GO:0003700,DNA-binding transcription factor activity; GO:0000981,DNA-binding transcription factor activity, RNA polymerase II-specific; GO:0046983,protein dimerization activity; GO:0000977,RNA polymerase II regulatory region sequence-specific DNA binding; GO:0071280,cellular response to copper ion; GO:0006357,regulation of transcription b…	PF00010.26:Helix-loop-helix DNA-binding domain	up	bHLH	TF	bHLH
Sch000014203	72.17	69.86	60.88	50.88	44.37	50.46	1538	1394	1360	901	902	1044	HiC_scaffold_3	36224450	36225575	-	Sch000014203	--	--	--	XP_011092710.1	LBD38_ARATH RecName: Full=LOB domain-containing protein 38; AltName: Full=ASYMMETRIC LEAVES 2-like protein 40; Short=AS2-like protein 40;	At3g49940	GO:0010468,regulation of gene expression; GO:0008152,metabolic process; GO:0008150,biological_process; GO:0010467,gene expression; GO:0019222,regulation of metabolic process; GO:0043170,macromolecule metabolic process; GO:0050789,regulation of biological process; GO:0060255,regulation of macromolecule metabolic process; GO:0065007,biological regulation; GO:0071704,organic substance metabolic proc…	PF03195.14:Lateral organ boundaries (LOB) domain	down	LOB	TF	LOB
novel.566	6.4	6.51	4.95	1.88	2.59	2.02	127	121	103	31	49	39	HiC_scaffold_1	150186455	150187417	.	--	--	K09286 EREBP-like factor | (RefSeq) LOW QUALITY PROTEIN: dehydration-responsive element-binding protein 2A (A)	--	PIN11155.1	DRE2G_ARATH RecName: Full=Dehydration-responsive element-binding protein 2G; Short=Protein DREB2G;	At5g18450	GO:0005634,nucleus; GO:0003700,DNA-binding transcription factor activity; GO:0000976,transcription regulatory region sequence-specific DNA binding; GO:0045893,positive regulation of transcription, DNA-templated; GO:0140110,transcription regulator activity; GO:0003674,molecular_function; GO:0001067,regulatory region nucleic acid binding; GO:0003676,nucleic acid binding; GO:0003677,DNA binding; GO:…	PF00847.20:AP2 domain	down	AP2/ERF-ERF	TF	AP2/ERF->AP2/ERF-ERF
novel.1877	4.36	6.74	4.38	2.01	1.85	1.39	94	136	99	36	38	29	HiC_scaffold_3	105086093	105087138	.	--	--	K09286 EREBP-like factor | (RefSeq) ethylene-responsive transcription factor RAP2-1-like (A)	--	PIN06989.1	ERF13_ARATH RecName: Full=Ethylene-responsive transcription factor ERF013;	At1g77640	GO:0005634,nucleus; GO:0003700,DNA-binding transcription factor activity; GO:0000976,transcription regulatory region sequence-specific DNA binding; GO:0009873,ethylene-activated signaling pathway; GO:0140110,transcription regulator activity; GO:0003674,molecular_function; GO:0001067,regulatory region nucleic acid binding; GO:0003676,nucleic acid binding; GO:0003677,DNA binding; GO:0003690,double-…	PF00847.20:AP2 domain	down	AP2/ERF-ERF	TF	AP2/ERF->AP2/ERF-ERF
Sch000013631	3.66	2.77	3.41	9.36	10.12	8.84	41	29	40	87	108	96	HiC_scaffold_3	5841942	5842484	-	Sch000013631	--	--	--	PIN25907.1	BZP43_ARATH RecName: Full=Basic leucine zipper 43 {ECO:0000303|PubMed:11906833}; Short=AtbZIP43 {ECO:0000303|PubMed:11906833}; Short=bZIP protein 43 {ECO:0000303|PubMed:11906833};	At5g15830	GO:0005634,nucleus; GO:0003677,DNA binding; GO:0003700,DNA-binding transcription factor activity; GO:0003674,molecular_function; GO:0003676,nucleic acid binding; GO:0005488,binding; GO:0097159,organic cyclic compound binding; GO:1901363,heterocyclic compound binding; GO:0140110,transcription regulator activity; GO:0005622,intracellular; GO:0005575,cellular_component; GO:0005623,cell; GO:0043231,i…	PF00170.21:bZIP transcription factor	up	bZIP	TF	bZIP
Sch000026457	4.44	4.22	4.18	8.02	7.85	8.02	146	130	144	219	246	256	HiC_scaffold_6	74242867	74245174	-	Sch000026457	--	--	--	XP_011073602.1	HLS1L_ARATH RecName: Full=Probable N-acetyltransferase HLS1-like; EC=2.3.1.-;	At2g23060	GO:0008080,N-acetyltransferase activity; GO:0016747,transferase activity, transferring acyl groups other than amino-acyl groups; GO:0003674,molecular_function; GO:0003824,catalytic activity; GO:0016407,acetyltransferase activity; GO:0016410,N-acyltransferase activity; GO:0016740,transferase activity; GO:0016746,transferase activity, transferring acyl groups	PF00583.25:Acetyltransferase (GNAT) family	up	GNAT	TR	GNAT
Sch000019502	14.7	13	14.07	25.14	23.12	21.36	290	240	291	412	435	409	HiC_scaffold_4	52531449	52533159	+	Sch000019502	--	K09287 RAV-like factor | (RefSeq) AP2/ERF and B3 domain-containing transcription repressor RAV2-like (A)	--	PIN16664.1	Y2608_ARATH RecName: Full=B3 domain-containing protein At2g36080; AltName: Full=Protein AUXIN RESPONSIVE FACTOR 31;	At5g06250	GO:0005634,nucleus; GO:0003700,DNA-binding transcription factor activity; GO:0000976,transcription regulatory region sequence-specific DNA binding; GO:0045892,negative regulation of transcription, DNA-templated; GO:0080167,response to karrikin; GO:0140110,transcription regulator activity; GO:0003674,molecular_function; GO:0001067,regulatory region nucleic acid binding; GO:0003676,nucleic acid bin…	PF02362.21:B3 DNA binding domain	up	B3	TF	B3->B3
Sch000026090	28.66	30.46	29.55	21.67	19.68	23.23	820	816	886	515	537	645	HiC_scaffold_6	41407057	41409231	-	Sch000026090	--	K14492 two-component response regulator ARR-A family | (RefSeq) two-component response regulator ORR9 (A)	ko04075: Plant hormone signal transduction	XP_011078970.1	ARR9_ARATH RecName: Full=Two-component response regulator ARR9; AltName: Full=Response reactor 4;	At3g57040	GO:0005634,nucleus; GO:0000156,phosphorelay response regulator activity; GO:0007623,circadian rhythm; GO:0009736,cytokinin-activated signaling pathway; GO:0000160,phosphorelay signal transduction system; GO:0006355,regulation of transcription, DNA-templated; GO:0009735,response to cytokinin; GO:0003674,molecular_function; GO:0060089,molecular transducer activity; GO:0008150,biological_process; GO…	PF00072.24:Response regulator receiver domain	down	Others	TR	Others
Sch000004213	14.59	15.92	14.45	10.45	10.72	9.97	558	570	579	332	391	370	HiC_scaffold_1	24997753	25001143	-	Sch000004213	--	K14491 two-component response regulator ARR-B family | (RefSeq) two-component response regulator ARR12 (A)	ko04075: Plant hormone signal transduction	PIN09501.1	HHO3_ARATH RecName: Full=Transcription factor HHO3 {ECO:0000305}; AltName: Full=MYB-domain transcription factor HHO3 {ECO:0000305}; AltName: Full=Protein HRS1 HOMOLOG 3 {ECO:0000305};	At1g25550	GO:0005634,nucleus; GO:0003677,DNA binding; GO:0003700,DNA-binding transcription factor activity; GO:0071456,cellular response to hypoxia; GO:0016036,cellular response to phosphate starvation; GO:0006355,regulation of transcription, DNA-templated; GO:0003674,molecular_function; GO:0003676,nucleic acid binding; GO:0005488,binding; GO:0097159,organic cyclic compound binding; GO:1901363,heterocyclic…	PF00249.31:Myb-like DNA-binding domain	down	GARP-G2-like	TF	GARP->GARP-G2-like
Sch000004057	5.44	5.31	5.16	7.99	8.83	8.75	287	262	285	350	444	448	HiC_scaffold_1	10270613	10275151	-	Sch000004057	--	K12130 pseudo-response regulator 5 | (RefSeq) two-component response regulator-like APRR5 (A)	ko04712: Circadian rhythm - plant	XP_011084572.1	APRR5_ARATH RecName: Full=Two-component response regulator-like APRR5; AltName: Full=Pseudo-response regulator 5;	At5g24470	GO:0005634,nucleus; GO:0000160,phosphorelay signal transduction system; GO:0048511,rhythmic process; GO:0007165,signal transduction; GO:0035556,intracellular signal transduction; GO:0007154,cell communication; GO:0008150,biological_process; GO:0009987,cellular process; GO:0023052,signaling; GO:0050789,regulation of biological process; GO:0050794,regulation of cellular process; GO:0050896,response…	PF00072.24:Response regulator receiver domain	up	Pseudo ARR-B	TR	Pseudo ARR-B
Sch000025742	22.01	21.85	22.77	15.95	15.15	16.13	568	528	616	342	373	404	HiC_scaffold_6	95946531	95948262	-	Sch000025742	--	K00521 ferric-chelate reductase [EC:1.16.1.7] | (RefSeq) ferric reduction oxidase 7, chloroplastic-like (A)	--	XP_011088680.1	NAC6_SOYBN RecName: Full=NAC domain-containing protein 6 {ECO:0000303|PubMed:16919368}; Short=GmNAC6 {ECO:0000303|PubMed:16919368};	At2g17040	GO:0005634,nucleus; GO:0003677,DNA binding; GO:0006355,regulation of transcription, DNA-templated; GO:0003674,molecular_function; GO:0003676,nucleic acid binding; GO:0005488,binding; GO:0097159,organic cyclic compound binding; GO:1901363,heterocyclic compound binding; GO:0008152,metabolic process; GO:0006139,nucleobase-containing compound metabolic process; GO:0006351,transcription, DNA-templated…	PF02365.15:No apical meristem (NAM) protein	down	NAC	TF	NAC
Sch000028991	15.77	15.8	14.14	11.74	10.28	10.15	648	608	609	401	403	405	HiC_scaffold_6	34480216	34483371	+	Sch000028991	--	K24193 MFS transporter, SP family, sugar:H+ symporter | (RefSeq) sugar carrier protein A-like (A)	--	CDP10521.1	STA_RICCO RecName: Full=Sugar carrier protein A;	At4g02050	GO:0016021,integral component of membrane; GO:0015293,symporter activity; GO:0008643,carbohydrate transport; GO:0003674,molecular_function; GO:0005215,transporter activity; GO:0022857,transmembrane transporter activity; GO:0015291,secondary active transmembrane transporter activity; GO:0022804,active transmembrane transporter activity; GO:0006810,transport; GO:0008150,biological_process; GO:00511…	PF00083.24:Sugar (and other) transporter	down	zf-HD	TF	zf-HD
Sch000020835	30.91	35.61	27.59	21.29	17.27	23.9	713	769	667	408	380	535	HiC_scaffold_5	1303354	1304659	+	Sch000020835	--	K13424 WRKY transcription factor 33 | (RefSeq) WRKY62; WRKY transcription factor 62 (A)	ko04016: MAPK signaling pathway - plant; ko04626: Plant-pathogen interaction	AKA27909.1	WRK50_ARATH RecName: Full=Probable WRKY transcription factor 50; AltName: Full=WRKY DNA-binding protein 50;	At5g26170	GO:0005634,nucleus; GO:0003700,DNA-binding transcription factor activity; GO:0043565,sequence-specific DNA binding; GO:0050832,defense response to fungus; GO:0009867,jasmonic acid mediated signaling pathway; GO:0140110,transcription regulator activity; GO:0003674,molecular_function; GO:0003676,nucleic acid binding; GO:0003677,DNA binding; GO:0005488,binding; GO:0097159,organic cyclic compound bin…	PF03106.15:WRKY DNA -binding domain	down	WRKY	TF	WRKY
Sch000017659	14.84	12.45	15.77	22.72	23.92	21.45	335	263	373	426	515	470	HiC_scaffold_4	54135464	54137223	-	Sch000017659	--	K22382 WD repeat-containing protein 26 | (RefSeq) WD repeat-containing protein 26 homolog (A)	--	XP_011077893.1	GRF3_ARATH RecName: Full=Growth-regulating factor 3; Short=AtGRF3; AltName: Full=Transcription activator GRF3;	At2g36400	GO:0005634,nucleus; GO:0005524,ATP binding; GO:0000976,transcription regulatory region sequence-specific DNA binding; GO:0008285,negative regulation of cell proliferation; GO:0061062,regulation of nematode larval development; GO:0006355,regulation of transcription, DNA-templated; GO:0009409,response to cold; GO:0009739,response to gibberellin; GO:0009624,response to nematode; GO:0048364,root deve…	PF08879.10:WRC	up	GRF	TF	GRF
Sch000018127	22.89	24.79	23.71	17.15	17.73	16.36	559	567	607	348	413	388	HiC_scaffold_4	56748270	56750088	+	Sch000018127	--	K18878 BHLH transcription factor Upa20 | (RefSeq) Upa20; transcription factor bHLH137-like (A)	ko04626: Plant-pathogen interaction	XP_011099632.1	BH063_ARATH RecName: Full=Transcription factor bHLH63; AltName: Full=Basic helix-loop-helix protein 63; Short=AtbHLH63; Short=bHLH 63; AltName: Full=Protein CRYPTOCHROME INTERACTING BASIC-HELIX-LOOP-HELIX 1; AltName: Full=Transcription factor EN 84; AltName: Full=bHLH transcription factor bHLH063;	At1g68920	GO:0005634,nucleus; GO:0003677,DNA binding; GO:0003700,DNA-binding transcription factor activity; GO:0046983,protein dimerization activity; GO:0009908,flower development; GO:0045824,negative regulation of innate immune response; GO:0009911,positive regulation of flower development; GO:0009637,response to blue light; GO:0006351,transcription, DNA-templated; GO:0003674,molecular_function; GO:000367…	PF00010.26:Helix-loop-helix DNA-binding domain	down	bHLH	TF	bHLH
novel.2162	2.73	2.8	2.81	4.61	4.72	4.16	200	192	216	281	330	296	HiC_scaffold_4	40889655	40897858	-	--	--	K11420 [histone H3]-lysine9 N-trimethyltransferase EHMT [EC:2.1.1.355] | (RefSeq) histone-lysine N-methyltransferase, H3 lysine-9 specific SUVH6 isoform X1 (A)	ko00310: Lysine degradation; ko01100: Metabolic pathways	XP_011076448.1	SUVH5_ARATH RecName: Full=Histone-lysine N-methyltransferase, H3 lysine-9 specific SUVH5; EC=2.1.1.-; AltName: Full=Histone H3-K9 methyltransferase 5; Short=H3-K9-HMTase 5; AltName: Full=Protein SET DOMAIN GROUP 9; AltName: Full=Suppressor of variegation 3-9 homolog protein 5; Short=Su(var)3-9 homolog protein 5;	At2g35160_2	GO:0000775,chromosome, centromeric region; GO:0005634,nucleus; GO:0042054,histone methyltransferase activity; GO:0018024,histone-lysine N-methyltransferase activity; GO:0008270,zinc ion binding; GO:0031048,chromatin silencing by small RNA; GO:0016571,histone methylation; GO:0040029,regulation of gene expression, epigenetic; GO:0010200,response to chitin; GO:0003674,molecular_function; GO:0003824,…	PF02182.17:SAD/SRA domain	up	SET	TR	SET
Sch000004485	9.51	11.53	9.79	15.88	15.99	15.79	250	284	270	347	401	403	HiC_scaffold_1	11187788	11191218	+	Sch000004485	--	K22377 E3 ubiquitin-protein ligase listerin [EC:2.3.2.27] | (RefSeq) hypothetical protein (A)	--	PIN20509.1	COL3_ARATH RecName: Full=Zinc finger protein CONSTANS-LIKE 3;	At5g53420	GO:0005634,nucleus; GO:0003700,DNA-binding transcription factor activity; GO:0043565,sequence-specific DNA binding; GO:0000976,transcription regulatory region sequence-specific DNA binding; GO:0008270,zinc ion binding; GO:0010161,red light signaling pathway; GO:0009909,regulation of flower development; GO:0010099,regulation of photomorphogenesis; GO:0140110,transcription regulator activity; GO:00…	PF06203.14:CCT motif	up	Others	TR	Others
Sch000026340	6.84	7.65	6.97	12.16	10.07	12.41	193	202	206	285	271	340	HiC_scaffold_6	43577192	43582083	-	Sch000026340	--	K08064 nuclear transcription factor Y, alpha | (RefSeq) nuclear transcription factor Y subunit A-1-like (A)	--	PIN16698.1	NFYA7_ARATH RecName: Full=Nuclear transcription factor Y subunit A-7; Short=AtNF-YA-7;	At2g34720	GO:0005634,nucleus; GO:0003700,DNA-binding transcription factor activity; GO:0000981,DNA-binding transcription factor activity, RNA polymerase II-specific; GO:0000978,RNA polymerase II proximal promoter sequence-specific DNA binding; GO:0045892,negative regulation of transcription, DNA-templated; GO:0006357,regulation of transcription by RNA polymerase II; GO:0140110,transcription regulator activ…	PF02045.15:CCAAT-binding transcription factor (CBF-B/NF-YA) subunit B	up	NF-YA	TF	NF-Y->NF-YA
Sch000015219	51.11	57.58	57.34	31.72	32.45	41.14	256	270	301	132	155	200	HiC_scaffold_3	100326094	100326336	+	Sch000015219	--	K00784 ribonuclease Z [EC:3.1.26.11] | (RefSeq) tRNase Z TRZ1 isoform X1 (A)	ko03013: RNA transport	EPS58348.1	RADL1_ARATH RecName: Full=Protein RADIALIS-like 1; Short=AtRL1; Short=Protein RAD-like 1; AltName: Full=Protein RADIALIS-LIKE SANT/MYB 2; Short=Protein RSM2;	At4g39250	GO:0005634,nucleus; GO:0003700,DNA-binding transcription factor activity; GO:0140110,transcription regulator activity; GO:0003674,molecular_function; GO:0005622,intracellular; GO:0005575,cellular_component; GO:0005623,cell; GO:0043231,intracellular membrane-bounded organelle; GO:0043226,organelle; GO:0043227,membrane-bounded organelle; GO:0043229,intracellular organelle; GO:0044424,intracellular …	PF00249.31:Myb-like DNA-binding domain	down	MYB-related	TF	MYB->MYB-related
novel.2916	3.1	3.31	2.61	5.95	6.83	6.28	59	59	52	94	124	116	HiC_scaffold_6	31123357	31124279	.	--	--	K09286 EREBP-like factor | (RefSeq) ethylene-responsive transcription factor ERF022-like (A)	--	PIN10926.1	ERF16_ARATH RecName: Full=Ethylene-responsive transcription factor ERF016;	At1g74930	GO:0005634,nucleus; GO:0003677,DNA binding; GO:0003700,DNA-binding transcription factor activity; GO:0009873,ethylene-activated signaling pathway; GO:0003674,molecular_function; GO:0003676,nucleic acid binding; GO:0005488,binding; GO:0097159,organic cyclic compound binding; GO:1901363,heterocyclic compound binding; GO:0140110,transcription regulator activity; GO:0000160,phosphorelay signal transd…	PF00847.20:AP2 domain	up	AP2/ERF-ERF	TF	AP2/ERF->AP2/ERF-ERF
Sch000011275	11.93	12.53	11.34	16.91	17.29	18.76	298	293	297	351	412	455	HiC_scaffold_3	64911589	64913319	-	Sch000011275	--	K18878 BHLH transcription factor Upa20 | (RefSeq) Upa20; transcription factor bHLH137-like (A)	ko04626: Plant-pathogen interaction	XP_011090153.1	BEE3_ARATH RecName: Full=Transcription factor BEE 3; AltName: Full=Basic helix-loop-helix protein 50; Short=AtbHLH50; Short=bHLH 50; AltName: Full=Protein Brassinosteroid enhanced expression 3; AltName: Full=Transcription factor EN 76; AltName: Full=bHLH transcription factor bHLH050;	At1g73830	GO:0005634,nucleus; GO:0003677,DNA binding; GO:0003700,DNA-binding transcription factor activity; GO:0046983,protein dimerization activity; GO:0006355,regulation of transcription, DNA-templated; GO:0006351,transcription, DNA-templated; GO:0003674,molecular_function; GO:0003676,nucleic acid binding; GO:0005488,binding; GO:0097159,organic cyclic compound binding; GO:1901363,heterocyclic compound bi…	PF00010.26:Helix-loop-helix DNA-binding domain	up	bHLH	TF	bHLH
Sch000000260	3.38	2.82	2.09	5.46	5.03	5.67	105	82	68	141	149	171	HiC_scaffold_1	54559920	54562318	-	Sch000000260	--	--	--	PIN06047.1	NAC73_ARATH RecName: Full=NAC domain-containing protein 73 {ECO:0000303|PubMed:15029955}; Short=ANAC073 {ECO:0000303|PubMed:15029955}; AltName: Full=Protein SECONDARY WALL-ASSOCIATED NAC DOMAIN PROTEIN 2 {ECO:0000303|PubMed:18952777};	At4g28500	GO:0005634,nucleus; GO:0003700,DNA-binding transcription factor activity; GO:0000976,transcription regulatory region sequence-specific DNA binding; GO:0045893,positive regulation of transcription, DNA-templated; GO:2000652,regulation of secondary cell wall biogenesis; GO:0006355,regulation of transcription, DNA-templated; GO:0140110,transcription regulator activity; GO:0003674,molecular_function;…	PF02365.15:No apical meristem (NAM) protein	up	NAC	TF	NAC
Sch000020295	22.78	23.71	19.72	13.71	11.84	15.87	238	232	216	119	118	161	HiC_scaffold_4	105104573	105105079	+	Sch000020295	--	--	--	PIN13030.1	--	At3g22560	GO:0008080,N-acetyltransferase activity; GO:0003674,molecular_function; GO:0003824,catalytic activity; GO:0016407,acetyltransferase activity; GO:0016410,N-acyltransferase activity; GO:0016740,transferase activity; GO:0016746,transferase activity, transferring acyl groups; GO:0016747,transferase activity, transferring acyl groups other than amino-acyl groups	PF13302.7:Acetyltransferase (GNAT) domain	down	GNAT	TR	GNAT
novel.2241	2.93	1.86	1.96	0.53	0.52	0.58	47	28	33	7	8	9	HiC_scaffold_4	66639825	66640602	.	--	--	K15777 4,5-DOPA dioxygenase extradiol [EC:1.13.11.-] | (RefSeq) uncharacterized protein LOC110630336 (A)	ko00965: Betalain biosynthesis	XP_011098623.1	MIF2_ARATH RecName: Full=Mini zinc finger protein 2; Short=AtMIF2;	At1g74660	GO:0005737,cytoplasm; GO:0005634,nucleus; GO:0003677,DNA binding; GO:0003700,DNA-binding transcription factor activity; GO:0046872,metal ion binding; GO:0042803,protein homodimerization activity; GO:0000976,transcription regulatory region sequence-specific DNA binding; GO:0010582,floral meristem determinacy; GO:0035670,plant-type ovary development; GO:0006355,regulation of transcription, DNA-temp…	PF04770.12:ZF-HD protein dimerisation region	down	zf-HD	TF	zf-HD
Sch000025397	7.8	7.84	7.49	12.33	10.47	11.02	307	289	309	403	393	421	HiC_scaffold_6	69262706	69264811	+	Sch000025397	--	K09422 transcription factor MYB, plant | (RefSeq) transcription factor MYB86 (A)	--	AGN52028.1	MYB61_ARATH RecName: Full=Transcription factor MYB61 {ECO:0000305}; AltName: Full=Myb-related protein 61 {ECO:0000305}; Short=AtMYB61 {ECO:0000303|PubMed:16005292};	At1g09540	GO:0005634,nucleus; GO:0003700,DNA-binding transcription factor activity; GO:0000976,transcription regulatory region sequence-specific DNA binding; GO:0010087,phloem or xylem histogenesis; GO:0010119,regulation of stomatal movement; GO:0048364,root development; GO:0010214,seed coat development; GO:0010089,xylem development; GO:0140110,transcription regulator activity; GO:0003674,molecular_functio…	PF00249.31:Myb-like DNA-binding domain	up	MYB	TF	MYB->MYB
Sch000003966	2.91	2.69	3.17	4.6	4.58	3.94	282	244	322	370	423	370	HiC_scaffold_1	59413057	59422243	-	Sch000003966	--	K15711 SWI/SNF-related matrix-associated actin-dependent regulator of chromatin subfamily A3 [EC:3.6.4.- 2.3.2.27] | (RefSeq) putative SWI/SNF-related matrix-associated actin-dependent regulator of chromatin subfamily A member 3-like 1 (A)	--	XP_011096269.1	CHR28_ARATH RecName: Full=Helicase-like transcription factor CHR28 {ECO:0000305}; EC=3.6.4.- {ECO:0000305}; AltName: Full=Protein CHROMATIN REMODELING 28 {ECO:0000305}; AltName: Full=Protein SNF2-RING-HELICASE-LIKE 2 {ECO:0000303|PubMed:25425661};	At1g61140	GO:0005634,nucleus; GO:0005524,ATP binding; GO:0003677,DNA binding; GO:0004386,helicase activity; GO:0016787,hydrolase activity; GO:0046872,metal ion binding; GO:0070615,nucleosome-dependent ATPase activity; GO:0006325,chromatin organization; GO:0080188,RNA-directed DNA methylation; GO:0000166,nucleotide binding; GO:0003674,molecular_function; GO:0005488,binding; GO:0008144,drug binding; GO:00170…	PF00176.23:SNF2 family N-terminal domain	up	SNF2	TR	SNF2
Sch000004360	3.07	2.79	1.66	5.93	4.98	5.73	53	45	30	85	82	96	HiC_scaffold_1	22116608	22117789	-	Sch000004360	--	K00521 ferric-chelate reductase [EC:1.16.1.7] | (RefSeq) ferric reduction oxidase 7, chloroplastic-like (A)	--	AEQ61906.1	NAP2_SOLLC RecName: Full=NAC domain-containing protein 2 {ECO:0000303|PubMed:29760199}; Short=SlNAP2 {ECO:0000303|PubMed:29760199};	At1g69490	GO:0005634,nucleus; GO:0043565,sequence-specific DNA binding; GO:1902265,abscisic acid homeostasis; GO:0009738,abscisic acid-activated signaling pathway; GO:0010150,leaf senescence; GO:0031155,regulation of reproductive fruiting body development; GO:0006355,regulation of transcription, DNA-templated; GO:0009737,response to abscisic acid; GO:0009646,response to absence of light; GO:0003674,molecul…	PF02365.15:No apical meristem (NAM) protein	up	NAC	TF	NAC
novel.1361	3.16	2.67	2.98	1.3	1.42	1.61	91	72	90	31	39	45	HiC_scaffold_3	33285215	33287483	+	--	--	K15397 3-ketoacyl-CoA synthase [EC:2.3.1.199] | (RefSeq) 3-ketoacyl-CoA synthase 17-like (A)	ko00062: Fatty acid elongation; ko01100: Metabolic pathways; ko01110: Biosynthesis of secondary metabolites; ko04626: Plant-pathogen interaction	PIN12182.1	RADL1_ARATH RecName: Full=Protein RADIALIS-like 1; Short=AtRL1; Short=Protein RAD-like 1; AltName: Full=Protein RADIALIS-LIKE SANT/MYB 2; Short=Protein RSM2;	At4g39250	GO:0005634,nucleus; GO:0003700,DNA-binding transcription factor activity; GO:0140110,transcription regulator activity; GO:0003674,molecular_function; GO:0005622,intracellular; GO:0005575,cellular_component; GO:0005623,cell; GO:0043231,intracellular membrane-bounded organelle; GO:0043226,organelle; GO:0043227,membrane-bounded organelle; GO:0043229,intracellular organelle; GO:0044424,intracellular …	PF00249.31:Myb-like DNA-binding domain	down	MYB-related	TF	MYB->MYB-related
novel.3217	31.87	34.89	28.38	19.59	20.79	28.08	601	616	561	307	374	514	HiC_scaffold_6	84019549	84021128	-	--	--	K14484 auxin-responsive protein IAA | (RefSeq) auxin-responsive protein IAA14 (A)	ko04075: Plant hormone signal transduction	XP_011081682.1	IAA1_ORYSJ RecName: Full=Auxin-responsive protein IAA1; AltName: Full=Indoleacetic acid-induced protein 1;	At1g04250	GO:0005634,nucleus; GO:0009734,auxin-activated signaling pathway; GO:0006355,regulation of transcription, DNA-templated; GO:0009733,response to auxin; GO:0007165,signal transduction; GO:0007154,cell communication; GO:0008150,biological_process; GO:0009719,response to endogenous stimulus; GO:0009725,response to hormone; GO:0009755,hormone-mediated signaling pathway; GO:0009987,cellular process; GO…	PF02309.16:AUX/IAA family	down	AUX/IAA	TR	AUX/IAA
Sch000002608	10.81	11.4	11.71	8.25	7.52	7.72	235	232	267	149	156	163	HiC_scaffold_1	120657364	120661415	+	Sch000002608	--	K14503 brassinosteroid resistant 1/2 | (RefSeq) BES1/BZR1 homolog protein 2 (A)	ko04075: Plant hormone signal transduction	XP_011082786.1	BEH4_ARATH RecName: Full=BES1/BZR1 homolog protein 4;	At1g78700	GO:0003677,DNA binding; GO:0003700,DNA-binding transcription factor activity; GO:0009742,brassinosteroid mediated signaling pathway; GO:0006355,regulation of transcription, DNA-templated; GO:0006351,transcription, DNA-templated; GO:0003674,molecular_function; GO:0003676,nucleic acid binding; GO:0005488,binding; GO:0097159,organic cyclic compound binding; GO:1901363,heterocyclic compound binding; …	PF05687.13:BES1/BZR1 plant transcription factor, N-terminal	down	BES1	TF	BES1
Sch000028568	10.86	12.07	10.94	17.11	16.6	16.54	194	202	205	254	283	287	HiC_scaffold_6	90008120	90008986	-	Sch000028568	--	K09422 transcription factor MYB, plant | (RefSeq) transcription factor MYB44-like (A)	--	XP_020551750.1	MYB73_ARATH RecName: Full=Transcription factor MYB73 {ECO:0000303|PubMed:11597504}; AltName: Full=Myb-related protein 73 {ECO:0000303|PubMed:11597504}; Short=AtMYB73 {ECO:0000303|PubMed:11597504};	At4g37260	GO:0005634,nucleus; GO:0003700,DNA-binding transcription factor activity; GO:0000981,DNA-binding transcription factor activity, RNA polymerase II-specific; GO:0000978,RNA polymerase II proximal promoter sequence-specific DNA binding; GO:0000976,transcription regulatory region sequence-specific DNA binding; GO:0019760,glucosinolate metabolic process; GO:1901001,negative regulation of response to s…	PF00249.31:Myb-like DNA-binding domain	up	MYB	TF	MYB->MYB
Sch000016710	8.13	8.18	7.9	12.69	13.02	14.49	104	98	106	135	159	180	HiC_scaffold_4	89472917	89473632	+	Sch000016710	--	K09338 homeobox-leucine zipper protein | (RefSeq) homeobox-leucine zipper protein ATHB-12 (A)	--	XP_011093009.1	ATHB7_ARATH RecName: Full=Homeobox-leucine zipper protein ATHB-7; AltName: Full=HD-ZIP protein ATHB-7; AltName: Full=Homeodomain transcription factor ATHB-7;	At2g46680	GO:0005634,nucleus; GO:0003700,DNA-binding transcription factor activity; GO:0000981,DNA-binding transcription factor activity, RNA polymerase II-specific; GO:0043565,sequence-specific DNA binding; GO:0000976,transcription regulatory region sequence-specific DNA binding; GO:0045893,positive regulation of transcription, DNA-templated; GO:0009737,response to abscisic acid; GO:0009414,response to wa…	PF00046.29:Homeodomain	up	HB-HD-ZIP	TF	HB->HB-HD-ZIP
Sch000027545	6.4	8.53	7.44	10.9	10.44	11.7	198	247	241	280	308	351	HiC_scaffold_6	81195326	81198445	-	Sch000027545	--	K12127 pseudo-response regulator 1 | (RefSeq) two-component response regulator-like APRR1 isoform X1 (A)	ko04712: Circadian rhythm - plant	XP_011072794.1	APRR1_ARATH RecName: Full=Two-component response regulator-like APRR1; AltName: Full=ABI3-interacting protein 1; AltName: Full=Pseudo-response regulator 1; AltName: Full=Timing of CAB expression 1;	At5g61380	GO:0005634,nucleus; GO:0003677,DNA binding; GO:0003700,DNA-binding transcription factor activity; GO:0007623,circadian rhythm; GO:0010031,circumnutation; GO:0009908,flower development; GO:0010629,negative regulation of gene expression; GO:0000160,phosphorelay signal transduction system; GO:0010468,regulation of gene expression; GO:0006355,regulation of transcription, DNA-templated; GO:0006351,tra…	PF06203.14:CCT motif	up	Pseudo ARR-B	TR	Pseudo ARR-B
Sch000025151	8.5	7.25	8.89	15.01	12.57	12.85	124	99	136	182	175	182	HiC_scaffold_6	99737194	99737901	-	Sch000025151	--	K09286 EREBP-like factor | (RefSeq) ethylene-responsive transcription factor TINY-like (A)	--	XP_012847041.1	DREB3_ARATH RecName: Full=Dehydration-responsive element-binding protein 3; AltName: Full=Protein TINY 2;	At5g11590	GO:0005634,nucleus; GO:0003700,DNA-binding transcription factor activity; GO:0043565,sequence-specific DNA binding; GO:0009873,ethylene-activated signaling pathway; GO:0045893,positive regulation of transcription, DNA-templated; GO:0140110,transcription regulator activity; GO:0003674,molecular_function; GO:0003676,nucleic acid binding; GO:0003677,DNA binding; GO:0005488,binding; GO:0097159,organi…	PF00847.20:AP2 domain	up	AP2/ERF-ERF	TF	AP2/ERF->AP2/ERF-ERF
Sch000016424	3.76	3.64	3.83	2.01	1.75	2.52	106	96	113	47	47	69	HiC_scaffold_4	67108082	67109985	+	Sch000016424	--	K09338 homeobox-leucine zipper protein | (RefSeq) homeobox-leucine zipper protein HOX21 (A)	--	XP_011098601.1	ATB13_ARATH RecName: Full=Homeobox-leucine zipper protein ATHB-13; AltName: Full=HD-ZIP protein ATHB-13; AltName: Full=Homeodomain transcription factor ATHB-13;	At1g69780	GO:0005634,nucleus; GO:0003700,DNA-binding transcription factor activity; GO:0000981,DNA-binding transcription factor activity, RNA polymerase II-specific; GO:0043565,sequence-specific DNA binding; GO:0000976,transcription regulatory region sequence-specific DNA binding; GO:0048826,cotyledon morphogenesis; GO:0009965,leaf morphogenesis; GO:0045893,positive regulation of transcription, DNA-templat…	PF02183.18:Homeobox associated leucine zipper	down	HB-HD-ZIP	TF	HB->HB-HD-ZIP
Sch000009158	2.65	3.23	2.92	5.48	5.01	4.77	71	81	82	122	128	124	HiC_scaffold_2	126294003	126296075	+	Sch000009158	--	K00521 ferric-chelate reductase [EC:1.16.1.7] | (RefSeq) ferric reduction oxidase 7, chloroplastic-like (A)	--	XP_011099157.1	NAC30_ARATH RecName: Full=NAC domain-containing protein 30 {ECO:0000303|PubMed:15029955}; Short=ANAC030 {ECO:0000303|PubMed:15029955}; AltName: Full=Protein VASCULAR RELATED NAC-DOMAIN 7 {ECO:0000303|PubMed:16103214};	At1g71930	GO:0005634,nucleus; GO:0003700,DNA-binding transcription factor activity; GO:0042802,identical protein binding; GO:0046982,protein heterodimerization activity; GO:0042803,protein homodimerization activity; GO:0043565,sequence-specific DNA binding; GO:0000976,transcription regulatory region sequence-specific DNA binding; GO:0071555,cell wall organization; GO:0071365,cellular response to auxin stim…	PF02365.15:No apical meristem (NAM) protein	up	NAC	TF	NAC
Sch000008417	0.36	0.51	0.57	7.8	0.75	10.42	9	12	15	164	18	256	HiC_scaffold_2	119642529	119645113	-	Sch000008417	--	K20557 transcription factor VIP1 | (RefSeq) transcription factor VIP1 (A)	ko04016: MAPK signaling pathway - plant	XP_012829584.1	VIP1_ARATH RecName: Full=Transcription factor VIP1 {ECO:0000305}; AltName: Full=Protein SULPHATE UTILIZATION EFFICIENCY 3 {ECO:0000303|PubMed:20547563}; AltName: Full=VirE2-interacting protein 1 {ECO:0000303|PubMed:11432846}; Short=AtVIP1 {ECO:0000303|PubMed:11432846}; AltName: Full=bZIP transcription factor 51 {ECO:0000303|PubMed:11906833}; Short=AtbZIP51 {ECO:0000303|PubMed:11906833}; Short=bZI…	At1g43700	GO:0005829,cytosol; GO:0005634,nucleus; GO:0003682,chromatin binding; GO:0003700,DNA-binding transcription factor activity; GO:0051019,mitogen-activated protein kinase binding; GO:0003676,nucleic acid binding; GO:0043621,protein self-association; GO:0043565,sequence-specific DNA binding; GO:0000976,transcription regulatory region sequence-specific DNA binding; GO:0009970,cellular response to sulf…	PF00170.21:bZIP transcription factor	up	bZIP	TF	bZIP
Sch000003010	4.56	4.2	4.52	6.03	7.1	6.51	181	156	188	199	269	251	HiC_scaffold_1	52465084	52467481	-	Sch000003010	--	K16222 Dof zinc finger protein DOF5.5 | (RefSeq) cyclic dof factor 1-like (A)	ko04712: Circadian rhythm - plant	PIN00069.1	WTF1_MAIZE RecName: Full=Protein WHAT'S THIS FACTOR 1, chloroplastic {ECO:0000303|PubMed:19251672}; Flags: Precursor;	At5g62990	GO:0009507,chloroplast; GO:0003729,mRNA binding; GO:0003723,RNA binding; GO:0000373,Group II intron splicing; GO:0006397,mRNA processing; GO:0015979,photosynthesis; GO:0008380,RNA splicing; GO:0003674,molecular_function; GO:0003676,nucleic acid binding; GO:0005488,binding; GO:0097159,organic cyclic compound binding; GO:1901363,heterocyclic compound binding; GO:0000375,RNA splicing, via transester…	PF11955.8:Plant organelle RNA recognition domain	up	C2C2-Dof	TF	C2C2->C2C2-Dof
Sch000029131	9.57	12.83	8.36	5.01	7.83	6.52	177	222	162	77	138	117	HiC_scaffold_6	56339324	56340822	-	Sch000029131	--	K14484 auxin-responsive protein IAA | (RefSeq) auxin-responsive protein IAA1-like (A)	ko04075: Plant hormone signal transduction	PIN01615.1	IAA16_ARATH RecName: Full=Auxin-responsive protein IAA16; AltName: Full=Indoleacetic acid-induced protein 16;	At3g04730	GO:0005634,nucleus; GO:0003700,DNA-binding transcription factor activity; GO:0042802,identical protein binding; GO:0000976,transcription regulatory region sequence-specific DNA binding; GO:0009734,auxin-activated signaling pathway; GO:0009733,response to auxin; GO:0140110,transcription regulator activity; GO:0003674,molecular_function; GO:0005515,protein binding; GO:0005488,binding; GO:0001067,re…	PF02309.16:AUX/IAA family	down	AUX/IAA	TR	AUX/IAA
Sch000016160	4.71	5.72	6.5	8.93	7.91	9.11	116	132	168	183	186	218	HiC_scaffold_4	85224823	85226219	+	Sch000016160	--	K00521 ferric-chelate reductase [EC:1.16.1.7] | (RefSeq) ferric reduction oxidase 7, chloroplastic-like (A)	--	PIM98253.1	NAP1_SOLLC RecName: Full=NAC domain-containing protein 1 {ECO:0000303|PubMed:29760199}; Short=SlNAP1 {ECO:0000303|PubMed:29760199};	At1g69490	GO:0005634,nucleus; GO:0043565,sequence-specific DNA binding; GO:0010150,leaf senescence; GO:0031155,regulation of reproductive fruiting body development; GO:0006355,regulation of transcription, DNA-templated; GO:0003674,molecular_function; GO:0003676,nucleic acid binding; GO:0003677,DNA binding; GO:0005488,binding; GO:0097159,organic cyclic compound binding; GO:1901363,heterocyclic compound bind…	PF02365.15:No apical meristem (NAM) protein	up	NAC	TF	NAC
Sch000020838	2.44	3.28	2.15	6.42	5.12	5.49	27	34	25	59	54	59	HiC_scaffold_5	1310495	1311031	-	Sch000020838	--	--	--	XP_009602118.1	--	At2g32030	GO:0008080,N-acetyltransferase activity; GO:0003674,molecular_function; GO:0003824,catalytic activity; GO:0016407,acetyltransferase activity; GO:0016410,N-acyltransferase activity; GO:0016740,transferase activity; GO:0016746,transferase activity, transferring acyl groups; GO:0016747,transferase activity, transferring acyl groups other than amino-acyl groups	PF13302.7:Acetyltransferase (GNAT) domain	up	GNAT	TR	GNAT
Sch000026817	13.36	12.2	8.14	7.17	6.5	7.05	166	142	106	74	77	85	HiC_scaffold_6	92402966	92403960	+	Sch000026817	--	K15397 3-ketoacyl-CoA synthase [EC:2.3.1.199] | (RefSeq) 3-ketoacyl-CoA synthase 17-like (A)	ko00062: Fatty acid elongation; ko01100: Metabolic pathways; ko01110: Biosynthesis of secondary metabolites; ko04626: Plant-pathogen interaction	PIN12182.1	RADL2_ARATH RecName: Full=Protein RADIALIS-like 2; Short=AtRL2; Short=Protein RAD-like 2; AltName: Full=Protein MATERNAL EFFECT EMBRYO ARREST 3; AltName: Full=Protein RADIALIS-LIKE SANT/MYB 1; Short=Protein RSM1;	At2g21650	GO:0005634,nucleus; GO:0003700,DNA-binding transcription factor activity; GO:0009793,embryo development ending in seed dormancy; GO:0009630,gravitropism; GO:0010114,response to red light; GO:0140110,transcription regulator activity; GO:0003674,molecular_function; GO:0000003,reproduction; GO:0003006,developmental process involved in reproduction; GO:0007275,multicellular organism development; GO:0…	PF00249.31:Myb-like DNA-binding domain	down	MYB-related	TF	MYB->MYB-related
Sch000026452	9.26	13.98	9.73	7.8	5.75	8.02	157	222	173	110	93	132	HiC_scaffold_6	56351379	56355465	-	Sch000026452	--	K14484 auxin-responsive protein IAA | (RefSeq) auxin-induced protein AUX22-like (A)	ko04075: Plant hormone signal transduction	PIM97644.1	AUX22_SOYBN RecName: Full=Auxin-induced protein AUX22;	At3g15540	GO:0005634,nucleus; GO:0009734,auxin-activated signaling pathway; GO:0006355,regulation of transcription, DNA-templated; GO:0007165,signal transduction; GO:0007154,cell communication; GO:0008150,biological_process; GO:0009719,response to endogenous stimulus; GO:0009725,response to hormone; GO:0009733,response to auxin; GO:0009755,hormone-mediated signaling pathway; GO:0009987,cellular process; GO…	PF02309.16:AUX/IAA family	down	AUX/IAA	TR	AUX/IAA
Sch000009465	0.73	0.78	1.29	1.95	2.11	2.27	19	19	35	42	52	57	HiC_scaffold_2	110063607	110065572	+	Sch000009465	--	K18835 WRKY transcription factor 2 | (RefSeq) probable WRKY transcription factor 2 isoform X1 (A)	ko04626: Plant-pathogen interaction	AKA27880.1	WRK71_ARATH RecName: Full=WRKY transcription factor 71; AltName: Full=WRKY DNA-binding protein 71;	At1g29860	GO:0005634,nucleus; GO:0003700,DNA-binding transcription factor activity; GO:1990837,sequence-specific double-stranded DNA binding; GO:0045893,positive regulation of transcription, DNA-templated; GO:0010228,vegetative to reproductive phase transition of meristem; GO:0140110,transcription regulator activity; GO:0003674,molecular_function; GO:0003676,nucleic acid binding; GO:0003677,DNA binding; GO…	PF03106.15:WRKY DNA -binding domain	up	WRKY	TF	WRKY
Sch000027171	11.89	11.75	9.49	17.52	15.26	16.91	147	136	123	180	180	203	HiC_scaffold_6	55360424	55361201	+	Sch000027171	--	K09286 EREBP-like factor | (RefSeq) ethylene-responsive transcription factor ERF060-like (A)	--	XP_022845341.1	WIN1_ARATH RecName: Full=Ethylene-responsive transcription factor WIN1; AltName: Full=Protein SHINE 1; AltName: Full=Protein WAX INDUCER 1;	At1g15360	GO:0005634,nucleus; GO:0003700,DNA-binding transcription factor activity; GO:0043565,sequence-specific DNA binding; GO:0010143,cutin biosynthetic process; GO:0009873,ethylene-activated signaling pathway; GO:0009414,response to water deprivation; GO:0010166,wax metabolic process; GO:0140110,transcription regulator activity; GO:0003674,molecular_function; GO:0003676,nucleic acid binding; GO:0003677…	PF00847.20:AP2 domain	up	AP2/ERF-ERF	TF	AP2/ERF->AP2/ERF-ERF
Sch000023374	8.43	10.15	9.06	6.42	5.99	6.87	158	178	178	100	107	125	HiC_scaffold_5	6929934	6931109	-	Sch000023374	--	K13426 WRKY transcription factor 29 | (RefSeq) probable WRKY transcription factor 29 (A)	ko04016: MAPK signaling pathway - plant; ko04626: Plant-pathogen interaction	AKA27922.1	WRK29_ARATH RecName: Full=Probable WRKY transcription factor 29; AltName: Full=WRKY DNA-binding protein 29;	At4g23550	GO:0005634,nucleus; GO:0003700,DNA-binding transcription factor activity; GO:0000976,transcription regulatory region sequence-specific DNA binding; GO:0006952,defense response; GO:0010200,response to chitin; GO:0140110,transcription regulator activity; GO:0003674,molecular_function; GO:0001067,regulatory region nucleic acid binding; GO:0003676,nucleic acid binding; GO:0003677,DNA binding; GO:0003…	PF03106.15:WRKY DNA -binding domain	down	WRKY	TF	WRKY
Sch000002749	4.91	4.43	3.9	2.62	2.4	2.64	90	76	75	40	42	47	HiC_scaffold_1	19987331	19988620	-	Sch000002749	--	--	--	XP_011071014.1	PRE6_ARATH RecName: Full=Transcription factor PRE6; AltName: Full=Basic helix-loop-helix protein 163; Short=AtbHLH163; Short=bHLH 163; AltName: Full=Protein KIDARI; AltName: Full=Protein PACLOBUTRAZOL RESISTANCE 6; AltName: Full=bHLH transcription factor bHLH163;	At1g74500	GO:0005737,cytoplasm; GO:0005634,nucleus; GO:0046983,protein dimerization activity; GO:0040008,regulation of growth; GO:0006355,regulation of transcription, DNA-templated; GO:0009416,response to light stimulus; GO:0005515,protein binding; GO:0003674,molecular_function; GO:0005488,binding; GO:0040007,growth; GO:0008150,biological_process; GO:0050789,regulation of biological process; GO:0065007,bio…	PF00010.26:Helix-loop-helix DNA-binding domain	down	bHLH	TF	bHLH
Sch000004995	0.49	0.61	0.34	1.17	1.16	1.86	11	13	8	22	25	41	HiC_scaffold_14	1037921	1039957	+	Sch000004995	--	K12835 ATP-dependent RNA helicase DDX42 [EC:3.6.4.13] | (RefSeq) DEAD-box ATP-dependent RNA helicase 24 isoform X1 (A)	ko03040: Spliceosome	XP_011085274.1	WRK71_ARATH RecName: Full=WRKY transcription factor 71; AltName: Full=WRKY DNA-binding protein 71;	At1g29860	GO:0005634,nucleus; GO:0003700,DNA-binding transcription factor activity; GO:1990837,sequence-specific double-stranded DNA binding; GO:0045893,positive regulation of transcription, DNA-templated; GO:0010228,vegetative to reproductive phase transition of meristem; GO:0140110,transcription regulator activity; GO:0003674,molecular_function; GO:0003676,nucleic acid binding; GO:0003677,DNA binding; GO…	PF03106.15:WRKY DNA -binding domain	up	WRKY	TF	WRKY
Sch000016495	0.3	0.07	0.18	0.67	0.53	0.67	13	3	8	24	22	28	HiC_scaffold_4	17333852	17337014	-	Sch000016495	--	K18402 PHD finger protein 20 | (RefSeq) hypothetical protein (A)	--	XP_020554674.1	MMD1_ARATH RecName: Full=PHD finger protein MALE MEIOCYTE DEATH 1;	At1g66170	GO:0000791,euchromatin; GO:0005634,nucleus; GO:0033613,activating transcription factor binding; GO:0003677,DNA binding; GO:1990188,euchromatin binding; GO:0042393,histone binding; GO:0046872,metal ion binding; GO:0043565,sequence-specific DNA binding; GO:0000976,transcription regulatory region sequence-specific DNA binding; GO:0007060,male meiosis chromosome segregation; GO:0051321,meiotic cell c…	PF00628.29:PHD-finger	up	PHD	TR	PHD
Sch000015440	7.11	7.19	6.38	4.79	4.62	4.79	150	142	141	84	93	98	HiC_scaffold_3	68017393	68018415	-	Sch000015440	--	K12309 beta-galactosidase [EC:3.2.1.23] | (Kazusa) Lj3g3v0323160.1; - (A)	ko00052: Galactose metabolism; ko00511: Other glycan degradation; ko00531: Glycosaminoglycan degradation; ko00600: Sphingolipid metabolism; ko00604: Glycosphingolipid biosynthesis - ganglio series; ko01100: Metabolic pathways	XP_011089967.1	STOP2_ARATH RecName: Full=Protein SENSITIVE TO PROTON RHIZOTOXICITY 2 {ECO:0000303|PubMed:23935008}; AltName: Full=Zinc finger protein STOP2 {ECO:0000303|PubMed:23935008};	At5g22890	GO:0005634,nucleus; GO:0003700,DNA-binding transcription factor activity; GO:0046872,metal ion binding; GO:0006355,regulation of transcription, DNA-templated; GO:0010447,response to acidic pH; GO:0010044,response to aluminum ion; GO:0010200,response to chitin; GO:0140110,transcription regulator activity; GO:0003674,molecular_function; GO:0005488,binding; GO:0043167,ion binding; GO:0043169,cation …	PF00096.26:Zinc finger, C2H2 type	down	C2H2	TF	C2H2
Sch000029133	4.84	5.84	5.22	2.58	2.91	3.27	61	69	69	27	35	40	HiC_scaffold_6	97463926	97465425	+	Sch000029133	--	K14484 auxin-responsive protein IAA | (RefSeq) auxin-responsive protein IAA28-like isoform X1 (A)	ko04075: Plant hormone signal transduction	PIN23971.1	IAA29_ARATH RecName: Full=Auxin-responsive protein IAA29; AltName: Full=Indoleacetic acid-induced protein 29;	At1g52830	GO:0005634,nucleus; GO:0003700,DNA-binding transcription factor activity; GO:0009734,auxin-activated signaling pathway; GO:0009733,response to auxin; GO:0010218,response to far red light; GO:0010114,response to red light; GO:0140110,transcription regulator activity; GO:0003674,molecular_function; GO:0007165,signal transduction; GO:0007154,cell communication; GO:0008150,biological_process; GO:0009…	PF02309.16:AUX/IAA family	down	AUX/IAA	TR	AUX/IAA
Sch000009217	10.36	15.1	12.76	8.43	8.29	9.88	148	202	191	100	113	137	HiC_scaffold_2	121605542	121606234	+	Sch000009217	--	K09286 EREBP-like factor | (RefSeq) ethylene-responsive transcription factor ERF022-like (A)	--	XP_011069555.1	ERF12_ARATH RecName: Full=Ethylene-responsive transcription factor ERF012; AltName: Full=Dehydration response element-binding protein 26 {ECO:0000303|PubMed:21069430};	At1g21910	GO:0005634,nucleus; GO:0003700,DNA-binding transcription factor activity; GO:0000976,transcription regulatory region sequence-specific DNA binding; GO:0071497,cellular response to freezing; GO:0034605,cellular response to heat; GO:0009873,ethylene-activated signaling pathway; GO:0045893,positive regulation of transcription, DNA-templated; GO:0009753,response to jasmonic acid; GO:0009751,response …	PF00847.20:AP2 domain	down	AP2/ERF-ERF	TF	AP2/ERF->AP2/ERF-ERF
Sch000026919	2.86	3.44	3.94	4.94	5.41	5.11	97	109	140	139	175	168	HiC_scaffold_6	87665612	87668800	+	Sch000026919	--	--	--	XP_011083502.1	C3H6_ARATH RecName: Full=Zinc finger CCCH domain-containing protein 6; Short=AtC3H6;	At1g19860	GO:0003677,DNA binding; GO:0046872,metal ion binding; GO:0003674,molecular_function; GO:0003676,nucleic acid binding; GO:0005488,binding; GO:0097159,organic cyclic compound binding; GO:1901363,heterocyclic compound binding; GO:0043167,ion binding; GO:0043169,cation binding	PF00642.24:Zinc finger C-x8-C-x5-C-x3-H type (and similar)	up	C3H	TF	C3H
novel.2314	0.72	0.68	0.89	1.68	1.15	2.75	17	15	22	33	26	63	HiC_scaffold_4	80499123	80517202	+	--	--	K09264 MADS-box transcription factor, plant | (RefSeq) truncated transcription factor CAULIFLOWER A-like isoform X1 (A)	--	PIN10775.1	AGL9_SINAL RecName: Full=Agamous-like MADS-box protein AGL9 homolog; AltName: Full=MADS D;	At5g15800	GO:0005634,nucleus; GO:0003700,DNA-binding transcription factor activity; GO:0046983,protein dimerization activity; GO:0000977,RNA polymerase II regulatory region sequence-specific DNA binding; GO:0045944,positive regulation of transcription by RNA polymerase II; GO:0140110,transcription regulator activity; GO:0003674,molecular_function; GO:0005515,protein binding; GO:0005488,binding; GO:0000976,…	PF00319.18:SRF-type transcription factor (DNA-binding and dimerisation domain)	up	MADS-M-type	TF	MADS->MADS-M-type
Sch000008390	3.55	3.74	4.74	5.98	6.8	6.42	70	69	98	98	128	123	HiC_scaffold_2	86984706	86985662	+	Sch000008390	--	K20043 clathrin coat assembly protein AP180 | (RefSeq) putative clathrin assembly protein At5g35200 (A)	--	PIN04516.1	DOF54_ARATH RecName: Full=Dof zinc finger protein DOF5.4; Short=AtDOF5.4; AltName: Full=OBF-binding protein 4;	At5g60850	GO:0005634,nucleus; GO:0003700,DNA-binding transcription factor activity; GO:0046872,metal ion binding; GO:0000976,transcription regulatory region sequence-specific DNA binding; GO:0006355,regulation of transcription, DNA-templated; GO:0140110,transcription regulator activity; GO:0003674,molecular_function; GO:0005488,binding; GO:0043167,ion binding; GO:0043169,cation binding; GO:0001067,regulato…	PF02701.15:Dof domain, zinc finger	up	C2C2-Dof	TF	C2C2->C2C2-Dof
Sch000024726	4.59	4.36	4.08	1.69	2.81	2.76	72	64	67	22	42	42	HiC_scaffold_6	66018501	66019592	+	Sch000024726	--	K14492 two-component response regulator ARR-A family | (RefSeq) two-component response regulator ORR9-like (A)	ko04075: Plant hormone signal transduction	XP_020553130.1	ORR4_ORYSI RecName: Full=Two-component response regulator ORR4 {ECO:0000305}; AltName: Full=Type A response regulator 4 {ECO:0000303|PubMed:16472405}; Short=OsRR4 {ECO:0000303|PubMed:16472405};	At3g57040	GO:0009736,cytokinin-activated signaling pathway; GO:0000160,phosphorelay signal transduction system; GO:0009735,response to cytokinin; GO:0007165,signal transduction; GO:0007154,cell communication; GO:0008150,biological_process; GO:0009719,response to endogenous stimulus; GO:0009725,response to hormone; GO:0009755,hormone-mediated signaling pathway; GO:0009987,cellular process; GO:0010033,respon…	PF00072.24:Response regulator receiver domain	down	Others	TR	Others
Sch000004436	7.18	5.91	5.86	8.31	10.58	9.54	131	101	112	126	184	169	HiC_scaffold_1	471024	472851	-	Sch000004436	--	K09422 transcription factor MYB, plant | (RefSeq) myb-related protein Myb4 (A)	--	AGN52121.1	MYBP_MAIZE RecName: Full=Myb-related protein P;	At5g49330	GO:0005634,nucleus; GO:0003677,DNA binding; GO:0003674,molecular_function; GO:0003676,nucleic acid binding; GO:0005488,binding; GO:0097159,organic cyclic compound binding; GO:1901363,heterocyclic compound binding; GO:0005622,intracellular; GO:0005575,cellular_component; GO:0005623,cell; GO:0043231,intracellular membrane-bounded organelle; GO:0043226,organelle; GO:0043227,membrane-bounded organell…	PF00249.31:Myb-like DNA-binding domain	up	MYB	TF	MYB->MYB
Sch000010564	4.32	3.27	2.31	1.52	2.27	1.3	82	58	46	24	41	24	HiC_scaffold_3	98270394	98272728	+	Sch000010564	--	K09264 MADS-box transcription factor, plant | (RefSeq) floral homeotic protein GLOBOSA (A)	--	AMB20847.1	GLOB_ANTMA RecName: Full=Floral homeotic protein GLOBOSA;	At5g20240	GO:0005634,nucleus; GO:0003700,DNA-binding transcription factor activity; GO:0046983,protein dimerization activity; GO:0000977,RNA polymerase II regulatory region sequence-specific DNA binding; GO:0007275,multicellular organism development; GO:0045944,positive regulation of transcription by RNA polymerase II; GO:0140110,transcription regulator activity; GO:0003674,molecular_function; GO:0005515,p…	PF00319.18:SRF-type transcription factor (DNA-binding and dimerisation domain)	down	MADS-MIKC	TF	MADS->MADS-MIKC
Sch000010386	2.34	2.64	2.56	1.6	1.56	2.01	121	128	139	69	77	101	HiC_scaffold_3	53458916	53464297	+	Sch000010386	--	K09420 transcriptional activator Myb | (RefSeq) myb-related protein 315-like (A)	--	XP_011094689.2	MB3R1_ARATH RecName: Full=Transcription factor MYB3R-1 {ECO:0000303|PubMed:11597504}; AltName: Full=Myb-related protein 3R-1 {ECO:0000303|PubMed:11597504}; AltName: Full=Plant c-MYB-like protein 1 {ECO:0000303|PubMed:10482656}; Short=Protein PC-MYB1 {ECO:0000303|PubMed:10482656};	At4g32730	GO:0005634,nucleus; GO:0000981,DNA-binding transcription factor activity, RNA polymerase II-specific; GO:0000978,RNA polymerase II proximal promoter sequence-specific DNA binding; GO:0043565,sequence-specific DNA binding; GO:0008285,negative regulation of cell proliferation; GO:1901181,negative regulation of cellular response to caffeine; GO:0045892,negative regulation of transcription, DNA-templ…	PF00249.31:Myb-like DNA-binding domain	down	MYB	TF	MYB->MYB
Sch000005136	1.26	1.7	1.8	2.62	2.61	2.51	52	66	78	90	103	101	HiC_scaffold_16	25190	28392	+	Sch000005136	--	K09419 heat shock transcription factor, other eukaryote | (RefSeq) heat stress transcription factor A-1-like (A)	--	PIN23514.1	HSFA1_ORYSJ RecName: Full=Heat stress transcription factor A-1; AltName: Full=Heat stress transcription factor 13; Short=OsHsf-13; AltName: Full=Heat stress transcription factor 3; Short=rHsf3;	At3g02990	GO:0005634,nucleus; GO:0003700,DNA-binding transcription factor activity; GO:0000978,RNA polymerase II proximal promoter sequence-specific DNA binding; GO:0034605,cellular response to heat; GO:0006357,regulation of transcription by RNA polymerase II; GO:0140110,transcription regulator activity; GO:0003674,molecular_function; GO:0000976,transcription regulatory region sequence-specific DNA binding…	PF00447.17:HSF-type DNA-binding	up	HSF	TF	HSF
Sch000019932	7.97	3.87	5.76	2.61	0.76	2.49	33	15	25	9	3	10	HiC_scaffold_4	4892555	4892755	+	Sch000019932	--	K15032 mTERF domain-containing protein, mitochondrial | (RefSeq) transcription termination factor MTERF2, chloroplastic-like (A)	--	XP_011098064.1	--	--	GO:0003690,double-stranded DNA binding; GO:0006353,DNA-templated transcription, termination; GO:0006355,regulation of transcription, DNA-templated; GO:0003674,molecular_function; GO:0003676,nucleic acid binding; GO:0003677,DNA binding; GO:0005488,binding; GO:0097159,organic cyclic compound binding; GO:1901363,heterocyclic compound binding; GO:0008152,metabolic process; GO:0006139,nucleobase-conta…	PF02536.14:mTERF	down	mTERF	TR	mTERF
Sch000006272	1.63	1.86	2.17	3.42	3.18	3.08	43	46	60	75	80	79	HiC_scaffold_2	111574153	111576185	-	Sch000006272	--	K12309 beta-galactosidase [EC:3.2.1.23] | (Kazusa) Lj3g3v0323160.1; - (A)	ko00052: Galactose metabolism; ko00511: Other glycan degradation; ko00531: Glycosaminoglycan degradation; ko00600: Sphingolipid metabolism; ko00604: Glycosphingolipid biosynthesis - ganglio series; ko01100: Metabolic pathways	XP_011100239.1	IDD3_ARATH RecName: Full=Zinc finger protein MAGPIE {ECO:0000303|PubMed:17785527}; AltName: Full=Protein POLLEN SPECIFIC GENE 3 {ECO:0000305}; AltName: Full=Protein indeterminate-domain 3 {ECO:0000303|PubMed:16784536}; Short=AtIDD3 {ECO:0000303|PubMed:24821766};	At1g03840	GO:0005634,nucleus; GO:0003700,DNA-binding transcription factor activity; GO:0046872,metal ion binding; GO:0043565,sequence-specific DNA binding; GO:0000976,transcription regulatory region sequence-specific DNA binding; GO:0008356,asymmetric cell division; GO:0009740,gibberellic acid mediated signaling pathway; GO:0009939,positive regulation of gibberellic acid mediated signaling pathway; GO:0045…	PF00096.26:Zinc finger, C2H2 type	up	C2H2	TF	C2H2
Sch000016435	6.34	4.17	4.65	8.8	6.6	8.16	125	77	96	144	124	156	HiC_scaffold_4	4953400	4954688	+	Sch000016435	--	K22484 transcriptional regulator CBF1 | (RefSeq) transcription factor bHLH106 (A)	--	PIN03959.1	BH051_ARATH RecName: Full=Transcription factor bHLH51; AltName: Full=Basic helix-loop-helix protein 51; Short=AtbHLH51; Short=bHLH 51; AltName: Full=Transcription factor EN 57; AltName: Full=bHLH transcription factor bHLH051;	At2g40200	GO:0005634,nucleus; GO:0003677,DNA binding; GO:0003700,DNA-binding transcription factor activity; GO:0046983,protein dimerization activity; GO:0006355,regulation of transcription, DNA-templated; GO:0003674,molecular_function; GO:0003676,nucleic acid binding; GO:0005488,binding; GO:0097159,organic cyclic compound binding; GO:1901363,heterocyclic compound binding; GO:0140110,transcription regulator…	PF00010.26:Helix-loop-helix DNA-binding domain	up	bHLH	TF	bHLH
Sch000016308	0.57	0.55	0.55	1.65	1.44	1.41	10	9	10	24	24	24	HiC_scaffold_4	79742016	79743998	+	Sch000016308	--	K00975 glucose-1-phosphate adenylyltransferase [EC:2.7.7.27] | (RefSeq) putative two-component response regulator ARR21 (A)	ko00500: Starch and sucrose metabolism; ko00520: Amino sugar and nucleotide sugar metabolism; ko01100: Metabolic pathways; ko01110: Biosynthesis of secondary metabolites	XP_020553374.1	PHL5_ARATH RecName: Full=Myb family transcription factor PHL5 {ECO:0000305}; AltName: Full=Protein PHR1-LIKE 5 {ECO:0000305};	At5g06800	GO:0005634,nucleus; GO:0003677,DNA binding; GO:0003700,DNA-binding transcription factor activity; GO:0006355,regulation of transcription, DNA-templated; GO:0003674,molecular_function; GO:0003676,nucleic acid binding; GO:0005488,binding; GO:0097159,organic cyclic compound binding; GO:1901363,heterocyclic compound binding; GO:0140110,transcription regulator activity; GO:0008152,metabolic process; G…	PF14379.6:MYB-CC type transfactor, LHEQLE motif	up	GARP-G2-like	TF	GARP->GARP-G2-like
Sch000015568	5.43	7.19	6.52	4.44	5.01	3.19	100	124	126	68	88	57	HiC_scaffold_3	55240629	55241522	+	Sch000015568	--	K13434 pathogenesis-related genes transcriptional activator PTI6 | (RefSeq) pathogenesis-related genes transcriptional activator PTI6-like (A)	ko04626: Plant-pathogen interaction	XP_011094793.1	CRF5_ARATH RecName: Full=Ethylene-responsive transcription factor CRF5; AltName: Full=Protein CYTOKININ RESPONSE FACTOR 5;	At2g46310	GO:0005737,cytoplasm; GO:0005634,nucleus; GO:0003700,DNA-binding transcription factor activity; GO:0000976,transcription regulatory region sequence-specific DNA binding; GO:0048825,cotyledon development; GO:0009736,cytokinin-activated signaling pathway; GO:0009873,ethylene-activated signaling pathway; GO:0048366,leaf development; GO:0140110,transcription regulator activity; GO:0003674,molecular_f…	PF00847.20:AP2 domain	down	AP2/ERF-ERF	TF	AP2/ERF->AP2/ERF-ERF
Sch000000416	2.13	2.51	2.5	4.11	3.64	4.56	40	44	49	64	65	83	HiC_scaffold_1	77590617	77593624	+	Sch000000416	--	K00521 ferric-chelate reductase [EC:1.16.1.7] | (RefSeq) ferric reduction oxidase 7, chloroplastic-like (A)	--	PIN26496.1	NAC22_ARATH RecName: Full=NAC domain-containing protein 21/22; Short=ANAC021/ANAC022;	At1g56010	GO:0005634,nucleus; GO:0003677,DNA binding; GO:0003700,DNA-binding transcription factor activity; GO:0009734,auxin-activated signaling pathway; GO:0048527,lateral root development; GO:0003674,molecular_function; GO:0003676,nucleic acid binding; GO:0005488,binding; GO:0097159,organic cyclic compound binding; GO:1901363,heterocyclic compound binding; GO:0140110,transcription regulator activity; GO:…	PF02365.15:No apical meristem (NAM) protein	up	NAC	TF	NAC
Sch000017832	2.81	2.39	2.41	3.64	4.06	4.25	79	63	71	85	109	116	HiC_scaffold_4	55037667	55039633	+	Sch000017832	--	K09419 heat shock transcription factor, other eukaryote | (RefSeq) heat stress transcription factor A-2c isoform X1 (A)	--	XP_011094419.1	HSFA3_ARATH RecName: Full=Heat stress transcription factor A-3; Short=AtHsfA3; AltName: Full=AtHsf-17;	At5g03720	GO:0005634,nucleus; GO:0003677,DNA binding; GO:0003700,DNA-binding transcription factor activity; GO:0000978,RNA polymerase II proximal promoter sequence-specific DNA binding; GO:0034605,cellular response to heat; GO:0006357,regulation of transcription by RNA polymerase II; GO:0006355,regulation of transcription, DNA-templated; GO:0010200,response to chitin; GO:0009408,response to heat; GO:000367…	PF00447.17:HSF-type DNA-binding	up	HSF	TF	HSF
Sch000027056	2.41	3.02	3.78	4.94	4.79	4.52	68	80	112	116	129	124	HiC_scaffold_6	81272862	81274749	+	Sch000027056	--	K00521 ferric-chelate reductase [EC:1.16.1.7] | (RefSeq) ferric reduction oxidase 7, chloroplastic-like (A)	--	XP_011071688.1	NC100_ARATH RecName: Full=NAC domain-containing protein 100 {ECO:0000303|PubMed:15029955}; Short=ANAC100 {ECO:0000303|PubMed:15029955}; Short=AtNAC5;	At5g61430	GO:0005634,nucleus; GO:0003677,DNA binding; GO:0003700,DNA-binding transcription factor activity; GO:0003674,molecular_function; GO:0003676,nucleic acid binding; GO:0005488,binding; GO:0097159,organic cyclic compound binding; GO:1901363,heterocyclic compound binding; GO:0140110,transcription regulator activity; GO:0005622,intracellular; GO:0005575,cellular_component; GO:0005623,cell; GO:0043231,i…	PF02365.15:No apical meristem (NAM) protein	up	NAC	TF	NAC
Sch000019350	1.32	1.48	0.93	3.51	2.26	2.43	19	20	14	42	31	34	HiC_scaffold_4	104358445	104359143	+	Sch000019350	--	--	--	XP_011082208.1	ZFP1_ARATH RecName: Full=Zinc finger protein 1 {ECO:0000305}; Short=AtZFP1 {ECO:0000303|PubMed:8980531};	At5g10970	GO:0005634,nucleus; GO:0003700,DNA-binding transcription factor activity; GO:0046872,metal ion binding; GO:0009738,abscisic acid-activated signaling pathway; GO:0009788,negative regulation of abscisic acid-activated signaling pathway; GO:0009640,photomorphogenesis; GO:0140110,transcription regulator activity; GO:0003674,molecular_function; GO:0005488,binding; GO:0043167,ion binding; GO:0043169,ca…	PF13912.6:C2H2-type zinc finger	up	C2H2	TF	C2H2
Sch000010378	0.35	0.56	0.39	1.41	1.22	1.14	6	9	7	20	20	19	HiC_scaffold_3	98169763	98171434	-	Sch000010378	--	K18834 WRKY transcription factor 1 | (RefSeq) WRKY transcription factor 1 (A)	ko04626: Plant-pathogen interaction	AKA27924.1	WRK40_ARATH RecName: Full=Probable WRKY transcription factor 40 {ECO:0000303|Ref.1}; AltName: Full=WRKY DNA-binding protein 40 {ECO:0000303|Ref.1};	At1g80840	GO:0005634,nucleus; GO:0003700,DNA-binding transcription factor activity; GO:0000976,transcription regulatory region sequence-specific DNA binding; GO:0042742,defense response to bacterium; GO:0050832,defense response to fungus; GO:0045892,negative regulation of transcription, DNA-templated; GO:0031347,regulation of defense response; GO:0010200,response to chitin; GO:0002237,response to molecule …	PF03106.15:WRKY DNA -binding domain	up	WRKY	TF	WRKY
Sch000020597	0.27	3.76	4.31	0.62	0.13	0.16	9	116	149	17	4	5	HiC_scaffold_409	23781	29797	+	Sch000020597	--	--	--	XP_011080468.1	--	--	GO:0008080,N-acetyltransferase activity; GO:0003674,molecular_function; GO:0003824,catalytic activity; GO:0016407,acetyltransferase activity; GO:0016410,N-acyltransferase activity; GO:0016740,transferase activity; GO:0016746,transferase activity, transferring acyl groups; GO:0016747,transferase activity, transferring acyl groups other than amino-acyl groups	PF00583.25:Acetyltransferase (GNAT) family	down	GNAT	TR	GNAT
Sch000008428	4.16	3.57	3.97	4.76	6.64	6.42	82	66	82	78	125	123	HiC_scaffold_2	18148710	18153149	+	Sch000008428	--	K00975 glucose-1-phosphate adenylyltransferase [EC:2.7.7.27] | (RefSeq) putative two-component response regulator ARR21 (A)	ko00500: Starch and sucrose metabolism; ko00520: Amino sugar and nucleotide sugar metabolism; ko01100: Metabolic pathways; ko01110: Biosynthesis of secondary metabolites	XP_011083778.1	KAN4_ARATH RecName: Full=Probable transcription factor KAN4; AltName: Full=Protein ABERRANT TESTA SHAPE; AltName: Full=Protein KANADI 4;	At5g42630	GO:0005618,cell wall; GO:0005634,nucleus; GO:0003700,DNA-binding transcription factor activity; GO:0000976,transcription regulatory region sequence-specific DNA binding; GO:0030154,cell differentiation; GO:0080060,integument development; GO:0048481,plant ovule development; GO:0006355,regulation of transcription, DNA-templated; GO:0140110,transcription regulator activity; GO:0003674,molecular_func…	PF00249.31:Myb-like DNA-binding domain	up	GARP-G2-like	TF	GARP->GARP-G2-like
Sch000026143	1	1.28	0.57	2.04	1.36	2.73	20	24	12	34	26	53	HiC_scaffold_6	50469001	50470053	-	Sch000026143	--	K13945 LOB domain-containing protein 29 | (RefSeq) LOB domain-containing protein 29 (A)	--	PIN06699.1	LBD33_ARATH RecName: Full=LOB domain-containing protein 33; AltName: Full=ASYMMETRIC LEAVES 2-like protein 24; Short=AS2-like protein 24;	At5g06080	GO:0005634,nucleus; GO:0009755,hormone-mediated signaling pathway; GO:0045893,positive regulation of transcription, DNA-templated; GO:0007165,signal transduction; GO:0007154,cell communication; GO:0008150,biological_process; GO:0009719,response to endogenous stimulus; GO:0009725,response to hormone; GO:0009987,cellular process; GO:0010033,response to organic substance; GO:0023052,signaling; GO:00…	PF03195.14:Lateral organ boundaries (LOB) domain	up	LOB	TF	LOB
Sch000006416	1.24	1.54	1.18	2.04	2.27	1.85	60	70	60	82	105	87	HiC_scaffold_2	120820809	120827203	+	Sch000006416	--	K23700 [histone H3]-lysine36 N-trimethyltransferase [EC:2.1.1.359] | (RefSeq) histone-lysine N-methyltransferase, H3 lysine-36 specific-like (A)	ko00310: Lysine degradation; ko01100: Metabolic pathways	XP_011102171.1	ASHH2_ARATH RecName: Full=Histone-lysine N-methyltransferase ASHH2; EC=2.1.1.-; AltName: Full=ASH1 homolog 2 {ECO:0000303|PubMed:19915673}; AltName: Full=H3-K4-HMTase; AltName: Full=Histone H3-K36 methyltransferase 8; Short=H3-K36-HMTase 8; AltName: Full=Protein EARLY FLOWERING IN SHORT DAYS; AltName: Full=Protein LAZARUS 2 {ECO:0000303|PubMed:20949080}; AltName: Full=Protein SET DOMAIN GROUP 8;	At1g77300	GO:0000785,chromatin; GO:0000775,chromosome, centromeric region; GO:0005634,nucleus; GO:0042800,histone methyltransferase activity (H3-K4 specific); GO:0008270,zinc ion binding; GO:0048653,anther development; GO:0016116,carotenoid metabolic process; GO:0009553,embryo sac development; GO:0010452,histone H3-K36 methylation; GO:0009910,negative regulation of flower development; GO:0048481,plant ovul…	PF13041.6:PPR repeat family	up	SET	TR	SET
Sch000008165	0.69	0.64	0.72	0.38	0.28	0.34	31	27	34	14	12	15	HiC_scaffold_2	88973151	88976357	-	Sch000008165	--	K18835 WRKY transcription factor 2 | (RefSeq) probable WRKY transcription factor 20 (A)	ko04626: Plant-pathogen interaction	PIN00722.1	WK72A_SOLLC RecName: Full=WRKY transcription factor 72A {ECO:0000305}; Short=SlWRKY72a {ECO:0000303|PubMed:20409007}; AltName: Full=SlWRKY73 {ECO:0000303|PubMed:24884371}; AltName: Full=WRKY DNA-binding protein 72A {ECO:0000305};	At5g15130	GO:0005634,nucleus; GO:0003700,DNA-binding transcription factor activity; GO:0043565,sequence-specific DNA binding; GO:0006952,defense response; GO:0140110,transcription regulator activity; GO:0003674,molecular_function; GO:0003676,nucleic acid binding; GO:0003677,DNA binding; GO:0005488,binding; GO:0097159,organic cyclic compound binding; GO:1901363,heterocyclic compound binding; GO:0006950,resp…	PF03106.15:WRKY DNA -binding domain	down	WRKY	TF	WRKY
Sch000003980	1.41	2.05	1.23	0.71	0.66	1.05	36	49	33	15	16	26	HiC_scaffold_1	13146223	13147624	+	Sch000003980	--	K09419 heat shock transcription factor, other eukaryote | (RefSeq) heat stress transcription factor B-2b-like (A)	--	XP_011084402.1	HFB2A_ARATH RecName: Full=Heat stress transcription factor B-2a; Short=AtHsfB2a; AltName: Full=AtHsf-22; AltName: Full=Heat shock factor protein 6; Short=HSF 6; AltName: Full=Heat shock transcription factor 6; Short=HSTF 6;	At5g62020	GO:0005634,nucleus; GO:0003700,DNA-binding transcription factor activity; GO:0000978,RNA polymerase II proximal promoter sequence-specific DNA binding; GO:0000976,transcription regulatory region sequence-specific DNA binding; GO:0006357,regulation of transcription by RNA polymerase II; GO:0010200,response to chitin; GO:0140110,transcription regulator activity; GO:0003674,molecular_function; GO:00…	PF00447.17:HSF-type DNA-binding	down	HSF	TF	HSF
novel.2363	3.19	3.41	3.18	2.49	2.21	1.98	88	88	92	57	58	53	HiC_scaffold_4	90313449	90314786	.	--	--	K13434 pathogenesis-related genes transcriptional activator PTI6 | (RefSeq) pathogenesis-related genes transcriptional activator PTI6-like (A)	ko04626: Plant-pathogen interaction	XP_011093108.1	CRF4_ARATH RecName: Full=Ethylene-responsive transcription factor CRF4; AltName: Full=Protein CYTOKININ RESPONSE FACTOR 4;	At4g27950	GO:0005737,cytoplasm; GO:0005634,nucleus; GO:0003677,DNA binding; GO:0003700,DNA-binding transcription factor activity; GO:0009736,cytokinin-activated signaling pathway; GO:0009873,ethylene-activated signaling pathway; GO:0048366,leaf development; GO:0003674,molecular_function; GO:0003676,nucleic acid binding; GO:0005488,binding; GO:0097159,organic cyclic compound binding; GO:1901363,heterocyclic…	PF00847.20:AP2 domain	down	AP2/ERF-ERF	TF	AP2/ERF->AP2/ERF-ERF
Sch000017732	0.03	0.12	0.1	0.21	0.2	0.25	3	11	11	18	19	25	HiC_scaffold_4	60812507	60820528	-	Sch000017732	--	K04498 E1A/CREB-binding protein [EC:2.3.1.48] | (RefSeq) histone acetyltransferase HAC12-like isoform X1 (A)	--	XP_012852474.1	HAC12_ARATH RecName: Full=Histone acetyltransferase HAC12; EC=2.3.1.48 {ECO:0000250|UniProtKB:Q9C5X9};	At1g16710	GO:0000123,histone acetyltransferase complex; GO:0005667,transcription factor complex; GO:0031490,chromatin DNA binding; GO:0004402,histone acetyltransferase activity; GO:0001085,RNA polymerase II transcription factor binding; GO:0003713,transcription coactivator activity; GO:0008270,zinc ion binding; GO:0016573,histone acetylation; GO:0045944,positive regulation of transcription by RNA polymeras…	PF08214.11:Histone acetylation protein	up	TAZ	TR	TAZ
Sch000021690	4.52	4.98	3.64	2.29	2.58	3.77	90	93	76	38	49	73	HiC_scaffold_5	45234045	45235963	-	Sch000021690	--	--	--	EYU23606.1	REM6_ARATH RecName: Full=B3 domain-containing protein REM6; AltName: Full=Protein REPRODUCTIVE MERISTEM 6;	At4g31650	GO:0005634,nucleus; GO:0003677,DNA binding; GO:0003674,molecular_function; GO:0003676,nucleic acid binding; GO:0005488,binding; GO:0097159,organic cyclic compound binding; GO:1901363,heterocyclic compound binding; GO:0005622,intracellular; GO:0005575,cellular_component; GO:0005623,cell; GO:0043231,intracellular membrane-bounded organelle; GO:0043226,organelle; GO:0043227,membrane-bounded organell…	PF02362.21:B3 DNA binding domain	down	B3	TF	B3->B3
novel.3293	1.91	1.21	1.51	2.55	2.6	2.25	64	38	53	71	83	73	HiC_scaffold_6	94760664	94762288	+	--	--	K15032 mTERF domain-containing protein, mitochondrial | (RefSeq) uncharacterized protein LOC105158945 (A)	--	XP_012829880.1	--	At5g64950	GO:0003690,double-stranded DNA binding; GO:0006353,DNA-templated transcription, termination; GO:0006355,regulation of transcription, DNA-templated; GO:0003674,molecular_function; GO:0003676,nucleic acid binding; GO:0003677,DNA binding; GO:0005488,binding; GO:0097159,organic cyclic compound binding; GO:1901363,heterocyclic compound binding; GO:0008152,metabolic process; GO:0006139,nucleobase-conta…	PF02536.14:mTERF	up	mTERF	TR	mTERF
Sch000012367	3.7	4.98	1.42	1.32	1.39	1.62	254	320	102	75	91	108	HiC_scaffold_3	57746682	57751071	-	Sch000012367	--	--	--	XP_011091786.1	C3H53_ORYSJ RecName: Full=Zinc finger CCCH domain-containing protein 53; Short=OsC3H53;	At3g21100	GO:0003677,DNA binding; GO:0046872,metal ion binding; GO:0003723,RNA binding; GO:0003674,molecular_function; GO:0003676,nucleic acid binding; GO:0005488,binding; GO:0097159,organic cyclic compound binding; GO:1901363,heterocyclic compound binding; GO:0043167,ion binding; GO:0043169,cation binding	PF00076.22:RNA recognition motif. (a.k.a. RRM, RBD, or RNP domain)	down	C3H	TF	C3H
Sch000005994	2.84	2.48	2.64	4.14	3.99	3.79	71	58	69	86	95	92	HiC_scaffold_2	74291768	74293548	-	Sch000005994	--	--	--	KZV29207.1	EOT1_SOLLC RecName: Full=Protein EXPRESSION OF TERPENOIDS 1 {ECO:0000303|PubMed:24142382}; Short=SlEOT1 {ECO:0000303|PubMed:24142382};	At5g66350	GO:0005634,nucleus; GO:0003677,DNA binding; GO:0046872,metal ion binding; GO:0045893,positive regulation of transcription, DNA-templated; GO:0003674,molecular_function; GO:0003676,nucleic acid binding; GO:0005488,binding; GO:0097159,organic cyclic compound binding; GO:1901363,heterocyclic compound binding; GO:0043167,ion binding; GO:0043169,cation binding; GO:0008152,metabolic process; GO:0006139…	PF05142.12:Domain of unknown function (DUF702)	up	SRS	TF	SRS
Sch000029490	0.77	0.2	0.42	7.14	2.04	0.45	21	5	12	162	53	12	HiC_scaffold_637	21603	25573	+	Sch000029490	--	K12191 charged multivesicular body protein 2A | (RefSeq) vacuolar protein sorting-associated protein 2 homolog 2-like (A)	ko04144: Endocytosis	PIN02672.1	LSD1_ARATH RecName: Full=Protein LSD1; AltName: Full=Protein CHILLING SENSITIVE 4; AltName: Full=Protein LESION SIMULATING DISEASE 1; Short=AtLSD1; AltName: Full=Putative zinc finger LSD1;	At4g20380	GO:0005737,cytoplasm; GO:0005634,nucleus; GO:0043069,negative regulation of programmed cell death; GO:0009626,plant-type hypersensitive response; GO:0008219,cell death; GO:0012501,programmed cell death; GO:0008150,biological_process; GO:0009987,cellular process; GO:0010941,regulation of cell death; GO:0043067,regulation of programmed cell death; GO:0048519,negative regulation of biological proces…	PF06943.12:LSD1 zinc finger	up	C2C2-LSD	TF	C2C2->C2C2-LSD
Sch000014557	0.93	1.45	1.01	2.12	1.67	2.02	28	41	32	53	48	59	HiC_scaffold_3	12177027	12178914	+	Sch000014557	--	K00521 ferric-chelate reductase [EC:1.16.1.7] | (RefSeq) ferric reduction oxidase 7, chloroplastic-like (A)	--	XP_011070696.1	NAC43_ARATH RecName: Full=NAC domain-containing protein 43; Short=ANAC043; AltName: Full=Protein EMBRYO DEFECTIVE 2301; AltName: Full=Protein NAC SECONDARY WALL THICKENING PROMOTING FACTOR 1;	At2g46770	GO:0005634,nucleus; GO:0003677,DNA binding; GO:0003700,DNA-binding transcription factor activity; GO:0010047,fruit dehiscence; GO:0009834,plant-type secondary cell wall biogenesis; GO:0045893,positive regulation of transcription, DNA-templated; GO:0003674,molecular_function; GO:0003676,nucleic acid binding; GO:0005488,binding; GO:0097159,organic cyclic compound binding; GO:1901363,heterocyclic co…	PF02365.15:No apical meristem (NAM) protein	up	NAC	TF	NAC
Sch000029237	2.08	2.09	2.41	1.52	0.86	1.17	33	31	40	20	13	18	HiC_scaffold_6	24646883	24647650	-	Sch000029237	--	K09286 EREBP-like factor | (RefSeq) dehydration-responsive element-binding protein 1A-like (A)	--	XP_011081034.1	ERF26_ARATH RecName: Full=Ethylene-responsive transcription factor ERF026;	At1g63040	GO:0005634,nucleus; GO:0003677,DNA binding; GO:0003700,DNA-binding transcription factor activity; GO:0009873,ethylene-activated signaling pathway; GO:0003674,molecular_function; GO:0003676,nucleic acid binding; GO:0005488,binding; GO:0097159,organic cyclic compound binding; GO:1901363,heterocyclic compound binding; GO:0140110,transcription regulator activity; GO:0000160,phosphorelay signal transd…	PF00847.20:AP2 domain	down	AP2/ERF-ERF	TF	AP2/ERF->AP2/ERF-ERF
Sch000024736	4.65	6.27	4.22	3.64	3.54	3.79	106	134	101	69	77	84	HiC_scaffold_6	80216909	80218881	-	Sch000024736	--	--	--	EYU23610.1	REM9_ARATH RecName: Full=B3 domain-containing protein REM9; AltName: Full=Auxin response factor 23; AltName: Full=Protein REPRODUCTIVE MERISTEM 9;	At4g31690	GO:0009941,chloroplast envelope; GO:0005634,nucleus; GO:0000976,transcription regulatory region sequence-specific DNA binding; GO:0009409,response to cold; GO:0001067,regulatory region nucleic acid binding; GO:0003674,molecular_function; GO:0003676,nucleic acid binding; GO:0003677,DNA binding; GO:0003690,double-stranded DNA binding; GO:0005488,binding; GO:0044212,transcription regulatory region D…	PF02362.21:B3 DNA binding domain	down	B3	TF	B3->B3
Sch000029066	1.98	1.52	1.83	3.12	3.75	2.42	32	23	31	42	58	38	HiC_scaffold_6	89398217	89399002	+	Sch000029066	--	--	--	XP_011088065.1	AZF2_ARATH RecName: Full=Zinc finger protein AZF2; AltName: Full=Zinc-finger protein 2;	At3g19580	GO:0005634,nucleus; GO:0003677,DNA binding; GO:0003700,DNA-binding transcription factor activity; GO:0046872,metal ion binding; GO:0043565,sequence-specific DNA binding; GO:0000976,transcription regulatory region sequence-specific DNA binding; GO:0009738,abscisic acid-activated signaling pathway; GO:0009793,embryo development ending in seed dormancy; GO:0042538,hyperosmotic salinity response; GO:…	PF13912.6:C2H2-type zinc finger	up	C2H2	TF	C2H2
Sch000010187	0.44	2.74	1.07	0.39	0.4	0.53	16	94	41	12	14	19	HiC_scaffold_244	25979	30686	-	Sch000010187	--	K13424 WRKY transcription factor 33 | (Kazusa) Lj2g3v2365800.1; - (A)	ko04016: MAPK signaling pathway - plant; ko04626: Plant-pathogen interaction	AKA27894.1	WRK32_ARATH RecName: Full=Probable WRKY transcription factor 32; AltName: Full=WRKY DNA-binding protein 32;	At4g30930_1	GO:0005634,nucleus; GO:0003700,DNA-binding transcription factor activity; GO:0046872,metal ion binding; GO:0043565,sequence-specific DNA binding; GO:0140110,transcription regulator activity; GO:0003674,molecular_function; GO:0005488,binding; GO:0043167,ion binding; GO:0043169,cation binding; GO:0003676,nucleic acid binding; GO:0003677,DNA binding; GO:0097159,organic cyclic compound binding; GO:19…	PF03106.15:WRKY DNA -binding domain	down	WRKY	TF	WRKY
Sch000019568	2.08	2.84	2.58	1.65	1.49	1.78	47	60	61	31	32	39	HiC_scaffold_4	91835315	91841718	-	Sch000019568	--	K09264 MADS-box transcription factor, plant | (RefSeq) MADS-box transcription factor 6 (A)	--	XP_011093185.1	MADS3_VITVI RecName: Full=Agamous-like MADS-box protein MADS3 {ECO:0000305}; AltName: Full=Agamous-like protein 6 {ECO:0000305}; Short=VvAGL6 {ECO:0000303|PubMed:18997115}; Short=VviAGL6a {ECO:0000303|PubMed:26818751}; AltName: Full=MADS-box protein 3 {ECO:0000303|Ref.1}; Short=VvMADS3 {ECO:0000303|Ref.1};	At2g45650	GO:0005634,nucleus; GO:0000981,DNA-binding transcription factor activity, RNA polymerase II-specific; GO:0046983,protein dimerization activity; GO:0000978,RNA polymerase II proximal promoter sequence-specific DNA binding; GO:0009908,flower development; GO:0045944,positive regulation of transcription by RNA polymerase II; GO:0006357,regulation of transcription by RNA polymerase II; GO:0140110,tran…	PF01486.17:K-box region	down	MADS-MIKC	TF	MADS->MADS-MIKC
Sch000004347	3.19	3.19	2.26	5.33	4.1	5.31	31	29	23	43	38	50	HiC_scaffold_1	62888297	62888853	-	Sch000004347	--	--	--	XP_011096178.1	BBX32_ARATH RecName: Full=B-box zinc finger protein 32 {ECO:0000303|PubMed:19920209}; AltName: Full=EIP6, EMF1-INTERACTING PROTEIN 6;	At4g27310	GO:0005737,cytoplasm; GO:0005634,nucleus; GO:0003700,DNA-binding transcription factor activity; GO:0008270,zinc ion binding; GO:0009785,blue light signaling pathway; GO:0045892,negative regulation of transcription, DNA-templated; GO:0009640,photomorphogenesis; GO:0010017,red or far-red light signaling pathway; GO:0009909,regulation of flower development; GO:0006355,regulation of transcription, DN…	PF00643.24:B-box zinc finger	up	Others	TR	Others
Sch000020758	0.61	0.46	0.89	0.98	1.17	0.76	80	57	123	107	148	98	HiC_scaffold_49	6954	18042	-	Sch000020758	--	K11647 SWI/SNF-related matrix-associated actin-dependent regulator of chromatin subfamily A member 2/4 [EC:3.6.4.-] | (RefSeq) ATP-dependent helicase BRM isoform X1 (A)	--	XP_011092655.1	BRM_ARATH RecName: Full=ATP-dependent helicase BRM {ECO:0000303|PubMed:15371304}; EC=3.6.4.12; AltName: Full=Protein BRAHMA {ECO:0000303|PubMed:15371304}; Short=AtBRM {ECO:0000303|PubMed:15371304}; AltName: Full=Protein CHROMATIN REMODELING 2 {ECO:0000303|PubMed:16547115}; Short=AtCHR2 {ECO:0000303|PubMed:16547115};	At2g46020	GO:0005829,cytosol; GO:0005634,nucleus; GO:0005524,ATP binding; GO:0008094,DNA-dependent ATPase activity; GO:0003682,chromatin binding; GO:0003677,DNA binding; GO:0003678,DNA helicase activity; GO:0070615,nucleosome-dependent ATPase activity; GO:0043044,ATP-dependent chromatin remodeling; GO:0090691,formation of plant organ boundary; GO:0007275,multicellular organism development; GO:0010199,organ…	PF00176.23:SNF2 family N-terminal domain	up	SNF2	TR	SNF2
Sch000004548	1.04	0.96	0.9	0.6	0.33	0.46	23	20	21	11	7	10	HiC_scaffold_1	31148853	31150672	+	Sch000004548	--	K18878 BHLH transcription factor Upa20 | (RefSeq) Upa20; transcription factor bHLH137-like (A)	ko04626: Plant-pathogen interaction	XP_011078318.2	BH075_ARATH RecName: Full=Transcription factor bHLH75; AltName: Full=Basic helix-loop-helix protein 75; Short=AtbHLH75; Short=bHLH 75; AltName: Full=Transcription factor EN 78; AltName: Full=bHLH transcription factor bHLH075;	At1g25330	GO:0005634,nucleus; GO:0003677,DNA binding; GO:0003700,DNA-binding transcription factor activity; GO:0046983,protein dimerization activity; GO:2000488,positive regulation of brassinosteroid biosynthetic process; GO:0006355,regulation of transcription, DNA-templated; GO:0003674,molecular_function; GO:0003676,nucleic acid binding; GO:0005488,binding; GO:0097159,organic cyclic compound binding; GO:1…	PF00010.26:Helix-loop-helix DNA-binding domain	down	bHLH	TF	bHLH
Sch000018783	3.1	3.5	3.53	2.34	2.29	2.13	51	54	61	32	36	34	HiC_scaffold_4	59384130	59385212	-	Sch000018783	--	--	--	XP_011099307.1	Y1208_ORYSJ RecName: Full=B3 domain-containing protein LOC_Os12g40080;	At5g66980	GO:0005634,nucleus; GO:0003677,DNA binding; GO:0003674,molecular_function; GO:0003676,nucleic acid binding; GO:0005488,binding; GO:0097159,organic cyclic compound binding; GO:1901363,heterocyclic compound binding; GO:0005622,intracellular; GO:0005575,cellular_component; GO:0005623,cell; GO:0043231,intracellular membrane-bounded organelle; GO:0043226,organelle; GO:0043227,membrane-bounded organell…	PF02362.21:B3 DNA binding domain	down	B3	TF	B3->B3
Sch000027664	5.39	4.67	4.47	7.62	6.06	7.57	69	56	60	81	74	94	HiC_scaffold_6	9095914	9096534	-	Sch000027664	--	K09286 EREBP-like factor | (RefSeq) ethylene-responsive transcription factor 1A-like (A)	--	AGL08720.1	ERF2_TOBAC RecName: Full=Ethylene-responsive transcription factor 2; Short=NtERF2; AltName: Full=Ethylene-responsive element-binding factor 2; Short=EREBP-2;	At4g17500	GO:0005634,nucleus; GO:0003677,DNA binding; GO:0003700,DNA-binding transcription factor activity; GO:0006952,defense response; GO:0009873,ethylene-activated signaling pathway; GO:0003674,molecular_function; GO:0003676,nucleic acid binding; GO:0005488,binding; GO:0097159,organic cyclic compound binding; GO:1901363,heterocyclic compound binding; GO:0140110,transcription regulator activity; GO:00069…	PF00847.20:AP2 domain	up	AP2/ERF-ERF	TF	AP2/ERF->AP2/ERF-ERF
novel.2921	1.69	0.94	1.38	0.45	0.79	0.65	27	14	23	6	12	10	HiC_scaffold_6	33416059	33417156	-	--	--	K14484 auxin-responsive protein IAA | (RefSeq) auxin-responsive protein IAA28 (A)	ko04075: Plant hormone signal transduction	XP_011078390.1	IAA25_ORYSJ RecName: Full=Auxin-responsive protein IAA25; AltName: Full=Indoleacetic acid-induced protein 25;	At4g32280_1	GO:0005634,nucleus; GO:0009734,auxin-activated signaling pathway; GO:0006355,regulation of transcription, DNA-templated; GO:0007165,signal transduction; GO:0007154,cell communication; GO:0008150,biological_process; GO:0009719,response to endogenous stimulus; GO:0009725,response to hormone; GO:0009733,response to auxin; GO:0009755,hormone-mediated signaling pathway; GO:0009987,cellular process; GO…	PF02309.16:AUX/IAA family	down	AUX/IAA	TR	AUX/IAA
Sch000012885	1.37	1.28	1.88	2.37	1.88	2.9	39	34	56	56	51	80	HiC_scaffold_3	58870012	58871388	+	Sch000012885	--	K14494 DELLA protein | (RefSeq) DELLA protein RGL1 (A)	ko04075: Plant hormone signal transduction	PIM98636.1	SCL3_ARATH RecName: Full=Scarecrow-like protein 3 {ECO:0000303|PubMed:10341448}; Short=AtSCL3 {ECO:0000303|PubMed:10341448}; AltName: Full=GRAS family protein 5; Short=AtGRAS-5;	At1g50420	GO:0005634,nucleus; GO:0003700,DNA-binding transcription factor activity; GO:0043565,sequence-specific DNA binding; GO:0006355,regulation of transcription, DNA-templated; GO:0009739,response to gibberellin; GO:0140110,transcription regulator activity; GO:0003674,molecular_function; GO:0003676,nucleic acid binding; GO:0003677,DNA binding; GO:0005488,binding; GO:0097159,organic cyclic compound bind…	PF03514.14:GRAS domain family	up	GRAS	TF	GRAS
Sch000003895	3.09	2.27	1.97	1.09	1.42	1.79	48	33	32	14	21	27	HiC_scaffold_1	62997664	62998755	+	Sch000003895	--	K03921 acyl-[acyl-carrier-protein] desaturase [EC:1.14.19.2 1.14.19.11 1.14.19.26] | (RefSeq) Acyl-[acyl-carrier-protein] desaturase 5, chloroplastic (A)	ko00061: Fatty acid biosynthesis; ko01040: Biosynthesis of unsaturated fatty acids; ko01100: Metabolic pathways; ko01212: Fatty acid metabolism	CBI28136.3	NOH1_ORYSJ RecName: Full=Transcription factor NIGTH1 {ECO:0000305}; AltName: Full=MYB-domain transcription factor NIGT1 homolog 1 {ECO:0000305};	At2g03500	GO:0005634,nucleus; GO:0003677,DNA binding; GO:0003674,molecular_function; GO:0003676,nucleic acid binding; GO:0005488,binding; GO:0097159,organic cyclic compound binding; GO:1901363,heterocyclic compound binding; GO:0005622,intracellular; GO:0005575,cellular_component; GO:0005623,cell; GO:0043231,intracellular membrane-bounded organelle; GO:0043226,organelle; GO:0043227,membrane-bounded organell…	PF00249.31:Myb-like DNA-binding domain	down	GARP-G2-like	TF	GARP->GARP-G2-like
Sch000011179	0.66	2.05	1.3	2.43	2.28	2.34	13	38	27	40	43	45	HiC_scaffold_3	74894861	74896020	+	Sch000011179	--	K00521 ferric-chelate reductase [EC:1.16.1.7] | (RefSeq) ferric reduction oxidase 7, chloroplastic-like (A)	--	XP_011098651.1	NC100_ARATH RecName: Full=NAC domain-containing protein 100 {ECO:0000303|PubMed:15029955}; Short=ANAC100 {ECO:0000303|PubMed:15029955}; Short=AtNAC5;	At5g61430	GO:0005634,nucleus; GO:0003677,DNA binding; GO:0003700,DNA-binding transcription factor activity; GO:0003674,molecular_function; GO:0003676,nucleic acid binding; GO:0005488,binding; GO:0097159,organic cyclic compound binding; GO:1901363,heterocyclic compound binding; GO:0140110,transcription regulator activity; GO:0005622,intracellular; GO:0005575,cellular_component; GO:0005623,cell; GO:0043231,i…	PF02365.15:No apical meristem (NAM) protein	up	NAC	TF	NAC
Sch000022703	1	1.5	1	0.16	0.57	0.94	22	31	23	3	12	20	HiC_scaffold_5	223793	225667	+	Sch000022703	--	K14484 auxin-responsive protein IAA | (RefSeq) auxin-responsive protein IAA28-like (A)	ko04075: Plant hormone signal transduction	PIN23971.1	IAA29_ARATH RecName: Full=Auxin-responsive protein IAA29; AltName: Full=Indoleacetic acid-induced protein 29;	At5g43700	GO:0005634,nucleus; GO:0003700,DNA-binding transcription factor activity; GO:0009734,auxin-activated signaling pathway; GO:0009733,response to auxin; GO:0010218,response to far red light; GO:0010114,response to red light; GO:0140110,transcription regulator activity; GO:0003674,molecular_function; GO:0007165,signal transduction; GO:0007154,cell communication; GO:0008150,biological_process; GO:0009…	PF02309.16:AUX/IAA family	down	AUX/IAA	TR	AUX/IAA
Sch000029082	3.68	3.99	4.32	2.73	2.76	2.97	60	61	74	37	43	47	HiC_scaffold_6	39046185	39047721	+	Sch000029082	--	K14292 trimethylguanosine synthase [EC:2.1.1.-] | (RefSeq) uncharacterized LOC107850838 (A)	ko03013: RNA transport	XP_011069976.1	WOX11_ARATH RecName: Full=WUSCHEL-related homeobox 11;	At5g17810	GO:0005634,nucleus; GO:0003677,DNA binding; GO:0003700,DNA-binding transcription factor activity; GO:0048830,adventitious root development; GO:0003674,molecular_function; GO:0003676,nucleic acid binding; GO:0005488,binding; GO:0097159,organic cyclic compound binding; GO:1901363,heterocyclic compound binding; GO:0140110,transcription regulator activity; GO:0007275,multicellular organism developmen…	PF00046.29:Homeodomain	down	HB-WOX	TF	HB->HB-WOX
novel.864	1.33	1.38	1.48	1.11	0.89	0.57	36	35	42	25	23	15	HiC_scaffold_2	69025428	69026745	-	--	--	--	--	XP_011087013.1	PCF5_ORYSI RecName: Full=Transcription factor PCF5;	At2g31070	GO:0005634,nucleus; GO:0003677,DNA binding; GO:0003700,DNA-binding transcription factor activity; GO:0007275,multicellular organism development; GO:0003674,molecular_function; GO:0003676,nucleic acid binding; GO:0005488,binding; GO:0097159,organic cyclic compound binding; GO:1901363,heterocyclic compound binding; GO:0140110,transcription regulator activity; GO:0008150,biological_process; GO:00325…	PF03634.13:TCP family transcription factor	down	TCP	TF	TCP
novel.1461	1.41	1.6	1.22	0.82	0.81	0.84	31	33	28	15	17	18	HiC_scaffold_3	50351705	50352944	+	--	--	K21630 GATA-type zinc finger protein 1 | (RefSeq) GATA transcription factor 6-like (A)	--	XP_011090119.1	GATA4_ARATH RecName: Full=GATA transcription factor 4; Short=AtGATA-4;	At3g60530	GO:0005634,nucleus; GO:0003700,DNA-binding transcription factor activity; GO:0000976,transcription regulatory region sequence-specific DNA binding; GO:0008270,zinc ion binding; GO:0030154,cell differentiation; GO:0045893,positive regulation of transcription, DNA-templated; GO:0009416,response to light stimulus; GO:0140110,transcription regulator activity; GO:0003674,molecular_function; GO:0001067…	PF00320.27:GATA zinc finger	down	C2C2-GATA	TF	C2C2->C2C2-GATA
Sch000007830	2.04	1.43	0.73	0.92	0.6	0.52	32	21	12	12	9	8	HiC_scaffold_2	24996706	24998114	+	Sch000007830	--	K00521 ferric-chelate reductase [EC:1.16.1.7] | (RefSeq) ferric reduction oxidase 7, chloroplastic-like (A)	--	PIN05248.1	NAC90_ARATH RecName: Full=NAC domain-containing protein 90; Short=ANAC090;	At5g22380	GO:0005634,nucleus; GO:0003677,DNA binding; GO:0003700,DNA-binding transcription factor activity; GO:0003674,molecular_function; GO:0003676,nucleic acid binding; GO:0005488,binding; GO:0097159,organic cyclic compound binding; GO:1901363,heterocyclic compound binding; GO:0140110,transcription regulator activity; GO:0005622,intracellular; GO:0005575,cellular_component; GO:0005623,cell; GO:0043231,i…	PF02365.15:No apical meristem (NAM) protein	down	NAC	TF	NAC
Sch000021053	1.65	2.59	1.8	3.15	2.59	3.54	34	50	39	54	51	71	HiC_scaffold_5	95792883	95795930	+	Sch000021053	--	K13459 disease resistance protein RPS2 | (RefSeq) disease resistance protein At4g27190 (A)	ko04626: Plant-pathogen interaction	PIN27126.1	WRK41_ARATH RecName: Full=Probable WRKY transcription factor 41; AltName: Full=WRKY DNA-binding protein 41;	At4g11070	GO:0005634,nucleus; GO:0003700,DNA-binding transcription factor activity; GO:0000976,transcription regulatory region sequence-specific DNA binding; GO:0140110,transcription regulator activity; GO:0003674,molecular_function; GO:0001067,regulatory region nucleic acid binding; GO:0003676,nucleic acid binding; GO:0003677,DNA binding; GO:0003690,double-stranded DNA binding; GO:0005488,binding; GO:0044…	PF03106.15:WRKY DNA -binding domain	up	WRKY	TF	WRKY
novel.2882	1.78	2.47	2.6	1.64	1.32	1.84	51	66	78	39	36	51	HiC_scaffold_6	25858331	25859717	.	--	--	K15032 mTERF domain-containing protein, mitochondrial | (RefSeq) transcription termination factor MTERF2, chloroplastic-like (A)	--	PIN22420.1	--	At5g64950	GO:0003690,double-stranded DNA binding; GO:0006353,DNA-templated transcription, termination; GO:0006355,regulation of transcription, DNA-templated; GO:0003674,molecular_function; GO:0003676,nucleic acid binding; GO:0003677,DNA binding; GO:0005488,binding; GO:0097159,organic cyclic compound binding; GO:1901363,heterocyclic compound binding; GO:0008152,metabolic process; GO:0006139,nucleobase-conta…	PF02536.14:mTERF	down	mTERF	TR	mTERF

## Sheet: down-TF
TF-Family	Downregulated TF
AUX/IAA	8
MYB	7
WRKY	7
AP2/ERF-ERF	7
NAC	4
MYB-related	4
bHLH	4
HSF	3
GNAT	3
Others	3
B3	3
C2C2-GATA	2
HB-HD-ZIP	2
bZIP	2
LOB	2
GARP-G2-like	2
zf-HD	2
MADS-MIKC	2
mTERF	2
TAZ	1
C2C2-CO-like	1
CSD	1
BES1	1
C2H2	1
C3H	1
HB-WOX	1
TCP	1

## Sheet: up-TF
TF-Family	TF-Family classfy
NAC	9
AP2/ERF-ERF	5
HB-HD-ZIP	4
MYB	4
HSF	4
WRKY	4
Others	3
Pseudo ARR-B	3
bHLH	3
C2H2	3
C3H	2
bZIP	2
GNAT	2
SET	2
SNF2	2
C2C2-Dof	2
GARP-G2-like	2
C2C2-CO-like	1
MYB-related	1
B3	1
GRF	1
NF-YA	1
PHD	1
MADS-M-type	1
LOB	1
TAZ	1
mTERF	1
SRS	1
C2C2-LSD	1
GRAS	1
